# Supplementary material for: Comparative Transcriptomic Analysis of Largemouth Bass (Micropterus salmoides) Livers Reveals Response Mechanisms to High Temperatures
Source: Genes (Basel). 2023 Nov 17;14(11):2096. doi: 10.3390/genes14112096 (PMC10671503; doi:10.3390/genes14112096)
Supplement: Supplementary file 1 [file genes-14-02096-s001.zip › Table S1.xlsx]

## Sheet: Sheet1
Table S1. List of primers used in this study.
Primer namea	Sequence	Purpose
β-actin-F	5’-ATGGAAGACGAAATCGCCGC	qPCR
β-actin-R	5’-AAGCACTTCCTGTGGACGA	qPCR
qLOC119905045-F	5’-CTCAACACACACGCAGATGG	qPCR
qLOC119905045-R	5’-TGGTCAACAATGACGTTCCAC	qPCR
qLOC119916149-F	5’-AGCGTCACCCAGATAAAGCC	qPCR
qLOC119916149-R	5’-ACATGTAAGGTGAGAGCGGC	qPCR
qLOC119885778-F	5’-TGGCATTCCCACCAGTACAC	qPCR
qLOC119885778-R	5’-TACTGAGAGCTCTGCCTGGT	qPCR
qitga2b-F	5’-ACTATGAGCTTGTGTCCTCCG	qPCR
qitga2b-R	5’-TTGACAGGACGATGTAGCCAA	qPCR
qitga3b-F	5’-AGGCTGAGCGCTATCAGTTC	qPCR
qitga3b-R	5’-TGGTCCATGCGCTGTAAAGT	qPCR
qitgb5-F	5’-CATCCTCTGCTCAGGTCACG	qPCR
qitgb5-R	5’-AGCCGGCACTCAATACACTC	qPCR
qitga5-F	5’-TGATGGGATGGTTGACCTGC	qPCR
qitga5-R	5’-CTGGGTGCCTGTTAGGTGAG	qPCR
qitga11a-F	5’-CGGCTACTACAACCGCAGAG	qPCR
qitga11a-R	5’-ACCCACCAGAATCCCATC	qPCR
a Abbreviations: F, forward primer; R, reverse primer.
