# Supplementary material for: Comparative Transcriptomic Analysis of Largemouth Bass (Micropterus salmoides) Livers Reveals Response Mechanisms to High Temperatures
Source: Genes (Basel). 2023 Nov 17;14(11):2096. doi: 10.3390/genes14112096 (PMC10671503; doi:10.3390/genes14112096)
Supplement: Supplementary file 1 [file genes-14-02096-s001.zip › Table S2.xlsx]

## Sheet: Sheet1
Table S2. Summary of RNA-sequencing of the livers of largemouth bass (M. salmoides) following heat stress.
Sample	Raw reads (G)	Clean reads (G)	Error rate	Q20 (%)	Q30 (%)	GC content (%)	Total mapped reads (G)	Total mapped (%)	Unique mapped reads (G)	Unique mapped (%)
Con-1	5.52249	5.49807	0.0256	97.93	93.51	49.97	5.33543	97.04	4.5176	82.17
Con-2	5.27323	5.24521	0.0255	97.94	93.55	49.82	5.08374	96.92	4.37803	83.47
Con-3	5.85899	5.83337	0.0251	98.1	93.96	50.37	5.64996	96.86	4.76068	81.61
Con-4	6.78157	6.74953	0.0252	98.09	93.93	50.31	6.55233	97.08	5.64358	83.61
Con-5	5.69933	5.67334	0.0251	98.11	93.99	49.8	5.49024	96.77	4.67152	82.34
Con-6	6.23146	6.19928	0.0252	98.07	93.92	49.52	5.97857	96.44	5.11718	82.54
HES-1	5.37208	5.34665	0.0253	98.04	93.81	50.53	5.20305	97.31	4.33351	81.05
HES-2	4.59731	4.57187	0.0253	98.03	93.84	51	4.44035	97.12	3.64804	79.79
HES-3	5.86081	5.83118	0.0253	98.03	93.81	49.48	5.64979	96.89	4.88511	83.78
HES-4	7.19266	7.14943	0.0256	97.93	93.59	49.55	6.92528	96.86	6.04817	84.6
HES-5	5.64426	5.61176	0.0256	97.94	93.58	50.02	5.42047	96.59	4.52761	80.68
HES-6	6.02135	5.98648	0.0254	98.01	93.76	50.35	5.80645	96.99	4.86554	81.28
HET-1	5.72708	5.69916	0.025	98.14	94.11	49.88	5.52184	96.89	4.75354	83.41
HET-2	5.58545	5.55946	0.0252	98.06	93.88	49.73	5.37501	96.68	4.69889	84.52
HET-3	6.12312	6.09584	0.0253	98.03	93.78	49.5	5.90142	96.81	5.10305	83.71
HET-4	5.69994	5.67172	0.0258	97.83	93.3	49.4	5.48427	96.7	4.75492	83.84
HET-5	5.47866	5.45191	0.025	98.13	94.05	49.62	5.29261	97.08	4.62929	84.91
HET-6	5.62107	5.5904	0.0252	98.07	93.91	49.83	5.42465	97.04	4.76943	85.31
