# Supplementary material for: Comparative Transcriptomic Analysis of Largemouth Bass (Micropterus salmoides) Livers Reveals Response Mechanisms to High Temperatures
Source: Genes (Basel). 2023 Nov 17;14(11):2096. doi: 10.3390/genes14112096 (PMC10671503; doi:10.3390/genes14112096)
Supplement: Supplementary file 1 [file genes-14-02096-s001.zip › Table S3.xlsx]

## Sheet: Sheet1
Table S3. Summary of the differentially expressed genes (DEGs) in the livers of the heat-sensitive subgroup (HES) of largemouth bass (M. salmoides) following heat stress.
Gene ID	Gene name	NR description	Swissprot description	Pfam description	Con-1_FPKM	Con-2_FPKM	Con-3_FPKM	Con-4_FPKM	Con-5_FPKM	Con-6_FPKM	HES-1_FPKM	HES-2_FPKM	HES-3_FPKM	HES-4_FPKM	HES-5_FPKM	HES-6_FPKM	Log2FC(HES/Con)	Pvalue	Padjust	Up_down regulation
gene-ATP6	ATP6	ATP synthase F0 subunit 6 [Micropterus salmoides]	ATP synthase subunit a OS=Salmo salar OX=8030 GN=mt-atp6 PE=3 SV=3;	------	1199.96	1135.37	1619.94	1166.32	1063.9	640.77	205.75	347.43	769.81	341.74	147.13	186.29	-2.00644	3.34393e-08	4.82022e-07	down
gene-ATP8	ATP8	ATP synthase F0 subunit 8 [Micropterus dolomieu]	ATP synthase protein 8 OS=Paralichthys olivaceus OX=8255 GN=mt-atp8 PE=3 SV=1;	------	8196.18	6975.06	11291.9	8101.1	5776.78	3963.21	1061.32	1974.21	4430.33	1865.86	524.82	967.39	-2.08945	3.89656e-09	6.77978e-08	down
gene-COX1	COX1	cytochrome c oxidase subunit I [Micropterus salmoides]	Cytochrome c oxidase subunit 1 OS=Gadus morhua OX=8049 GN=mt-co1 PE=3 SV=1;	------	4933.18	4566.42	3461.77	4394.65	3372.97	3001.3	1499.32	2134.93	3568.61	3110.68	1073.99	2060.42	-1.0108	2.70371e-05	0.000190296	down
gene-COX2	COX2	COX2 gene product [Micropterus floridanus]	Cytochrome c oxidase subunit 2 OS=Gadus morhua OX=8049 GN=mt-co2 PE=3 SV=1;	------	5595.08	5126.39	3864.7	4619.35	3826.75	2929.62	761.18	1338.92	2550.44	1793.63	532.21	1081.85	-1.90632	5.96397e-11	1.50036e-09	down
gene-COX3	COX3	COX3 gene product [Micropterus salmoides salmoides]	Cytochrome c oxidase subunit 3 OS=Carassius auratus OX=7957 GN=mt-co3 PE=2 SV=2;	------	3686.18	3575.2	2836.06	2866.23	2349.03	1849.21	650.46	1058.07	2274.95	1652.56	528.64	959.83	-1.5082	1.223e-07	1.5507e-06	down
gene-CYTB	CYTB	CYTB gene product [Micropterus salmoides salmoides]	Cytochrome b OS=Dactyloptena peterseni OX=143342 GN=mt-cyb PE=3 SV=1;	------	1792.12	1592.98	1060.12	1134.43	959.86	797.45	290.54	510.22	998.79	697.57	178.76	389.16	-1.48927	6.5797e-06	5.44243e-05	down
gene-LOC119881836	LOC119881836	serine/threonine-protein kinase Nek4-like [Sander lucioperca]	Serine/threonine-protein kinase Nek1 OS=Mus musculus OX=10090 GN=Nek1 PE=1 SV=2;	Protein kinase domain;Protein tyrosine and serine/threonine kinase	0.81	0.96	0.04	1.63	0.14	1.22	0.04	0	0.18	0.05	0.47	0.11	-2.61527	0.00277607	0.0104289	down
gene-LOC119881903	LOC119881903	vacuolar protein sorting-associated protein 13C [Sparus aurata]	Vacuolar protein sorting-associated protein 13C OS=Homo sapiens OX=9606 GN=VPS13C PE=1 SV=1;	Vacuolar-sorting-associated 13 protein C-terminal;SHR-binding domain of vacuolar-sorting associated protein 13;Autophagy-related protein C terminal domain	2.81	2.58	3.17	2.45	5.46	3.92	1.1	1.89	3.94	1.08	0.92	0.26	-1.30411	0.00593229	0.0197172	down
gene-LOC119882016	LOC119882016	delta(3,5)-Delta(2,4)-dienoyl-CoA isomerase, mitochondrial [Sander lucioperca]	Delt;	Enoyl-CoA hydratase/isomerase;Enoyl-CoA hydratase/isomerase	25.35	16.9	14.47	23.71	10.13	12.61	2.65	2.65	8.48	3.16	3.85	2.53	-2.32295	7.23187e-12	2.1316e-10	down
gene-LOC119882025	LOC119882025	zinc finger protein 646-like isoform X3 [Mastacembelus armatus]	------	C2H2-type zinc finger;Zinc-finger double domain;Zinc finger, C2H2 type	4.31	5.21	3.95	7.87	4.07	4.6	7.69	14.4	7.87	19.8	8.49	12.53	1.14659	2.57419e-05	0.000182371	up
gene-LOC119882028	LOC119882028	LIM and cysteine-rich domains protein 1 isoform X1 [Sander lucioperca]	LIM and cysteine-rich domains protein 1 OS=Bos taurus OX=9913 GN=LMCD1 PE=2 SV=1;	PET Domain;LIM domain	0.3	0.52	0.12	0.33	0.34	0.77	0.32	1.38	3.15	3.07	1.02	1.51	1.88875	4.05033e-05	0.000271297	up
gene-LOC119882039	LOC119882039	partitioning defective 3 homolog isoform X7 [Epinephelus lanceolatus]	Partitioning defective 3 homolog OS=Homo sapiens OX=9606 GN=PARD3 PE=1 SV=2;	PDZ domain;PDZ domain;PDZ domain	0	0.4	0	0.15	0	0.85	0.7	0.42	2.85	2.72	0.93	2.55	2.64507	0.00221227	0.00861285	up
gene-LOC119882047	LOC119882047	LOW QUALITY PROTEIN: large proline-rich protein BAG6-like [Anarrhichthys ocellatus]	Large proline-rich protein BAG6 OS=Danio rerio OX=7955 GN=Bag6 PE=3 SV=1;	BCL2-associated athanogene 6;Ubiquitin family;Ubiquitin-2 like Rad60 SUMO-like	3.86	5.24	4.26	6.55	3.86	4.42	32.43	47.23	32.26	58.95	29.58	38.94	2.98539	1.42619e-36	3.07253e-34	up
gene-LOC119882051	LOC119882051	neogenin-like [Mastacembelus armatus]	Butyrophilin-like protein 1 OS=Mus musculus OX=10090 GN=Btnl1 PE=2 SV=3;	Immunoglobulin domain;Immunoglobulin V-set domain;Immunoglobulin I-set domain;Immunoglobulin domain;Immunoglobulin domain	0.53	1.05	0.51	0.86	0.97	0.88	0.09	0.06	0.67	0.83	0.24	0.57	-1.1684	0.00405391	0.014328	down
gene-LOC119882052	LOC119882052	retinoid-inducible serine carboxypeptidase [Anabas testudineus]	Retinoid-inducible serine carboxypeptidase OS=Homo sapiens OX=9606 GN=SCPEP1 PE=1 SV=1;	Serine carboxypeptidase	156.06	252.76	170.04	267.09	212.91	204.27	42.31	101.36	120.44	81.86	86.38	92.62	-1.36705	2.19558e-08	3.26826e-07	down
gene-LOC119882056	LOC119882056	platelet endothelial aggregation receptor 1-like [Sander lucioperca]	Multiple epidermal growth factor-like domains protein 10 OS=Mus musculus OX=10090 GN=Megf10 PE=1 SV=1;	Laminin EGF domain	0.92	1.75	0.27	1.86	1.66	1.13	0.29	0.72	0.67	1.23	0.48	0.4	-1.16986	0.00218912	0.00853392	down
gene-LOC119882077	LOC119882077	eukaryotic translation initiation factor 4E-binding protein 3 [Seriola dumerili]	Eukaryotic translation initiation factor 4E-binding protein 3-like OS=Danio rerio OX=7955 GN=eif4ebp3l PE=1 SV=1;	Eukaryotic translation initiation factor 4E binding protein	17.38	18.72	14.49	5.99	13.19	9.92	34.68	82.81	13.1	40.13	29.71	26.96	1.52569	0.0014696	0.00605888	up
gene-LOC119882086	LOC119882086	prostaglandin reductase 3 [Seriola dumerili]	Prostaglandin reductase 3 OS=Homo sapiens OX=9606 GN=ZADH2 PE=1 SV=1;	Zinc-binding dehydrogenase;Zinc-binding dehydrogenase;Alcohol dehydrogenase GroES-like domain;N-terminal domain of oxidoreductase	6.66	7.02	2.31	4.99	4.14	4.74	0.36	0.36	1.83	0.48	1.04	0.38	-2.90812	1.82827e-12	5.95961e-11	down
gene-LOC119882087	LOC119882087	hypothetical protein F2P81_001627 [Scophthalmus maximus]	------	------	0.36	0.21	0.18	0.24	0.17	0.48	0.36	0.6	1.03	1.73	0.45	0.4	1.20958	0.00318889	0.0117145	up
gene-LOC119882092	LOC119882092	E3 ubiquitin-protein ligase RNF19A-like isoform X1 [Sparus aurata]	------	IBR domain, a half RING-finger domain	2.1	0.68	0.82	3.18	1.6	4.44	0.51	0.81	1.28	1.36	0.35	1.84	-1.04622	0.0147409	0.0418107	down
gene-LOC119882093	LOC119882093	ubiquitin-60S ribosomal protein L40-like [Sparus aurata]	------	------	1.1	0.92	0.97	1.13	1.05	2.46	0.25	0.26	1.22	1.78	0.32	0.44	-1.19411	0.00181729	0.00726243	down
gene-LOC119882094	LOC119882094	PREDICTED: E3 ubiquitin-protein ligase RNF19A [Lates calcarifer]	E3 ubiquitin-protein ligase RNF19A OS=Homo sapiens OX=9606 GN=RNF19A PE=1 SV=3;	IBR domain, a half RING-finger domain	7.29	8.37	6.9	10.19	8.02	6.94	16.29	23.61	12.61	19.3	18.01	19.85	1.16873	2.8145e-05	0.000196924	up
gene-LOC119882115	LOC119882115	hypothetical protein PFLUV_G00262770 [Perca fluviatilis]	------	------	0.21	0.31	0	0.49	0.19	0.1	1.16	1.01	1.6	0.85	2.21	1.19	2.40378	8.65468e-05	0.000527425	up
gene-LOC119882128	LOC119882128	butyrophilin-like protein 2, partial [Larimichthys crocea]	Butyrophilin subfamily 1 member A1 OS=Homo sapiens OX=9606 GN=BTN1A1 PE=1 SV=3;	Immunoglobulin domain;Immunoglobulin domain;Immunoglobulin V-set domain;CD80-like C2-set immunoglobulin domain;Immunoglobulin I-set domain;Immunoglobulin domain;Immunoglobulin C1-set domain	1.51	2.22	0	1.19	0.21	1.82	0.05	0	0.33	0.14	0	0.68	-2.72735	0.00851016	0.0266553	down
gene-LOC119882153	LOC119882153	zinc finger protein 37 homolog isoform X1 [Cottoperca gobio]	------	------	1.54	0.46	0.23	0.29	1.8	1.11	1.41	2.1	3.9	4.72	3.79	1.51	1.46812	0.00392969	0.013964	up
gene-LOC119882155	LOC119882155	zinc finger protein 845-like isoform X12 [Mastacembelus armatus]	------	Zinc-finger double domain;Zinc finger, C2H2 type;C2H2-type zinc finger;Zinc-finger double-stranded RNA-binding	0.9	0.97	0.28	0.6	0.95	1	1.98	1.44	1.75	2.98	2.52	1.62	1.31787	6.63979e-05	0.000417263	up
gene-LOC119882166	LOC119882166	guanine nucleotide-binding protein G(I)/G(S)/G(O) subunit gamma-10-like [Takifugu rubripes]	Guanine nucleotide-binding protein;	GGL domain	37.18	30.72	35.78	38.17	43.85	44.72	14.48	16.97	33.61	21.13	14.31	19.34	-1.11158	2.44343e-07	2.89957e-06	down
gene-LOC119882167	LOC119882167	zinc finger protein 345-like [Notolabrus celidotus]	------	Zinc-finger double domain;Zinc finger, C2H2 type;C2H2-type zinc finger;C2H2-type zinc finger;Zinc ribbon domain	0	0.35	0.23	0.71	0	0	1.18	1.12	2.08	2.84	1.58	1.08	2.78635	0.000126889	0.000734135	up
gene-LOC119882168	LOC119882168	E3 ubiquitin-protein ligase TRIM21 [Larimichthys crocea]	Pyrin OS=Homo sapiens OX=9606 GN=MEFV PE=1 SV=1;	SPRY-associated domain;SPRY domain	15.81	12.84	32.73	49.54	50.25	37.78	0.78	4.39	9.29	5.31	9.62	9.15	-2.349	2.56439e-08	3.75606e-07	down
gene-LOC119882169	LOC119882169	E3 ubiquitin-protein ligase TRIM39-like [Anarrhichthys ocellatus]	Pyrin OS=Homo sapiens OX=9606 GN=MEFV PE=1 SV=1;	SPRY domain;SPRY-associated domain	1.3	1.5	1.11	2.93	1.72	9.93	0.85	0	0.34	0.43	0	1.39	-2.58614	0.00201403	0.00793097	down
gene-LOC119882202	LOC119882202	sarcosine dehydrogenase [Sciaenops ocellatus]	Sarcosine dehydrogenase, mitochondrial OS=Mus musculus OX=10090 GN=Sardh PE=1 SV=1;	Aminomethyltransferase folate-binding domain;Glycine cleavage T-protein C-terminal barrel domain	8.75	7.94	7.25	4.33	7.21	9.56	1.14	1.29	1.77	0.34	3.85	1.03	-2.25995	4.14874e-06	3.62764e-05	down
gene-LOC119882212	LOC119882212	F-type lectin [Oplegnathus fasciatus]	Fucolectin-1 OS=Anguilla japonica OX=7937 PE=2 SV=1;	F5/8 type C domain	7.56	8.78	6.2	5.22	7.67	7.82	0.2	0.37	1.51	3.33	1.49	1.03	-2.79586	3.21309e-14	1.37196e-12	down
gene-LOC119882213	LOC119882213	f-type lectin 3 [Oplegnathus fasciatus]	Fucolectin-6 OS=Anguilla japonica OX=7937 PE=2 SV=1;	F5/8 type C domain	70.52	94.08	47.53	37.38	41.21	43.71	3.71	7.32	17.92	87	9.83	7.6	-1.88476	0.000103833	0.000616394	down
gene-LOC119882215	LOC119882215	dual specificity protein phosphatase 4 [Echeneis naucrates]	Dual specificity protein phosphatase 4 OS=Mus musculus OX=10090 GN=Dusp4 PE=2 SV=1;	Dual specificity phosphatase, catalytic domain;Rhodanese-like domain;Protein-tyrosine phosphatase	0.95	0.65	1.9	1.61	0.75	1.42	2.54	1.82	4.54	3.38	3.16	5.79	1.38544	0.000154022	0.00086719	up
gene-LOC119882241	LOC119882241	polymeric immunoglobulin receptor-like isoform X2 [Mastacembelus armatus]	------	Immunoglobulin V-set domain;Immunoglobulin I-set domain;Immunoglobulin domain;Immunoglobulin domain	0.06	0.19	0.08	0.12	0.15	0.17	0.33	0.81	0.55	1.01	0.26	0.84	2.17845	3.96637e-08	5.61164e-07	up
gene-LOC119882308	LOC119882308	tripartite motif-containing protein 16-like [Maylandia zebra]	Tripartite motif-containing protein 16 OS=Mus musculus OX=10090 GN=Trim16 PE=1 SV=2;	SPRY-associated domain;zinc finger of C3HC4-type, RING;Zinc finger, C3HC4 type;RING-type zinc-finger;Zinc finger, C3HC4 type;Zinc finger, C3HC4 type;SPRY domain;B-box zinc finger;Ring finger domain;zinc-RING finger domain;U-box domain;Prokaryotic RING finger family 4	3.04	5.66	3.66	5.32	7.22	8.76	0.26	1.57	3.11	1.22	3.41	1.39	-1.72569	0.000125006	0.000724476	down
gene-LOC119882333	LOC119882333	cell migration-inducing and hyaluronan-binding protein [Seriola dumerili]	Cell migration-inducing and hyaluronan-binding protein OS=Homo sapiens OX=9606 GN=CEMIP PE=1 SV=2;	Interleukin-like EMT inducer;G8 domain;Mucin-2 protein WxxW repeating region	5.02	17.51	5.21	12.61	9.33	9.01	1.47	4.89	1.11	2.88	1.47	1.8	-2.17478	3.20777e-07	3.69916e-06	down
gene-LOC119882349	LOC119882349	extracellular calcium-sensing receptor-like [Perca flavescens]	Extracellular calcium-sensing receptor OS=Rattus norvegicus OX=10116 GN=Casr PE=1 SV=1;	------	17.07	6.35	5.57	10.49	7.28	8.81	1.39	0.3	4.82	1.6	1.01	2.22	-2.33803	2.24296e-07	2.68453e-06	down
gene-LOC119882352	LOC119882352	extracellular calcium-sensing receptor [Epinephelus lanceolatus]	Extracellular calcium-sensing receptor OS=Mus musculus OX=10090 GN=Casr PE=1 SV=2;	------	14.12	3.1	3.72	9.64	6.52	6.33	0.72	0.61	3.69	3.53	0.94	2.67	-1.99089	4.91643e-06	4.21069e-05	down
gene-LOC119882355	LOC119882355	26S proteasome non-ATPase regulatory subunit 11A [Notolabrus celidotus]	26S proteasome non-ATPase regulatory subunit 11A OS=Danio rerio OX=7955 GN=psmd11a PE=2 SV=1;	26S proteasome regulatory subunit RPN6 N-terminal domain;PCI domain;26S proteasome subunit RPN6 C-terminal helix domain	13.96	17.42	25.32	28.66	22.43	14.82	41.68	33.59	39.96	76.5	36.21	47.63	1.08973	3.23921e-05	0.000222694	up
gene-LOC119882391	LOC119882391	------	------	------	0.39	0.63	1.24	1.51	0.78	1.06	3.07	0.49	3.65	3.59	5.28	4.06	1.54133	0.00249531	0.00955005	up
gene-LOC119882399	LOC119882399	lysosomal Pro-X carboxypeptidase isoform X1 [Anarrhichthys ocellatus]	Lysosomal Pro-X carboxypeptidase OS=Bos taurus OX=9913 GN=PRCP PE=2 SV=1;	Serine carboxypeptidase S28;PS-10 peptidase S37;Serine aminopeptidase, S33	14.49	19.64	10.86	14.06	17.6	18.12	3.16	4.29	17.55	8.62	8.07	6.95	-1.18407	3.03647e-06	2.7655e-05	down
gene-LOC119882402	LOC119882402	Guanylyl cyclase-activating protein 1 [Collichthys lucidus]	Mid1-interacting protein 1-B OS=Danio rerio OX=7955 GN=mid1ip1b PE=2 SV=1;	Thyroid hormone-inducible hepatic protein Spot 14	1982.23	2695.42	12007.5	1991.52	11372.7	5152.16	1942.04	3558.12	2669.37	506.76	3011.81	1414.66	-1.45817	0.0147823	0.0419081	down
gene-LOC119882409	LOC119882409	PREDICTED: collagenase 3-like [Lates calcarifer]	Collagenase 3 OS=Equus caballus OX=9796 GN=MMP13 PE=2 SV=1;	Matrixin;Hemopexin;Putative peptidoglycan binding domain	4.52	5.33	0.09	2.25	1.82	5.48	0.26	0.05	0.3	0	0.34	0.61	-3.59425	7.79286e-06	6.35059e-05	down
gene-LOC119882490	LOC119882490	deleted in malignant brain tumors 1 protein-like [Sander lucioperca]	Antigen WC1.1 OS=Bos taurus OX=9913 PE=2 SV=1;	Scavenger receptor cysteine-rich domain	3.08	2.68	2.2	3.6	2.92	6.36	0.91	0.48	0.66	0	2.06	1.62	-2.12139	0.00326835	0.011949	down
gene-LOC119882536	LOC119882536	hypothetical protein E3U43_021390 [Larimichthys crocea]	------	------	62.15	76.65	39.32	40.25	46.51	48.25	86.46	106.08	92.77	108.24	98.63	147.04	1.06546	4.19243e-05	0.000279787	up
gene-LOC119882558	LOC119882558	integrin-linked kinase-associated serine/threonine phosphatase 2C isoform X1 [Epinephelus lanceolatus]	Integrin-linked kinase-associated serine/threonine phosphatase 2C OS=Bos taurus OX=9913 GN=ILKAP PE=2 SV=1;	Protein phosphatase 2C;Protein phosphatase 2C	7.2	9.36	9.92	11.16	10.16	7.92	27.38	27.29	18.29	31.02	18.48	20.55	1.28421	2.61526e-06	2.4238e-05	up
gene-LOC119882563	LOC119882563	cylicin-1-like [Sander lucioperca]	------	Nuclear RNA-splicing-associated protein	29.95	24.26	0.57	3.83	4.47	9.6	1.52	1.76	3.8	15.64	2.12	4.22	-1.75086	0.00846718	0.0265522	down
gene-LOC119882568	LOC119882568	protein IWS1 homolog isoform X2 [Xiphophorus couchianus]	Protein IWS1 homolog OS=Rattus norvegicus OX=10116 GN=Iws1 PE=1 SV=1;	TFIIS helical bundle-like domain	17.72	21.73	24.7	29.47	22.87	17.97	46.8	68.92	35.42	70.81	42.34	50.66	1.13823	5.99986e-05	0.000381499	up
gene-LOC119882583	LOC119882583	interleukin-1 receptor accessory protein [Seriola lalandi dorsalis]	Interleukin-1 receptor accessory protein OS=Macaca mulatta OX=9544 GN=IL1RAP PE=1 SV=1;	TIR domain;Immunoglobulin domain;Immunoglobulin I-set domain;Immunoglobulin domain;TIR domain;Immunoglobulin domain	10.66	12.39	11.84	12.35	10.22	9.18	34.29	41.48	15.73	56.39	12.78	26.32	1.38516	9.64416e-05	0.000579628	up
gene-LOC119882585	LOC119882585	E3 ISG15--protein ligase HERC5-like isoform X2 [Sander lucioperca]	Probable E3 ubiquitin-protein ligase HERC6 OS=Homo sapiens OX=9606 GN=HERC6 PE=1 SV=2;	Regulator of chromosome condensation;HECT-domain;Regulator of chromosome condensation	62.2	110.96	138.29	205.81	205.46	162.72	4.76	20.15	39.93	21.15	48.47	22.82	-2.61668	1.10115e-09	2.15839e-08	down
gene-LOC119882590	LOC119882590	claudin-1-like [Mastacembelus armatus]	Claudin-19 OS=Rattus norvegicus OX=10116 GN=Cldn19 PE=2 SV=1;	PMP-22/EMP/MP20/Claudin family;PMP-22/EMP/MP20/Claudin tight junction;Clc-like	18.42	0	18.87	0	30.93	39.59	0.28	0	0	0.76	0.02	0	-7.14787	0.000860553	0.00384201	down
gene-LOC119882591	LOC119882591	tumor necrosis factor alpha-induced protein 2-like [Sparus aurata]	Exocyst complex component 3-like protein 2 OS=Homo sapiens OX=9606 GN=EXOC3L2 PE=2 SV=1;	Exocyst complex component Sec6	13.84	24.33	18.26	25.96	28.92	25.92	5.67	4.68	14.71	13.75	10.42	9.52	-1.21294	4.83629e-11	1.23636e-09	down
gene-LOC119882640	LOC119882640	alpha-2-macroglobulin isoform X1 [Epinephelus lanceolatus]	Alpha-2-macroglobulin-like protein 1 OS=Homo sapiens OX=9606 GN=A2ML1 PE=1 SV=3;	A-macroglobulin TED domain;Alpha-2-macroglobulin family;Alpha-2-macroglobulin bait region domain;Macroglobulin domain MG3;A-macroglobulin receptor binding domain;Macroglobulin domain MG4;MG2 domain;Seminal vesicle autoantigen	189.38	330.17	70.12	178.87	203.16	219.48	27.98	67.13	12.24	52.67	58.15	58.61	-2.08014	1.39252e-06	1.37959e-05	down
gene-LOC119882643	LOC119882643	ferritin, middle subunit-like [Perca flavescens]	Ferritin, middle subunit OS=Salmo salar OX=8030 PE=2 SV=1;	Ferritin-like domain	810.29	821.04	419.86	770.7	897.64	833.29	1634.51	2677.46	643.13	788.84	2408.96	1784.52	1.22119	0.00545724	0.018391	up
gene-LOC119882648	LOC119882648	glucuronokinase 1 [Larimichthys crocea]	Probable glucuronokinase 2 OS=Arabidopsis thaliana OX=3702 GN=GLCAK2 PE=2 SV=1;	Nucleotidyl transferase;GHMP kinases C terminal;GHMP kinases N terminal domain	6.58	8.27	4.01	5.59	4.99	7.53	2.79	2.39	4.13	1.77	3.5	3.09	-1.10484	0.000201519	0.00109582	down
gene-LOC119882652	LOC119882652	ferritin, middle subunit-like [Perca flavescens]	Ferritin, middle subunit OS=Salmo salar OX=8030 PE=2 SV=1;	Ferritin-like domain	1306.17	1737.14	933.31	2085.93	1077.45	1049.07	3668.35	4736.82	2501.7	3350.88	4830.76	3500.42	1.46783	7.82012e-06	6.36843e-05	up
gene-LOC119882654	LOC119882654	PREDICTED: LOW QUALITY PROTEIN: alpha-2-macroglobulin-like [Lates calcarifer]	Alpha-2-macroglobulin OS=Rattus norvegicus OX=10116 GN=A2m PE=2 SV=2;	A-macroglobulin TED domain;Alpha-2-macroglobulin family;A-macroglobulin receptor binding domain;Alpha-2-macroglobulin bait region domain;Macroglobulin domain MG3;MG2 domain;Macroglobulin domain MG4	359.04	322.07	171.31	267.94	333.92	154.49	48.2	104.43	94.28	35.94	75.38	131.03	-1.76355	8.00439e-06	6.49839e-05	down
gene-LOC119882655	LOC119882655	alpha-2-macroglobulin-like isoform X1 [Perca flavescens]	Alpha-2-macroglobulin OS=Rattus norvegicus OX=10116 GN=A2m PE=2 SV=2;	A-macroglobulin TED domain;Alpha-2-macroglobulin family;Alpha-2-macroglobulin bait region domain;A-macroglobulin receptor binding domain;Macroglobulin domain MG3;MG2 domain;Macroglobulin domain MG4	1936.29	1462.06	768.57	2772.73	1348.66	1567.9	140.62	342.77	1261.83	205.47	529.35	793.84	-1.79788	3.15377e-05	0.000217388	down
gene-LOC119882656	LOC119882656	ferritin, middle subunit [Kryptolebias marmoratus]	Ferritin, middle subunit OS=Salmo salar OX=8030 PE=2 SV=1;	Ferritin-like domain	409.29	170.59	381.69	730.9	156.72	124.65	1110.19	1116.83	422.83	506.52	1592.25	1308.09	1.63688	0.00193327	0.00764982	up
gene-LOC119882658	LOC119882658	alpha-2-macroglobulin-like isoform X2 [Sander lucioperca]	Alpha-2-macroglobulin OS=Rattus norvegicus OX=10116 GN=A2m PE=2 SV=2;	A-macroglobulin TED domain;Alpha-2-macroglobulin family;Alpha-2-macroglobulin bait region domain;A-macroglobulin receptor binding domain;Macroglobulin domain MG3;MG2 domain;Macroglobulin domain MG4;Bacterial Ig-like domain	155.55	222.29	51.43	129.3	132.55	137.99	16.77	45.49	23.18	6.78	36.65	38.16	-2.23527	2.69802e-06	2.48591e-05	down
gene-LOC119882685	LOC119882685	GHS-R1a-like protein [Lateolabrax maculatus]	------	------	14.43	15.09	14.62	14.76	18.07	19.15	2.81	6.84	6.72	1.27	9.53	4.3	-1.60497	0.00025513	0.00134717	down
gene-LOC119882686	LOC119882686	myelin protein zero-like protein 2 [Larimichthys crocea]	Myelin protein zero-like protein 2 OS=Homo sapiens OX=9606 GN=MPZL2 PE=1 SV=1;	Immunoglobulin V-set domain;Immunoglobulin domain;Immunoglobulin domain	8.76	14.88	3.15	8.38	6.47	10.45	2.23	2.75	4.38	8.93	3.21	4.98	-1.1766	4.19785e-05	0.00028007	down
gene-LOC119882703	LOC119882703	coxsackievirus and adenovirus receptor-like isoform X2 [Perca flavescens]	Butyrophilin-like protein 2 OS=Rattus norvegicus OX=10116 GN=Btnl2 PE=3 SV=1;	Immunoglobulin V-set domain;Immunoglobulin domain;Immunoglobulin I-set domain;Immunoglobulin domain;Immunoglobulin domain	4.9	12.36	11.31	16.55	17.73	16.26	1.24	4.83	9.29	7.04	10.14	5.54	-1.2554	0.00188514	0.00748686	down
gene-LOC119882706	LOC119882706	PREDICTED: HAUS augmin-like complex subunit 7 [Pundamilia nyererei]	------	------	0.29	0.15	0.09	0.28	0	0.34	1.06	2.6	1.8	2.38	0.56	1.5	2.98774	1.29288e-07	1.63146e-06	up
gene-LOC119882708	LOC119882708	glutamine-dependent NAD(+) synthetase [Sparus aurata]	Glutamine-dependent NA;	Carbon-nitrogen hydrolase	1.41	1.49	1.61	3.44	1.91	1.22	0.42	0.11	1.88	0.94	0.52	0.77	-1.54344	0.000898132	0.00398277	down
gene-LOC119882718	LOC119882718	dehydrogenase/reductase SDR family member 12-like [Perca flavescens]	Dehydrogenase/reductase SDR family member 12 OS=Homo sapiens OX=9606 GN=DHRS12 PE=2 SV=2;	short chain dehydrogenase;Enoyl;KR domain;NAD dependent epimerase/dehydratase family;GDP-mannose 4,6 dehydratase;NA	0.14	0.24	0.13	0.16	0.19	0.25	0.03	0.14	2.08	0.64	0.53	1.07	1.75282	0.00735726	0.0235994	up
gene-LOC119882727	LOC119882727	PREDICTED: LOW QUALITY PROTEIN: latent-transforming growth factor beta-binding protein 2-like [Lates calcarifer]	Latent-transforming growth factor beta-binding protein 4 OS=Homo sapiens OX=9606 GN=LTBP4 PE=1 SV=2;	Calcium-binding EGF domain;Complement Clr-like EGF-like;TB domain;EGF-like domain;Human growth factor-like EGF;Coagulation Factor Xa inhibitory site;EGF domain;Pvs28 EGF domain	1.41	2.34	0.63	1.35	1.22	1.9	0.44	0.36	0.28	0.57	0.52	0.47	-1.77446	9.76895e-09	1.56528e-07	down
gene-LOC119882746	LOC119882746	galectin-9 like protein [Oplegnathus fasciatus]	Galectin-9 OS=Bos taurus OX=9913 GN=LGALS9 PE=2 SV=1;	Galactoside-binding lectin	257.34	342.61	298.58	307.47	385.68	414.09	52.25	79.65	140.11	124.63	120.32	104.39	-1.84573	1.36498e-22	1.33667e-20	down
gene-LOC119882752	LOC119882752	TRPM8 channel-associated factor 2 isoform X2 [Perca flavescens]	TRPM8 channel-associated factor homolog OS=Danio rerio OX=7955 GN=tcaf PE=2 SV=1;	Peptidase M60, enhancin and enhancin-like;N-terminal domain of M60-like peptidases	1.82	2.25	2.16	3.99	3.16	2.03	5.47	7.59	15.01	17.01	12.63	19.52	2.16529	1.26965e-14	5.67703e-13	up
gene-LOC119882765	LOC119882765	serine/threonine-protein kinase Nek3 isoform X1 [Larimichthys crocea]	------	------	1.57	4.2	1.63	1.5	2.24	2.87	0.45	0.9	0.84	2.71	0.91	0.29	-1.36931	0.00198045	0.00781562	down
gene-LOC119882772	LOC119882772	PREDICTED: clathrin heavy chain 1-like isoform X2 [Paralichthys olivaceus]	Clathrin heavy chain 1 OS=Mus musculus OX=10090 GN=Cltc PE=1 SV=3;	Region in Clathrin and VPS;Clathrin-H-link;Coatomer WD associated region	1.46	1.55	2.39	3.14	2.15	1.41	7.36	12.85	14.02	24.64	10.13	11.61	2.51923	2.38896e-22	2.2828e-20	up
gene-LOC119882794	LOC119882794	------	------	------	0.25	0.46	0.24	0.21	0.37	0.38	1.33	0.72	1.55	5.51	1.53	1.91	2.44659	1.38929e-12	4.63709e-11	up
gene-LOC119882810	LOC119882810	RILP-like protein 1 isoform X1 [Cottoperca gobio]	RILP-like protein 1 OS=Homo sapiens OX=9606 GN=RILPL1 PE=1 SV=1;	JNK_SAPK-associated protein-1;Rab interacting lysosomal protein	11.38	10.28	6.17	4.93	6.06	6.21	3	1.6	0.44	2.5	2.02	4.43	-1.71694	0.0002771	0.00144769	down
gene-LOC119882839	LOC119882839	calpain-5-like [Epinephelus lanceolatus]	Calpain-5 OS=Homo sapiens OX=9606 GN=CAPN5 PE=1 SV=2;	Calpain family cysteine protease;Calpain large subunit, domain III;C2 domain	22.27	27.95	26.01	45.67	40.31	33.17	9.46	15.23	18.09	14.54	21.55	17.59	-1.09384	3.70114e-05	0.000250242	down
gene-LOC119882845	LOC119882845	rhomboid-related protein 4-like [Seriola lalandi dorsalis]	Rhomboid-related protein 4 OS=Homo sapiens OX=9606 GN=RHBDD1 PE=1 SV=1;	------	3.88	10.76	15.29	15.23	20.27	15.77	0.8	4.58	2.4	2.99	5.14	3.13	-2.15248	2.05354e-06	1.95756e-05	down
gene-LOC119882846	LOC119882846	rhomboid-related protein 4-like isoform X2 [Anabas testudineus]	Rhomboid-related protein 4 OS=Homo sapiens OX=9606 GN=RHBDD1 PE=1 SV=1;	Rhomboid family	9.48	18.9	19.55	26.51	30.17	28.59	1.25	5.11	7.31	4.54	7.25	4.72	-2.26806	7.21762e-10	1.48218e-08	down
gene-LOC119882853	LOC119882853	PREDICTED: protein MB21D2 isoform X1 [Pundamilia nyererei]	Protein MB21D2 OS=Homo sapiens OX=9606 GN=MB21D2 PE=1 SV=3;	Mab-21 protein	1.73	2.44	1.53	1.94	1.67	2.6	3.2	2.57	6.14	9.33	4	3.59	1.0483	8.72292e-11	2.13109e-09	up
gene-LOC119882865	LOC119882865	P2Y purinoceptor 13-like isoform X1 [Notolabrus celidotus]	P2Y purinoceptor 13 OS=Homo sapiens OX=9606 GN=P2RY13 PE=2 SV=3;	7 transmembrane receptor	4.44	4.8	6.78	13.29	8.99	7.39	1.25	2.65	8.45	7.99	2.18	2.78	-1.16749	0.000857745	0.00383164	down
gene-LOC119882883	LOC119882883	dehydrogenase/reductase SDR family member 11-like [Cottoperca gobio]	Dehydrogenase/reductase SDR family member 11 OS=Gallus gallus OX=9031 GN=DHRS11 PE=2 SV=1;	short chain dehydrogenase;Enoyl;KR domain;NADP oxidoreductase coenzyme F420-dependent;NA;NAD dependent epimerase/dehydratase family	20.99	19.06	22.51	16.92	23.49	26.64	6.14	4.6	9.61	5.81	10.74	7.57	-1.35433	1.0196e-09	2.0169e-08	down
gene-LOC119882892	LOC119882892	C-X-C chemokine receptor type 5 [Seriola dumerili]	C-X-C chemokine receptor type 5 OS=Homo sapiens OX=9606 GN=CXCR5 PE=1 SV=1;	7 transmembrane receptor;Serpentine type 7TM GPCR chemoreceptor Srsx	0.54	1.07	0.03	1.21	0.31	0.48	0.33	0	0.12	0.23	0.06	0.06	-2.20998	0.00517547	0.0175941	down
gene-LOC119882900	LOC119882900	SPRY domain-containing SOCS box protein 4-like [Epinephelus lanceolatus]	SPRY domain-containing SOCS box protein 4 OS=Mus musculus OX=10090 GN=Spsb4 PE=1 SV=1;	SPRY domain;SOCS box	4.93	5.32	4.96	6.74	5.75	4.43	13.35	17.3	14.41	77.03	9.43	26.48	1.89706	1.75664e-08	2.6771e-07	up
gene-LOC119882934	LOC119882934	hypothetical protein PFLUV_G00015790 [Perca fluviatilis]	60S ribosomal protein L35a OS=Ictalurus punctatus OX=7998 GN=rpl35a PE=3 SV=1;	Ribosomal protein L35Ae	2.55	1.43	3.39	2.51	3.49	2.63	13.02	10.18	18.73	32.71	13.4	17.19	2.58292	7.81702e-27	1.02915e-24	up
gene-LOC119882949	LOC119882949	hypothetical protein PFLUV_G00018410 [Perca fluviatilis]	GTPase IMAP family member 8 OS=Homo sapiens OX=9606 GN=GIMAP8 PE=2 SV=2;	AIG1 family;50S ribosome-binding GTPase	6.34	5.37	15.74	7.91	14.63	8.69	51.04	47.02	11.29	19.91	35.8	27.9	1.77385	0.000395356	0.00196171	up
gene-LOC119882968	LOC119882968	LOW QUALITY PROTEIN: deleted in malignant brain tumors 1 protein-like [Sparus aurata]	Scavenger receptor cysteine-rich type 1 protein M130 OS=Canis lupus familiaris OX=9615 GN=CD163 PE=2 SV=1;	Scavenger receptor cysteine-rich domain;Scavenger receptor cysteine-rich domain;Immunoglobulin domain;Immunoglobulin domain	1.97	1.11	0.56	3.56	1.72	2.37	0.33	0.3	1.09	0.16	0.3	0.6	-2.1533	2.25347e-06	2.13015e-05	down
gene-LOC119882970	LOC119882970	hypothetical protein EPR50_G00031040 [Perca flavescens]	Scavenger receptor cysteine-rich type 1 protein M130 OS=Mus musculus OX=10090 GN=Cd163 PE=1 SV=2;	------	2.55	3.38	0.04	1.55	3.19	3.06	0	0.52	0	0.22	0	0	-4.14068	0.00408637	0.014432	down
gene-LOC119882997	LOC119882997	nucleolar pre-ribosomal-associated protein 1 isoform X1 [Cottoperca gobio]	Nucleolar pre-ribosomal-associated protein 1 OS=Homo sapiens OX=9606 GN=URB1 PE=1 SV=4;	Ribosome 60S biogenesis N-terminal;Nucleolar pre-ribosomal-associated protein 1	1.13	1.15	3.16	1.09	1.54	1.52	3.96	3.66	6.49	10.21	4.37	3.49	1.73708	1.99236e-10	4.55303e-09	up
gene-LOC119882999	LOC119882999	LOW QUALITY PROTEIN: beta-galactosidase-1-like protein 2 [Sander lucioperca]	Beta-galactosidase-1-like protein 2 OS=Homo sapiens OX=9606 GN=GLB1L2 PE=2 SV=1;	Glycosyl hydrolases family 35;Beta-galactosidase	2.75	3.87	1.97	3.06	2.37	4.38	0.62	0.88	2.7	2.61	0.82	0.38	-1.27441	4.69459e-05	0.000308949	down
gene-LOC119883005	LOC119883005	DNA ligase 1-like [Labrus bergylta]	------	------	1.42	13.32	0.27	1.55	4.81	11.91	0.19	0.75	0.21	0.91	0.63	2.89	-2.56265	0.000746344	0.0033987	down
gene-LOC119883006	LOC119883006	inositol-tetrakisphosphate 1-kinase-like [Epinephelus lanceolatus]	Inositol-tetrakisphosphate 1-kinase OS=Gallus gallus OX=9031 GN=ITPK1 PE=2 SV=1;	Inositol 1,3,4-trisphosphate 5/6-kinase ATP-grasp domain;Inositol 1,3,4-trisphosphate 5/6-kinase pre-ATP-grasp domain	0.42	0.52	0.75	2.16	0.97	0.92	0.12	0.14	0.81	0.45	0	0.34	-1.9105	0.00156282	0.00637449	down
gene-LOC119883023	LOC119883023	muscleblind-like protein 1 isoform X1 [Larimichthys crocea]	Muscleblind-like protein 1 OS=Homo sapiens OX=9606 GN=MBNL1 PE=1 SV=2;	Zinc finger C-x8-C-x5-C-x3-H type;RNA-binding, Nab2-type zinc finger;CCCH-type zinc finger;Zinc-finger containing family	0.65	1.03	0.51	1.12	0.77	1.03	0.14	0.14	0.34	0.66	0.3	0.19	-1.77494	3.04503e-11	8.11264e-10	down
gene-LOC119883089	LOC119883089	Period circadian protein-like protein 2 [Larimichthys crocea]	Period circadian protein homolog 2 OS=Gallus gallus OX=9031 GN=PER2 PE=2 SV=1;	Period protein 2/3C-terminal region;PAS fold;PAS fold;PAS domain	2.58	2.51	1.8	1.86	1.46	0.96	4.32	4.97	2.81	6.5	2.89	4.4	1.10453	0.000954203	0.00420232	up
gene-LOC119883099	LOC119883099	PREDICTED: C5a anaphylatoxin chemotactic receptor 1-like [Lates calcarifer]	C5a anaphylatoxin chemotactic receptor 1 OS=Oncorhynchus mykiss OX=8022 GN=c5ar1 PE=2 SV=1;	7 transmembrane receptor;Serpentine type 7TM GPCR chemoreceptor Srx;Serpentine type 7TM GPCR chemoreceptor Srw	6.72	9.71	9.34	10.2	11.22	6.96	2.15	3.62	8.36	10.48	3.18	4.46	-1.04109	1.72587e-05	0.000128293	down
gene-LOC119883136	LOC119883136	methylosome subunit pICln isoform X1 [Anabas testudineus]	Methylosome subunit pICln OS=Canis lupus familiaris OX=9615 GN=CLNS1A PE=1 SV=1;	Regulator of volume decrease after cellular swelling	13.03	26.04	9.64	31.87	29.87	22.45	21	71.03	67.19	55.57	61.74	37.04	1.16416	0.000675269	0.00311818	up
gene-LOC119883167	LOC119883167	A-kinase anchor protein SPHKAP [Seriola dumerili]	A-kinase anchor protein SPHKAP OS=Danio rerio OX=7955 GN=sphkap PE=3 SV=1;	A-kinase anchor protein 110 kDa	0.88	1.47	0.61	1.62	0.83	1.61	0.23	0.88	0.33	0.37	0.57	0.62	-1.19601	0.00332081	0.0121146	down
gene-LOC119883251	LOC119883251	hypothetical protein FQN60_004714, partial [Etheostoma spectabile]	Clathrin heavy chain 1 OS=Bos taurus OX=9913 GN=CLTC PE=1 SV=1;	Clathrin propeller repeat	0.06	0	0	0.83	0	0	2.18	3.59	2.09	5.06	2.5	3.22	4.33083	0.00116086	0.00495676	up
gene-LOC119883303	LOC119883303	------	------	------	0.97	0.63	1.47	0.35	0.46	0.91	3.58	3.64	13.79	7.65	3.13	3.33	2.68368	2.6923e-10	5.98518e-09	up
gene-LOC119883312	LOC119883312	cGMP-dependent 3',5'-cyclic phosphodiesterase isoform X1 [Epinephelus lanceolatus]	cGMP-dependent 3',5'-cyclic phosphodiesterase OS=Mus musculus OX=10090 GN=Pde2a PE=1 SV=4;	3'5'-cyclic nucleotide phosphodiesterase;GAF domain;GAF domain;GAF domain	0.8	1.44	0.39	0.67	0.88	1.03	0.19	0.4	0.47	0.24	0.6	0.54	-1.13104	0.00374418	0.0134317	down
gene-LOC119883313	LOC119883313	zinc finger protein 708 isoform X1 [Larimichthys crocea]	------	Zinc-finger double domain;Zinc finger, C2H2 type;C2H2-type zinc finger;Zinc-finger double-stranded RNA-binding;C2H2-type zinc finger;Zinc-finger of C2H2 type	2.17	2.64	1.87	3.49	2.89	2.33	8.02	10.71	5.37	10.33	7.44	9.34	1.69719	3.94425e-09	6.85269e-08	up
gene-LOC119883324	LOC119883324	retinol-binding protein 2 [Gouania willdenowi]	Retinol-binding protein 2 OS=Sus scrofa OX=9823 GN=RBP2 PE=2 SV=2;	Lipocalin / cytosolic fatty-acid binding protein family;Lipocalin / cytosolic fatty-acid binding protein family	307.24	487.39	46.75	144.11	188.65	386.61	95.38	88.85	8.13	68.04	51.88	86.85	-1.86705	0.00118003	0.00502398	down
gene-LOC119883329	LOC119883329	acetylcholinesterase-like [Perca flavescens]	Acetylcholinesterase OS=Bungarus fasciatus OX=8613 GN=ACHE PE=1 SV=2;	Carboxylesterase family;alpha/beta hydrolase fold	11.69	16.68	1.47	6.95	4.58	11.75	0.22	0.59	0.39	0.36	2	1.49	-3.41452	6.33506e-09	1.0565e-07	down
gene-LOC119883333	LOC119883333	PREDICTED: arfaptin-2-like isoform X1 [Lates calcarifer]	Arfaptin-2 OS=Mus musculus OX=10090 GN=Arfip2 PE=1 SV=2;	Arfaptin-like domain;BAR domain	0.74	0.55	0.5	0.91	0.79	1.1	0.14	0.19	0.57	0.25	0.19	0.09	-1.79134	8.47794e-06	6.84066e-05	down
gene-LOC119883351	LOC119883351	deoxyribonuclease gamma-like isoform X1 [Sander lucioperca]	Deoxyribonuclease-1-like 1 OS=Cricetulus griseus OX=10029 GN=DNASE1L1 PE=2 SV=1;	Endonuclease-reverse transcriptase	0.35	1.85	0.5	1.08	1.61	0.19	0.07	0.18	0.41	0.48	0.68	0.61	-1.3411	0.017277	0.0475917	down
gene-LOC119883355	LOC119883355	Hepatoma-derived growth factor-related protein 3 [Larimichthys crocea]	Hepatoma-derived growth factor-related protein 3 OS=Homo sapiens OX=9606 GN=HDGFL3 PE=1 SV=1;	PWWP domain	0.65	1.11	0.17	0.8	0.41	1.9	0	0.05	0.35	0.33	0.21	0	-3.02276	3.17663e-05	0.0002189	down
gene-LOC119883373	LOC119883373	PREDICTED: transmembrane protease serine 7 [Notothenia coriiceps]	Transmembrane protease serine 7 OS=Homo sapiens OX=9606 GN=TMPRSS7 PE=2 SV=3;	Trypsin;Low-density lipoprotein receptor domain class A;SEA domain;CUB domain;Domain of unknown function	0.16	0.32	0.1	0.47	0.12	0.23	0.51	0.59	0.37	1.97	0.44	0.97	1.57596	0.000114418	0.000670496	up
gene-LOC119883393	LOC119883393	CD3 gamma/delta protein [Siniperca chuatsi]	------	T-cell surface glycoprotein CD3 delta chain;Ig-like domain on T-cell surface glycoprotein CD3 epsilon chain	5.28	5.9	1.69	4.09	3.95	5.09	0.62	1.06	2.72	5.25	1.29	2.58	-1.24252	0.000236131	0.00126077	down
gene-LOC119883445	LOC119883445	P2Y purinoceptor 12-like [Parambassis ranga]	P2Y purinoceptor 12 OS=Homo sapiens OX=9606 GN=P2RY12 PE=1 SV=1;	7 transmembrane receptor	24.08	27.71	9.06	31.5	20.92	30.2	4.43	12.31	17.8	24.05	8.48	11.11	-1.08398	0.000134122	0.000770153	down
gene-LOC119883449	LOC119883449	fukutin-related protein [Seriola dumerili]	Fukutin-related protein OS=Mus musculus OX=10090 GN=Fkrp PE=1 SV=1;	LicD family	0.6	0.8	0.38	0.66	0.75	1.11	0.07	0.2	0.52	0.35	0.15	0.18	-1.7591	7.91376e-07	8.32772e-06	down
gene-LOC119883470	LOC119883470	Mitochondrial ornithine transporter 1 [Anoplopoma fimbria]	Mitochondrial ornithine transporter 1 OS=Homo sapiens OX=9606 GN=SLC25A15 PE=1 SV=1;	Mitochondrial carrier protein	25.73	18.03	42.51	31.29	40.82	15.59	4.35	4.03	21.02	24.29	7.82	16.23	-1.4576	0.00013002	0.000749492	down
gene-LOC119883492	LOC119883492	hypothetical protein F7725_003936 [Dissostichus mawsoni]	Low-density lipoprotein receptor OS=Cricetulus griseus OX=10029 GN=LDLR PE=3 SV=2;	------	10.98	14.73	8.69	4.58	7.02	9.41	1.5	0.26	1.76	0.81	1.07	1	-3.24121	2.28194e-12	7.27453e-11	down
gene-LOC119883496	LOC119883496	tyrosine-protein kinase receptor UFO [Epinephelus lanceolatus]	Tyrosine-protein kinase receptor UFO OS=Mus musculus OX=10090 GN=Axl PE=1 SV=2;	Protein tyrosine and serine/threonine kinase;Protein kinase domain;Fibronectin type III domain;Immunoglobulin domain;Immunoglobulin I-set domain;Immunoglobulin domain;Immunoglobulin V-set domain;Immunoglobulin domain;Purple acid Phosphatase, N-terminal domain	13.77	27.68	15.02	33.22	25.45	28.61	6	10.57	19.77	17.32	11.88	11.92	-1.05065	1.44949e-06	1.43245e-05	down
gene-LOC119883523	LOC119883523	cytochrome P450 2F3-like isoform X1 [Cottoperca gobio]	Cytochrome P450 2F3 OS=Capra hircus OX=9925 GN=CYP2F3 PE=2 SV=1;	Cytochrome P450	13.9	11.9	5.7	7.69	7.39	8.5	2.22	2.3	5.18	0.94	8.13	2.18	-1.43447	0.0026664	0.0100854	down
gene-LOC119883537	LOC119883537	lysophosphatidic acid receptor 6-like [Perca flavescens]	Lysophosphatidic acid receptor 6 OS=Gallus gallus OX=9031 GN=LPAR6 PE=1 SV=1;	7 transmembrane receptor	1.16	1.74	0.27	1.1	1.14	1.45	0.2	0.23	0.71	1.76	0.2	0.43	-1.29641	0.00487447	0.016693	down
gene-LOC119883552	LOC119883552	hypothetical protein PFLUV_G00022850 [Perca fluviatilis]	Ribonucleoside-diphosphate reductase large subunit OS=Mus musculus OX=10090 GN=Rrm1 PE=1 SV=2;	Ribonucleotide reductase, barrel domain;Ribonucleotide reductase, all-alpha domain;ATP cone domain	11.19	8.2	24.08	19.86	20.28	13.09	3.38	6.3	8.6	7.43	6.38	5.31	-1.5519	1.15025e-06	1.15994e-05	down
gene-LOC119883598	LOC119883598	lysophosphatidic acid receptor 6-like isoform X1 [Labrus bergylta]	Lysophosphatidic acid receptor 5 OS=Bos taurus OX=9913 GN=LPAR5 PE=2 SV=1;	7 transmembrane receptor;Serpentine type 7TM GPCR chemoreceptor Srsx	1.04	0.66	0.3	1.13	0.09	0.67	0.1	0.06	0.31	0.48	0.3	0.24	-1.61001	0.00869255	0.0270976	down
gene-LOC119883758	LOC119883758	galectin-related protein-like isoform X1 [Sparus aurata]	Galectin-related protein OS=Danio rerio OX=7955 GN=lgalsl PE=2 SV=1;	Galactoside-binding lectin	1.59	1.87	0.91	0	2.29	1.29	0.25	0	0.81	0.29	0.35	0.46	-2.12995	0.00667791	0.0217949	down
gene-LOC119883767	LOC119883767	leptin B [Siniperca chuatsi]	Leptin-B OS=Oryzias latipes OX=8090 GN=LEP-B PE=2 SV=2;	------	0.28	0.7	0.32	0.8	0.88	0.4	1.84	0.25	16.52	12.35	0.38	4.41	2.94899	2.72729e-05	0.000191614	up
gene-LOC119883964	LOC119883964	------	------	------	0.1	0.02	0.14	0.13	0.18	0.08	0.22	0.14	2.39	0.49	0.09	0.13	2.00058	0.00734334	0.0235611	up
gene-LOC119883970	LOC119883970	transcription elongation factor A protein 3 isoform X3 [Mastacembelus armatus]	Transcription elongation factor A protein 3 OS=Bos taurus OX=9913 GN=TCEA3 PE=2 SV=1;	Transcription factor S-II;Transcription factor S-II;TFIIS helical bundle-like domain	15.65	19.22	8.79	13.87	12.46	18.41	5.73	6.31	4.33	3.16	4.37	3.2	-1.74955	1.08026e-07	1.3913e-06	down
gene-LOC119883979	LOC119883979	spondin-1-like [Epinephelus lanceolatus]	Spondin-1 OS=Rattus norvegicus OX=10116 GN=Spon1 PE=1 SV=1;	Thrombospondin type 1 domain;Spondin-like TSP1 domain;Spondin_N;CCN3 Nov like TSP1 domain;Thrombospondin type 1 domain	2.82	2.28	0.7	1.66	2.2	2.57	0.32	0.03	0.76	1.15	1.5	0.44	-1.733	0.000819269	0.00368337	down
gene-LOC119883981	LOC119883981	unnamed protein product [Homo sapiens]	Tubulin alpha-1A chain OS=Cricetulus griseus OX=10029 GN=TUBA1A PE=2 SV=1;	------	1.09	1.9	1.6	7.38	2.42	2.12	16.16	29.75	56.97	51.13	14.8	45.55	3.51293	4.03937e-17	2.4608e-15	up
gene-LOC119883985	LOC119883985	C-C motif chemokine 20-like [Parambassis ranga]	C-C motif chemokine 20 OS=Mus musculus OX=10090 GN=Ccl20 PE=1 SV=1;	Small cytokines	3.34	0	3	6.87	1.13	0	54.1	34.37	134.17	257.94	12	125.92	5.01973	4.3686e-06	3.79081e-05	up
gene-LOC119884030	LOC119884030	hypothetical protein OJAV_G00074620 [Oryzias javanicus]	Retinal cone rhodopsin-sensitive cGMP 3',5'-cyclic phosphodiesterase subunit gamma OS=Homo sapiens OX=9606 GN=PDE6H PE=1 SV=1;	Retinal cGMP phosphodiesterase, gamma subunit	0.38	0.31	0.22	0.57	0.38	0.04	3.56	16.38	1.2	11.93	2.31	12.01	4.5766	5.05973e-12	1.53332e-10	up
gene-LOC119884055	LOC119884055	nocturnin isoform X2 [Epinephelus lanceolatus]	Nocturnin OS=Rattus norvegicus OX=10116 GN=Noct PE=2 SV=2;	Endonuclease/Exonuclease/phosphatase family	6.86	3.99	8.83	4.96	6.39	3.56	7.33	13.93	8.38	14.14	7.13	28.79	1.06123	0.0122914	0.036063	up
gene-LOC119884062	LOC119884062	GDP-fucose protein O-fucosyltransferase 1 isoform X1 [Seriola dumerili]	GDP-fucose protein O-fucosyltransferase 1 OS=Cricetulus griseus OX=10029 GN=POFUT1 PE=1 SV=2;	GDP-fucose protein O-fucosyltransferase	0.66	2.97	0.55	1.08	0.42	1.16	0.25	0.03	0.72	1.61	0.04	0.47	-1.50692	0.0151287	0.0426656	down
gene-LOC119884066	LOC119884066	LOW QUALITY PROTEIN: scavenger receptor cysteine-rich type 1 protein M130-like [Larimichthys crocea]	------	Scavenger receptor cysteine-rich domain;Immunoglobulin domain;Immunoglobulin domain	0.89	0.82	0.45	0.39	0.47	0.38	6.01	1.1	15.57	4.95	36.88	5.57	3.82035	2.36952e-09	4.32726e-08	up
gene-LOC119884075	LOC119884075	protein jagged-1b-like isoform X1 [Epinephelus lanceolatus]	Protein jagged-1 OS=Homo sapiens OX=9606 GN=JAG1 PE=1 SV=3;	------	0.21	1.08	0.99	0.46	0.35	1.22	1.89	6.25	3.81	17.47	2.73	3.54	2.74731	1.76279e-08	2.68474e-07	up
gene-LOC119884110	LOC119884110	PREDICTED: lecithin retinol acyltransferase-like [Lates calcarifer]	Lecithin retinol acyltransferase OS=Bos taurus OX=9913 GN=LRAT PE=1 SV=1;	Lecithin retinol acyltransferase	1.6	5.99	0.9	3.6	3.13	2.63	0.79	0	1.38	1.36	1.06	1.66	-1.64701	0.00363236	0.013084	down
gene-LOC119884116	LOC119884116	kielin/chordin-like protein [Sander lucioperca]	Kielin/chordin-like protein OS=Xenopus laevis OX=8355 GN=kcp PE=2 SV=1;	------	1.04	1.16	0.25	2.61	1.09	1.57	0.09	0.32	0.75	0.21	0.2	0.63	-1.91259	0.000687704	0.00316267	down
gene-LOC119884138	LOC119884138	phosphatidylserine decarboxylase proenzyme, mitochondrial isoform X4 [Labrus bergylta]	Phosphatidylserine decarboxylase proenzyme, mitochondrial OS=Mus musculus OX=10090 GN=Pisd PE=2 SV=1;	------	9.06	5.09	8.06	1.91	9.01	8.66	5.23	4.43	0.89	1.4	1.62	0.47	-1.34424	0.0141802	0.0405064	down
gene-LOC119884154	LOC119884154	small integral membrane protein 11A-like [Kryptolebias marmoratus]	Small integral membrane protein 11A OS=Bos taurus OX=9913 GN=SMIM11A PE=3 SV=1;	FAM165 family	9.34	8.76	13.05	10.08	9.63	8.35	1210.23	1146.33	546.37	709.71	934.38	891.63	6.59673	8.28545e-74	5.30672e-71	up
gene-LOC119884169	LOC119884169	PREDICTED: arginase-1-like [Lates calcarifer]	Arginase-1 OS=Sus scrofa OX=9823 GN=ARG1 PE=2 SV=1;	------	1.7	1.68	3.18	2.71	5.8	4.16	4.47	5.37	31.65	33.13	22.52	16.12	1.83844	6.80925e-05	0.00042678	up
gene-LOC119884172	LOC119884172	epithelial membrane protein 2-like [Sparus aurata]	Peripheral myelin protein 22 OS=Equus caballus OX=9796 GN=PMP22 PE=2 SV=1;	PMP-22/EMP/MP20/Claudin family	0.6	0.94	0.68	0.65	0.22	1.16	1.51	1.98	3.56	3.69	2.67	4.75	1.95061	2.38411e-08	3.52571e-07	up
gene-LOC119884178	LOC119884178	PREDICTED: poly [ADP-ribose] polymerase 12-like [Lates calcarifer]	Protein mono-ADP-ribosyltransferase PARP12 OS=Homo sapiens OX=9606 GN=PARP12 PE=1 SV=1;	Pol	9.21	23.06	2.39	7.39	21.34	22.26	1.02	1.53	6.05	6.8	10.07	0.21	-1.81465	0.00354236	0.0128183	down
gene-LOC119884194	LOC119884194	arginase-1-like [Seriola dumerili]	Arginase-1 OS=Homo sapiens OX=9606 GN=ARG1 PE=1 SV=2;	Arginase family	554.77	651.95	541.69	440.88	777.3	400.98	175.24	159.24	755.38	251.58	2.85	198.88	-1.39429	0.0162222	0.0452168	down
gene-LOC119884196	LOC119884196	arginase-1-like [Oncorhynchus kisutch]	Arginase, non-hepatic 1 OS=Xenopus laevis OX=8355 GN=arg2-a PE=2 SV=1;	------	0.87	0.45	5.62	9.3	10.19	34.32	0	1.07	1.36	0	0	3.4	-2.78112	0.01174	0.0346986	down
gene-LOC119884204	LOC119884204	ARF GTPase-activating protein GIT2a isoform X6 [Epinephelus lanceolatus]	ARF GTPase-activating protein GIT2 OS=Homo sapiens OX=9606 GN=GIT2 PE=1 SV=2;	G protein-coupled receptor kinase-interacting protein 1 C term;GIT coiled-coil Rho guanine nucleotide exchange factor;Putative GTPase activating protein for Arf;Spa2 homology domain;Ankyrin repeats;Ankyrin repeats;Ankyrin repeats;Ankyrin repeat	11.32	15.09	5.43	12.67	11.55	13.17	2.13	2.74	10.24	10.54	5.18	5.52	-1.30526	7.65472e-07	8.08025e-06	down
gene-LOC119884219	LOC119884219	transportin-3 isoform X1 [Larimichthys crocea]	Transportin-3 OS=Homo sapiens OX=9606 GN=TNPO3 PE=1 SV=3;	Exportin 1-like protein;Importin-beta N-terminal domain	7.16	8.35	10.25	10.16	7.38	4.83	21.32	19.69	14.08	21.48	12.81	14.45	1.03654	0.00117965	0.00502343	up
gene-LOC119884221	LOC119884221	UPF0606 protein KIAA1549-like [Sparus aurata]	UPF0606 protein KIAA1549 OS=Homo sapiens OX=9606 GN=KIAA1549 PE=1 SV=4;	------	0.32	0.53	1.35	0.91	1.26	0.65	1.47	3.4	2.58	3.95	7.57	4.09	2.07905	4.16773e-06	3.63916e-05	up
gene-LOC119884239	LOC119884239	Nucleolar complex protein 3-like protein [Larimichthys crocea]	Nucleolar complex protein 3 homolog OS=Danio rerio OX=7955 GN=noc3l PE=2 SV=1;	Nucleolar complex-associated protein;CBF/Mak21 family	0.52	0.44	0.46	0.68	0.5	0.42	1.23	1.52	1.33	10.39	7.5	3.81	2.75869	1.02888e-09	2.03186e-08	up
gene-LOC119884241	LOC119884241	acidic leucine-rich nuclear phosphoprotein 32 family member E-like [Monopterus albus]	Acidic leucine-rich nuclear phosphoprotein 32 family member A OS=Bos taurus OX=9913 GN=ANP32A PE=1 SV=2;	------	3.49	4.48	2.42	1.27	2.88	4.21	0.34	2.09	1.39	2.78	1.26	2.27	-1.05028	0.00844214	0.0264842	down
gene-LOC119884249	LOC119884249	protein L-Myc-1b-like [Seriola dumerili]	Protein L-Myc-1b OS=Danio rerio OX=7955 GN=mycl1b PE=2 SV=1;	Myc amino-terminal region;Helix-loop-helix DNA-binding domain	5.22	4.91	7.83	7.17	7.29	4.33	8.02	11.24	15.54	60.3	3.52	15.19	1.29778	0.0026892	0.010156	up
gene-LOC119884255	LOC119884255	PREDICTED: uncharacterized protein LOC109071592 isoform X1 [Cyprinus carpio]	------	------	0.12	0.4	0.24	0.14	0.04	0.97	0.67	1.1	2.2	1.58	2.16	1.5	2.09331	0.000277399	0.00144861	up
gene-LOC119884261	LOC119884261	PREDICTED: alpha-2-antiplasmin-like [Lates calcarifer]	Alpha-2-antiplasmin OS=Bos taurus OX=9913 GN=SERPINF2 PE=1 SV=2;	------	5.17	5.28	6.74	4.27	8.66	4.19	0.99	2.84	1.49	0.68	0.86	1.29	-1.64933	0.000144028	0.000817329	down
gene-LOC119884271	LOC119884271	phosphomevalonate kinase [Epinephelus lanceolatus]	Phosphomevalonate kinase OS=Bos taurus OX=9913 GN=PMVK PE=2 SV=3;	Phosphomevalonate kinase	43.48	30.23	81.35	34.84	87.25	44.01	25.58	24.44	15.53	13.5	18.53	13.57	-1.5394	0.000291491	0.0015132	down
gene-LOC119884343	LOC119884343	lon protease homolog, mitochondrial [Larimichthys crocea]	Lon protease homolog, mitochondrial OS=Homo sapiens OX=9606 GN=LONP1 PE=1 SV=2;	ATP-dependent protease La;ATPase family associated with various cellular activities;AAA domain;AAA ATPase domain;Holliday junction DNA helicase RuvB P-loop domain;AAA domain;PrkA AAA domain;RNA helicase	5.35	4.28	15.07	6.93	0	3.44	20.99	46.01	38.73	64.41	16.99	45.09	2.46822	0.000457159	0.00223054	up
gene-LOC119884359	LOC119884359	C-type lectin domain family 6 member A-like [Sander lucioperca]	C-type lectin domain family 6 member A OS=Homo sapiens OX=9606 GN=CLEC6A PE=1 SV=1;	Cell division protein ZapB;Ly49-like protein, N-terminal region	1.62	1.13	1.49	0.54	1.47	2.5	0.43	0.08	0.07	0.82	0.24	0.23	-2.34797	4.5834e-05	0.000302471	down
gene-LOC119884362	LOC119884362	CD209 antigen-like protein E [Perca flavescens]	------	------	1.15	3.1	1.13	1.51	1.21	2.5	0.46	0	1.2	1.17	0	0.56	-1.94872	0.00117703	0.00501499	down
gene-LOC119884386	LOC119884386	------	------	Zinc knuckle	1.72	2.6	0.46	1.81	0.06	0.22	1.3	8.37	0.83	3.19	14.84	1.67	2.20133	0.00760874	0.0242811	up
gene-LOC119884419	LOC119884419	phosphatidylinositol 3,4,5-trisphosphate 3-phosphatase and dual-specificity protein phosphatase PTEN [Sparus aurata]	Phosphatidylinositol 3,4,5-trisphosphate 3-phosphatase and dual-specificity protein phosphatase PTEN OS=Mus musculus OX=10090 GN=Pten PE=1 SV=1;	C2 domain of PTEN tumour-suppressor protein;Dual specificity phosphatase, catalytic domain;Protein-tyrosine phosphatase;Inositol hexakisphosphate	5.43	7.2	6.96	8.84	6.65	6.44	12.86	18.79	13.27	28.58	12.44	17.99	1.18844	1.01216e-07	1.30929e-06	up
gene-LOC119884455	LOC119884455	F-BAR domain only protein 1 isoform X1 [Esox lucius]	F-BAR domain only protein 1 OS=Danio rerio OX=7955 GN=fcho1 PE=1 SV=2;	------	0.54	1.41	1.21	1.14	1.14	0.8	2.02	2.45	1.55	4.31	1.5	2.75	1.0776	0.000980929	0.00430005	up
gene-LOC119884462	LOC119884462	PREDICTED: ankyrin repeat and fibronectin type-III domain-containing protein 1-like [Lates calcarifer]	Ankyrin repeat and fibronectin type-III domain-containing protein 1 OS=Homo sapiens OX=9606 GN=ANKFN1 PE=2 SV=2;	Fibronectin type III domain	0.78	1.1	0.22	0.9	0.62	0.9	0.07	0.09	0.34	0.6	0.27	0.21	-1.78734	4.40283e-06	3.81493e-05	down
gene-LOC119884476	LOC119884476	gem-associated protein 5 [Anarrhichthys ocellatus]	Gem-associated protein 5 OS=Homo sapiens OX=9606 GN=GEMIN5 PE=1 SV=3;	------	0	0	0.41	0.16	0	0.06	0.69	0.36	0.3	0.82	0.76	0.7	2.28179	0.0161617	0.0450642	up
gene-LOC119884479	LOC119884479	hypothetical protein F7725_006437 [Dissostichus mawsoni]	Histone H2B OS=Oncorhynchus mykiss OX=8022 PE=1 SV=2;	Core histone H2A/H2B/H3/H4;Histone-like transcription factor	0	0.29	2.05	1.37	0	0.65	12.93	3.59	19.77	7.44	11.06	18.48	3.83039	5.47998e-08	7.55906e-07	up
gene-LOC119884488	LOC119884488	PREDICTED: proline-rich protein 5-like [Lates calcarifer]	Proline-rich protein 5 OS=Xenopus laevis OX=8355 GN=prr5 PE=2 SV=1;	------	0.15	1.5	0.45	0.91	0.22	0.3	2.56	1.47	3.35	3.42	1.33	3.44	1.41198	0.00384613	0.0137433	up
gene-LOC119884499	LOC119884499	uncharacterized protein LOC113102395 [Carassius auratus]	------	------	2.06	1.49	0.16	0.54	0.53	0.64	0.01	0.05	0.13	0.61	0.16	0.1	-2.71026	1.36559e-05	0.000104326	down
gene-LOC119884533	LOC119884533	MICAL-like protein 1 isoform X3 [Sander lucioperca]	MICAL-like protein 1 OS=Bos taurus OX=9913 GN=MICALL1 PE=1 SV=2;	Bivalent Mical/EHBP Rab binding domain;Calponin homology;CAMSAP CH domain;LIM domain	0.98	2.02	0.28	1.18	0.74	1.36	0.09	0.3	0.53	0.42	0.29	0.31	-1.90956	1.98117e-06	1.89237e-05	down
gene-LOC119884552	LOC119884552	NACHT, LRR and PYD domains-containing protein 12-like isoform X1 [Seriola dumerili]	------	------	1.75	4.44	3.86	7.74	5.09	2.66	11.66	12.63	6.74	17.59	14.06	6.5	1.21943	0.0159411	0.0445697	up
gene-LOC119884575	LOC119884575	sodium- and chloride-dependent GABA transporter 2-like [Seriola lalandi dorsalis]	Sodium- and chloride-dependent GABA transporter 2 OS=Rattus norvegicus OX=10116 GN=Slc6a13 PE=1 SV=1;	Sodiu	8.14	5.25	1.77	1.49	2.45	3.45	1.42	2.16	0.35	0.09	1.4	0.4	-1.78845	0.00963393	0.0294663	down
gene-LOC119884588	LOC119884588	histone H1-like [Xiphophorus maculatus]	Histone H1 OS=Oncorhynchus mykiss OX=8022 PE=1 SV=2;	linker histone H1 and H5 family	0	0.37	0.52	0	0	0.39	20.8	20.62	13.03	20.95	29.29	20.32	6.52128	2.81497e-25	3.2541e-23	up
gene-LOC119884596	LOC119884596	hypothetical protein FQN60_000912 [Etheostoma spectabile]	Solute carrier family 12 member 9 OS=Danio rerio OX=7955 GN=slc12a9 PE=3 SV=1;	Amino acid permease;Solute carrier family 12;Amino acid permease	3.1	1.89	1.84	1.89	2.38	2.92	0.46	0.2	1.63	1.74	0.57	0.61	-1.72923	2.80528e-07	3.27971e-06	down
gene-LOC119884598	LOC119884598	PREDICTED: serine/threonine-protein kinase DCLK2 isoform X1 [Lates calcarifer]	Serine/threonine-protein kinase DCLK2 OS=Mus musculus OX=10090 GN=Dclk2 PE=1 SV=1;	Doublecortin	0.31	0.8	0.23	0.73	0.66	0.62	0.9	1.24	2.6	1.53	0.96	1.06	1.17084	0.00105858	0.00458279	up
gene-LOC119884652	LOC119884652	fatty-acid amide hydrolase 2 [Etheostoma spectabile]	Fatty-acid amide hydrolase 2-A OS=Danio rerio OX=7955 GN=faah2a PE=2 SV=1;	Amidase	1.78	2.32	1.91	2.73	3.49	2.07	6.86	9.7	10.53	7.29	12.12	5.91	1.81752	2.77554e-09	4.98671e-08	up
gene-LOC119884654	LOC119884654	sodium/glucose cotransporter 4 [Archocentrus centrarchus]	Sodium/glucose cotransporter 4 OS=Danio rerio OX=7955 GN=slc5a9 PE=2 SV=1;	Sodiu	1.39	1.23	0.22	0.84	0.95	0.7	1.34	0	0.25	0.99	0.76	0	-2.46474	0.000126704	0.000733244	down
gene-LOC119884655	LOC119884655	hypothetical protein PFLUV_G00173500 [Perca fluviatilis]	Interferon-induced very large GTPase 1 OS=Homo sapiens OX=9606 GN=GVINP1 PE=2 SV=2;	------	7.95	8.7	5.35	8.66	7.76	9.9	0.77	1.45	6.61	5.69	4.32	2.58	-1.48272	6.15374e-06	5.12949e-05	down
gene-LOC119884707	LOC119884707	galectin-2-like [Cyclopterus lumpus]	Galectin-2 OS=Homo sapiens OX=9606 GN=LGALS2 PE=1 SV=3;	Galactoside-binding lectin	4.3	3.28	8.04	12.08	4.8	4.04	2.04	0.76	3.59	2.53	0.97	1.82	-1.84727	1.9979e-05	0.000145457	down
gene-LOC119884714	LOC119884714	hypothetical protein PFLUV_G00067910 [Perca fluviatilis]	Ectonucleoside triphosphate diphosphohydrolase 2 OS=Homo sapiens OX=9606 GN=ENTPD2 PE=1 SV=1;	GDA1/CD39	4.62	7.63	2.41	3.68	3.45	4.33	0	0.33	1.36	1.64	0.17	0.11	-3.3586	4.69143e-08	6.55141e-07	down
gene-LOC119884720	LOC119884720	acetyl-CoA acetyltransferase, cytosolic [Sparus aurata]	Acetyl-CoA acetyltransferase, cytosolic OS=Mus musculus OX=10090 GN=Acat2 PE=1 SV=2;	Thiolase, N-terminal domain;Thiolase, C-terminal domain;Beta-ketoacyl synthase, N-terminal domain	22.05	21.82	38.26	8.28	42	24.63	5.48	0.43	11.29	3.5	2.91	0	-2.97664	0.00157166	0.00640602	down
gene-LOC119884722	LOC119884722	protein NLRC3-like isoform X1 [Epinephelus lanceolatus]	NLR family CARD domain-containing protein 3 OS=Homo sapiens OX=9606 GN=NLRC3 PE=1 SV=2;	NLRC4 helical domain HD2;Fish-specific NACHT associated domain;NACHT domain;Leucine Rich repeat;NOD2 winged helix domain;Zinc finger, C3HC4 type;zinc finger of C3HC4-type, RING;RING-type zinc-finger;Zinc finger, C3HC4 type;Zinc finger, C3HC4 type;Prokaryotic RING finger family 4;Ring finger domain	1.65	3.07	1.98	3.03	2.45	2.73	4.37	5.42	9.02	15.01	6.84	6.67	1.45241	4.72047e-18	3.18705e-16	up
gene-LOC119884751	LOC119884751	uncharacterized protein LOC116396390 isoform X2 [Anarrhichthys ocellatus]	------	------	6.26	4.66	3.73	1.77	4.74	4.79	8.5	10.89	9.36	28.74	4.8	9.26	1.17062	0.000369896	0.0018552	up
gene-LOC119884758	LOC119884758	phosphomannomutase 1 [Sphaeramia orbicularis]	Phosphomannomutase 1 OS=Mus musculus OX=10090 GN=Pmm1 PE=1 SV=1;	Eukaryotic phosphomannomutase;haloacid dehalogenase-like hydrolase	6.97	5.19	2.31	2.96	3.9	5.98	13.96	9.37	6.22	15.81	7.37	11.42	1.16038	0.000762631	0.00346289	up
gene-LOC119884768	LOC119884768	FYVE, RhoGEF and PH domain-containing protein 4-like [Seriola dumerili]	FYVE, RhoGEF and PH domain-containing protein 4 OS=Homo sapiens OX=9606 GN=FGD4 PE=1 SV=2;	RhoGEF domain;FYVE zinc finger;PH domain;Pleckstrin homology domain;PH domain;PH domain;FYVE-type zinc finger	0.31	0.55	0.01	0.21	0.39	0.58	0	0.1	0.19	0.09	0.15	0.07	-1.85765	0.0144774	0.0412114	down
gene-LOC119884813	LOC119884813	protein disulfide-isomerase A3-like isoform X1 [Seriola dumerili]	Protein disulfide-isomerase A3 OS=Gallus gallus OX=9031 GN=PDIA3 PE=2 SV=1;	Thioredoxin;Thioredoxin-like domain;Thioredoxin-like;Calsequestrin	0.25	0.09	0.93	0.85	0.33	0.22	3.56	5.56	3.64	3.8	0.99	4.77	2.94237	9.69301e-07	9.96118e-06	up
gene-LOC119884831	LOC119884831	protein Tob2-like [Seriola dumerili]	Protein Tob2 OS=Homo sapiens OX=9606 GN=TOB2 PE=1 SV=2;	BTG family;Ataxin-2 C-terminal region	0.47	0.79	0.24	0.42	0.36	0.59	0.04	0.02	0.45	0.22	0.21	0.03	-1.8558	0.000690981	0.00317588	down
gene-LOC119884835	LOC119884835	headcase protein homolog isoform X1 [Larimichthys crocea]	Headcase protein homolog OS=Homo sapiens OX=9606 GN=HECA PE=1 SV=1;	Headcase protein;Headcase protein family homologue	2.34	3.08	0.99	2.2	1.85	1.97	0.4	0.36	0.59	1.22	0.69	0.88	-1.7561	5.81078e-09	9.7524e-08	down
gene-LOC119884836	LOC119884836	clusterin [Larimichthys crocea]	Clusterin OS=Coturnix japonica OX=93934 GN=CLU PE=2 SV=2;	Clusterin	263.52	311.77	254.71	232.17	354.39	353.16	3066.47	3485.99	1834.48	3540.42	3712.23	2819.58	3.36624	9.87551e-31	1.65979e-28	up
gene-LOC119884839	LOC119884839	nucleolar pre-ribosomal-associated protein 1 isoform X1 [Cottoperca gobio]	Nucleolar pre-ribosomal-associated protein 1 OS=Mus musculus OX=10090 GN=Urb1 PE=1 SV=2;	Nucleolar pre-ribosomal-associated protein 1	1.53	0.93	2.14	2.03	1.14	1.56	5.26	3.44	5.99	10.71	6.14	4.24	1.72852	1.86549e-09	3.49041e-08	up
gene-LOC119884867	LOC119884867	LOW QUALITY PROTEIN: protein Smaug homolog 1 [Monopterus albus]	Protein Smaug homolog 1 OS=Mus musculus OX=10090 GN=Samd4a PE=1 SV=2;	------	0	0.41	0.13	0.37	0.44	0.49	1	0.71	2.17	1.84	0.93	0.59	1.83474	0.000236553	0.00126229	up
gene-LOC119884916	LOC119884916	PREDICTED: lambda-crystallin homolog [Austrofundulus limnaeus]	Lambda-crystallin homolog OS=Homo sapiens OX=9606 GN=CRYL1 PE=1 SV=3;	------	1.1	1.97	0.95	0.29	2.06	2.9	0	0.39	0.32	0.87	0.33	0.14	-2.34215	0.000272352	0.00142665	down
gene-LOC119884922	LOC119884922	dehydrogenase/reductase SDR family member 12 [Perca flavescens]	Dehydrogenase/reductase SDR family member 12 OS=Bos taurus OX=9913 GN=DHRS12 PE=2 SV=1;	short chain dehydrogenase;Enoyl;KR domain;NAD dependent epimerase/dehydratase family;NA;GDP-mannose 4,6 dehydratase	1.88	0.79	0.13	0.95	0.58	0.98	3.96	2.9	2.05	1.6	1.97	0.59	1.38576	0.0157915	0.0442453	up
gene-LOC119884933	LOC119884933	PREDICTED: prostaglandin E synthase [Notothenia coriiceps]	Prostaglandin E synthase OS=Equus caballus OX=9796 GN=PTGES PE=2 SV=1;	MAPEG family	1.4	1.26	1.74	1.35	1.22	1.55	2.38	4.53	3.39	12.62	0.94	8.16	1.6286	0.000176364	0.000976055	up
gene-LOC119884936	LOC119884936	scavenger receptor cysteine-rich type 1 protein M130-like [Cyclopterus lumpus]	Scavenger receptor cysteine-rich type 1 protein M130 OS=Canis lupus familiaris OX=9615 GN=CD163 PE=2 SV=1;	Scavenger receptor cysteine-rich domain;Scavenger receptor cysteine-rich domain;Immunoglobulin domain;Immunoglobulin domain;Hepsin, SRCR domain	30.52	17.14	12.79	28.11	35.46	54.87	4.16	1.17	9.15	0.63	6.6	3.1	-2.65847	5.95098e-07	6.42782e-06	down
gene-LOC119884948	LOC119884948	------	------	Interferon-induced 6-16 family	22.73	17.03	38.75	17.65	102.67	77.23	2.08	4.03	3.26	1.3	27.9	3.58	-2.6886	0.000200813	0.00109299	down
gene-LOC119884949	LOC119884949	galectin-8-like isoform X2 [Acanthochromis polyacanthus]	Galectin-8 OS=Homo sapiens OX=9606 GN=LGALS8 PE=1 SV=4;	Galactoside-binding lectin	0.38	0.3	0.1	0.21	0.69	0.53	0	0.17	0.24	0.17	0.2	0.09	-1.44371	0.0183256	0.0499574	down
gene-LOC119884950	LOC119884950	------	------	Interferon-induced 6-16 family	63.23	71.21	127.14	109.19	231.35	220.48	28.8	30.75	33.4	12.08	99.08	40.18	-1.73699	0.000676248	0.00312149	down
gene-LOC119884952	LOC119884952	------	------	------	6.41	3.86	8.32	0	0	0.47	0	0	0	0	0	1.3	-4.07933	0.013763	0.0395675	down
gene-LOC119884995	LOC119884995	glycogen [starch] synthase, liver [Sparus aurata]	Glycogen [starch] synthase, muscle OS=Oryctolagus cuniculus OX=9986 GN=GYS1 PE=1 SV=4;	Glycogen synthase;Glycosyl transferases group 1	14.05	15.46	8.28	11.61	11.75	16.12	1.12	1.63	3.47	2.27	4.19	3.1	-2.38463	1.46834e-15	7.51549e-14	down
gene-LOC119885011	LOC119885011	LOW QUALITY PROTEIN: arylsulfatase D-like [Perca flavescens]	Arylsulfatase D OS=Homo sapiens OX=9606 GN=ARSD PE=1 SV=2;	Sulfatase;Type I phosphodiesterase / nucleotide pyrophosphatase;C-terminal region of aryl-sulfatase	6.13	5.35	6.73	6.65	5.76	3.09	0.94	1.28	4.97	1.61	1.68	2.19	-1.63482	5.90504e-06	4.9413e-05	down
gene-LOC119885012	LOC119885012	brain acid soluble protein 1 [Epinephelus lanceolatus]	------	------	0	0.07	0	0.15	0.29	0.13	0.73	0.57	0.19	0.37	0.22	0.3	2.06132	0.0108291	0.0324475	up
gene-LOC119885020	LOC119885020	------	------	Brain acid soluble protein 1	8.27	11.55	5.93	8.59	11.16	9.68	0.63	0.67	4.88	3.86	2.5	2.82	-2.12087	5.44869e-10	1.14471e-08	down
gene-LOC119885021	LOC119885021	H/ACA ribonucleoprotein complex subunit 4 isoform X1 [Seriola lalandi dorsalis]	H/ACA ribonucleoprotein complex subunit DKC1 OS=Gallus gallus OX=9031 GN=DKC1 PE=2 SV=1;	------	4.09	6.36	2.48	1.98	1.18	6.37	0.35	0.66	2.9	3.12	1.31	1.87	-1.41453	0.00141449	0.00586227	down
gene-LOC119885050	LOC119885050	------	------	Zinc-finger double domain;Zinc finger, C2H2 type;C2H2-type zinc finger;C2H2-type zinc finger	0	0.11	0.19	0.2	0.07	0.08	1.09	1.05	1.02	3.39	0	0.22	3.38907	0.000395683	0.00196252	up
gene-LOC119885215	LOC119885215	interferon-induced very large GTPase 1 isoform X6 [Larimichthys crocea]	Interferon-induced very large GTPase 1 OS=Homo sapiens OX=9606 GN=GVINP1 PE=2 SV=2;	50S ribosome-binding GTPase;Dynamin family	2	2.57	1.36	4.05	1.78	3.16	0.11	0.42	0.64	0.93	0.46	0.66	-2.41207	1.24359e-14	5.57099e-13	down
gene-LOC119885222	LOC119885222	Inositol-3-phosphate synthase 1-A [Larimichthys crocea]	Inositol-3-phosphate synthase 1-A OS=Xenopus laevis OX=8355 GN=isyna1-a PE=2 SV=1;	Myo-inositol-1-phosphate synthase;Myo-inositol-1-phosphate synthase	0	0.65	0.57	0.47	0.42	0.15	40.69	66.67	0.61	29.81	37.35	86.1	6.94689	1.67178e-13	6.5161e-12	up
gene-LOC119885278	LOC119885278	caspase recruitment domain-containing protein 11 isoform X2 [Mastacembelus armatus]	Caspase recruitment domain-containing protein 11 OS=Mus musculus OX=10090 GN=Card11 PE=1 SV=2;	Guanylate kinase;PDZ domain	1.56	1.82	0.49	1.61	0.61	1.56	0.19	0.52	0.36	1.27	0.38	0.68	-1.36987	0.000795772	0.00359136	down
gene-LOC119885294	LOC119885294	endothelial differentiation-related factor 1 [Salarias fasciatus]	Endothelial differentiation-related factor 1 homolog OS=Xenopus laevis OX=8355 GN=edf1 PE=2 SV=1;	Multiprotein bridging factor 1;Helix-turn-helix	119.32	110.7	135.82	131.92	134.21	133.51	235.23	281.46	339.53	495	259.01	334.96	1.17902	5.62096e-14	2.34105e-12	up
gene-LOC119885370	LOC119885370	neoverrucotoxin subunit beta-like [Anarrhichthys ocellatus]	Stonustoxin subunit beta OS=Synanceia horrida OX=13279 PE=1 SV=3;	SPRY-associated domain;SPRY domain	1.36	2.15	1.73	2.44	1.94	4.72	3.08	3.27	4.57	14.69	6.8	3.04	1.0617	0.0025067	0.00957818	up
gene-LOC119885371	LOC119885371	zinc finger protein 2-like isoform X2 [Epinephelus lanceolatus]	------	Zinc-finger double domain;Zinc finger, C2H2 type;C2H2-type zinc finger;Drought induced 19 protein;C2H2-type zinc finger;C2H2-type zinc-finger domain	0.54	0.13	0.33	0.29	0.47	0.68	1.05	1.13	1.47	1.44	1.08	1.32	1.49722	1.84746e-05	0.000135797	up
gene-LOC119885390	LOC119885390	LOW QUALITY PROTEIN: RNA-binding protein 39-like [Labrus bergylta]	RNA-binding protein 39 OS=Pongo abelii OX=9601 GN=RBM39 PE=2 SV=1;	RNA recognition motif.;linker between RRM2 and RRM3 domains in RBM39 protein;Occluded RNA-recognition motif	7.12	8.48	6.14	10.8	7.02	7.34	22.81	23.82	15.5	24.9	20.86	21.2	1.50469	3.91505e-09	6.80697e-08	up
gene-LOC119885396	LOC119885396	------	------	------	2.11	1.85	1.02	1.9	1.59	1.02	4.86	2.16	4.06	6.12	5.87	4.86	1.59895	2.06905e-07	2.49528e-06	up
gene-LOC119885526	LOC119885526	tensin-2-like isoform X1 [Anarrhichthys ocellatus]	Tensin-2 OS=Mus musculus OX=10090 GN=Tns2 PE=1 SV=1;	Phosphotyrosine-binding domain;C2 domain of PTEN tumour-suppressor protein;SH2 domain;Phorbol esters/diacylglycerol binding domain;C1 domain	2.03	3.18	1.44	3.04	2.33	2.92	11.28	21.93	14.25	44.58	11.66	25.05	2.95132	7.26627e-27	9.61989e-25	up
gene-LOC119885534	LOC119885534	nuclear factor 7, ovary-like [Cottoperca gobio]	Zinc-binding protein A33 OS=Pleurodeles waltl OX=8319 PE=1 SV=2;	SPRY-associated domain;RING-type zinc-finger;B-box zinc finger;zinc finger of C3HC4-type, RING;Zinc finger, C3HC4 type;Zinc finger, C3HC4 type;Zinc finger, C3HC4 type;U-box domain;SPRY domain;Ring finger domain;zinc-RING finger domain	2	2.62	1.04	1.6	2.03	2.33	2.83	3.39	9.29	15.47	3.19	4.77	1.4268	2.31115e-07	2.75779e-06	up
gene-LOC119885546	LOC119885546	cytosolic 10-formyltetrahydrofolate dehydrogenase-like [Amphiprion ocellaris]	Cytosolic 10-formyltetrahydrofolate dehydrogenase OS=Xenopus tropicalis OX=8364 GN=aldh1l1 PE=2 SV=1;	Aldehyde dehydrogenase family;Formyl transferase;Formyl transferase, C-terminal domain	152.06	139.33	40.02	38.28	61.27	101.66	29.73	18.87	5.35	8.25	31.31	24.24	-2.07142	0.000131158	0.000754962	down
gene-LOC119885549	LOC119885549	A disintegrin and metalloproteinase with thrombospondin motifs 9 [Sparus aurata]	A disintegrin and metalloproteinase with thrombospondin motifs 9 OS=Homo sapiens OX=9606 GN=ADAMTS9 PE=1 SV=4;	Thrombospondin type 1 domain;GON domain;Thrombospondin type 1 domain;Reprolysin family propeptide;ADAM-TS Spacer 1;Reprolysin;Spondin-like TSP1 domain;ADAM cysteine-rich domain;CCN3 Nov like TSP1 domain;Metallo-peptidase family M12;Metallo-peptidase family M12B Reprolysin-like;Metallo-peptidase family M12B Reprolysin-like	0.81	1.85	1.11	2.62	2.22	1.69	3.78	2.76	10.05	25.78	6.23	11.59	2.35754	8.536e-13	2.94878e-11	up
gene-LOC119885558	LOC119885558	dnaJ homolog subfamily B member 9-like [Sander lucioperca]	DnaJ homolog subfamily B member 9 OS=Cricetulus griseus OX=10029 GN=DNAJB9 PE=1 SV=1;	DnaJ domain	1.41	1.37	0.42	0.58	0.23	0.36	0.48	1.24	9.07	4.84	2.73	2.65	1.9765	0.00102144	0.00445702	up
gene-LOC119885569	LOC119885569	bile salt export pump-like isoform X2 [Anabas testudineus]	Bile salt export pump OS=Homo sapiens OX=9606 GN=ABCB11 PE=1 SV=2;	------	4.88	5.25	3.51	4.24	4.68	6.02	2.24	1.32	1	0.49	1.64	0.9	-1.77076	5.58632e-05	0.000358474	down
gene-LOC119885585	LOC119885585	hypothetical protein PFLUV_G00038650 [Perca fluviatilis]	Complement C1q subcomponent subunit A OS=Rattus norvegicus OX=10116 GN=C1qa PE=1 SV=2;	C1q domain;Collagen triple helix repeat	301.57	326.16	346.61	483.8	504.86	443.54	37.01	70.72	114.41	91.02	125.72	103.61	-2.28311	1.66652e-17	1.07905e-15	down
gene-LOC119885596	LOC119885596	centromere protein P [Sander lucioperca]	Centromere protein P OS=Danio rerio OX=7955 GN=cenpp PE=2 SV=1;	CENP-A-nucleosome distal	1.65	0.86	3.47	1.26	2.2	3.29	0	0.07	1.48	0.32	0.34	0.22	-2.75443	3.91737e-05	0.00026306	down
gene-LOC119885597	LOC119885597	uncharacterized protein LOC109996501 [Labrus bergylta]	GTPase IMAP family member 4 OS=Homo sapiens OX=9606 GN=GIMAP4 PE=1 SV=1;	AIG1 family;50S ribosome-binding GTPase;Septin	2.45	2.45	4.17	8.3	8.85	6.59	0.57	0.06	2.91	6.29	3.37	0.24	-1.8943	0.00318281	0.0116976	down
gene-LOC119885627	LOC119885627	guanine nucleotide-binding protein-like 3-like protein [Monopterus albus]	Guanine nucleotide-binding protein-like 3-like protein OS=Homo sapiens OX=9606 GN=GNL3L PE=1 SV=1;	50S ribosome-binding GTPase;Ferrous iron transport protein B;RsgA GTPase;Elongation factor Tu GTP binding domain	4.79	5.2	4.53	4.03	5.2	6.31	10.41	6.48	9.13	15.42	14.09	10.92	1.03042	1.29027e-05	9.91791e-05	up
gene-LOC119885633	LOC119885633	bcl-2-like protein 1 [Sander lucioperca]	Bcl-2-like protein 1 OS=Sus scrofa OX=9823 GN=BCL2L1 PE=2 SV=1;	Apoptosis regulator proteins, Bcl-2 family;Bcl-2 homology region 4;Apoptosis regulator M11, B cell 2 leukaemia/lymphoma like	2.25	2.5	1.57	1.25	1.45	3.14	0.94	0.64	1.09	0.9	2.07	0.47	-1.05134	0.0113214	0.0336588	down
gene-LOC119885638	LOC119885638	macrophage-stimulating protein receptor-like [Sander lucioperca]	Macrophage-stimulating protein receptor OS=Mus musculus OX=10090 GN=Mst1r PE=1 SV=3;	Protein tyrosine and serine/threonine kinase;Protein kinase domain;Sema domain;IPT/TIG domain;Plexin repeat;Kinase-like	1.78	3.95	0.8	2.6	1.54	2.37	1.61	3.42	8.39	15.43	2.14	4.12	1.08916	0.00469868	0.0161892	up
gene-LOC119885647	LOC119885647	cytochrome b561 domain-containing protein 1 [Cottoperca gobio]	Cytochrome b561 domain-containing protein 1 OS=Mus musculus OX=10090 GN=Cyb561d1 PE=2 SV=1;	Eukaryotic cytochrome b561	1.18	2.04	0.74	1.66	1.35	1.59	0.13	0.14	1.09	0.91	0.4	0.41	-1.75615	7.85938e-07	8.27785e-06	down
gene-LOC119885659	LOC119885659	uncharacterized protein LOC113155049 [Anabas testudineus]	------	ApoM domain	289.33	531.8	94.45	95.51	266.91	818.38	91.71	70.78	25.22	15.3	233.74	158.17	-1.7018	0.00394795	0.0140121	down
gene-LOC119885660	LOC119885660	uncharacterized protein LOC113155049 [Anabas testudineus]	------	ApoM domain	2132.01	1723.6	652.49	474.41	1189	1900.13	216.51	127.15	240.7	82.38	647.28	386.95	-2.2389	1.77176e-05	0.000131005	down
gene-LOC119885700	LOC119885700	helicase with zinc finger domain 2 isoform X1 [Sander lucioperca]	Helicase with zinc finger domain 2 OS=Mus musculus OX=10090 GN=Helz2 PE=1 SV=1;	AAA domain;AAA domain;RNB domain;AAA domain;AAA domain;UvrD-like helicase C-terminal domain;Type III restriction enzyme, res subunit;UvrD-like helicase C-terminal domain;Uncharacterized conserved protein	13.35	20.5	18.74	25.61	27.18	31.32	2.91	6.94	12.24	7.91	15.08	9.25	-1.43398	1.23871e-05	9.57745e-05	down
gene-LOC119885777	LOC119885777	PREDICTED: uncharacterized protein LOC108888975 [Lates calcarifer]	Zinc-binding protein A33 OS=Pleurodeles waltl OX=8319 PE=1 SV=2;	SPRY-associated domain;Zinc finger, C3HC4 type;RING-type zinc-finger;B-box zinc finger;zinc finger of C3HC4-type, RING;Zinc finger, C3HC4 type;SPRY domain;Zinc finger, C3HC4 type;U-box domain;Prokaryotic RING finger family 4;Ring finger domain;zinc-RING finger domain;Zinc-finger of the MIZ type in Nse subunit;RING-H2 zinc finger domain	0.19	0.33	0.36	1.93	0.84	0.74	0	0.15	0.24	0.7	0.13	0.08	-2.13929	0.00106401	0.00460243	down
gene-LOC119885778	LOC119885778	laminin subunit beta-3 [Perca flavescens]	Laminin subunit beta-3 OS=Homo sapiens OX=9606 GN=LAMB3 PE=1 SV=1;	Laminin EGF domain;Laminin N-terminal;AAA domain	2.3	0.24	1.42	0.9	0.21	0.74	2.4	1.02	1.67	4.3	2.28	17.43	2.12479	0.00259562	0.00985913	up
gene-LOC119885788	LOC119885788	hypothetical protein EPR50_G00045040 [Perca flavescens]	Complement C1q subcomponent subunit C OS=Rattus norvegicus OX=10116 GN=C1qc PE=1 SV=2;	C1q domain;Collagen triple helix repeat	230.81	262.71	263.02	334.15	396.55	352.7	33.18	51.63	162.75	142.55	131.08	98.33	-1.79273	3.71551e-11	9.74007e-10	down
gene-LOC119885789	LOC119885789	filamin-B-like [Seriola dumerili]	Filamin-B OS=Homo sapiens OX=9606 GN=FLNB PE=1 SV=2;	Filamin/ABP280 repeat;Calponin homology	6.83	8.44	11.09	14.03	6.53	6.39	15.73	20.59	25.63	25.19	18.84	28.31	1.20985	8.2185e-06	6.65171e-05	up
gene-LOC119885790	LOC119885790	nuclear factor 7, ovary-like [Mastacembelus armatus]	Zinc-binding protein A33 OS=Pleurodeles waltl OX=8319 PE=1 SV=2;	SPRY-associated domain;B-box zinc finger;Zinc finger, C3HC4 type;RING-type zinc-finger;zinc finger of C3HC4-type, RING;Zinc finger, C3HC4 type;SPRY domain;Zinc finger, C3HC4 type;Ring finger domain;zinc-RING finger domain;U-box domain	1.05	1.05	0.44	0.61	0.86	1.43	0.04	0.15	0.93	0.6	0.32	0.31	-1.49306	0.000779958	0.00353277	down
gene-LOC119885802	LOC119885802	pentraxin-4 [Larimichthys crocea]	Pentraxin-4 OS=Mus musculus OX=10090 GN=Ptx4 PE=1 SV=2;	Pentaxin family;Concanavalin A-like lectin/glucanases superfamily	1.03	0.49	0.7	1.69	0.9	0.61	0	0.17	0.39	0.54	0.34	0.22	-2.00839	5.4902e-05	0.000353071	down
gene-LOC119885814	LOC119885814	anti-Muellerian hormone type-2 receptor isoform X1 [Cottoperca gobio]	Bone morphogenetic protein receptor type-2 OS=Homo sapiens OX=9606 GN=BMPR2 PE=1 SV=2;	Protein tyrosine and serine/threonine kinase;Protein kinase domain	0.14	0.23	0	0.16	0.05	0.14	0.79	0.35	0.89	3.44	1.15	1.17	3.49049	5.0854e-11	1.29307e-09	up
gene-LOC119885862	LOC119885862	nuclear factor 7, brain-like [Sander lucioperca]	Zinc-binding protein A33 OS=Pleurodeles waltl OX=8319 PE=1 SV=2;	SPRY-associated domain;Zinc finger, C3HC4 type;RING-type zinc-finger;zinc finger of C3HC4-type, RING;B-box zinc finger;Zinc finger, C3HC4 type;Zinc finger, C3HC4 type;U-box domain;Prokaryotic RING finger family 4;Ring finger domain;zinc-RING finger domain;SPRY domain;Zinc-finger of the MIZ type in Nse subunit;RING-H2 zinc finger domain	1.37	1.91	0.39	1.5	1.48	0.97	0.43	0.5	0.54	0.85	0.32	0.28	-1.51593	1.29245e-05	9.9314e-05	down
gene-LOC119885871	LOC119885871	guanine nucleotide-binding protein-like 3-like protein [Monopterus albus]	Guanine nucleotide-binding protein-like 3-like protein OS=Homo sapiens OX=9606 GN=GNL3L PE=1 SV=1;	50S ribosome-binding GTPase;Ferrous iron transport protein B;RsgA GTPase;Elongation factor Tu GTP binding domain	2.98	4.01	3.72	3.73	2.82	4.2	9.19	5.7	8.84	13.14	6.24	5.96	1.0523	2.30264e-06	2.16626e-05	up
gene-LOC119885881	LOC119885881	calponin homology domain-containing protein DDB_G0272472 [Larimichthys crocea]	------	Tankyrase binding protein C terminal domain	9.91	10.41	3.53	6.88	6.19	11.39	1.3	1.84	8.65	2.63	6.3	4.86	-1.04466	0.00794187	0.0251781	down
gene-LOC119885882	LOC119885882	E3 ubiquitin-protein ligase RBBP6 isoform X2 [Sander lucioperca]	E3 ubiquitin-protein ligase RBBP6 OS=Homo sapiens OX=9606 GN=RBBP6 PE=1 SV=1;	DWNN domain;Zinc knuckle;Zinc finger, C3HC4 type;Zinc finger, C3HC4 type;U-box domain;Zinc knuckle;zinc-RING finger domain	0.81	1.08	1.43	1.01	0.68	0.69	4.75	3.51	6.07	5.56	6.93	3.61	2.33426	7.00598e-15	3.25545e-13	up
gene-LOC119885892	LOC119885892	interferon-induced GTP-binding protein Mx-like [Seriola lalandi dorsalis]	Interferon-induced GTP-binding protein Mx OS=Siniperca chuatsi OX=119488 GN=mx PE=2 SV=1;	Dynamin central region;Dynamin family;Dynamin GTPase effector domain;50S ribosome-binding GTPase	45.37	87.34	126.67	206.57	250.02	167.46	0.83	9.57	10.63	5.14	19.48	4.41	-4.32145	2.7282e-14	1.18195e-12	down
gene-LOC119885924	LOC119885924	ubiquinol-cytochrome-c reductase complex assembly factor 2 [Anabas testudineus]	Ubiquinol-cytochrome-c reductase complex assembly factor 2 OS=Danio rerio OX=7955 GN=uqcc2 PE=2 SV=1;	------	35.8	28.14	31.88	28.62	42.66	33.07	108.54	92.76	110.81	114.35	131.18	97.47	1.66255	3.77031e-12	1.16037e-10	up
gene-LOC119885927	LOC119885927	PREDICTED: MAP kinase-activated protein kinase 2-like [Lates calcarifer]	MAP kinase-activated protein kinase 3 OS=Bos taurus OX=9913 GN=MAPKAPK3 PE=2 SV=1;	Protein kinase domain;Protein tyrosine and serine/threonine kinase;Lipopolysaccharide kinase	3.66	7.9	1.58	5.81	6.53	6.11	1.26	1.26	3.59	4.64	2.44	1.85	-1.20678	8.09028e-05	0.000497854	down
gene-LOC119885943	LOC119885943	protein polybromo-1-like isoform X2 [Amphiprion ocellaris]	Protein polybromo-1 OS=Homo sapiens OX=9606 GN=PBRM1 PE=1 SV=1;	Bromodomain;BAH domain;HMG;HMG-box domain	1.42	2.32	1.12	1.43	1.45	1.92	0.29	0.43	0.59	0.36	0.89	0.25	-1.83019	1.63279e-07	2.0153e-06	down
gene-LOC119885946	LOC119885946	SLIT-ROBO Rho GTPase-activating protein 3 isoform X1 [Larimichthys crocea]	SLIT-ROBO Rho GTPase-activating protein 3 OS=Homo sapiens OX=9606 GN=SRGAP3 PE=1 SV=3;	RhoGAP domain;Fes/CIP4, and EFC/F-BAR homology domain;SH3 domain;Variant SH3 domain;Variant SH3 domain	0.68	0.8	0.39	0.42	0.67	0.79	0.05	0.16	0.26	0.25	0.3	0.21	-1.72896	1.6769e-07	2.06651e-06	down
gene-LOC119885979	LOC119885979	E3 ubiquitin-protein ligase TRAIP [Cyclopterus lumpus]	E3 ubiquitin-protein ligase TRAIP OS=Mus musculus OX=10090 GN=Traip PE=1 SV=2;	Ring finger domain;Zinc finger, C3HC4 type;Zinc finger, C3HC4 type;RING-H2 zinc finger domain;Zinc finger, C3HC4 type;RING-type zinc-finger;Leucine-zipper of ternary complex factor MIP1;zinc-RING finger domain;zinc finger of C3HC4-type, RING;RING-like zinc finger;Anaphase-promoting complex subunit 11 RING-H2 finger	1.03	0.75	0.71	0.8	0.89	1.47	0	0.33	0.4	0.39	0.34	0.12	-2.00446	6.42367e-06	5.32453e-05	down
gene-LOC119885989	LOC119885989	NLR family CARD domain-containing protein 3-like isoform X1 [Seriola dumerili]	NLR family CARD domain-containing protein 3 OS=Homo sapiens OX=9606 GN=NLRC3 PE=1 SV=2;	NLRC4 helical domain HD2;NACHT domain;Fish-specific NACHT associated domain;Leucine Rich repeat;NOD2 winged helix domain;SPRY-associated domain;Caspase recruitment domain;SPRY domain	0.14	0.18	0	0.05	0.17	0.3	0.2	0.12	0.23	1.65	0.72	0.55	1.74891	0.00811913	0.0256509	up
gene-LOC119886010	LOC119886010	potassium voltage-gated channel subfamily KQT member 2-like isoform X1 [Sparus aurata]	Potassium voltage-gated channel subfamily KQT member 2 OS=Homo sapiens OX=9606 GN=KCNQ2 PE=1 SV=2;	KCNQ voltage-gated potassium channel;Ion transport protein;Ankyrin-G binding motif of KCNQ2-3;Unstructured region on Potassium channel subunit alpha KvLQT2;Ion channel	1.3	3.82	1.2	2.34	1.15	3.3	3.06	9.43	6.94	30.8	1.37	8.19	1.92455	6.16259e-05	0.000390902	up
gene-LOC119886017	LOC119886017	hypothetical protein PFLUV_G00050510 [Perca fluviatilis]	------	Zinc-finger double domain;Zinc finger, C2H2 type;C2H2-type zinc finger	1.99	2.15	2.75	3.6	2.7	2.56	0.32	1.51	1.78	1.66	0.43	1.27	-1.3871	0.00012786	0.000738131	down
gene-LOC119886022	LOC119886022	putative vesicle-associated membrane protein-associated protein B-like [Scophthalmus maximus]	Vesicle-associated membrane protein-associated protein B/C OS=Homo sapiens OX=9606 GN=VAPB PE=1 SV=3;	MSP	4.99	6.34	4.8	5.24	3.75	5.43	0.82	0.96	5.47	2.26	1.45	1.12	-1.61564	1.47424e-06	1.45266e-05	down
gene-LOC119886035	LOC119886035	Nuclear receptor subfamily 4 group A member 1 [Collichthys lucidus]	Nuclear receptor subfamily 4 group A member 1 OS=Xenopus laevis OX=8355 GN=nr4a1 PE=2 SV=1;	Ligand-binding domain of nuclear hormone receptor;Zinc finger, C4 type	0.29	1.46	0.28	0.77	0.81	0.89	1.42	0.63	3.29	2.6	1.01	3.58	1.33038	0.00175646	0.00705622	up
gene-LOC119886040	LOC119886040	mucin-5AC-like isoform X1 [Sander lucioperca]	Protein FAM83G OS=Mus musculus OX=10090 GN=Fam83g PE=1 SV=1;	FAM83 A-H;PLD-like domain	1.9	2.26	1.34	2.04	2.38	2.7	0.15	0.42	0.44	0.18	0.59	0.26	-2.68452	2.01528e-13	7.69051e-12	down
gene-LOC119886065	LOC119886065	butyrophilin-like protein 1 isoform X2 [Mastacembelus armatus]	Butyrophilin-like protein 1 OS=Mus musculus OX=10090 GN=Btnl1 PE=2 SV=3;	Immunoglobulin domain;Immunoglobulin domain;Immunoglobulin V-set domain;Immunoglobulin I-set domain;Immunoglobulin domain;CD80-like C2-set immunoglobulin domain	0.82	0.89	1.98	1.92	0.8	4.75	0.21	0	2.09	1.92	0.73	0	-2.23224	0.0077246	0.0245814	down
gene-LOC119886070	LOC119886070	butyrophilin-like protein 1 isoform X4 [Labrus bergylta]	Butyrophilin-like protein 1 OS=Mus musculus OX=10090 GN=Btnl1 PE=2 SV=3;	Immunoglobulin domain;Immunoglobulin I-set domain;Immunoglobulin V-set domain;Immunoglobulin domain;CD47 immunoglobulin-like domain	6.36	6.65	8.75	12.95	6.95	7.35	0.49	1.45	2.58	1.89	1.78	4.44	-2.28094	1.14857e-08	1.81338e-07	down
gene-LOC119886083	LOC119886083	cytoglobin-1-like isoform X1 [Amphiprion ocellaris]	Cytoglobin-1 OS=Oryzias latipes OX=8090 GN=cygb1 PE=2 SV=1;	Globin	1.65	8.85	2.42	8.17	4.62	7.11	0.33	1.92	0.68	0.63	0.38	0.78	-2.76773	9.91198e-08	1.28498e-06	down
gene-LOC119886089	LOC119886089	phosphoribosyl pyrophosphate synthase-associated protein 1 isoform X1 [Etheostoma spectabile]	Phosphoribosyl pyrophosphate synthase-associated protein 1 OS=Homo sapiens OX=9606 GN=PRPSAP1 PE=1 SV=2;	Phosphoribosyl synthetase-associated domain;N-terminal domain of ribose phosphate pyrophosphokinase	3.19	3.14	3.41	2.79	2.92	3.85	1.47	1.07	2.36	2.01	2.08	1.4	-1.04433	1.77556e-06	1.72306e-05	down
gene-LOC119886120	LOC119886120	plakophilin-1-like [Seriola lalandi dorsalis]	Plakophilin-1 OS=Bos taurus OX=9913 GN=PKP1 PE=2 SV=1;	Armadillo/beta-catenin-like repeat	2.66	2.39	0.07	1.58	1.86	4.29	0.1	0.7	0.99	0.31	0.69	1.29	-1.70089	0.00898363	0.0278694	down
gene-LOC119886129	LOC119886129	SEC14-like protein 1 [Larimichthys crocea]	SEC14-like protein 1 OS=Mus musculus OX=10090 GN=Sec14l1 PE=1 SV=1;	PRELI-like family;CRAL/TRIO domain;CRAL/TRIO, N-terminal domain	3.51	3.86	3.99	3.27	3.68	3.3	12.25	12.12	16.94	13.34	9.74	6.47	1.58111	5.41116e-10	1.13943e-08	up
gene-LOC119886132	LOC119886132	ubiquitin-conjugating enzyme E2 variant 1-like [Seriola dumerili]	Ubiquitin-conjugating enzyme E2 variant 1 OS=Bos taurus OX=9913 GN=UBE2V1 PE=2 SV=1;	Ubiquitin-conjugating enzyme	37.35	34.09	41.6	48.72	43.38	38.96	71.08	75.81	97.14	121.16	87.79	93.06	1.02174	2.57429e-09	4.66047e-08	up
gene-LOC119886136	LOC119886136	------	------	------	19.56	113.27	57.25	204.82	147.27	57.58	10.84	85.59	36.54	74.38	17.07	68.75	-1.11562	0.00684571	0.0222629	down
gene-LOC119886153	LOC119886153	hypothetical protein PFLUV_G00043390 [Perca fluviatilis]	G-protein coupled receptor 84 OS=Mus musculus OX=10090 GN=Gpr84 PE=1 SV=1;	7 transmembrane receptor;Serpentine type 7TM GPCR chemoreceptor Srx;Serpentine type 7TM GPCR chemoreceptor Srsx	3.14	1.61	11.16	5.91	7.24	2.97	19.67	32.81	30.36	101.52	6.72	31.27	2.40289	3.49168e-06	3.12366e-05	up
gene-LOC119886164	LOC119886164	------	------	------	2.94	4.58	5.35	9.8	6.18	6.41	0.19	0.97	1.63	1.01	2.61	0.97	-2.53672	5.37907e-10	1.13612e-08	down
gene-LOC119886173	LOC119886173	hypothetical protein PFLUV_G00040100 [Perca fluviatilis]	Opioid growth factor receptor OS=Mus musculus OX=10090 GN=Ogfr PE=1 SV=1;	Opioid growth factor receptor	33.74	45.89	37.59	56.72	71.13	77.22	3.82	8.16	19.83	17.96	14.25	8.82	-2.35333	3.13287e-17	1.95891e-15	down
gene-LOC119886179	LOC119886179	Vitamin D receptor b [Dicentrarchus labrax]	Vitamin D3 receptor B OS=Danio rerio OX=7955 GN=vdrb PE=2 SV=2;	Zinc finger, C4 type;Ligand-binding domain of nuclear hormone receptor	0.3	0.7	0.22	0.47	0.61	0.65	1.25	0.97	0.82	2.59	1.29	1.19	1.34652	6.24737e-06	5.19956e-05	up
gene-LOC119886190	LOC119886190	cytokine-inducible SH2-containing protein isoform X1 [Monopterus albus]	Cytokine-inducible SH2-containing protein OS=Gallus gallus OX=9031 GN=CISH PE=2 SV=1;	SH2 domain;SOCS box	1.82	2.63	3.94	2.76	10.2	6.9	47.35	32.93	26.89	37.53	21.67	17.48	2.69622	3.57978e-09	6.27467e-08	up
gene-LOC119886200	LOC119886200	PREDICTED: NCK-interacting protein with SH3 domain isoform X1 [Lates calcarifer]	NCK-interacting protein with SH3 domain OS=Mus musculus OX=10090 GN=Nckipsd PE=1 SV=2;	Protein of unknown function;SH3 domain;Variant SH3 domain	2.42	3.32	2.3	2.94	1.97	3	0.39	1.15	1.99	1.67	1.05	1.27	-1.32402	9.53206e-10	1.90495e-08	down
gene-LOC119886215	LOC119886215	U3 small nucleolar RNA-associated protein 15 homolog isoform X3 [Larimichthys crocea]	WD repeat-containing protein 82 OS=Gallus gallus OX=9031 GN=WDR82 PE=2 SV=1;	Cofilin/tropomyosin-type actin-binding protein;WD domain, G-beta repeat;Anaphase-promoting complex subunit 4 WD40 domain	4.08	3.88	9.33	4.81	5.71	4.65	18.89	11.15	18.65	15.66	24.2	14.63	1.57104	6.99062e-06	5.75421e-05	up
gene-LOC119886225	LOC119886225	Twinfilin-2 Twinfilin-1-like protein [Larimichthys crocea]	Cytokine-inducible SH2-containing protein OS=Gallus gallus OX=9031 GN=CISH PE=2 SV=1;	SH2 domain;SOCS box	0.41	1.2	1.08	0.91	5.72	2.96	20.42	15.9	9.87	4.66	7.53	7.12	2.54343	2.95644e-05	0.000205479	up
gene-LOC119886241	LOC119886241	nuclear receptor subfamily 1 group D member 1-like [Epinephelus lanceolatus]	Nuclear receptor subfamily 1 group D member 2 OS=Homo sapiens OX=9606 GN=NR1D2 PE=1 SV=3;	Zinc finger, C4 type;Ligand-binding domain of nuclear hormone receptor	1.15	1.56	0.93	1.97	1.68	2.06	2.32	3.24	6.31	3.56	4.65	2.71	1.18178	9.07508e-06	7.26313e-05	up
gene-LOC119886243	LOC119886243	uncharacterized protein LOC116051300 [Sander lucioperca]	------	------	6.08	9.56	3.08	9.48	8.12	8.88	2.17	0.8	2.18	0.58	3.93	2.45	-1.99186	2.37589e-05	0.000169653	down
gene-LOC119886245	LOC119886245	uncharacterized protein LOC116065499 isoform X2 [Sander lucioperca]	------	------	0.17	0.5	0.2	0.27	0.24	0.6	1.04	0.9	2.5	2.54	0.77	2.3	2.15851	4.2123e-09	7.28019e-08	up
gene-LOC119886272	LOC119886272	deoxyribonuclease-1-like [Anabas testudineus]	Deoxyribonuclease-1-like 1 OS=Cricetulus griseus OX=10029 GN=DNASE1L1 PE=2 SV=1;	Endonuclease-reverse transcriptase	3.18	2.45	1.76	3.75	2.56	8.46	0.6	1.46	2.28	2.49	1.53	0.52	-1.46584	0.000187795	0.00102946	down
gene-LOC119886281	LOC119886281	butyrophilin-like protein 2 [Etheostoma spectabile]	CD276 antigen homolog OS=Xenopus laevis OX=8355 GN=cd276 PE=2 SV=1;	Immunoglobulin V-set domain;Immunoglobulin domain;Immunoglobulin domain;CD47 immunoglobulin-like domain;Immunoglobulin domain;Immunoglobulin I-set domain	0.22	1.07	0.38	0.52	0.06	0.56	0.7	2.46	3.52	3.57	1.64	1.98	2.13368	5.75501e-06	4.83111e-05	up
gene-LOC119886294	LOC119886294	S-adenosylhomocysteine hydrolase-like protein 1 [Seriola dumerili]	S-adenosylhomocysteine hydrolase-like protein 1 OS=Homo sapiens OX=9606 GN=AHCYL1 PE=1 SV=2;	S-adenosyl-L-homocysteine hydrolase;S-adenosyl-L-homocysteine hydrolase, NAD binding domain;D-isomer specific 2-hydroxyacid dehydrogenase, NAD binding domain;Tetrahydrofolate dehydrogenase/cyclohydrolase, NA;Acetohydroxy acid isomeroreductase, NADPH-binding domain	10.78	15.98	8.64	16.87	12.56	15.57	4.11	6.31	10.32	11.87	6.61	4.4	-1.05615	5.79501e-09	9.73282e-08	down
gene-LOC119886298	LOC119886298	hypothetical protein PFLUV_G00044150 [Perca fluviatilis]	Tripartite motif-containing protein 16 OS=Mus musculus OX=10090 GN=Trim16 PE=1 SV=2;	SPRY-associated domain;SPRY domain;zinc finger of C3HC4-type, RING;RING-type zinc-finger;B-box zinc finger;Zinc finger, C3HC4 type;Zinc finger, C3HC4 type;No apical meristem-associated C-terminal domain	2.95	6.03	4.39	7.05	5.74	6.51	0.47	1.06	2.89	1.55	1.98	1.83	-1.91742	1.2548e-09	2.43142e-08	down
gene-LOC119886302	LOC119886302	------	------	------	1.82	1.95	0.65	2.08	0.93	2.28	16.33	5.28	14.13	27.18	24.45	12.24	3.24592	5.24508e-19	3.84823e-17	up
gene-LOC119886307	LOC119886307	E3 ubiquitin-protein ligase DTX3L-like [Perca flavescens]	E3 ubiquitin-protein ligase DTX3L OS=Homo sapiens OX=9606 GN=DTX3L PE=1 SV=1;	Deltex C-terminal domain;Zinc finger, C3HC4 type;RING-type zinc-finger;Zinc finger, C3HC4 type;Ring finger domain;zinc finger of C3HC4-type, RING;Zinc finger, C3HC4 type	30.56	40.94	27.43	42.49	46.85	65.94	6.84	13.87	22.74	31.45	28.18	17.07	-1.25253	2.35802e-06	2.20959e-05	down
gene-LOC119886312	LOC119886312	delta-type opioid receptor-like [Anarrhichthys ocellatus]	Galanin receptor type 3 OS=Homo sapiens OX=9606 GN=GALR3 PE=1 SV=1;	7 transmembrane receptor	3.6	7.54	2.21	3.94	4.6	6.75	0.77	1.48	2.48	1.25	2.14	2.34	-1.49079	1.19377e-05	9.2754e-05	down
gene-LOC119886327	LOC119886327	nuclear factor 7, brain-like [Epinephelus lanceolatus]	Zinc-binding protein A33 OS=Pleurodeles waltl OX=8319 PE=1 SV=2;	SPRY-associated domain;RING-type zinc-finger;zinc finger of C3HC4-type, RING;Zinc finger, C3HC4 type;Zinc finger, C3HC4 type;Zinc finger, C3HC4 type;B-box zinc finger;zinc-RING finger domain;SPRY domain;U-box domain;Ring finger domain;Prokaryotic RING finger family 4;Zinc-finger of the MIZ type in Nse subunit	0.55	1.57	1.14	1.05	0.91	1.12	5.78	2.89	8.66	12.64	5.83	6.34	2.53091	3.53563e-23	3.58066e-21	up
gene-LOC119886353	LOC119886353	uncharacterized protein LOC116051265 isoform X2 [Sander lucioperca]	------	------	26.23	28.4	31.69	36.49	37.15	37.34	3.63	3.09	15.35	10.62	8.76	9.96	-2.15322	8.56036e-16	4.53833e-14	down
gene-LOC119886386	LOC119886386	PREDICTED: uncharacterized protein LOC108889887 [Lates calcarifer]	------	BEN domain	1.26	2.05	0.81	1.68	1.23	2.1	0.36	0.26	0.95	0.64	0.29	0.25	-1.9472	1.04986e-08	1.66753e-07	down
gene-LOC119886395	LOC119886395	hypothetical protein PFLUV_G00040000 [Perca fluviatilis]	Src-like-adapter 2 OS=Mus musculus OX=10090 GN=Sla2 PE=1 SV=3;	SH2 domain	1.82	1.69	0.84	1.36	1.77	1.28	1.42	0.61	3.55	21.02	2.51	6.7	1.55315	0.00283519	0.0106166	up
gene-LOC119886474	LOC119886474	Inositol hexakisphosphate kinase 2 [Collichthys lucidus]	Inositol hexakisphosphate kinase 2 OS=Rattus norvegicus OX=10116 GN=Ip6k2 PE=2 SV=2;	Inositol polyphosphate kinase	10.93	15.77	12.37	25.66	21.33	20.11	3.36	5.34	14.05	9.84	8.01	7.33	-1.33012	8.87488e-08	1.16713e-06	down
gene-LOC119886505	LOC119886505	hypothetical protein EPR50_G00039810 [Perca flavescens]	Interferon regulatory factor 6 OS=Bos taurus OX=9913 GN=IRF6 PE=2 SV=1;	------	0.43	0.84	0.44	0.26	0.6	0.65	0.27	0.05	0.14	0.17	0.47	0.13	-1.42364	0.0145415	0.0413492	down
gene-LOC119886508	LOC119886508	ATR-interacting protein [Dicentrarchus labrax]	ATR-interacting protein OS=Homo sapiens OX=9606 GN=ATRIP PE=1 SV=1;	------	1.4	2.31	2.25	2.81	1.84	1.83	3.47	3.72	9.39	7.91	3.08	5.88	1.21168	2.82817e-07	3.30157e-06	up
gene-LOC119886509	LOC119886509	sortilin-like [Seriola dumerili]	Sortilin OS=Danio rerio OX=7955 GN=sort1 PE=2 SV=1;	Sortilin, neurotensin receptor 3,;Sortilin, neurotensin receptor 3, C-terminal;BNR-Asp box repeat	1.94	1.31	0.16	0.9	0.33	0.79	0.13	0.16	0.89	0.17	0.23	0.26	-1.76764	0.00175132	0.00704153	down
gene-LOC119886515	LOC119886515	bactericidal permeability-increasing protein-like [Epinephelus lanceolatus]	Bactericidal permeability-increasing protein OS=Homo sapiens OX=9606 GN=BPI PE=1 SV=4;	LBP / BPI / CETP family, C-terminal domain;LBP / BPI / CETP family, N-terminal domain	3.44	3.78	3.45	18.04	4.93	7.49	0.49	1.46	5.59	3.96	2.66	1.77	-1.61493	0.000512651	0.00245828	down
gene-LOC119886544	LOC119886544	rho GTPase-activating protein 40 isoform X1 [Epinephelus lanceolatus]	Rho GTPase-activating protein 40 OS=Homo sapiens OX=9606 GN=ARHGAP40 PE=3 SV=3;	RhoGAP domain	0.58	0.78	0.33	0.61	0.68	0.77	0.05	0.38	0.28	0.18	0.2	0.27	-1.54941	9.66323e-05	0.000580479	down
gene-LOC119886561	LOC119886561	PAK4-inhibitor inka2-like [Seriola dumerili]	PAK4-inhibitor inka1 OS=Danio rerio OX=7955 GN=fam212aa PE=2 SV=1;	FAM212 family	30.82	39.35	11.84	32.97	27.59	31.97	2.98	9.71	7.93	35.31	8.27	14.07	-1.46075	5.86326e-05	0.000374095	down
gene-LOC119886581	LOC119886581	F-actin-capping protein subunit alpha-1 [Cottoperca gobio]	F-actin-capping protein subunit alpha-1 OS=Homo sapiens OX=9606 GN=CAPZA1 PE=1 SV=3;	F-actin capping protein alpha subunit	16.31	17.6	12.46	18.87	16.43	18.61	3.63	4.15	20.42	18.29	5.62	6.97	-1.08749	8.71517e-05	0.000530658	down
gene-LOC119886589	LOC119886589	uncharacterized protein LOC113154443 isoform X1 [Anabas testudineus]	------	------	3.56	2.13	0.15	1.4	0.93	2.61	0.04	0.21	0.4	0.99	0.74	0.37	-1.97647	0.00035138	0.00177586	down
gene-LOC119886643	LOC119886643	rac GTPase-activating protein 1-like [Sander lucioperca]	Rac GTPase-activating protein 1 OS=Homo sapiens OX=9606 GN=RACGAP1 PE=1 SV=1;	RhoGAP domain;Phorbol esters/diacylglycerol binding domain	0.79	0.47	1.04	0.75	0.95	1.13	0.01	0.08	0.33	0.08	0.09	0.09	-3.15452	3.17332e-11	8.42119e-10	down
gene-LOC119886645	LOC119886645	LIM and cysteine-rich domains protein 1 isoform X1 [Etheostoma spectabile]	Testin OS=Dasypus novemcinctus OX=9361 GN=TES PE=3 SV=1;	PET Domain;LIM domain	0.78	1.4	0.22	0.57	0.51	0.91	0.74	1.6	2.88	3.36	1.62	1.62	1.24013	0.000283019	0.00147406	up
gene-LOC119886646	LOC119886646	hypothetical protein F2P81_013074 [Scophthalmus maximus]	Semaphorin-3F OS=Mus musculus OX=10090 GN=Sema3f PE=2 SV=2;	Sema domain;Immunoglobulin domain;Immunoglobulin I-set domain;Immunoglobulin domain;Immunoglobulin domain;Immunoglobulin V-set domain;Plexin repeat	0.81	2.16	0.46	0.82	1	2.42	0.14	0.37	0.3	0.44	0.48	0.63	-1.68156	8.83957e-05	0.000536991	down
gene-LOC119886649	LOC119886649	hypothetical protein EPR50_G00038610 [Perca flavescens]	Sodium- and chloride-dependent GABA transporter 2 OS=Bos taurus OX=9913 GN=SLC6A13 PE=2 SV=1;	Sodiu	7.05	6.84	4.16	4.56	4.28	5.03	2	1.43	1.95	1.44	3	1.36	-1.5534	1.91196e-06	1.83812e-05	down
gene-LOC119886661	LOC119886661	hypothetical protein D9C73_004853 [Collichthys lucidus]	------	------	4.1	6.35	2.09	5.43	4.29	6.64	0.87	1.33	3.23	1.52	2.48	3.74	-1.22052	0.00049368	0.00238031	down
gene-LOC119886664	LOC119886664	secretory phospholipase A2 receptor-like [Etheostoma spectabile]	Secretory phospholipase A2 receptor OS=Mus musculus OX=10090 GN=Pla2r1 PE=1 SV=1;	Lectin C-type domain	0.75	2.75	1.14	1.24	0.91	0.98	0	0.68	0.18	0.26	0	0.43	-2.41051	0.000550552	0.00261148	down
gene-LOC119886665	LOC119886665	secretory phospholipase A2 receptor-like [Notolabrus celidotus]	Secretory phospholipase A2 receptor OS=Oryctolagus cuniculus OX=9986 GN=PLA2R1 PE=1 SV=1;	Lectin C-type domain	1.03	5.51	12.54	6.46	3.74	5.43	2.13	0.85	2.3	0.98	2.17	3.26	-1.67062	0.00204369	0.00802643	down
gene-LOC119886685	LOC119886685	hypothetical protein PFLUV_G00039670 [Perca fluviatilis]	N-acylethanolamine-hydrolyzing acid amidase OS=Mus musculus OX=10090 GN=Naaa PE=1 SV=2;	beta subunit of N-acylethanolamine-hydrolyzing acid amidase;Linear amide C-N hydrolases, choloylglycine hydrolase family	97.82	118.72	78.37	78.92	86.21	186.73	36.08	23.14	55.73	36.21	46.92	42.3	-1.5093	1.80111e-08	2.73959e-07	down
gene-LOC119886699	LOC119886699	catechol O-methyltransferase B [Hippoglossus hippoglossus]	Catechol O-methyltransferase B OS=Danio rerio OX=7955 GN=comtb PE=2 SV=1;	O-methyltransferase;Methyltransferase domain;Methyltransferase domain	82.62	97.73	14.78	46.21	40.32	63	10.01	18.33	5.88	6.1	21.15	17.91	-2.03805	3.85583e-05	0.000259442	down
gene-LOC119886712	LOC119886712	laminin subunit beta-3 [Cottoperca gobio]	Laminin subunit beta-3 OS=Homo sapiens OX=9606 GN=LAMB3 PE=1 SV=1;	------	2.23	0.47	2.15	1.8	0.43	0.54	4.6	2.7	3.35	5.78	2.1	35.42	2.62045	0.000177159	0.00098	up
gene-LOC119886730	LOC119886730	Uncharacterized protein [Dicentrarchus labrax]	Nuclear factor 7, ovary OS=Xenopus laevis OX=8355 PE=2 SV=1;	SPRY-associated domain;RING-type zinc-finger;B-box zinc finger;SPRY domain;zinc finger of C3HC4-type, RING;Zinc finger, C3HC4 type;Zinc finger, C3HC4 type;Zinc finger, C3HC4 type;Ring finger domain	0.37	0.8	0.92	1.01	0.17	0.49	2.65	1.12	7.74	3.72	3.59	3.79	2.15408	1.92988e-07	2.34775e-06	up
gene-LOC119886745	LOC119886745	Glycerol-3-phosphate dehydrogenase [Dicentrarchus labrax]	Glycerol-3-phosphate dehydrogenase [NA;	NAD-dependent glycerol-3-phosphate dehydrogenase N-terminus;NAD-dependent glycerol-3-phosphate dehydrogenase C-terminus	0.36	0.45	0.15	0.5	0.22	0.09	0	0.04	0.25	0.28	0.07	0	-1.85493	0.0177813	0.0487597	down
gene-LOC119886768	LOC119886768	globoside alpha-1,3-N-acetylgalactosaminyltransferase 1-like [Sparus aurata]	Globoside alpha-1,3-N-acetylgalactosaminyltransferase 1 OS=Gallus gallus OX=9031 GN=GBGT1 PE=2 SV=1;	Glycosyltransferase family 6	0.54	1.69	0.5	0.92	1.03	2.02	0.09	0.23	0.6	0.19	0.4	0.29	-1.98183	7.31467e-06	5.99596e-05	down
gene-LOC119886774	LOC119886774	uncharacterized protein LOC115584141 isoform X2 [Sparus aurata]	------	Pentaxin family	212.45	306.66	298.21	387.39	522.78	501.35	58.71	183.5	207.66	82.38	331.95	174.41	-1.10629	0.00532624	0.0180007	down
gene-LOC119886807	LOC119886807	hemicentin-2-like isoform X3 [Amphiprion ocellaris]	Ig mu chain C region secreted form OS=Oryctolagus cuniculus OX=9986 PE=2 SV=1;	Immunoglobulin C1-set domain;CD80-like C2-set immunoglobulin domain;Immunoglobulin domain;Immunoglobulin domain;Pre-T-cell antigen receptor	84.44	58.24	84.09	105.79	91.3	64.24	28.85	39.15	36.02	7.5	52.6	42.7	-1.24264	0.00520519	0.0176766	down
gene-LOC119886860	LOC119886860	rano class II histocompatibility antigen, B alpha chain-like isoform X1 [Sander lucioperca]	H-2 class II histocompatibility antigen, A-S alpha chain OS=Mus musculus OX=10090 GN=H2-Aa PE=1 SV=1;	Immunoglobulin C1-set domain;Immunoglobulin domain	1.61	2	0.74	2.5	2.84	2.81	0.43	1.44	1.6	0.45	0.6	0.85	-1.25986	0.00322935	0.0118337	down
gene-LOC119886903	LOC119886903	HLA class II histocompatibility antigen, DQ beta 1 chain-like isoform X1 [Sander lucioperca]	SLA class II histocompatibility antigen, DQ haplotype D beta chain OS=Sus scrofa OX=9823 PE=2 SV=1;	Immunoglobulin C1-set domain;Class II histocompatibility antigen, beta domain;CD80-like C2-set immunoglobulin domain	0.27	0.19	0	0	1.16	1.15	1.56	1.93	13.69	2.71	2.74	6.25	2.9035	0.000502286	0.00241689	up
gene-LOC119886914	LOC119886914	hypothetical protein PFLUV_G00047930 [Perca fluviatilis]	Troponin I, slow skeletal muscle OS=Mus musculus OX=10090 GN=Tnni1 PE=1 SV=3;	Troponin	3.29	3.68	1.37	3.22	1.25	3.89	0.31	0.47	0	0	0	0.75	-3.33828	2.82033e-05	0.000197273	down
gene-LOC119886938	LOC119886938	zinc finger protein 500-like isoform X1 [Cottoperca gobio]	------	Zinc-finger double domain;Zinc finger, C2H2 type;C2H2-type zinc finger;Zinc-finger of C2H2 type;zinc-finger C2H2-type;C2H2-type zinc finger	0.24	0.31	0.13	0.21	0.5	0.22	0.04	0.08	0.15	0.21	0.09	0.1	-1.46904	0.00301528	0.0111895	down
gene-LOC119886959	LOC119886959	------	------	------	9.56	6.57	11.71	8.54	7.9	6.81	102.8	33.84	153.76	66.16	186.19	65.37	3.29038	4.64368e-18	3.15318e-16	up
gene-LOC119886971	LOC119886971	protein unc-119 homolog B-like [Gymnodraco acuticeps]	Protein unc-119 homolog B OS=Danio rerio OX=7955 GN=unc119b PE=1 SV=2;	GMP-PDE, delta subunit	0.2	0.31	0.12	0.25	0.18	0.42	0.59	0.74	0.17	2.23	0.29	0.81	1.49237	0.00400602	0.0141842	up
gene-LOC119886977	LOC119886977	hypothetical protein PFLUV_G00047460 [Perca fluviatilis]	Pre-miRNA 5'-monophosphate methyltransferase OS=Danio rerio OX=7955 GN=bcdin3d PE=3 SV=2;	Bicoid-interacting protein 3;Methyltransferase domain;Methyltransferase domain	1.96	1.27	1.61	0.91	1.62	2.26	3.89	3.03	5.29	5.16	3.36	2.52	1.12336	9.25201e-05	0.000559036	up
gene-LOC119887107	LOC119887107	meprin A subunit beta-like [Perca flavescens]	Meprin A subunit beta OS=Homo sapiens OX=9606 GN=MEP1B PE=1 SV=3;	Astacin	1.44	4	5.04	3.54	1.96	1.61	0.29	0.87	1.58	0.95	0.85	1.49	-1.71893	0.000790342	0.00357161	down
gene-LOC119887118	LOC119887118	tetraspanin-11 isoform X1 [Perca flavescens]	Tetraspanin-11 OS=Homo sapiens OX=9606 GN=TSPAN11 PE=2 SV=2;	Tetraspanin family;Protein of unknown function	1.01	0.46	0.7	0.8	1.49	0.72	0.21	0	0.4	0.66	0.65	0.54	-1.28961	0.0130969	0.0379718	down
gene-LOC119887161	LOC119887161	complement C3-like [Anabas testudineus]	Complement C3;	Macroglobulin domain MG1	1.99	4.02	0.35	0.41	0.3	1.14	0	0.15	0	0.23	0.17	0.22	-3.47274	8.26695e-05	0.000507539	down
gene-LOC119887185	LOC119887185	PX domain-containing protein 1 [Larimichthys crocea]	PX domain-containing protein 1 OS=Homo sapiens OX=9606 GN=PXDC1 PE=2 SV=3;	------	5.39	6.19	2.6	3.6	3.97	7.88	1.67	0.86	1.65	4.46	1.28	1.31	-1.5777	9.74887e-08	1.2673e-06	down
gene-LOC119887187	LOC119887187	Serine/threonine-protein kinase PRP4 -like isoform 2 [Scophthalmus maximus]	Serine/threonine-protein kinase PRP4 homolog OS=Mus musculus OX=10090 GN=Prpf4b PE=1 SV=3;	Protein kinase domain;Protein tyrosine and serine/threonine kinase	1.92	2.46	4.05	4.27	2.95	3.14	6.39	6.35	7.53	16.65	6.58	5.63	1.16911	3.98442e-06	3.50224e-05	up
gene-LOC119887189	LOC119887189	LOW QUALITY PROTEIN: receptor-type tyrosine-protein kinase FLT3 [Cyclopterus lumpus]	Receptor-type tyrosine-protein kinase FLT3 OS=Homo sapiens OX=9606 GN=FLT3 PE=1 SV=2;	Protein tyrosine and serine/threonine kinase;Protein kinase domain;Immunoglobulin I-set domain;Immunoglobulin domain;Immunoglobulin V-set domain;Immunoglobulin domain	1.5	3.75	0.69	3.69	3.15	5.14	0.15	0.5	1.53	2.49	0.66	0.36	-1.98628	2.60227e-05	0.000184085	down
gene-LOC119887215	LOC119887215	PREDICTED: mitochondrial dicarboxylate carrier-like [Lates calcarifer]	Mitochondrial dicarboxylate carrier OS=Mus musculus OX=10090 GN=Slc25a10 PE=1 SV=2;	Mitochondrial carrier protein	10.61	15.72	19.45	10.57	18.02	12.04	6.18	7.15	11.94	2.27	9.81	6.09	-1.05808	0.00952229	0.0291927	down
gene-LOC119887226	LOC119887226	complement C3-like isoform X3 [Hippoglossus hippoglossus]	Complement C3;	------	751.67	511.98	415.57	404.57	969.2	394.88	209.41	186.92	367.73	195.74	391.89	368.69	-1.0521	0.00199892	0.00787801	down
gene-LOC119887252	LOC119887252	PREDICTED: meprin A subunit beta isoform X1 [Lates calcarifer]	Meprin A subunit beta OS=Homo sapiens OX=9606 GN=MEP1B PE=1 SV=3;	Astacin;MAM domain, meprin/A5/mu	1.44	2.31	0.96	2.13	2.7	10.45	0.58	0.49	0.9	0.44	2.79	1.7	-1.47032	0.0148826	0.042127	down
gene-LOC119887259	LOC119887259	PREDICTED: insulin-like growth factor-binding protein 1 [Stegastes partitus]	Insulin-like growth factor-binding protein 1 OS=Sus scrofa OX=9823 GN=IGFBP1 PE=3 SV=1;	Thyroglobulin type-1 repeat	22.92	52.3	39.5	42.09	61.94	41.42	229.26	20.75	60.35	35.08	154.75	190.28	1.49658	0.00771844	0.0245651	up
gene-LOC119887271	LOC119887271	uncharacterized protein LOC113168106 [Anabas testudineus]	Myelin-oligodendrocyte glycoprotein OS=Macaca fascicularis OX=9541 GN=MOG PE=2 SV=1;	Immunoglobulin V-set domain;Immunoglobulin domain;Immunoglobulin domain;Immunoglobulin I-set domain	0.28	0.2	2.34	0.18	0.25	0	8.02	8.95	5.42	24.62	6.49	4.48	3.7562	1.45682e-06	1.43909e-05	up
gene-LOC119887347	LOC119887347	tyrosine-protein kinase STYK1 isoform X3 [Epinephelus lanceolatus]	Tyrosine-protein kinase STYK1 OS=Homo sapiens OX=9606 GN=STYK1 PE=1 SV=4;	Protein tyrosine and serine/threonine kinase;Protein kinase domain	19.46	23.03	7.4	14.44	15.66	27.22	43.35	9.48	60.86	22.59	114.79	78.5	1.59263	0.00129234	0.00543109	up
gene-LOC119887348	LOC119887348	unnamed protein product, partial [Coregonus sp. 'balchen']	Transmembrane protein 269 OS=Homo sapiens OX=9606 GN=TMEM269 PE=3 SV=1;	------	33.77	53.52	10.2	22.77	19.7	36.25	56.06	16.21	75.08	51.56	118.73	84.73	1.06089	0.0144734	0.0412091	up
gene-LOC119887353	LOC119887353	PREDICTED: AP-1 complex subunit mu-1 isoform X2 [Sinocyclocheilus grahami]	AP-1 complex subunit mu-1 OS=Bos taurus OX=9913 GN=AP1M1 PE=1 SV=3;	------	4.16	5.49	7.61	12.97	7.23	7.19	1.15	1.41	4.35	8.85	3.03	2.43	-1.3622	0.00214773	0.00839052	down
gene-LOC119887355	LOC119887355	H/ACA ribonucleoprotein complex subunit 4 isoform X1 [Seriola lalandi dorsalis]	H/ACA ribonucleoprotein complex subunit DKC1 OS=Gallus gallus OX=9031 GN=DKC1 PE=2 SV=1;	------	4.22	4.26	0.66	7.3	1.74	3.17	1.28	1.1	2.43	2.9	1.43	1.94	-1.01904	0.00756802	0.0241708	down
gene-LOC119887356	LOC119887356	butyrophilin-like protein 9 [Sander lucioperca]	Butyrophilin-like protein 2 OS=Rattus norvegicus OX=10116 GN=Btnl2 PE=3 SV=1;	Immunoglobulin V-set domain;Immunoglobulin domain;Immunoglobulin I-set domain;Immunoglobulin domain;Immunoglobulin domain	0.79	0.73	0.91	0.51	0.7	1.66	3.81	1.48	3.76	13.53	4.3	4.89	2.34962	1.28617e-09	2.48813e-08	up
gene-LOC119887386	LOC119887386	feline leukemia virus subgroup C receptor-related protein 2-like isoform X2 [Mastacembelus armatus]	Feline leukemia virus subgroup C receptor-related protein 2 OS=Rattus norvegicus OX=10116 GN=Flvcr2 PE=2 SV=1;	------	6.59	4.65	7.93	4.57	9.42	9.26	1.47	2.93	3.92	3.42	3.06	4.31	-1.30898	3.24761e-05	0.000223143	down
gene-LOC119887456	LOC119887456	bactericidal permeability-increasing protein-like [Epinephelus lanceolatus]	Bactericidal permeability-increasing protein OS=Homo sapiens OX=9606 GN=BPI PE=1 SV=4;	LBP / BPI / CETP family, C-terminal domain;LBP / BPI / CETP family, N-terminal domain	3.67	3.24	5.97	19.63	9.83	10.74	0.48	1.7	6.65	5.47	2.92	1.75	-1.7843	0.000185772	0.00102003	down
gene-LOC119887499	LOC119887499	lysine-specific demethylase 9-like [Sander lucioperca]	Lysine-specific demethylase 9 OS=Homo sapiens OX=9606 GN=RSBN1 PE=1 SV=2;	------	0.92	0.72	0.53	0.3	0.42	1.02	1.18	2.19	1.26	6.17	2.54	2.06	1.74883	4.32876e-06	3.76175e-05	up
gene-LOC119887500	LOC119887500	adenosine kinase isoform X1 [Larimichthys crocea]	Adenosine kinase OS=Homo sapiens OX=9606 GN=ADK PE=1 SV=2;	pfkB family carbohydrate kinase	3.6	5.82	3.94	5.51	5.42	4.98	0.2	1.57	2.13	1.04	1.84	0.28	-2.52215	1.79655e-08	2.7344e-07	down
gene-LOC119887697	LOC119887697	BCL2/adenovirus E1B 19 kDa protein-interacting protein 2 isoform X2 [Cyclopterus lumpus]	BCL2/adenovirus E1B 19 kDa protein-interacting protein 2 OS=Mus musculus OX=10090 GN=Bnip2 PE=1 SV=2;	Bcl2-/adenovirus E1B nineteen kDa-interacting protein 2;Divergent CRAL/TRIO domain;CRAL/TRIO domain	2.98	0.65	2.48	1.77	0.52	1.23	1.34	8.92	1.31	15.51	1.04	11.57	1.74959	0.00739039	0.0236961	up
gene-LOC119887719	LOC119887719	polypeptide N-acetylgalactosaminyltransferase 11 [Epinephelus lanceolatus]	Polypeptide N-acetylgalactosaminyltransferase 11 OS=Xenopus tropicalis OX=8364 GN=galnt11 PE=1 SV=2;	------	2.62	4.45	8.77	11.01	7.95	6.51	2.22	1.74	2.98	3.59	2.21	2.7	-1.52537	8.78935e-06	7.07026e-05	down
gene-LOC119887763	LOC119887763	pleckstrin homology domain-containing family H member 1 [Larimichthys crocea]	Pleckstrin homology domain-containing family H member 1 OS=Danio rerio OX=7955 GN=plekhh1 PE=2 SV=1;	MyTH4 domain;PH domain;FERM central domain;PH domain;Pleckstrin homology domain	0.72	1.56	0.27	1.05	0.52	1.34	0.13	0.12	0.38	0.64	0.23	0.05	-2.07351	5.88984e-06	4.93033e-05	down
gene-LOC119887771	LOC119887771	------	------	------	2.35	1.13	0.96	4.17	4.13	2.33	1.79	3.67	17.57	9.06	5.92	3.8	1.18395	0.0119572	0.0352528	up
gene-LOC119887772	LOC119887772	PREDICTED: purine nucleoside phosphorylase-like [Stegastes partitus]	Purine nucleoside phosphorylase OS=Bos taurus OX=9913 GN=PNP PE=1 SV=3;	------	1.38	1.17	0.87	0.36	1.15	1.25	8.79	12.65	0.72	1.81	19.12	11.96	3.26904	1.22207e-06	1.22093e-05	up
gene-LOC119887831	LOC119887831	transcription regulator protein BACH1-like isoform X1 [Cottoperca gobio]	Transcription regulator protein BACH1 OS=Homo sapiens OX=9606 GN=BACH1 PE=1 SV=2;	BTB/POZ domain;bZIP Maf transcription factor;bZIP transcription factor;Basic region leucine zipper	2.66	3.09	2.06	2.57	2.31	1.21	3.17	6.94	5.62	7.11	5.9	4.08	1.11218	0.000155594	0.000874798	up
gene-LOC119887845	LOC119887845	WD repeat-containing protein 36 [Seriola dumerili]	WD repeat-containing protein 36 OS=Homo sapiens OX=9606 GN=WDR36 PE=1 SV=1;	------	0.2	0	0	0.11	0.55	0.41	1.55	0.32	0.26	2.93	0.77	1.57	2.44276	0.0039335	0.0139754	up
gene-LOC119887847	LOC119887847	protein argonaute-3 isoform X2 [Parambassis ranga]	Protein argonaute-3 OS=Homo sapiens OX=9606 GN=AGO3 PE=1 SV=2;	PAZ domain;N-terminal domain of argonaute;Argonaute linker 1 domain;Mid domain of argonaute;Argonaute linker 2 domain	0.26	0.04	0.36	0	0	0.48	0.36	0.37	1.83	1.87	0.39	0.99	2.01611	0.0114018	0.0338681	up
gene-LOC119887859	LOC119887859	immunoglobulin light chain, partial [Dicentrarchus labrax]	Immunoglobulin kappa variable 4-1 OS=Homo sapiens OX=9606 GN=IGKV4-1 PE=1 SV=1;	------	4.06	0.7	0.89	0.27	3.25	3.91	0	0	0.32	0.64	0	1.26	-2.71596	0.0100846	0.0306115	down
gene-LOC119887864	LOC119887864	nucleus accumbens-associated protein 1-like isoform X1 [Cottoperca gobio]	Nucleus accumbens-associated protein 1 OS=Homo sapiens OX=9606 GN=NACC1 PE=1 SV=1;	BTB/POZ domain;BEN domain	2.44	2.34	1.27	3.41	1.78	1.58	0.6	0.34	2.07	1.19	0.75	0.51	-1.46796	1.02165e-05	8.07032e-05	down
gene-LOC119887877	LOC119887877	26S proteasome non-ATPase regulatory subunit 1-like [Astyanax mexicanus]	26S proteasome non-ATPase regulatory subunit 1 OS=Homo sapiens OX=9606 GN=PSMD1 PE=1 SV=2;	Proteasome/cyclosome repeat	0.03	0.14	0.06	0.16	0.12	0.11	0.62	0.08	0.88	1.88	0.6	0.64	2.67433	3.34969e-06	3.01142e-05	up
gene-LOC119887935	LOC119887935	pyruvate dehydrogenase kinase, isozyme 3 [Perca flavescens]	[Pyruvate dehydrogenase;	Mitochondrial branched-chain alpha-ketoacid dehydrogenase kinase;Histidine kinase-, DNA gyrase B-, and HSP90-like ATPase	1.79	2.45	1.85	2.18	1.8	1.96	0.67	0.37	0.74	1.24	0.95	0.72	-1.51948	1.76865e-12	5.78116e-11	down
gene-LOC119887951	LOC119887951	hypoxia up-regulated protein 1 [Seriola dumerili]	Hypoxia up-regulated protein 1 OS=Danio rerio OX=7955 GN=hyou1 PE=2 SV=1;	------	1.28	1.92	2.85	4.75	2.14	2.63	4.64	3.79	14.65	5.24	4.24	11.83	1.88131	2.54645e-07	3.00627e-06	up
gene-LOC119887986	LOC119887986	hypothetical protein FQN60_002818, partial [Etheostoma spectabile]	------	------	0.36	0.37	0.15	1.37	0.5	0.41	0.97	2.36	0.89	3.18	0.91	0.65	1.37257	0.0131503	0.0380879	up
gene-LOC119888072	LOC119888072	receptor-type tyrosine-protein phosphatase mu-like isoform X9 [Seriola lalandi dorsalis]	Receptor-type tyrosine-protein phosphatase mu OS=Homo sapiens OX=9606 GN=PTPRM PE=1 SV=2;	Protein-tyrosine phosphatase;Dual specificity phosphatase, catalytic domain	0.64	1.9	1.1	3.03	1.33	1.51	2.78	5.72	3.68	7.53	2.15	3.97	1.64639	4.16589e-06	3.6389e-05	up
gene-LOC119888094	LOC119888094	telomere length and silencing protein 1 homolog [Larimichthys crocea]	Telomere length and silencing protein 1 homolog OS=Homo sapiens OX=9606 GN=C9orf78 PE=1 SV=1;	Hepatocellular carcinoma-associated antigen 59	3.61	2.89	4.57	4.51	2.92	1.62	7.08	5.34	5.04	11.76	11.54	7.21	1.10221	0.00225837	0.00876164	up
gene-LOC119888122	LOC119888122	------	------	------	0.27	1.03	0	0.47	0.59	0.66	6.01	0.24	7.64	1.02	11.36	14.72	3.89611	1.78619e-06	1.73267e-05	up
gene-LOC119888142	LOC119888142	uncharacterized protein LOC117260659 [Epinephelus lanceolatus]	------	Secreted Novel AID/APOBEC-like Deaminase 3;APOBEC-like N-terminal domain	203.79	156.56	123.5	140.19	242.28	304.99	6.77	19.32	67.02	110.15	51.13	26.83	-2.40361	1.10566e-09	2.16366e-08	down
gene-LOC119888193	LOC119888193	lysine-specific demethylase 3B isoform X1 [Seriola dumerili]	Lysine-specific demethylase 3B OS=Homo sapiens OX=9606 GN=KDM3B PE=1 SV=2;	JmjC domain, hydroxylase	5.93	4.96	4.37	4.87	4.57	5.64	10	17.27	8.63	17.21	8.05	11.53	1.19476	1.94665e-05	0.00014225	up
gene-LOC119888216	LOC119888216	phospholipid phosphatase-related protein type 3-like isoform X1 [Anarrhichthys ocellatus]	Phospholipid phosphatase-related protein type 3 OS=Rattus norvegicus OX=10116 GN=Plppr3 PE=2 SV=1;	------	0.11	0.16	0.14	0	0.2	0.12	0.22	0.14	0.73	1.01	0.6	0.42	1.81116	0.000963622	0.00423672	up
gene-LOC119888227	LOC119888227	myeloid-associated differentiation marker homolog [Etheostoma spectabile]	Myeloid-associated differentiation marker OS=Homo sapiens OX=9606 GN=MYADM PE=1 SV=2;	Membrane-associating domain	0.12	0.25	0.04	0	0.15	0.34	0.2	0.29	1.5	3.19	0.21	0.75	2.36478	0.00148527	0.00611499	up
gene-LOC119888252	LOC119888252	PREDICTED: probable pancreatic secretory proteinase inhibitor [Lates calcarifer]	Probable pancreatic secretory proteinase inhibitor OS=Anguilla anguilla OX=7936 PE=1 SV=1;	Kazal-type serine protease inhibitor domain;Kazal-type serine protease inhibitor domain	22.42	10.29	0	4.11	1.73	4.8	0	0	0.26	0.56	1.02	0.4	-4.47385	9.50119e-06	7.56329e-05	down
gene-LOC119888259	LOC119888259	Nuclear cap-binding protein subunit 1 80 kDa nuclear cap-binding protein [Larimichthys crocea]	Nuclear cap-binding protein subunit 1 OS=Salmo salar OX=8030 GN=ncbp1 PE=2 SV=1;	MIF4G like;MIF4G like;MIF4G domain	9.77	10.38	13	17.81	12.5	11.64	36.8	56.29	50.47	75.59	39.44	54.16	1.92473	2.20797e-18	1.53896e-16	up
gene-LOC119888261	LOC119888261	alcohol dehydrogenase class-3-like [Mastacembelus armatus]	Alcohol dehydrogenase class-3 OS=Sparus aurata OX=8175 PE=2 SV=1;	Alcohol dehydrogenase GroES-like domain;Zinc-binding dehydrogenase;Glucose dehydrogenase C-terminus	3.47	3.52	3.45	4.23	4.03	4.56	0.85	0.81	2.72	2.54	0.57	1.21	-1.67754	3.96557e-11	1.03514e-09	down
gene-LOC119888274	LOC119888274	C-terminal-binding protein 1 isoform X1 [Betta splendens]	C-terminal-binding protein 1 OS=Mus musculus OX=10090 GN=Ctbp1 PE=1 SV=2;	D-isomer specific 2-hydroxyacid dehydrogenase, NAD binding domain;D-isomer specific 2-hydroxyacid dehydrogenase, catalytic domain;NAD binding domain of 6-phosphogluconate dehydrogenase	3.98	8.28	3.47	6.21	5.18	7.51	12.11	16.32	28.73	57.77	14.52	20.88	1.86077	3.06159e-16	1.73159e-14	up
gene-LOC119888319	LOC119888319	polycomb group RING finger protein 3 [Maylandia zebra]	Polycomb group RING finger protein 3 OS=Homo sapiens OX=9606 GN=PCGF3 PE=1 SV=1;	RAWUL domain RING finger- and WD40-associated ubiquitin-like;Zinc finger, C3HC4 type;Zinc finger, C3HC4 type;Ring finger domain;Zinc finger, C3HC4 type;zinc-RING finger domain;RING-type zinc-finger;RING-H2 zinc finger domain;zinc finger of C3HC4-type, RING	0.55	0.81	0.29	0.6	0.68	1.1	1.11	1.45	4.27	4.69	2.49	2	1.76739	3.41117e-11	8.99199e-10	up
gene-LOC119888330	LOC119888330	synaptopodin [Anarrhichthys ocellatus]	Synaptopodin OS=Homo sapiens OX=9606 GN=SYNPO PE=1 SV=2;	Calcineurin-binding protein	8.1	16.59	5.12	19.13	8.76	15.43	3.07	7.87	9.02	12.75	3.4	5.1	-1.00747	0.00145729	0.00601577	down
gene-LOC119888392	LOC119888392	tetraspanin-33-like [Cottoperca gobio]	Tetraspanin-33 OS=Bos taurus OX=9913 GN=TSPAN33 PE=1 SV=1;	Tetraspanin family	1.71	3.64	1.29	3.26	3.91	3.7	0	1.44	1.59	1.46	1.11	1.44	-1.45731	0.00712613	0.0230012	down
gene-LOC119888460	LOC119888460	PREDICTED: small glutamine-rich tetratricopeptide repeat-containing protein alpha isoform X2 [Cyprinodon variegatus]	Small glutamine-rich tetratricopeptide repeat-containing protein beta OS=Homo sapiens OX=9606 GN=SGTB PE=1 SV=1;	------	8.64	9.24	20.74	17.43	19.76	11.58	89.18	75.29	86.29	97.38	84.74	62.92	2.5071	7.60433e-21	6.52925e-19	up
gene-LOC119888493	LOC119888493	SCL-interrupting locus protein homolog isoform X2 [Epinephelus lanceolatus]	SCL-interrupting locus protein homolog OS=Danio rerio OX=7955 GN=stil PE=1 SV=2;	SCL-interrupting locus protein N-terminus	0.66	0.55	0.63	0.96	0.42	0.84	0.08	10.07	0.15	0.14	0.25	0.35	-1.49393	0.00218377	0.00851867	down
gene-LOC119888499	LOC119888499	PREDICTED: LOW QUALITY PROTEIN: non-histone chromosomal protein HMG-14A-like [Stegastes partitus]	------	HMG14 and HMG17	178.34	184.29	97.77	181.43	128.97	145.76	29.22	58.94	72.29	55.29	51.68	54.27	-1.61605	2.28384e-12	7.27453e-11	down
gene-LOC119888509	LOC119888509	PREDICTED: LOW QUALITY PROTEIN: dedicator of cytokinesis protein 2 [Lates calcarifer]	Dedicator of cytokinesis protein 2 OS=Homo sapiens OX=9606 GN=DOCK2 PE=1 SV=2;	DOCK N-terminus;Dock homology region 2;C2 domain in Dock180 and Zizimin proteins;Variant SH3 domain	10.54	12.33	11.56	17.5	14.97	14.12	1.87	5.37	11.66	12.63	4.14	6.37	-1.22375	4.57441e-06	3.94484e-05	down
gene-LOC119888518	LOC119888518	probable carboxypeptidase X1 isoform X1 [Larimichthys crocea]	Probable carboxypeptidase X1 OS=Mus musculus OX=10090 GN=Cpxm1 PE=2 SV=2;	Zinc carboxypeptidase;F5/8 type C domain;Carboxypeptidase regulatory-like domain	7.38	14.24	2.29	7.82	4.5	9.68	1.56	2.78	2.12	2.98	4.17	6.81	-1.19239	0.00544342	0.0183523	down
gene-LOC119888537	LOC119888537	hypothetical protein PFLUV_G00120760 [Perca fluviatilis]	Proheparin-binding EGF-like growth factor OS=Chlorocebus aethiops OX=9534 GN=HBEGF PE=1 SV=1;	------	9.21	7.67	5.44	9.14	7.92	11.39	2.06	2.32	9.41	9.86	2.51	2.99	-1.1199	7.65953e-05	0.000473313	down
gene-LOC119888539	LOC119888539	endoplasmic reticulum-Golgi intermediate compartment protein 1 [Sparus aurata]	Endoplasmic reticulum-Golgi intermediate compartment protein 1 OS=Danio rerio OX=7955 GN=ergic1 PE=2 SV=1;	------	3.87	5.27	13.89	12.44	9.7	7.41	13.66	13.25	35.26	43.07	11.32	20.22	1.07585	0.00172571	0.00695272	up
gene-LOC119888590	LOC119888590	uncharacterized protein LOC117267886 [Epinephelus lanceolatus]	------	------	37.41	45.33	61.29	59.83	112.92	106.33	6.24	19.45	25.02	11.03	59.14	18.58	-1.66088	0.000405737	0.00200665	down
gene-LOC119888608	LOC119888608	HMG domain-containing protein 3 HMG box-containing protein 3 Protein SMF [Larimichthys crocea]	HMG domain-containing protein 3 OS=Homo sapiens OX=9606 GN=HMGXB3 PE=2 SV=2;	CxC4 like cysteine cluster associated with KDZ transposases;HMG-box domain;HMG	0.71	0.76	0.28	1.03	0.92	0.9	2.45	2.15	4.3	8.42	2.17	2.3	1.99298	2.4908e-13	9.41417e-12	up
gene-LOC119888609	LOC119888609	PREDICTED: LOW QUALITY PROTEIN: macrophage colony-stimulating factor 1 receptor [Lates calcarifer]	Macrophage colony-stimulating factor 1 receptor 1 OS=Takifugu rubripes OX=31033 GN=csf1r1 PE=3 SV=1;	Protein tyrosine and serine/threonine kinase;Protein kinase domain;Immunoglobulin domain;Immunoglobulin I-set domain;Immunoglobulin domain;Immunoglobulin domain;CD80-like C2-set immunoglobulin domain	21.21	35.23	19.23	44.8	33.1	27.49	6.55	11.76	22.84	13.48	8.29	12.77	-1.3885	1.09934e-08	1.74029e-07	down
gene-LOC119888616	LOC119888616	Hemicentin-2 Precursor [Collichthys lucidus]	------	Immunoglobulin domain;Immunoglobulin domain;Immunoglobulin V-set domain	0.25	1.59	4.94	0.64	0.61	1.52	0.06	0	0.42	0.05	1.36	1.85	-2.20064	0.000959317	0.00422171	down
gene-LOC119888625	LOC119888625	------	------	------	2.8	1.48	0.14	10.49	0.19	0.77	0	0.5	0.48	0.76	0.61	0.44	-2.57177	0.00724443	0.0232974	down
gene-LOC119888632	LOC119888632	uncharacterized protein LOC117769131 isoform X1 [Hippoglossus hippoglossus]	------	CD20-like family	9.69	12.71	6.78	11.54	6.05	16.21	1.77	2.62	4.92	10.08	3.22	4.68	-1.46766	2.29044e-08	3.39455e-07	down
gene-LOC119888635	LOC119888635	hypothetical protein PFLUV_G00122330 [Perca fluviatilis]	------	Negative regulator of p53/TP53	4.56	5.1	1.07	2.49	2.68	3.55	1.27	1.14	2	3.38	1.14	1.51	-1.09089	0.000435917	0.00213879	down
gene-LOC119888663	LOC119888663	endothelin receptor type B-like [Seriola lalandi dorsalis]	Endothelin receptor type B OS=Sus scrofa OX=9823 GN=EDNRB PE=2 SV=1;	7 transmembrane receptor	6.03	10.47	4.84	5.5	7.04	6.93	2.57	3.24	3.18	6.89	1.48	2.07	-1.26209	2.5858e-06	2.40126e-05	down
gene-LOC119888697	LOC119888697	uncharacterized protein LOC111662778 [Seriola lalandi dorsalis]	------	Zinc-finger double domain;Zinc finger, C2H2 type;C2H2-type zinc finger	1.32	2.15	0.82	1.91	2	2.9	0.58	0.91	1.36	1.34	1.07	0.71	-1.01603	0.000133688	0.000768222	down
gene-LOC119888706	LOC119888706	LON peptidase N-terminal domain and RING finger protein 3-like [Perca flavescens]	LON peptidase N-terminal domain and RING finger protein 3 OS=Homo sapiens OX=9606 GN=LONRF3 PE=1 SV=1;	ATP-dependent protease La;Zinc finger, C3HC4 type;Zinc finger, C3HC4 type;zinc finger of C3HC4-type, RING;RING-type zinc-finger;Zinc finger, C3HC4 type;zinc-RING finger domain;Ring finger domain;zinc RING finger of MSL2;Prokaryotic RING finger family 4	0.99	1.02	1.18	1.15	0.95	0.99	4.98	3.12	2.22	1.98	2.23	2.62	1.48341	9.53561e-05	0.000574269	up
gene-LOC119888721	LOC119888721	uncharacterized protein LOC114549216 isoform X1 [Perca flavescens]	Protein CIP2A OS=Homo sapiens OX=9606 GN=CIP2A PE=1 SV=2;	------	2.32	3.53	1.47	0.49	2.35	2.97	6.34	2.49	10.78	4.74	5.45	7.3	1.33653	0.0041425	0.0145889	up
gene-LOC119888733	LOC119888733	hypothetical protein F7725_028338 [Dissostichus mawsoni]	NACHT domain- and WD repeat-containing protein 1 OS=Homo sapiens OX=9606 GN=NWD1 PE=1 SV=3;	------	0.49	0.19	0.07	0	0.18	0.32	0.66	0.4	0.51	1.83	0.54	0.46	1.54525	0.0154369	0.0434109	up
gene-LOC119888866	LOC119888866	type-2 angiotensin II receptor-like [Seriola lalandi dorsalis]	Type-2 angiotensin II receptor OS=Meriones unguiculatus OX=10047 GN=AGTR2 PE=2 SV=1;	7 transmembrane receptor;Serpentine type 7TM GPCR chemoreceptor Srx	25.06	34.01	22.38	33.12	32.5	30.03	50.18	64.83	84.25	147.11	38.99	127.96	1.34539	1.94819e-08	2.93504e-07	up
gene-LOC119888871	LOC119888871	H/ACA ribonucleoprotein complex subunit 4 isoform X1 [Seriola lalandi dorsalis]	H/ACA ribonucleoprotein complex subunit DKC1 OS=Gallus gallus OX=9031 GN=DKC1 PE=2 SV=1;	------	6.98	16.22	3.6	9.91	4.18	8.3	2.28	0.85	6.68	8.73	2.75	2.63	-1.24975	0.000363885	0.00182969	down
gene-LOC119888873	LOC119888873	------	------	------	5.37	7.6	5.97	4.65	2.87	6.35	1.04	0	5.23	6.35	2.24	3.32	-1.26191	0.011732	0.0346882	down
gene-LOC119888876	LOC119888876	eukaryotic translation initiation factor 4E-binding protein 3 [Seriola dumerili]	Eukaryotic translation initiation factor 4E-binding protein 3-like OS=Danio rerio OX=7955 GN=eif4ebp3l PE=1 SV=1;	Eukaryotic translation initiation factor 4E binding protein	74.46	52.52	54.71	59.87	61.81	41.72	148.59	150.7	50.76	186.97	107.93	147.38	1.13284	0.00121764	0.00516477	up
gene-LOC119888888	LOC119888888	zinc-binding protein A33 [Larimichthys crocea]	Zinc-binding protein A33 OS=Pleurodeles waltl OX=8319 PE=1 SV=2;	------	4.19	6.15	2.73	5.29	4.08	6.2	0.63	1.25	4.48	4.26	1.78	2.14	-1.24934	1.25397e-05	9.68285e-05	down
gene-LOC119888894	LOC119888894	hypothetical protein PFLUV_G00125990 [Perca fluviatilis]	------	Immunoglobulin V-set domain;Immunoglobulin domain;Immunoglobulin I-set domain;Immunoglobulin domain	0.65	0.58	0.27	0.31	0.43	0.74	0.08	0	0.35	0.62	0.27	0.11	-1.35592	0.0148782	0.0421217	down
gene-LOC119888909	LOC119888909	hypothetical protein FQN60_010354 [Etheostoma spectabile]	Serine/threonine-protein phosphatase 2A catalytic subunit alpha isoform OS=Bos taurus OX=9913 GN=PPP2CA PE=1 SV=1;	Calcineurin-like phosphoesterase	1.66	1.28	0.38	1.09	0.94	1.52	0	0.3	0.29	0.24	0.19	0.27	-2.55837	1.10225e-07	1.41506e-06	down
gene-LOC119889003	LOC119889003	Charged multivesicular body protein 1b [Collichthys lucidus]	Charged multivesicular body protein 1b OS=Homo sapiens OX=9606 GN=CHMP1B PE=1 SV=1;	Snf7;Regulator of Vps4 activity in the MVB pathway	0.42	0.65	0.1	0.48	0.45	1.04	3.32	1.79	1.45	3.82	4.61	3.79	2.57597	2.07154e-08	3.09921e-07	up
gene-LOC119889011	LOC119889011	cytochrome c oxidase assembly protein COX18, mitochondrial isoform X2 [Epinephelus lanceolatus]	Cytochrome c oxidase assembly protein COX18, mitochondrial OS=Mus musculus OX=10090 GN=Cox18 PE=1 SV=5;	60Kd inner membrane protein	5.65	6.01	8.95	7.25	5.86	5.21	22.04	27.15	10.92	14.66	16.05	14.47	1.6594	4.83603e-07	5.37292e-06	up
gene-LOC119889033	LOC119889033	hypothetical protein fugu_013245 [Takifugu bimaculatus]	NEDD4 family-interacting protein 1 OS=Xenopus laevis OX=8355 GN=ndfip1 PE=2 SV=1;	------	16.03	19.63	14.16	15.87	19.36	20.13	7.56	1.3	13.26	6.23	12.53	5.63	-1.12577	0.000477821	0.00231515	down
gene-LOC119889040	LOC119889040	tripartite motif-containing protein 16-like [Maylandia zebra]	Tripartite motif-containing protein 16 OS=Mus musculus OX=10090 GN=Trim16 PE=1 SV=2;	SPRY-associated domain;zinc finger of C3HC4-type, RING;RING-type zinc-finger;Zinc finger, C3HC4 type;B-box zinc finger;Zinc finger, C3HC4 type;Zinc finger, C3HC4 type;SPRY domain;Ring finger domain;zinc-RING finger domain;zinc RING finger of MSL2	7.23	12.08	7.09	10.44	7.25	14.63	1.63	4.35	2.78	9.01	6.25	5.24	-1.15555	0.000203836	0.00110715	down
gene-LOC119889044	LOC119889044	hypothetical protein PFLUV_G00121770 [Perca fluviatilis]	Down syndrome cell adhesion molecule homolog OS=Gallus gallus OX=9031 GN=DSCAM PE=1 SV=3;	Fibronectin type III domain;Immunoglobulin V-set domain;Immunoglobulin I-set domain;Immunoglobulin domain;Immunoglobulin domain	18.27	30.31	4.81	36.22	7.52	18.64	0.91	3.88	13.14	7.06	8.2	6.33	-1.7259	0.00041688	0.00205646	down
gene-LOC119889051	LOC119889051	E3 ubiquitin-protein ligase XIAP [Epinephelus lanceolatus]	E3 ubiquitin-protein ligase XIAP OS=Xenopus tropicalis OX=8364 GN=xiap PE=2 SV=1;	Inhibitor of Apoptosis domain;Zinc finger, C3HC4 type	7.96	7.75	6.44	5.9	7.72	9.9	17.22	13.55	24.25	33.38	22.6	18.84	1.35478	1.91107e-15	9.55454e-14	up
gene-LOC119889088	LOC119889088	long-chain-fatty-acid--CoA ligase 1-like [Amphiprion ocellaris]	Long-chain-fatty-acid--CoA ligase 1 OS=Cavia porcellus OX=10141 GN=ACSL1 PE=2 SV=1;	AMP-binding enzyme;AMP-binding enzyme C-terminal domain	0.55	0.51	0.36	0.47	0.18	0.46	1.08	0.33	2.69	3.21	2.65	1.8	1.96686	1.67119e-06	1.62978e-05	up
gene-LOC119889096	LOC119889096	------	------	------	0.5	0.74	0.26	0.48	0.57	0.6	0.47	1.19	0.95	2.78	1.61	3.21	1.71443	7.35736e-06	6.0247e-05	up
gene-LOC119889110	LOC119889110	beta-1,3-galactosyltransferase 2-like [Amphiprion ocellaris]	Beta-1,3-galactosyltransferase 2 OS=Pongo abelii OX=9601 GN=B3GALT2 PE=2 SV=1;	Galactosyltransferase	2.62	2.66	3.95	3.81	4.18	5.08	3.98	8.33	9.82	24.51	5.37	6.15	1.11933	9.12233e-05	0.000552469	up
gene-LOC119889166	LOC119889166	hypothetical protein F2P81_025998 [Scophthalmus maximus]	------	------	4.05	3.64	1.22	2.87	2.32	4.13	0.65	0.78	1.72	3.51	2.24	1.2	-1.07547	0.00222629	0.00865605	down
gene-LOC119889187	LOC119889187	PREDICTED: cytokine-dependent hematopoietic cell linker-like isoform X2 [Lates calcarifer]	Cytokine-dependent hematopoietic cell linker OS=Mus musculus OX=10090 GN=Clnk PE=1 SV=1;	SH2 domain	2.55	3.73	0.74	2.47	2.83	3.29	0.33	0.6	1.62	2.61	1.31	0.93	-1.32633	0.000288661	0.00150015	down
gene-LOC119889190	LOC119889190	PREDICTED: alpha-1A adrenergic receptor-like [Lates calcarifer]	Alpha-1B adrenergic receptor;	------	1.1	1.25	0.6	0.69	1.28	0.85	0.21	0.15	0.23	0.2	0.27	0.38	-2.08518	2.21183e-08	3.28866e-07	down
gene-LOC119889212	LOC119889212	MRN complex-interacting protein isoform X1 [Epinephelus lanceolatus]	MRN complex-interacting protein OS=Danio rerio OX=7955 GN=mrnip PE=2 SV=1;	MRN-interacting protein	1.13	0.36	1.26	0.6	1.49	1.47	0	0.06	0.87	0.62	0.15	0.19	-2.14415	0.000787454	0.00356196	down
gene-LOC119889256	LOC119889256	protocadherin alpha-8-like [Epinephelus lanceolatus]	Protocadherin alpha-10 OS=Homo sapiens OX=9606 GN=PCDHA10 PE=2 SV=1;	------	0.24	0.99	0.2	0.25	0.66	0.6	0.07	0.21	0.27	0.69	0.07	0.16	-1.32238	0.0129972	0.0377608	down
gene-LOC119889265	LOC119889265	PREDICTED: protocadherin beta-16-like [Lates calcarifer]	Protocadherin gamma-A11 OS=Pan troglodytes OX=9598 GN=PCDHGA11 PE=3 SV=1;	------	0.14	0.35	0.35	0.77	0.39	0.43	0.61	0.82	2.17	1.81	2.72	0.95	1.73482	3.95779e-05	0.000265473	up
gene-LOC119889285	LOC119889285	PREDICTED: peroxisomal membrane protein PMP34-like isoform X1 [Lates calcarifer]	Peroxisomal membrane protein PMP34 OS=Mus musculus OX=10090 GN=Slc25a17 PE=1 SV=1;	Mitochondrial carrier protein	2.2	1.65	2.5	2.62	2.62	3.4	0.18	0.12	1.15	1.28	0.2	0.18	-2.68675	8.37933e-10	1.69142e-08	down
gene-LOC119889331	LOC119889331	PREDICTED: excitatory amino acid transporter 5-like [Lates calcarifer]	Excitatory amino acid transporter 5 OS=Homo sapiens OX=9606 GN=SLC1A7 PE=2 SV=2;	Sodiu	0.14	0.3	0.14	0.09	0.08	0.13	0.3	0.26	1.21	1.9	1.08	1.12	2.46453	4.03094e-07	4.54882e-06	up
gene-LOC119889336	LOC119889336	fibroblast growth factor 4-like [Sparus aurata]	Fibroblast growth factor 4 OS=Gallus gallus OX=9031 GN=FGF4 PE=2 SV=1;	Fibroblast growth factor	1.22	1.29	0.96	1.84	0.77	0.93	4.91	0.32	6.54	13.15	5.6	9.04	2.23817	4.07831e-06	3.57161e-05	up
gene-LOC119889375	LOC119889375	protocadherin alpha-5-like [Sander lucioperca]	Protocadherin alpha-3 OS=Homo sapiens OX=9606 GN=PCDHA3 PE=2 SV=1;	Cadherin domain;Cadherin-like;Cadherin cytoplasmic C-terminal	0.42	0.59	0.22	0.11	0.45	0.37	0	0.1	0.17	0.53	0.03	0.06	-1.72451	0.0110087	0.0328983	down
gene-LOC119889411	LOC119889411	------	------	------	0.37	0.58	2.41	0.1	2.42	2.53	0	0.04	0.06	0	0.6	0.12	-3.3924	0.000672789	0.00310976	down
gene-LOC119889418	LOC119889418	protocadherin alpha-9-like [Epinephelus lanceolatus]	Protocadherin alpha-10 OS=Homo sapiens OX=9606 GN=PCDHA10 PE=2 SV=1;	Cadherin domain;Cadherin-like;Cadherin cytoplasmic C-terminal	0.39	0.81	0.05	0.88	0.12	0.5	0	0.06	0.15	0.17	0.25	0.07	-2.13808	0.00279142	0.0104802	down
gene-LOC119889424	LOC119889424	serine protease inhibitor Kazal-type 1-like [Sparus aurata]	Serine protease inhibitor Kazal-type 1 OS=Sus scrofa OX=9823 GN=SPINK1 PE=1 SV=1;	Kazal-type serine protease inhibitor domain;Kazal-type serine protease inhibitor domain	94	90.15	150.79	48.13	10.42	108.22	157.83	259.02	291.39	263.27	252.12	256.18	1.40193	0.0022571	0.00875861	up
gene-LOC119889447	LOC119889447	BTB/POZ domain-containing protein KCTD12-like [Seriola lalandi dorsalis]	BTB/POZ domain-containing protein KCTD8 OS=Mus musculus OX=10090 GN=Kctd8 PE=1 SV=1;	BTB/POZ domain	0.36	0.52	1.68	1.27	0.75	0.7	0.03	0.13	0.85	0.29	0.09	0.07	-2.25474	0.000228208	0.00122521	down
gene-LOC119889505	LOC119889505	uncharacterized protein C20orf85 homolog [Sander lucioperca]	Uncharacterized protein C20orf85 homolog OS=Mus musculus OX=10090 PE=2 SV=2;	Normal lung function maintenance, Low in Lung Cancer 1 protein	0.3	0.44	0	0	0.2	0.09	3.06	0	6.98	0	1.17	1.45	3.55544	0.00326526	0.0119395	up
gene-LOC119889506	LOC119889506	HLA class II histocompatibility antigen, DQ beta 1 chain-like isoform X1 [Sander lucioperca]	SLA class II histocompatibility antigen, DQ haplotype D beta chain OS=Sus scrofa OX=9823 PE=2 SV=1;	Immunoglobulin C1-set domain;Class II histocompatibility antigen, beta domain;CD80-like C2-set immunoglobulin domain	1.55	2.73	1.26	1.68	1.78	1.97	5.83	3.44	23.88	8.54	7.88	8.14	2.0216	7.9876e-09	1.30007e-07	up
gene-LOC119889520	LOC119889520	PREDICTED: uncharacterized protein LOC108890022 [Lates calcarifer]	NLR family CARD domain-containing protein 3 OS=Homo sapiens OX=9606 GN=NLRC3 PE=1 SV=2;	Fish-specific NACHT associated domain;NLRC4 helical domain HD2;NACHT domain;Leucine Rich repeat;NOD2 winged helix domain;PAAD/DAPIN/Pyrin domain;SPRY-associated domain;Leucine Rich repeats;SPRY domain	3.08	4.4	3.9	4.45	2.97	3.88	9.61	11.99	16.29	13.2	8.46	15.09	1.5464	4.7532e-11	1.21643e-09	up
gene-LOC119889536	LOC119889536	Protein FAM110C [Collichthys lucidus]	Protein FAM110C OS=Rattus norvegicus OX=10116 GN=Fam110c PE=2 SV=1;	Centrosome-associated C terminus;Centrosome-associated N terminus	0.58	0.64	0.48	1.11	0.83	0.84	0.38	0.19	0.51	0.38	0.51	0.21	-1.12053	0.00156467	0.00637984	down
gene-LOC119889541	LOC119889541	protein phosphatase 1K, mitochondrial [Sparus aurata]	Protein phosphatase 1K, mitochondrial OS=Homo sapiens OX=9606 GN=PPM1K PE=1 SV=1;	Protein phosphatase 2C;Protein phosphatase 2C	4.71	3.76	4.21	3.25	4.55	4.34	14.13	6.33	16.63	13.98	11.65	11.92	1.45918	8.79768e-09	1.41732e-07	up
gene-LOC119889573	LOC119889573	centriolar coiled-coil protein of 110 kDa isoform X2 [Sander lucioperca]	Centriolar coiled-coil protein of 110 kDa OS=Homo sapiens OX=9606 GN=CCP110 PE=1 SV=3;	Calcium-dependent calmodulin binding	0.17	0.25	0.2	0.14	0.08	0.21	0.41	0.7	1.02	0.75	0.31	0.49	1.65292	4.09694e-06	3.5866e-05	up
gene-LOC119889600	LOC119889600	carbonyl reductase [NADPH] 1 [Seriola dumerili]	Carbonyl reductase [NADPH] 1 OS=Pongo abelii OX=9601 GN=CBR1 PE=2 SV=3;	short chain dehydrogenase;Enoyl;KR domain	2.68	4.04	3.38	4.74	4.19	4.25	4.35	6.76	14.32	25.28	4.74	9.68	1.17329	6.45329e-06	5.34534e-05	up
gene-LOC119889603	LOC119889603	PREDICTED: probable E3 ubiquitin-protein ligase HERC3 isoform X1 [Lates calcarifer]	Probable E3 ubiquitin-protein ligase HERC3 OS=Homo sapiens OX=9606 GN=HERC3 PE=1 SV=1;	Regulator of chromosome condensation;Regulator of chromosome condensation	0	0.28	0	0.31	0.09	0.18	0.78	0.78	1.17	0.42	1.5	0	2.5608	0.00592178	0.0196905	up
gene-LOC119889610	LOC119889610	PREDICTED: protein NLRC3-like isoform X1 [Lates calcarifer]	Neoverrucotoxin subunit alpha OS=Synanceia verrucosa OX=51996 PE=1 SV=1;	SPRY-associated domain;SPRY domain	1.15	1.26	1.11	1.44	2.03	1.75	3.89	3.04	2.02	2.09	3.26	3.73	1.0432	0.00781158	0.0248149	up
gene-LOC119889612	LOC119889612	hypothetical protein PFLUV_G00176680 [Perca fluviatilis]	Dynein assembly factor 5, axonemal OS=Homo sapiens OX=9606 GN=DNAAF5 PE=1 SV=4;	HEAT repeats;Vacuolar 14 Fab1-binding region;CLASP N terminal;HEAT-like repeat;TATA-binding protein interacting	1.11	1.63	1.28	2.18	0.91	1.27	2.38	4.25	4.13	7.54	2.74	3.82	1.38595	7.8878e-08	1.05369e-06	up
gene-LOC119889635	LOC119889635	nuclear GTPase SLIP-GC-like [Sparus aurata]	Nuclear GTPase SLIP-GC OS=Mus musculus OX=10090 GN=Nuggc PE=3 SV=1;	Dynamin family;50S ribosome-binding GTPase;ABC transporter	0.96	0.91	0.75	0.94	1.24	1.2	0.11	0.1	1.22	1.45	0.31	0.05	-1.36117	0.0143975	0.0410381	down
gene-LOC119889710	LOC119889710	leukotriene B4 receptor 1-like [Cyclopterus lumpus]	Leukotriene B4 receptor 1 OS=Bos taurus OX=9913 GN=LTB4R PE=2 SV=1;	------	1.38	1.81	2.1	3.16	3.86	3.71	0	0.36	0.78	0.61	0.68	0.57	-2.60143	1.21608e-08	1.90474e-07	down
gene-LOC119889732	LOC119889732	nuclear GTPase SLIP-GC-like [Seriola lalandi dorsalis]	Nuclear GTPase SLIP-GC OS=Homo sapiens OX=9606 GN=NUGGC PE=2 SV=3;	Dynamin family;50S ribosome-binding GTPase;ABC transporter	0.64	0.64	0.08	0.37	0.26	1.09	0.04	0	0.29	0.54	0.03	0.01	-2.23878	0.00411183	0.0145068	down
gene-LOC119889736	LOC119889736	LOW QUALITY PROTEIN: NAD(P) transhydrogenase, mitochondrial-like [Labrus bergylta]	NA;	NA;Alanine dehydrogenase/PNT, C-terminal domain;Alanine dehydrogenase/PNT, N-terminal domain;4TM region of pyridine nucleotide transhydrogenase, mitoch	9.53	10.98	11.71	15.5	12.07	13.23	2.08	6.49	8.92	7.65	6.57	4.58	-1.17198	5.62487e-06	4.73528e-05	down
gene-LOC119889847	LOC119889847	hypothetical protein EXN66_Car002039 [Channa argus]	------	------	0.3	0.48	0.08	0.3	0.24	0.64	0.08	0.06	0.11	0.26	0.15	0.1	-1.76954	3.33617e-05	0.000228565	down
gene-LOC119889853	LOC119889853	aminopeptidase N-like [Etheostoma spectabile]	Aminopeptidase N OS=Bos taurus OX=9913 GN=ANPEP PE=2 SV=4;	ERAP1-like C-terminal domain;Peptidase family M1 domain;Peptidase M1 N-terminal domain	1.65	4.91	2.18	2.9	3.37	3.4	0.47	0.98	1.23	1.92	1.2	1.17	-1.58637	4.72062e-09	8.07138e-08	down
gene-LOC119889854	LOC119889854	PREDICTED: aminopeptidase Ey-like [Lates calcarifer]	Aminopeptidase Ey OS=Gallus gallus OX=9031 GN=ANPEP PE=1 SV=2;	ERAP1-like C-terminal domain;Peptidase family M1 domain;Peptidase M1 N-terminal domain	1.42	2.59	1.92	0.81	1.07	1.49	0.22	0.7	0.17	0.39	0.26	0.27	-2.26311	4.18424e-07	4.7106e-06	down
gene-LOC119889861	LOC119889861	E3 ubiquitin-protein ligase NEDD4-like [Collichthys lucidus]	E3 ubiquitin-protein ligase NEDD4-like OS=Homo sapiens OX=9606 GN=NEDD4L PE=1 SV=2;	HECT-domain;WW domain;C2 domain	3.74	4.39	4.04	5.36	3.87	5.61	6.42	6.61	16.08	27.54	7.16	9.07	1.1471	1.52356e-08	2.35061e-07	up
gene-LOC119889870	LOC119889870	adhesion G-protein coupled receptor G1-like isoform X1 [Cottoperca gobio]	Adhesion G-protein coupled receptor G2 OS=Homo sapiens OX=9606 GN=ADGRG2 PE=1 SV=2;	7 transmembrane receptor;GPCR proteolysis site, GPS, motif	0.22	0.26	0.09	2.39	0.72	1.41	3.96	5.57	14.39	11.2	3.53	3.69	2.37116	5.75743e-10	1.20317e-08	up
gene-LOC119889880	LOC119889880	protein phosphatase 1 regulatory subunit 3E-like [Amphiprion ocellaris]	Protein phosphatase 1 regulatory subunit 3D OS=Homo sapiens OX=9606 GN=PPP1R3D PE=1 SV=1;	Carbohydrate/starch-binding module;Starch/carbohydrate-binding module	1.84	1.94	1.13	0.89	1.15	1.76	3.06	3.19	6.41	11.73	4.22	4.71	1.67565	8.9647e-13	3.08339e-11	up
gene-LOC119889900	LOC119889900	uncharacterized protein LOC116045192 [Sander lucioperca]	Low choriolytic enzyme OS=Oryzias latipes OX=8090 GN=lce PE=1 SV=1;	Astacin	60.7	49.11	66.17	62.44	60.32	37.61	22.13	41.22	15.08	21.22	10.88	55.42	-1.11894	0.00913367	0.0282498	down
gene-LOC119889935	LOC119889935	PREDICTED: cytochrome P450 2K1-like [Lates calcarifer]	Cytochrome P450 2K1 OS=Oncorhynchus mykiss OX=8022 GN=cyp2k1 PE=2 SV=1;	Cytochrome P450	41.89	35.93	12.13	14.28	21.89	27.75	2.49	4.64	1.81	0.32	8.38	5.52	-2.67688	3.22213e-06	2.90888e-05	down
gene-LOC119889948	LOC119889948	PREDICTED: proteolipid protein 2-like [Lates calcarifer]	Proteolipid protein 2 OS=Mus musculus OX=10090 GN=Plp2 PE=1 SV=1;	Membrane-associating domain	9.85	6.9	5.48	6.15	8.37	9.28	2.47	1.12	9.07	9.72	2.12	3.15	-1.0742	0.00241543	0.00929234	down
gene-LOC119889962	LOC119889962	PREDICTED: arylamine N-acetyltransferase, pineal gland isozyme NAT-10-like isoform X1 [Lates calcarifer]	Arylamine N-acetyltransferase, pineal gland isozyme NAT-10 OS=Gallus gallus OX=9031 PE=2 SV=1;	N-acetyltransferase	0.45	0.35	0	0.3	0.71	0.72	2.01	2.1	6.3	9.92	3.14	3.5	3.14882	1.81662e-11	5.01167e-10	up
gene-LOC119889966	LOC119889966	arf-GAP with dual PH domain-containing protein 1-like isoform X1 [Epinephelus lanceolatus]	Arf-GAP with dual PH domain-containing protein 1 OS=Homo sapiens OX=9606 GN=ADAP1 PE=1 SV=2;	Putative GTPase activating protein for Arf;PH domain;Pleckstrin homology domain	0.41	0.43	0.16	0.36	7.02	0.59	0.14	0.02	0.29	0.39	0.08	0.18	-1.36307	0.00137752	0.00573416	down
gene-LOC119889989	LOC119889989	hypothetical protein PFLUV_G00176950 [Perca fluviatilis]	Ras-related protein Rab-26 OS=Homo sapiens OX=9606 GN=RAB26 PE=1 SV=3;	Ras family;Ras of Complex, Roc, domain of DAPkinase;ADP-ribosylation factor family;Gtr1/RagA G protein conserved region;50S ribosome-binding GTPase	0.51	1.3	0.16	0.26	0.12	1	0.11	0	0.28	0.33	0.09	0.24	-1.87964	0.00424021	0.014869	down
gene-LOC119889994	LOC119889994	hexokinase-1 [Epinephelus lanceolatus]	Hexokinase-1 OS=Homo sapiens OX=9606 GN=HK1 PE=1 SV=3;	Hexokinase;Hexokinase	6.02	9.8	7.79	12.35	9.46	9.03	18.64	20.82	48.17	119.64	14.73	29.05	1.83169	2.1745e-09	3.99158e-08	up
gene-LOC119890002	LOC119890002	synaptosomal-associated protein 25-A-like isoform X1 [Epinephelus lanceolatus]	Synaptosomal-associated protein 25-B OS=Danio rerio OX=7955 GN=snap25b PE=2 SV=1;	SNAP-25 family;Domain of unknown function	1.65	5.87	1.09	3.97	4.56	1.28	21.89	3.81	13.76	13.15	1.15	12.38	1.85487	0.00243298	0.00934621	up
gene-LOC119890020	LOC119890020	PREDICTED: tight junction protein ZO-1-like isoform X4 [Lates calcarifer]	Tight junction protein ZO-1 OS=Canis lupus familiaris OX=9615 GN=TJP1 PE=1 SV=1;	ZU5 domain	1.07	6.7	2.79	1.65	4.26	7.67	6.15	16.37	10.06	4.9	6.84	11.35	1.1593	0.0128625	0.0374374	up
gene-LOC119890028	LOC119890028	Golgi apparatus protein 1-like isoform X1 [Epinephelus lanceolatus]	Golgi apparatus protein 1 OS=Gallus gallus OX=9031 GN=GLG1 PE=1 SV=1;	Cysteine rich repeat	9.89	12.75	15.58	17.47	23.48	18.07	3.22	5.5	7.84	4.32	7.34	7.3	-1.54444	3.39896e-07	3.8989e-06	down
gene-LOC119890065	LOC119890065	PREDICTED: A disintegrin and metalloproteinase with thrombospondin motifs 7-like [Lates calcarifer]	A disintegrin and metalloproteinase with thrombospondin motifs 7 OS=Homo sapiens OX=9606 GN=ADAMTS7 PE=1 SV=2;	Thrombospondin type 1 domain;Reprolysin family propeptide;ADAM-TS Spacer 1;Thrombospondin type 1 domain;Reprolysin;ADAM cysteine-rich domain;CCN3 Nov like TSP1 domain;Metallo-peptidase family M12;Metallo-peptidase family M12B Reprolysin-like;Metallo-peptidase family M12B Reprolysin-like;Metallo-peptidase family M12B Reprolysin-like;Spondin-like TSP1 domain;PEHE domain	0.89	1.47	0.6	0.66	0.66	1.58	0.1	0.13	1.28	0.56	0.22	0.31	-1.48222	0.00110365	0.00474499	down
gene-LOC119890066	LOC119890066	ceroid-lipofuscinosis neuronal protein 6 [Cottoperca gobio]	Ceroid-lipofuscinosis neuronal protein 6 OS=Homo sapiens OX=9606 GN=CLN6 PE=1 SV=1;	Ceroid-lipofuscinosis neuronal protein 6	1.48	1.59	1.16	1.5	0.84	1.88	0.12	0.44	0.79	1.22	0.91	0.83	-1.18479	0.000429928	0.00211291	down
gene-LOC119890067	LOC119890067	calmodulin-like protein 4 isoform X1 [Anarrhichthys ocellatus]	Calmodulin-like protein 4 OS=Bos taurus OX=9913 GN=CALML4 PE=2 SV=1;	EF hand;EF-hand domain pair;EF-hand domain;EF-hand domain pair;EF-hand domain	1.58	0.43	0.08	3.14	0	1.5	0	0	0.07	0.46	0.1	0.25	-3.2925	0.00168339	0.0068042	down
gene-LOC119890071	LOC119890071	circadian-associated transcriptional repressor-like isoform X2 [Sander lucioperca]	Circadian-associated transcriptional repressor OS=Mus musculus OX=10090 GN=Ciart PE=1 SV=1;	Circadian-associated transcriptional repressor	1.49	1.87	2.44	1.34	1.15	1.4	10.92	4.78	8.54	49.74	4.37	23.99	3.01504	1.8059e-10	4.17525e-09	up
gene-LOC119890108	LOC119890108	zinc finger and SCAN domain-containing protein 12-like [Perca flavescens]	------	Zinc-finger double domain;Zinc finger, C2H2 type;C2H2-type zinc finger;Zinc-finger double-stranded RNA-binding;C2H2-type zinc finger;Zinc-finger of C2H2 type;C2H2-type zinc-finger domain	0.95	1.44	0.91	1.5	2.21	1.34	0.32	0.55	0.65	0.57	0.79	0.48	-1.43816	6.33278e-05	0.000399985	down
gene-LOC119890179	LOC119890179	F-box/LRR-repeat protein 3-like [Parambassis ranga]	F-box/LRR-repeat protein 3 OS=Mus musculus OX=10090 GN=Fbxl3 PE=1 SV=1;	F-box domain;F-box-like	4.53	5.73	2.86	5.02	5.82	6.48	1.12	1.61	3.23	4.82	1.83	2.46	-1.24096	1.15829e-10	2.75871e-09	down
gene-LOC119890185	LOC119890185	phenazine biosynthesis-like domain-containing protein isoform X2 [Seriola dumerili]	Phenazine biosynthesis-like domain-containing protein 2 OS=Mus musculus OX=10090 GN=Pbld2 PE=1 SV=1;	Phenazine biosynthesis-like protein	84.9	85.12	87.32	84.31	51.48	62.09	30.71	41.68	45.85	11.33	58.13	33.52	-1.05755	0.00915874	0.0283036	down
gene-LOC119890195	LOC119890195	PREDICTED: cytochrome P450 27C1 [Lates calcarifer]	Cytochrome P450 27C1 OS=Danio rerio OX=7955 GN=cyp27c1 PE=1 SV=2;	Cytochrome P450	7.14	7.37	11.21	6.81	13.37	12.37	3.04	2.59	2.02	0.94	5.24	1.54	-1.88153	4.28511e-05	0.000285089	down
gene-LOC119890230	LOC119890230	PREDICTED: uncharacterized protein LOC106513546 [Austrofundulus limnaeus]	------	------	0.65	0.2	0.06	0.36	0.33	0.22	1.01	0.04	3.24	5.92	1	0.97	2.11323	0.00111405	0.00478449	up
gene-LOC119890231	LOC119890231	PREDICTED: monoacylglycerol lipase ABHD2-A [Lates calcarifer]	Monoacylglycerol lipase ABHD2-A OS=Danio rerio OX=7955 GN=abhd2a PE=2 SV=1;	alpha/beta hydrolase fold;Serine aminopeptidase, S33	24.61	33.2	10.24	20.56	17.37	23.81	41.3	46.2	54.75	92.82	66.96	59.64	1.35677	6.444e-09	1.07165e-07	up
gene-LOC119890301	LOC119890301	BAH and coiled-coil domain-containing protein 1 isoform X1 [Larimichthys crocea]	BAH and coiled-coil domain-containing protein 1 OS=Mus musculus OX=10090 GN=Bahcc1 PE=2 SV=2;	BAH domain	0.74	1.23	0.42	1.4	0.86	1.24	1.48	2.21	3.25	7.24	1.33	1.75	1.28269	1.72758e-05	0.000128339	up
gene-LOC119890327	LOC119890327	E3 ubiquitin-protein ligase RNF128-like [Epinephelus lanceolatus]	E3 ubiquitin-protein ligase RNF128 OS=Mus musculus OX=10090 GN=Rnf128 PE=1 SV=1;	Ring finger domain;RING-H2 zinc finger domain;Zinc finger, C3HC4 type;PA domain;RING-like zinc finger;Zinc finger, C3HC4 type;zinc-RING finger domain;Zinc finger, C3HC4 type;RING-type zinc-finger	14.65	15.77	8.52	5.63	14.97	16.88	3.95	3.76	2.86	1.88	5.81	6.12	-1.62232	8.3413e-05	0.000511442	down
gene-LOC119890354	LOC119890354	CD82 antigen-like [Epinephelus lanceolatus]	CD82 antigen OS=Homo sapiens OX=9606 GN=CD82 PE=1 SV=1;	Tetraspanin family	12.71	15.09	4.63	9.01	15.9	14.42	3.91	4.68	3.92	2.86	4.54	2.29	-1.65397	7.14839e-06	5.87387e-05	down
gene-LOC119890356	LOC119890356	immunoglobulin-like domain-containing receptor 2 isoform X1 [Epinephelus lanceolatus]	Immunoglobulin-like domain-containing receptor 2 OS=Mus musculus OX=10090 GN=Ildr2 PE=1 SV=2;	Lipolysis stimulated receptor;Immunoglobulin V-set domain	0.34	0.66	0.27	0.6	0.49	0.79	0.48	0.62	2.21	4.31	0.4	0.61	1.04523	0.0128309	0.0373688	up
gene-LOC119890363	LOC119890363	low choriolytic enzyme-like [Anabas testudineus]	High choriolytic enzyme 2 OS=Oryzias latipes OX=8090 GN=hceb PE=2 SV=1;	Astacin	4.03	1.37	4.46	4.54	12.46	5.06	0.23	2.3	1.55	0.63	2.82	2.41	-1.73079	0.00388062	0.013829	down
gene-LOC119890378	LOC119890378	hypothetical protein PFLUV_G00031110 [Perca fluviatilis]	C3a anaphylatoxin chemotactic receptor OS=Danio rerio OX=7955 GN=c3ar1 PE=3 SV=1;	7 transmembrane receptor	0.98	1.6	0.48	0.99	0.73	1.12	0.15	0.46	0.37	0.87	0.3	0.23	-1.51329	1.31856e-05	0.000101189	down
gene-LOC119890379	LOC119890379	centromere protein Q [Sander lucioperca]	Centromere protein Q OS=Gallus gallus OX=9031 GN=CENPQ PE=2 SV=1;	CENP-Q, a CENPA-CAD centromere complex subunit	1.05	0.72	0.71	0.77	0.72	1.81	0.07	0.18	0.57	0.64	0.6	0.04	-1.71028	0.00108304	0.00467233	down
gene-LOC119890421	LOC119890421	nuclear receptor-binding protein-like [Larimichthys crocea]	Nuclear receptor-binding protein OS=Homo sapiens OX=9606 GN=NRBP1 PE=1 SV=1;	Protein tyrosine and serine/threonine kinase;Protein kinase domain	2.57	4.33	2.09	2.71	2.55	3.56	0.75	0.86	1.53	3.37	1.26	1.19	-1.23602	7.97885e-09	1.29954e-07	down
gene-LOC119890433	LOC119890433	Chromodomain-helicase-DNA-binding protein 9 [Larimichthys crocea]	Retinoblastoma-like protein 2 OS=Mus musculus OX=10090 GN=Rbl2 PE=1 SV=3;	Retinoblastoma-associated protein A domain;Retinoblastoma-associated protein B domain	7.11	9.84	5.13	8.13	8.21	8.91	1.06	1.76	3.59	5.19	1.95	1.64	-1.89144	6.61452e-21	5.7629e-19	down
gene-LOC119890438	LOC119890438	PREDICTED: ras association domain-containing protein 7-like isoform X1 [Lates calcarifer]	Ras association domain-containing protein 8 OS=Mus musculus OX=10090 GN=Rassf8 PE=2 SV=1;	Ras association	2.27	4.94	1.08	4.34	3.65	1.1	6.23	3.43	16.13	20.87	6.59	13.84	1.62096	3.03885e-05	0.000210357	up
gene-LOC119890500	LOC119890500	up-regulator of cell proliferation-like [Sander lucioperca]	Interferon-induced very large GTPase 1 OS=Mus musculus OX=10090 GN=Gvin1 PE=1 SV=1;	Dynamin family;50S ribosome-binding GTPase;Root hair defective 3 GTP-binding protein	1.07	0.75	0.04	0.81	0.05	0.1	0.02	0.04	0.14	0.22	0.14	0.05	-2.53263	0.000865501	0.00385974	down
gene-LOC119890510	LOC119890510	mortality factor 4-like protein 1 [Epinephelus lanceolatus]	Mortality factor 4-like protein 1 OS=Rattus norvegicus OX=10116 GN=Morf4l1 PE=2 SV=1;	MRG;RNA binding activity-knot of a chromodomain	5.49	7.63	4.15	6.22	6.53	7.39	1.14	2.68	5.64	5.73	3.01	2.38	-1.06411	3.48003e-06	3.11442e-05	down
gene-LOC119890537	LOC119890537	PREDICTED: G2/mitotic-specific cyclin-B2-like isoform X2 [Lates calcarifer]	G2/mitotic-specific cyclin-B2 OS=Oryzias latipes OX=8090 GN=ccnb2 PE=2 SV=1;	Cyclin, N-terminal domain;Cyclin, C-terminal domain	1.62	0.45	1.18	1.13	1.55	1.21	0.08	0.56	0.46	0.75	0.37	0.81	-1.43717	0.00124597	0.00526232	down
gene-LOC119890567	LOC119890567	beta-1,3-galactosyltransferase 1-like [Seriola dumerili]	Beta-1,3-galactosyltransferase 2 OS=Pongo abelii OX=9601 GN=B3GALT2 PE=2 SV=1;	Galactosyltransferase	0.74	1.36	0.27	0.69	1.03	0.81	0.05	0.27	0.28	0.9	0.14	0.37	-1.54333	0.000616899	0.00288463	down
gene-LOC119890578	LOC119890578	LOW QUALITY PROTEIN: eukaryotic translation initiation factor 4 gamma 2 [Sander lucioperca]	Eukaryotic translation initiation factor 4 gamma 2 OS=Bos taurus OX=9913 GN=EIF4G2 PE=2 SV=2;	MIF4G domain;eIF4-gamma/eIF5/eIF2-epsilon;MA3 domain	7.1	3.36	5.04	9.27	5.12	4.3	23.48	17.48	26.18	59.1	9.96	20.75	1.94448	2.12658e-09	3.91603e-08	up
gene-LOC119890639	LOC119890639	USP6 N-terminal-like protein [Epinephelus lanceolatus]	USP6 N-terminal-like protein OS=Homo sapiens OX=9606 GN=USP6NL PE=1 SV=3;	Rab-GTPase-TBC domain	0.84	0.97	0.56	0.58	0.67	0.48	4.34	2.65	2.75	6.25	8.04	4.12	2.60095	4.99861e-13	1.80575e-11	up
gene-LOC119890659	LOC119890659	PREDICTED: ras association domain-containing protein 7-like isoform X1 [Lates calcarifer]	Ras association domain-containing protein 8 OS=Mus musculus OX=10090 GN=Rassf8 PE=2 SV=1;	Ras association	0.1	0.32	0.43	0.16	0.91	1.56	1.57	3.87	3.89	1.64	0.4	0.76	1.82499	0.00742606	0.0237879	up
gene-LOC119890691	LOC119890691	hypothetical protein PFLUV_G00028580 [Perca fluviatilis]	Anoctamin-9 OS=Homo sapiens OX=9606 GN=ANO9 PE=1 SV=3;	Calcium-activated chloride channel;Dimerisation domain of Ca+-activated chloride-channel, anoctamin	0.75	0.65	0.02	0.95	0.29	1.06	0.02	0.11	0.56	0.23	0.13	0.3	-1.65801	0.0121994	0.0358552	down
gene-LOC119890709	LOC119890709	aromatase cytochrome P450 [Siniperca chuatsi]	Aromatase OS=Oryzias latipes OX=8090 GN=cyp19a1 PE=2 SV=1;	Cytochrome P450	0.33	1.81	0.11	0.33	0.84	0.56	1.66	2.97	0.73	2.96	0.58	4.15	1.7031	0.0059992	0.0198971	up
gene-LOC119890727	LOC119890727	hypothetical protein EPR50_G00004050 [Perca flavescens]	------	------	0	0.26	0	0	0.16	0.57	0.26	0.62	0.35	1.38	1.12	1.8	2.41716	0.00761028	0.0242828	up
gene-LOC119890739	LOC119890739	leukotriene B4 receptor 1-like [Cyclopterus lumpus]	Leukotriene B4 receptor 2 OS=Homo sapiens OX=9606 GN=LTB4R2 PE=2 SV=2;	------	0.42	0.53	0.88	1.25	1.25	1.11	0	0.33	0.22	0.48	0.34	0.27	-1.92667	9.29531e-05	0.00056151	down
gene-LOC119890770	LOC119890770	migration and invasion enhancer 1-like [Petromyzon marinus]	Migration and invasion enhancer 1 OS=Mus musculus OX=10090 GN=Mien1 PE=1 SV=1;	------	0.71	1.1	0.8	0.57	1.28	1.86	0.04	0	0.13	0.76	0.13	0.24	-2.62001	5.70117e-06	4.79441e-05	down
gene-LOC119890798	LOC119890798	very long-chain acyl-CoA synthetase-like [Seriola dumerili]	Very long-chain acyl-CoA synthetase OS=Homo sapiens OX=9606 GN=SLC27A2 PE=1 SV=2;	AMP-binding enzyme;AMP-binding enzyme C-terminal domain	24.66	26.29	5.81	7.24	15.38	21.21	3.33	1.18	0.6	0.29	7.91	2.89	-2.51192	0.000197007	0.00107474	down
gene-LOC119890801	LOC119890801	carbohydrate sulfotransferase 1 [Epinephelus lanceolatus]	Carbohydrate sulfotransferase 1 OS=Danio rerio OX=7955 GN=chst1 PE=2 SV=2;	Sulfotransferase domain;Sulfotransferase family	0.53	0.72	0.27	0.15	0.46	0.54	0.12	0.08	0	0.7	0.05	0.08	-1.77479	0.00954806	0.0292603	down
gene-LOC119890828	LOC119890828	Calcium and integrin-binding family member 2, partial [Larimichthys crocea]	Calcium and integrin-binding family member 2 OS=Mus musculus OX=10090 GN=Cib2 PE=1 SV=1;	EF-hand domain pair;EF hand;EF-hand domain	1.03	1	0.47	1.17	0.97	0.81	0	0.05	0.04	0.2	0.25	0.07	-3.28949	4.41016e-09	7.57334e-08	down
gene-LOC119890829	LOC119890829	kinesin-like protein KIFC3 isoform X1 [Labrus bergylta]	Kinesin-like protein KIFC3 OS=Homo sapiens OX=9606 GN=KIFC3 PE=1 SV=4;	Kinesin motor domain;Microtubule binding	2.89	4.07	2.96	4.05	3.59	3.03	12.58	13.07	10.24	14.41	18.82	13.84	1.99124	4.6193e-14	1.94437e-12	up
gene-LOC119890841	LOC119890841	serine protease 23 [Larimichthys crocea]	Serine protease 23 OS=Macaca mulatta OX=9544 GN=PRSS23 PE=2 SV=1;	Trypsin;Trypsin-like peptidase domain	7.2	13.96	3.03	12.63	6.19	12.33	1.92	5.31	7.22	8	1.99	4.49	-1.10128	0.00175555	0.00705373	down
gene-LOC119890845	LOC119890845	interleukin-18 receptor accessory protein-like [Monopterus albus]	Interleukin-18 receptor accessory protein OS=Mus musculus OX=10090 GN=Il18rap PE=2 SV=1;	TIR domain;Immunoglobulin domain;Immunoglobulin domain;Immunoglobulin I-set domain;TIR domain	1.38	3.08	0.84	1.15	0.99	1.48	1.03	0.03	0.63	1.29	0.3	3.12	-1.54841	1.9948e-05	0.00014532	down
gene-LOC119890902	LOC119890902	prostaglandin G/H synthase 1-like [Etheostoma spectabile]	Prostaglandin G/H synthase 1 OS=Bos taurus OX=9913 GN=PTGS1 PE=2 SV=2;	Animal haem peroxidase	5.85	0.77	1.88	4.14	2.29	3.07	13.28	9.44	5.98	8.93	12.96	17.12	1.89182	7.54909e-05	0.000467708	up
gene-LOC119890925	LOC119890925	E3 ubiquitin-protein ligase TRIM21-like [Sander lucioperca]	Zinc-binding protein A33 OS=Pleurodeles waltl OX=8319 PE=1 SV=2;	------	0.74	0.59	0.55	1.15	1.35	1.5	0.24	0.06	0.5	0.49	0.62	0.35	-1.53028	0.000215434	0.00116295	down
gene-LOC119891055	LOC119891055	hypothetical protein PFLUV_G00209400 [Perca fluviatilis]	Adhesion G protein-coupled receptor F5 OS=Mus musculus OX=10090 GN=Adgrf5 PE=1 SV=1;	------	1.18	2	0.44	1.56	1.29	1.5	0.13	0.11	1.29	1.91	0.15	0.08	-1.81802	0.00741495	0.0237587	down
gene-LOC119891081	LOC119891081	midnolin-A-like [Epinephelus lanceolatus]	Midnolin-B OS=Xenopus laevis OX=8355 GN=midn-b PE=2 SV=1;	Ubiquitin family	0.6	0.75	3.11	1.85	1.44	0.9	5.54	9.64	10.42	25.45	2.18	20.51	2.78123	5.89559e-08	8.07593e-07	up
gene-LOC119891113	LOC119891113	hexokinase-2-like [Sander lucioperca]	Hexokinase-2 OS=Homo sapiens OX=9606 GN=HK2 PE=1 SV=2;	Hexokinase	2.95	1.85	3.27	3.91	2.48	2.59	3.13	2.38	10.43	13.64	7.13	7.48	2.05787	5.43135e-07	5.92597e-06	up
gene-LOC119891149	LOC119891149	DNA topoisomerase 3-beta-1 [Hippoglossus hippoglossus]	DNA topoisomerase 3-beta-1 OS=Homo sapiens OX=9606 GN=TOP3B PE=1 SV=1;	------	0	0	0.09	0.47	0.59	0.44	1.4	0.85	0.18	1.87	1.29	0.67	1.91592	0.0171883	0.0473711	up
gene-LOC119891167	LOC119891167	interferon stimulated protein 15b [Miichthys miiuy]	Polyubiquitin-B OS=Ovis aries OX=9940 GN=UBB PE=2 SV=1;	Ubiquitin family;Ubiquitin-like domain;Ubiquitin-2 like Rad60 SUMO-like;TANK binding kinase 1 ubiquitin-like domain	214.48	504.19	921.61	1771.88	2519.92	1119.42	10.6	88.52	137.46	28.11	131.45	12.32	-4.20117	1.15295e-10	2.74876e-09	down
gene-LOC119891171	LOC119891171	interferon stimulated protein 15b [Miichthys miiuy]	Polyubiquitin-B OS=Ovis aries OX=9940 GN=UBB PE=2 SV=1;	Ubiquitin family;Ubiquitin-like domain;Ubiquitin-2 like Rad60 SUMO-like;TANK binding kinase 1 ubiquitin-like domain	299.63	233.08	1445.24	84.32	1374.17	1758.35	12.23	25.69	58.03	28.25	206.33	77.32	-3.76176	2.09822e-07	2.52405e-06	down
gene-LOC119891235	LOC119891235	hsp90 co-chaperone Cdc37 [Salarias fasciatus]	Hsp90 co-chaperone Cdc37 OS=Tetraodon fluviatilis OX=47145 GN=cdc37 PE=3 SV=1;	Cdc37 Hsp90 binding domain;Cdc37 C terminal domain;Cdc37 N terminal kinase binding	14.77	16.69	25.44	23.47	19.03	20.42	203.34	211.52	370.17	580.83	225.14	278.75	3.72265	1.13809e-83	8.70014e-81	up
gene-LOC119891252	LOC119891252	------	------	------	2.34	3.51	0.89	2.02	2.12	3.29	0.54	0.59	1.67	1.77	0.82	0.89	-1.4401	2.75406e-07	3.22938e-06	down
gene-LOC119891300	LOC119891300	selenoprotein P [Seriola dumerili]	Selenoprotein Pa OS=Danio rerio OX=7955 GN=sepp1a PE=1 SV=3;	Selenoprotein P, N terminal region;Selenoprotein P, C terminal region	2612.31	2373.54	1531.95	1204.61	1952.79	1694.47	663.03	615.18	394.31	603.07	1063.31	649.78	-1.52276	1.25866e-05	9.70953e-05	down
gene-LOC119891339	LOC119891339	transmembrane protein 150A isoform X1 [Gouania willdenowi]	Transmembrane protein 150A OS=Xenopus tropicalis OX=8364 GN=tmem150a PE=2 SV=1;	Frag1/DRAM/Sfk1 family	4.06	5.49	4.05	6.24	6.1	4.97	1.22	1.39	4.51	5.3	2.63	2.55	-1.12021	9.45249e-08	1.23283e-06	down
gene-LOC119891361	LOC119891361	PREDICTED: ubiquitin-associated protein 2-like isoform X2 [Stegastes partitus]	Ubiquitin-associated protein 2 OS=Mus musculus OX=10090 GN=Ubap2 PE=1 SV=1;	Ubiquitin-associated protein 2	10.2	12.2	16.4	20.6	12.38	10.63	37.49	45.48	32.21	61.67	26.52	39.06	1.42886	3.619e-07	4.11926e-06	up
gene-LOC119891367	LOC119891367	rab5 GDP/GTP exchange factor-like isoform X1 [Sander lucioperca]	Rab5 GDP/GTP exchange factor OS=Bos taurus OX=9913 GN=RABGEF1 PE=1 SV=1;	Vacuolar sorting protein 9;A20-like zinc finger;Domain of unknown function	2.93	3.22	4.34	3.5	4	3.86	8.08	6.68	14.67	24.37	12.05	11.05	1.56851	7.45869e-16	4.02633e-14	up
gene-LOC119891378	LOC119891378	RILP-like protein 1 isoform X1 [Cyclopterus lumpus]	RILP-like protein 1 OS=Bos taurus OX=9913 GN=RILPL1 PE=2 SV=1;	JNK_SAPK-associated protein-1;Rab interacting lysosomal protein	5.78	8.19	5.04	4.86	7.01	7.98	14.87	14.39	22.56	26.49	25.81	15.25	1.49831	2.05312e-13	7.82233e-12	up
gene-LOC119891459	LOC119891459	MN-Hbalpha3 [Dicentrarchus labrax]	Hemoglobin embryonic subunit alpha OS=Oryzias latipes OX=8090 PE=2 SV=3;	Globin	10.97	2.51	1.73	2.59	1.04	1.13	0.16	0.22	0.44	0.17	0	0.16	-4.38729	6.84203e-07	7.3103e-06	down
gene-LOC119891466	LOC119891466	;AltName: Full=Hemoglobin beta-2 chain [Anarhichas minor]	Hemoglobin subunit beta-2 OS=Anarhichas minor OX=65739 GN=hbb2 PE=1 SV=1;	Globin	15.1	0.29	5.25	2.22	0.95	0	0	0	0.88	0.28	0.29	0	-4.49302	0.000253476	0.00133903	down
gene-LOC119891473	LOC119891473	hemoglobin subunit beta-2-like [Sander lucioperca]	Hemoglobin subunit beta-2 OS=Anarhichas minor OX=65739 GN=hbb2 PE=1 SV=1;	Globin	26.29	4.22	15.56	0.68	10.14	0.48	0	0	1.35	0.95	2.13	0.7	-3.74715	6.8071e-05	0.000426758	down
gene-LOC119891480	LOC119891480	MN-Hbalpha3 [Dicentrarchus labrax]	Hemoglobin embryonic subunit alpha OS=Oryzias latipes OX=8090 PE=2 SV=3;	Globin	21.42	4.13	17.35	1.44	8.2	0	0.74	0.52	1.93	2.51	3.87	1.16	-2.59644	0.00290307	0.0108444	down
gene-LOC119891487	LOC119891487	hemoglobin subunit beta-2-like [Sander lucioperca]	Hemoglobin subunit beta-2 OS=Anarhichas minor OX=65739 GN=hbb2 PE=1 SV=1;	Globin	1.67	0.21	0.97	1.95	0.89	1.64	0	0	0.64	1.03	0.43	0	-2.24141	0.0126909	0.0370519	down
gene-LOC119891489	LOC119891489	rho guanine nucleotide exchange factor 28-like isoform X1 [Larimichthys crocea]	Rho guanine nucleotide exchange factor 28 OS=Homo sapiens OX=9606 GN=ARHGEF28 PE=1 SV=3;	PH domain;RhoGEF domain;Phorbol esters/diacylglycerol binding domain;Ankyrin repeats;PH domain	1.53	2.7	3.64	3.37	2.5	2.12	1.3	1.14	2.16	1.38	1.23	1.66	-1.11615	3.41307e-05	0.000233225	down
gene-LOC119891493	LOC119891493	hexokinase-2-like [Sander lucioperca]	Hexokinase-2 OS=Sus scrofa OX=9823 GN=HK2 PE=2 SV=1;	Hexokinase;Hexokinase	4.52	5.13	7.98	7.89	6.74	5.41	13.87	7.12	28.08	25.47	15.79	12.94	1.33393	8.24142e-07	8.61134e-06	up
gene-LOC119891494	LOC119891494	MN-Hbalpha3 [Dicentrarchus labrax]	Hemoglobin embryonic subunit alpha OS=Oryzias latipes OX=8090 PE=2 SV=3;	Globin	40.4	12.37	19.55	7.61	24.13	3.74	0.8	2.03	1.73	6.18	4.05	2	-3.01447	5.96552e-08	8.167e-07	down
gene-LOC119891502	LOC119891502	MN-Beta2 [Dicentrarchus labrax]	Hemoglobin subunit beta-2 OS=Pseudaphritis urvillii OX=56722 GN=hbb2 PE=1 SV=1;	Globin	3392.58	3254.11	875.06	1347.92	1642.7	1949.57	108.82	235.32	339.52	624.19	358.87	139.91	-3.0068	2.55174e-15	1.25459e-13	down
gene-LOC119891505	LOC119891505	protein mono-ADP-ribosyltransferase PARP14-like isoform X1 [Sander lucioperca]	Protein mono-ADP-ribosyltransferase PARP14 OS=Homo sapiens OX=9606 GN=PARP14 PE=1 SV=3;	Macro domain;Pol	27.91	37.42	47.63	64.87	60.98	60.63	10.69	19.26	32.37	26.7	44.57	15.4	-1.16877	0.000188265	0.00103132	down
gene-LOC119891506	LOC119891506	protein mono-ADP-ribosyltransferase PARP14-like isoform X1 [Sander lucioperca]	Protein mono-ADP-ribosyltransferase PARP14 OS=Homo sapiens OX=9606 GN=PARP14 PE=1 SV=3;	Macro domain;Pol	7.93	8.88	10.85	13.17	15.01	16.59	1.33	2.32	3.42	3.4	6.55	2.94	-1.92462	1.94306e-08	2.92917e-07	down
gene-LOC119891507	LOC119891507	protein mono-ADP-ribosyltransferase PARP14-like isoform X3 [Etheostoma spectabile]	Protein mono-ADP-ribosyltransferase PARP14 OS=Homo sapiens OX=9606 GN=PARP14 PE=1 SV=3;	Macro domain;Pol	65.15	7.18	54.7	15.72	135.7	12.31	2.69	5.16	28.74	6.19	12.36	27.32	-1.01602	0.00473194	0.0162778	down
gene-LOC119891511	LOC119891511	PREDICTED: DNA excision repair protein ERCC-6-like [Lates calcarifer]	DNA excision repair protein ERCC-6-like OS=Danio rerio OX=7955 GN=ercc6l PE=1 SV=1;	SNF2 family N-terminal domain;Helicase conserved C-terminal domain;Type III restriction enzyme, res subunit;P-loop containing NTP hydrolase pore-1;Class II histone deacetylase complex subunits 2 and 3	0.27	0.21	0.24	0.48	0.12	0.36	1.14	1.65	2.08	2.86	0.93	1.99	2.46896	2.73084e-16	1.55193e-14	up
gene-LOC119891526	LOC119891526	PREDICTED: hemoglobin embryonic subunit alpha [Poecilia mexicana]	Hemoglobin subunit alpha-1 OS=Anarhichas minor OX=65739 GN=hba1 PE=1 SV=2;	Globin	2481.53	2405.37	584.82	946.73	1180.33	1272.51	66.85	157.76	187.08	251.29	230.58	83.97	-3.32444	1.83563e-19	1.39874e-17	down
gene-LOC119891533	LOC119891533	hemoglobin subunit alpha-A [Seriola dumerili]	Hemoglobin subunit alpha-A OS=Seriola quinqueradiata OX=8161 GN=hbaa PE=2 SV=3;	Globin	59.51	33.29	7.78	21.69	21.58	29.44	1.85	5.49	2.05	5.79	7.88	3.64	-2.77395	7.39996e-09	1.21696e-07	down
gene-LOC119891534	LOC119891534	zinc finger MIZ domain-containing protein 2-like isoform X1 [Amphiprion ocellaris]	Zinc finger MIZ domain-containing protein 2 OS=Homo sapiens OX=9606 GN=ZMIZ2 PE=1 SV=2;	MIZ/SP-RING zinc finger;Zinc-finger of the MIZ type in Nse subunit	2.04	3.31	2.95	3.64	2.66	2.98	5.13	4.59	6.83	12.33	5.4	5.99	1.00511	4.70065e-10	9.99067e-09	up
gene-LOC119891556	LOC119891556	PREDICTED: bile salt-activated lipase-like [Lates calcarifer]	Bile salt-activated lipase;	Carboxylesterase family;alpha/beta hydrolase fold	252.89	63.87	101.27	35.35	92.21	40.02	14.68	48.99	20.35	41.7	8.67	46.32	-1.87101	0.000668518	0.00309123	down
gene-LOC119891574	LOC119891574	dematin isoform X1 [Cottoperca gobio]	Dematin OS=Bos taurus OX=9913 GN=DMTN PE=2 SV=1;	Putative adherens-junction anchoring region of AbLIM;Villin headpiece domain	5.57	6.4	3.44	4.11	5.07	6.1	13.74	8.69	14.79	13.4	20.81	12.39	1.38982	2.63739e-07	3.10641e-06	up
gene-LOC119891579	LOC119891579	hypothetical protein EPR50_G00049220 [Perca flavescens]	Actin, cytoplasmic 1 OS=Takifugu rubripes OX=31033 GN=actba PE=2 SV=1;	Actin	18.79	6.74	17.59	17.23	21.12	10.01	2.2	4.2	16.29	20.06	3.94	6.35	-1.1377	0.00394758	0.0140121	down
gene-LOC119891580	LOC119891580	hypothetical protein EPR50_G00049220 [Perca flavescens]	Actin, cytoplasmic 1 OS=Takifugu rubripes OX=31033 GN=actba PE=2 SV=1;	------	40.97	27.35	23.65	30.7	49.19	15.63	2.76	6.45	23.18	40.14	1.28	9.9	-1.27577	0.00514267	0.0175027	down
gene-LOC119891610	LOC119891610	uncharacterized protein LOC100698890 [Oreochromis niloticus]	------	------	16.87	29.29	23.97	33.37	16.08	56.18	66.12	58.1	55.49	92.55	85.93	68.74	1.1886	1.09527e-05	8.59173e-05	up
gene-LOC119891618	LOC119891618	peptidyl-tRNA hydrolase ICT1, mitochondrial isoform X1 [Fundulus heteroclitus]	Transposable element Tcb1 transposase OS=Caenorhabditis briggsae OX=6238 PE=3 SV=1;	------	0.94	1.98	1.32	0.83	1.9	1.58	5.05	3.02	9.89	10.66	0.86	6.56	1.83094	1.60098e-05	0.000120177	up
gene-LOC119891619	LOC119891619	uncharacterized protein LOC113094186 [Carassius auratus]	------	------	0.92	1.54	1	1.83	0.98	3.35	8.38	2.8	1.91	3.11	5.4	5.89	1.63903	0.000955685	0.00420728	up
gene-LOC119891620	LOC119891620	------	------	------	0	0.21	0.21	0	0	0.24	0.54	0.63	1.71	1.95	0.72	0.97	3.07203	3.3128e-06	2.98278e-05	up
gene-LOC119891621	LOC119891621	Poly [ADP-ribose] polymerase 14 [Collichthys lucidus]	Protein mono-ADP-ribosyltransferase PARP14 OS=Homo sapiens OX=9606 GN=PARP14 PE=1 SV=3;	------	0.41	19.2	0.3	5.35	0.57	2.46	0.18	0.11	0.27	0.38	0.45	1.71	-2.18066	0.000891084	0.00395448	down
gene-LOC119891622	LOC119891622	------	------	------	0.16	0.1	0.11	0.18	0.21	0.31	0.47	0.3	0.52	0.95	0.22	0.31	1.16964	0.00235405	0.00908736	up
gene-LOC119891643	LOC119891643	pyridoxal phosphate phosphatase [Larimichthys crocea]	Pyridoxal phosphate phosphatase OS=Mus musculus OX=10090 GN=Pdxp PE=1 SV=1;	Haloacid dehalogenase-like hydrolase;HAD-hyrolase-like;haloacid dehalogenase-like hydrolase;Haloacid dehalogenase-like hydrolase	12.19	15.38	9.37	11.79	7.43	12.31	48.02	47.19	85.26	26	50.1	30.48	2.01932	1.30028e-09	2.51338e-08	up
gene-LOC119891669	LOC119891669	citron Rho-interacting kinase-like isoform X1 [Sander lucioperca]	Citron Rho-interacting kinase OS=Homo sapiens OX=9606 GN=CIT PE=1 SV=2;	CNH domain;PH domain;Phorbol esters/diacylglycerol binding domain	0.17	0.29	0.22	0.35	0.2	0.1	0.56	0.76	0.64	3.32	0.24	0.38	1.77902	0.00018119	0.000999034	up
gene-LOC119891679	LOC119891679	hypothetical protein PFLUV_G00068030, partial [Perca fluviatilis]	Protein crumbs homolog 1 OS=Mus musculus OX=10090 GN=Crb1 PE=1 SV=3;	EGF-like domain;Human growth factor-like EGF;Laminin G domain;Laminin G domain;Calcium-binding EGF domain;EGF-like domain;Complement Clr-like EGF-like	2.82	11	2.84	8.31	4.54	5.98	1.38	3.74	1.84	4.8	1.06	2.33	-1.30113	0.000818607	0.00368109	down
gene-LOC119891680	LOC119891680	hypothetical protein FQN60_018400 [Etheostoma spectabile]	Hexokinase-2 OS=Equus grevyi OX=9792 GN=HK2 PE=2 SV=1;	------	3.32	4.81	3.12	8.7	2.07	4.39	4.92	6.29	21.12	21.84	10.67	11.17	1.26739	0.000165185	0.00092281	up
gene-LOC119891748	LOC119891748	uncharacterized protein C22orf15 homolog isoform X1 [Anarrhichthys ocellatus]	Uncharacterized protein C22orf15 OS=Homo sapiens OX=9606 GN=C22orf15 PE=1 SV=1;	Putative Interleukin 2 receptor, gamma chain	0.12	0.3	0.04	0.08	0.09	0.24	0.16	0.14	0.24	1.93	0	0.68	2.36475	0.00942558	0.0289599	up
gene-LOC119891761	LOC119891761	hypothetical protein EYF80_063557 [Liparis tanakae]	------	------	0.11	0.4	0.15	0.16	0.36	0.37	0.26	0.62	1.71	3.04	0.33	0.49	1.71337	0.000517753	0.00247723	up
gene-LOC119891784	LOC119891784	uncharacterized protein LOC117252631 [Epinephelus lanceolatus]	------	Pol	11.19	16.07	14.11	18.46	23.73	27.93	2.42	3.28	10.36	13.44	6.9	3.77	-1.74737	1.43789e-09	2.75911e-08	down
gene-LOC119891785	LOC119891785	uncharacterized protein LOC104922823 [Larimichthys crocea]	------	Pol	9.69	10.25	19.46	14.57	25.2	25.51	1.3	3.82	7.59	12.45	6.82	4.02	-1.83997	4.30958e-07	4.83563e-06	down
gene-LOC119891786	LOC119891786	UNC93-like protein MFSD11 Major facilitator superfamily domain-containing protein 11 Protein ET [Larimichthys crocea]	UNC93-like protein MFSD11 OS=Mus musculus OX=10090 GN=Mfsd11 PE=1 SV=1;	Ion channel regulatory protein UNC-93;Major Facilitator Superfamily	11.27	10.11	6.44	4.96	7.43	9.73	1.67	2.07	4.49	2.64	4.11	2.3	-1.66654	1.70102e-08	2.59734e-07	down
gene-LOC119891787	LOC119891787	hypothetical protein EPR50_G00055650 [Perca flavescens]	------	Pol	18.73	23.79	28.28	34.87	44.4	42.19	8.73	7.68	16.57	23.14	13.74	11.48	-1.4402	9.18449e-11	2.23235e-09	down
gene-LOC119891819	LOC119891819	D-amino-acid oxidase-like [Cyclopterus lumpus]	D-amino-acid oxidase OS=Homo sapiens OX=9606 GN=DAO PE=1 SV=3;	FAD dependent oxidoreductase	33.49	18.63	37.36	17.39	38.44	26.42	5.79	3.93	15.4	6.88	7.17	4.62	-2.19088	2.4071e-10	5.41209e-09	down
gene-LOC119891826	LOC119891826	PREDICTED: ubiquitin-conjugating enzyme E2 G1-like [Poecilia formosa]	Ubiquitin-conjugating enzyme E2 G1 OS=Homo sapiens OX=9606 GN=UBE2G1 PE=1 SV=3;	Ubiquitin-conjugating enzyme	6.24	6.49	4.9	5.57	6.21	9.25	15.32	11.61	14.51	21.94	19.58	18.65	1.30323	1.59456e-09	3.03516e-08	up
gene-LOC119891844	LOC119891844	betaine--homocysteine S-methyltransferase 1-like [Anabas testudineus]	Betaine--homocysteine S-methyltransferase 1 OS=Danio rerio OX=7955 GN=bhmt PE=2 SV=1;	Homocysteine S-methyltransferase	18.64	28.69	18.16	12.26	18.6	18.87	35.27	80.07	17.43	43.97	85.08	22.29	1.40419	0.00429537	0.0150202	up
gene-LOC119891850	LOC119891850	cilia- and flagella-associated protein 157-like [Epinephelus lanceolatus]	------	------	0.1	0.15	0.26	0.59	0.19	0.45	0.86	0.79	5.85	5.4	1.75	1.39	2.78123	3.20372e-08	4.62655e-07	up
gene-LOC119891868	LOC119891868	GRAM domain-containing protein 2B isoform X1 [Epinephelus lanceolatus]	GRAM domain-containing protein 2B OS=Pongo abelii OX=9601 GN=GRAMD2B PE=2 SV=1;	GRAM domain	32.85	23.4	17.01	22.24	21.23	27.88	3.59	2.62	7.91	1.93	11.6	4.15	-2.14114	5.00205e-07	5.52628e-06	down
gene-LOC119891870	LOC119891870	testis-expressed protein 43 [Cottoperca gobio]	Testis-expressed protein 43 OS=Bos taurus OX=9913 GN=TEX43 PE=2 SV=2;	Domain of unknown function	0.41	0.33	0.36	0.39	0.59	0.34	0.05	0.06	0.39	0.13	0.28	0.21	-1.30669	0.00364674	0.0131238	down
gene-LOC119891871	LOC119891871	Solute carrier family 12 member 2 [Collichthys lucidus]	Solute carrier family 12 member 2 OS=Mus musculus OX=10090 GN=Slc12a2 PE=1 SV=2;	Solute carrier family 12;Amino acid permease;Amino acid permease N-terminal	1.96	0.31	0.8	0.12	1.88	1.83	0.34	0.36	0.79	0.19	0.58	0.26	-1.54683	0.0109027	0.0326269	down
gene-LOC119891887	LOC119891887	RNA-directed DNA polymerase from mobile element jockey [Collichthys lucidus]	------	------	0.38	0.44	0.3	0.09	0.29	0.32	1.65	2.22	1.47	3.76	1.64	1.9	2.66824	1.98813e-12	6.41017e-11	up
gene-LOC119891904	LOC119891904	hypothetical protein PFLUV_G00072650 [Perca fluviatilis]	Fumarylacetoacetate hydrolase domain-containing protein 2 OS=Xenopus laevis OX=8355 GN=fahd2 PE=2 SV=1;	Fumarylacetoacetate	51.73	43.02	37.98	33.95	68.61	45.01	20.72	12.65	16.1	15.5	34.06	12.68	-1.33318	0.000187931	0.00102973	down
gene-LOC119891922	LOC119891922	Junction-mediating and -regulatory protein [Collichthys lucidus]	Junction-mediating and -regulatory protein OS=Homo sapiens OX=9606 GN=JMY PE=1 SV=2;	Junction-mediating and -regulatory protein;N-terminal of Junction-mediating and WASP homolog-associated	1.08	1.54	0.32	1.21	0.6	1.32	0.25	0.27	0.33	0.46	0.29	0.51	-1.60565	2.13499e-06	2.0302e-05	down
gene-LOC119891926	LOC119891926	transcription termination factor 1-like [Epinephelus lanceolatus]	Transcription termination factor 1 OS=Mus musculus OX=10090 GN=Ttf1 PE=1 SV=2;	Myb-like DNA-binding domain;Myb-like DNA-binding domain	4.78	5.03	5.43	6.28	5.04	4.66	22.33	17.72	9.17	25.56	16.14	13.11	1.70555	6.33261e-08	8.60987e-07	up
gene-LOC119891939	LOC119891939	hypothetical protein EPR50_G00055980 [Perca flavescens]	Glutamine--fructose-6-phosphate aminotransferase [isomerizing] 1 OS=Rattus norvegicus OX=10116 GN=Gfpt1 PE=1 SV=3;	SIS domain;Glutamine amidotransferase domain;Glutamine amidotransferase domain;Glutamine amidotransferases class-II;Glutamine amidotransferases class-II	76.98	23.31	123.89	48.07	50.22	31.2	42.69	30.98	30.05	21.18	13.9	16.12	-1.27921	0.0105758	0.0318213	down
gene-LOC119891945	LOC119891945	kinesin-like protein KIF27 [Sander lucioperca]	Kinesin-like protein KIF27 OS=Rattus norvegicus OX=10116 GN=Kif27 PE=1 SV=1;	Kinesin motor domain;Microtubule binding	1.71	1.96	13.79	8.61	16.78	6.82	0.55	1.33	0.77	2.24	5.26	0.49	-1.46117	0.000265575	0.00139517	down
gene-LOC119891990	LOC119891990	sodium-dependent phosphate transporter 2 isoform X2 [Amphiprion ocellaris]	Sodium-dependent phosphate transporter 2 OS=Bos taurus OX=9913 GN=SLC20A2 PE=2 SV=1;	------	4.33	3.43	2.05	2.52	2.38	3.84	0.79	0.53	2.85	0.63	3.5	1.63	-1.35067	0.00751922	0.0240311	down
gene-LOC119892009	LOC119892009	hypothetical protein PFLUV_G00066120 [Perca fluviatilis]	Activated RNA polymerase II transcriptional coactivator p15 OS=Gallus gallus OX=9031 GN=SUB1 PE=2 SV=1;	Transcriptional Coactivator p15	34.02	40.11	18.96	21.43	30.1	36.9	4.99	5.4	22.04	16.64	11.4	8.19	-1.63603	1.05223e-09	2.07453e-08	down
gene-LOC119892033	LOC119892033	GDNF family receptor alpha-2-like [Anarrhichthys ocellatus]	GDNF family receptor alpha-2 OS=Gallus gallus OX=9031 GN=GFRA2 PE=2 SV=1;	GDNF/GAS1 domain	0.58	1.21	0.5	0.53	0.65	0.66	0.37	0.28	0.05	0.13	0.3	0.23	-1.50149	0.00315097	0.0115986	down
gene-LOC119892038	LOC119892038	PREDICTED: GAS2-like protein 1 [Lates calcarifer]	------	------	0.47	0.84	0.65	0.67	0.77	1.11	1.37	1.42	2.51	4.5	1.54	2.83	1.43932	7.01279e-11	1.74385e-09	up
gene-LOC119892056	LOC119892056	complement C1q-like protein 2 [Sparus aurata]	Complement C1q-like protein 4 OS=Homo sapiens OX=9606 GN=C1QL4 PE=2 SV=1;	C1q domain	13.58	10.11	9.54	12.96	15.77	15.67	10.8	21.47	79.97	123.88	13.87	18.56	1.34216	0.000949466	0.00418511	up
gene-LOC119892147	LOC119892147	uncharacterized protein LOC104923460 [Larimichthys crocea]	------	------	4.45	2.8	1.63	1.45	1.75	4.02	4.98	1.24	20.48	12.54	3.16	10.21	1.41559	0.00306063	0.0113212	up
gene-LOC119892181	LOC119892181	gamma-glutamyl hydrolase-like [Seriola lalandi dorsalis]	Gamma-glutamyl hydrolase OS=Homo sapiens OX=9606 GN=GGH PE=1 SV=2;	Peptidase C26;Glutamine amidotransferase class-I	3.88	6.36	15.01	7.08	15.39	8.34	12.49	12.4	37.04	76.79	9.46	42.04	1.37448	0.00176122	0.00707412	up
gene-LOC119892187	LOC119892187	hypothetical protein FQN60_017455 [Etheostoma spectabile]	Histone H1.5 OS=Mus musculus OX=10090 GN=Hist1h1b PE=1 SV=2;	linker histone H1 and H5 family	35.69	21.63	2.06	8	7.02	15.1	0	2.19	3.32	6.25	3.52	2.2	-2.64404	7.67185e-05	0.000473951	down
gene-LOC119892193	LOC119892193	hypothetical protein PFLUV_G00069900 [Perca fluviatilis]	Acyl-CoA dehydrogenase family member 11 OS=Caenorhabditis elegans OX=6239 GN=acdh-11 PE=1 SV=1;	Acyl-CoA dehydrogenase, C-terminal domain;Adaptive response protein AidB N-terminal domain;Acyl-CoA dehydrogenase, middle domain;Acyl-CoA dehydrogenase, C-terminal domain	20.14	16.41	15.4	14.21	13.34	23.06	2.1	1.15	1.31	3.17	4.69	2.34	-2.78187	1.91603e-15	9.55916e-14	down
gene-LOC119892197	LOC119892197	PREDICTED: E3 ubiquitin-protein ligase DTX3L-like isoform X1 [Lates calcarifer]	E3 ubiquitin-protein ligase DTX3L OS=Homo sapiens OX=9606 GN=DTX3L PE=1 SV=1;	Deltex C-terminal domain;Ring finger domain;Zinc finger, C3HC4 type;Zinc finger, C3HC4 type;zinc-RING finger domain;RING-type zinc-finger;Zinc finger, C3HC4 type;RING-H2 zinc finger domain;RING/Ubox like zinc-binding domain	2.12	3.02	2.61	3.62	4.06	5.43	1.6	0.94	1.58	2.31	1.16	1.21	-1.37472	4.54678e-08	6.36441e-07	down
gene-LOC119892212	LOC119892212	PREDICTED: uncharacterized protein LOC108878737 isoform X2 [Lates calcarifer]	------	Myb/SANT-like DNA-binding domain;Myb/SANT-like DNA-binding domain;Alcohol dehydrogenase transcription factor Myb/SANT-like	0.26	0.33	0.68	0.22	0.28	0.37	0.23	0.06	0.31	0.09	0.02	0.02	-1.73541	0.00918909	0.0283656	down
gene-LOC119892214	LOC119892214	asialoglycoprotein receptor-like 1 isoform X1 [Anabas testudineus]	C-type lectin domain family 4 member E OS=Rattus norvegicus OX=10116 GN=Clec4e PE=1 SV=1;	Lectin C-type domain	149.42	174.11	92.76	65.17	177.62	204.45	65.07	61.99	15.17	6.06	86.48	39.98	-1.4925	0.0105098	0.0316508	down
gene-LOC119892228	LOC119892228	hypothetical protein PFLUV_G00067770 [Perca fluviatilis]	Neutrophil cytosol factor 2 OS=Bos taurus OX=9913 GN=NCF2 PE=2 SV=1;	SH3 domain;Variant SH3 domain;Variant SH3 domain	0.52	0.92	0.92	1.94	0.97	2.86	3.13	3.35	14.12	6.35	1.55	4.26	1.79978	3.8526e-05	0.000259298	up
gene-LOC119892256	LOC119892256	outer dense fiber protein 2-like [Sander lucioperca]	Outer dense fiber protein 2 OS=Homo sapiens OX=9606 GN=ODF2 PE=1 SV=1;	Afadin- and alpha -actinin-Binding	1.14	1.75	0.49	1.12	0.94	2.22	1.44	2.52	6.56	8.67	5.94	3.39	1.7188	5.23051e-07	5.73059e-06	up
gene-LOC119892265	LOC119892265	hypothetical protein PFLUV_G00074680 [Perca fluviatilis]	Cathepsin L1 OS=Bos taurus OX=9913 GN=CTSL PE=1 SV=3;	Papain family cysteine protease;Cathepsin propeptide inhibitor domain;Peptidase C1-like family	749.72	457.3	1041.89	563.95	1303.29	669.66	2648.16	2446.96	744.16	745.61	2795.9	2376.04	1.3511	0.00651518	0.0213226	up
gene-LOC119892267	LOC119892267	cathepsin L1 [Sparus aurata]	Cathepsin L1 OS=Bos taurus OX=9913 GN=CTSL PE=1 SV=3;	Papain family cysteine protease;Cathepsin propeptide inhibitor domain;Peptidase C1-like family	76.74	22.19	60.43	49.66	97.19	148.39	1259.93	895.84	118.59	81.24	593.77	805.86	3.18349	8.65176e-07	9.00437e-06	up
gene-LOC119892285	LOC119892285	PREDICTED: uncharacterized protein LOC108877715 isoform X1 [Lates calcarifer]	Flavin reductase;	NA;NmrA-like family;NAD dependent epimerase/dehydratase family;RmlD substrate binding domain;NADP oxidoreductase coenzyme F420-dependent;GDP-mannose 4,6 dehydratase;Dihydrodipicolinate reductase, N-terminus	2.92	3.19	1.71	2.63	3.14	3.79	0.33	0.69	1.89	1.32	0.56	0.76	-1.86589	2.26308e-11	6.15028e-10	down
gene-LOC119892286	LOC119892286	long-chain-fatty-acid--CoA ligase ACSBG2-like [Sparus aurata]	Long-chain-fatty-acid--CoA ligase ACSBG2 OS=Xenopus laevis OX=8355 GN=acsbg2 PE=2 SV=1;	AMP-binding enzyme	14.08	13.75	4.94	3.82	5.6	6.3	2.2	2.46	0.52	0.25	3.45	0.54	-2.21434	0.000629736	0.0029325	down
gene-LOC119892347	LOC119892347	WD repeat-containing protein 5 isoform X2 [Podarcis muralis]	WD repeat-containing protein 5 OS=Xenopus tropicalis OX=8364 GN=wdr5 PE=2 SV=1;	WD domain, G-beta repeat;Anaphase-promoting complex subunit 4 WD40 domain;Nucleoporin Nup120/160	1.77	1.5	1.88	1.49	1.64	1.31	6.09	3.79	4.65	7.3	3.42	5.17	1.487	9.18427e-08	1.20381e-06	up
gene-LOC119892349	LOC119892349	hypothetical protein EPR50_G00055720 [Perca flavescens]	------	------	3.52	2.4	0.84	1.07	1.49	2.05	3.96	4.36	1.49	9.27	3.99	3.25	1.09455	0.00963031	0.029459	up
gene-LOC119892364	LOC119892364	beta-microseminoprotein [Oreochromis niloticus]	------	Beta-microseminoprotein	2512.46	2042.86	985.42	639.5	1738.75	1729.42	826.45	356.34	303.15	149.99	791.17	484.89	-1.54084	0.00228909	0.00886677	down
gene-LOC119892421	LOC119892421	arrestin domain-containing protein 3-like [Etheostoma spectabile]	Arrestin domain-containing protein 3 OS=Rattus norvegicus OX=10116 GN=Arrdc3 PE=2 SV=1;	Arrestin;Arrestin	6.75	8.06	2.53	5.57	5.19	7.91	1.44	1.32	5.63	7.3	2.7	2.5	-1.07182	0.000355808	0.00179529	down
gene-LOC119892443	LOC119892443	PREDICTED: glucagon receptor-like [Lates calcarifer]	Glucagon receptor OS=Rattus norvegicus OX=10116 GN=Gcgr PE=1 SV=2;	7 transmembrane receptor	2.53	4.29	9.25	3.35	6.91	6.01	1.98	1.41	1.43	0.59	3.49	1.09	-1.67864	0.000876478	0.00389769	down
gene-LOC119892485	LOC119892485	UDP-glucuronosyltransferase 2A2 isoform X3 [Larimichthys crocea]	UDP-glucuronosyltransferase 2A2 OS=Mus musculus OX=10090 GN=Ugt2a2 PE=2 SV=1;	UDP-glucoronosyl and UDP-glucosyl transferase;Glycosyltransferase family 28 C-terminal domain	82.34	183.36	15.54	51.42	53.81	61.37	9.73	22.17	10.37	5.73	39.77	29.09	-1.77379	0.000673089	0.00311054	down
gene-LOC119892494	LOC119892494	LOW QUALITY PROTEIN: coiled-coil domain-containing protein 158-like [Cottoperca gobio]	Coiled-coil domain-containing protein 158 OS=Homo sapiens OX=9606 GN=CCDC158 PE=2 SV=2;	Coiled-coil domain-containing protein 158	0.51	0.28	0.22	0.4	0.57	1.14	0.62	0.49	1.1	3.68	1.05	0.93	1.04721	0.00912446	0.0282333	up
gene-LOC119892812	LOC119892812	PREDICTED: nuclear receptor ROR-beta-like [Stegastes partitus]	Nuclear receptor ROR-beta OS=Rattus norvegicus OX=10116 GN=Rorb PE=1 SV=3;	Zinc finger, C4 type;Ligand-binding domain of nuclear hormone receptor	9	8.83	3.32	6.96	7.01	8.96	1.94	1.18	4.56	2.01	1.37	1.85	-2.05372	2.60441e-11	7.00559e-10	down
gene-LOC119892817	LOC119892817	H/ACA ribonucleoprotein complex subunit 4 isoform X1 [Seriola lalandi dorsalis]	H/ACA ribonucleoprotein complex subunit DKC1 OS=Gallus gallus OX=9031 GN=DKC1 PE=2 SV=1;	------	9.95	20.07	6.51	10.41	7.24	10.61	1.59	2.55	5.29	8.1	5.21	4.3	-1.50017	3.1452e-07	3.63585e-06	down
gene-LOC119892832	LOC119892832	protein mono-ADP-ribosyltransferase PARP12-like [Mastacembelus armatus]	Protein mono-ADP-ribosyltransferase PARP12 OS=Mus musculus OX=10090 GN=Parp12 PE=1 SV=3;	------	14.73	32.1	22.41	47.37	33.8	80.32	2.72	10.1	10.62	3.86	39.77	9.79	-1.57596	0.00934009	0.0287494	down
gene-LOC119892835	LOC119892835	cadherin-like and PC-esterase domain-containing protein 1 isoform X1 [Epinephelus lanceolatus]	Cadherin-like and PC-esterase domain-containing protein 1 OS=Homo sapiens OX=9606 GN=CPED1 PE=2 SV=1;	Cadherin-like beta sandwich domain	1.09	1.67	0.21	1.03	0.79	1.68	1.63	1.57	2.02	5.96	2.76	2.54	1.17425	0.00135775	0.00566661	up
gene-LOC119892848	LOC119892848	uncharacterized protein LOC115573083 isoform X2 [Sparus aurata]	Apolipophorins OS=Locusta migratoria OX=7004 PE=1 SV=2;	von Willebrand factor type D domain	0.36	0.17	0	0.07	0	0.11	0.24	0.84	1.07	0.8	1.12	6.02	3.43149	3.53231e-06	3.15287e-05	up
gene-LOC119892850	LOC119892850	cAMP-specific 3',5'-cyclic phosphodiesterase 4B-like [Seriola lalandi dorsalis]	cAMP-specific 3',5'-cyclic phosphodiesterase 4B OS=Homo sapiens OX=9606 GN=PDE4B PE=1 SV=1;	3'5'-cyclic nucleotide phosphodiesterase;Phosphodiesterase 4 upstream conserved regions;First Longin domain of FUZ, MON1 and HPS1	7.31	13.75	6.47	12.01	11.98	15.33	19.98	26.56	35.44	112.54	28.28	39.87	1.79476	2.26347e-12	7.22906e-11	up
gene-LOC119892851	LOC119892851	chromodomain-helicase-DNA-binding protein 8 isoform X1 [Epinephelus lanceolatus]	Chromodomain-helicase-DNA-binding protein 8 OS=Danio rerio OX=7955 GN=chd8 PE=3 SV=2;	SNF2 family N-terminal domain;Chromo;Helicase conserved C-terminal domain;BRK domain;Type III restriction enzyme, res subunit	3.93	5.54	5.52	7.91	5.94	4.25	9.6	13.56	11.41	21.02	7.11	14.6	1.08725	2.10194e-05	0.00015219	up
gene-LOC119892856	LOC119892856	PREDICTED: WD repeat-containing protein 75 [Lates calcarifer]	WD repeat-containing protein 75 OS=Danio rerio OX=7955 GN=wdr75 PE=2 SV=2;	WD domain, G-beta repeat	3.96	4.21	7.78	8.13	4.64	3.63	11.25	10.96	9.99	20.36	7.89	13.65	1.02747	0.000825553	0.00370109	up
gene-LOC119892911	LOC119892911	LOW QUALITY PROTEIN: beta-galactosidase-1-like protein 2 [Sander lucioperca]	Beta-galactosidase-1-like protein 2 OS=Homo sapiens OX=9606 GN=GLB1L2 PE=2 SV=1;	Glycosyl hydrolases family 35;Beta-galactosidase;Beta-galactosidase jelly roll domain	2.27	3.41	1.59	0.72	1.38	2.03	0.11	0.37	1.42	1.36	0.99	0.53	-2.06156	2.85383e-05	0.000199293	down
gene-LOC119892986	LOC119892986	2,4-dienoyl-CoA reductase, mitochondrial [Epinephelus lanceolatus]	2,4-dienoyl-CoA reductase, mitochondrial OS=Homo sapiens OX=9606 GN=DECR1 PE=1 SV=1;	Enoyl;short chain dehydrogenase;KR domain	60.63	47.83	57.38	46.55	50.94	40.06	38.57	31.78	16.13	9.84	18.19	13.1	-1.12881	0.0127535	0.0371966	down
gene-LOC119892995	LOC119892995	------	------	------	2.32	2.11	1.28	2.37	3.22	3.03	1.74	3.11	2.98	8.28	5.34	4.94	1.63862	5.03749e-10	1.06588e-08	up
gene-LOC119892999	LOC119892999	sine oculis-binding protein homolog isoform X1 [Larimichthys crocea]	Sine oculis-binding protein homolog B OS=Danio rerio OX=7955 GN=sobpb PE=2 SV=1;	Sine oculis-binding protein	3.34	5.68	1.74	6.34	2.82	5.25	6.61	10.56	4.62	18.18	5.55	12.23	1.0844	0.0018241	0.00728346	up
gene-LOC119893001	LOC119893001	hypothetical protein EYF80_040515 [Liparis tanakae]	------	Protein kinase domain	1.34	1.87	2.18	0.36	2.37	1.97	4.59	3.89	8.02	4.29	2.75	3.84	1.29644	0.00572665	0.0191222	up
gene-LOC119893044	LOC119893044	hypothetical protein OJAV_G00051450 [Oryzias javanicus]	Gamma-crystallin M2 OS=Cyprinus carpio OX=7962 PE=2 SV=1;	Beta/Gamma crystallin;Interleukin-4 inducing immunoglobulin-binding domain	0.73	0.78	0.67	0.77	0.72	0.69	0	0.15	0.2	0.43	0	0.25	-2.34844	5.71052e-05	0.000365356	down
gene-LOC119893105	LOC119893105	RCC1 domain-containing protein 1 isoform X1 [Perca flavescens]	RCC1 domain-containing protein 1 OS=Macaca fascicularis OX=9541 GN=RCCD1 PE=2 SV=1;	Regulator of chromosome condensation;Regulator of chromosome condensation	0.94	0.98	1.25	1.11	1.33	0.99	3.64	1.16	2.64	7.05	2.02	1.07	1.14307	0.00440602	0.015337	up
gene-LOC119893137	LOC119893137	hypothetical protein EPR50_G00091100 [Perca flavescens]	Nucleobindin-2 OS=Rattus norvegicus OX=10116 GN=Nucb2 PE=1 SV=1;	EF-hand domain pair;EF hand;EF-hand domain	155.1	114.79	159.95	215.25	200.2	204.13	58.62	66.2	127.23	48.04	113.27	95	-1.11634	0.000299657	0.00154813	down
gene-LOC119893161	LOC119893161	hypothetical protein EPR50_G00084640 [Perca flavescens]	Cholesteryl ester transfer protein OS=Gallus gallus OX=9031 GN=CETP PE=2 SV=1;	LBP / BPI / CETP family, N-terminal domain;LBP / BPI / CETP family, C-terminal domain	84.81	88.86	120.44	79.18	135.59	110.65	11.62	17.4	59.32	6.22	39.28	27.57	-2.08327	2.66906e-06	2.46498e-05	down
gene-LOC119893208	LOC119893208	hypothetical protein PFLUV_G00104780 [Perca fluviatilis]	TERF1-interacting nuclear factor 2 OS=Homo sapiens OX=9606 GN=TINF2 PE=1 SV=1;	TERF1-interacting nuclear factor 2 N-terminus	0.66	1.09	0.4	0.41	1.03	0.7	0.97	0.93	2.64	2.65	2.6	1.49	1.22412	0.000129165	0.00074494	up
gene-LOC119893238	LOC119893238	NADH-cytochrome b5 reductase 2-like [Labrus bergylta]	NADH-cytochrome b5 reductase 2 OS=Danio rerio OX=7955 GN=cyb5r2 PE=2 SV=2;	Oxidoreductase FAD-binding domain;Oxidoreductase NAD-binding domain;Ferric reductase NAD binding domain	97.84	90.45	90.63	34.41	132.15	86.02	7.55	34.2	10.79	0.8	33.6	7.57	-2.4091	0.000284094	0.00147869	down
gene-LOC119893241	LOC119893241	5-hydroxyisourate hydrolase [Collichthys lucidus]	5-hydroxyisourate hydrolase OS=Danio rerio OX=7955 GN=urah PE=1 SV=1;	HIUase/Transthyretin family	71.3	44.53	0	45.99	30.04	29.07	0.63	4.66	7.94	1.15	7.68	3.66	-3.16039	0.00149789	0.00616482	down
gene-LOC119893249	LOC119893249	protein PML-like [Seriola dumerili]	------	Exonuclease;3' exoribonuclease, RNase T-like	0.57	1.01	1.06	1.58	3.01	2.62	0.14	0.26	0.34	0.21	0.61	0.29	-2.46245	4.66945e-07	5.19514e-06	down
gene-LOC119893250	LOC119893250	hypothetical protein D5F01_LYC05556 [Larimichthys crocea]	DNA polymerase III PolC-type OS=Thermotoga maritima;	Exonuclease;3' exoribonuclease, RNase T-like	11.58	19.14	43.52	45.96	60.29	51.81	2.61	12.56	7.88	7.53	16.54	9.05	-2.09815	8.6988e-06	7.00694e-05	down
gene-LOC119893253	LOC119893253	E3 ubiquitin/ISG15 ligase TRIM25-like [Sander lucioperca]	E3 ubiquitin/ISG15 ligase TRIM25 OS=Mus musculus OX=10090 GN=Trim25 PE=1 SV=2;	SPRY-associated domain;zinc finger of C3HC4-type, RING;B-box zinc finger;Zinc finger, C3HC4 type;RING-type zinc-finger;SPRY domain;Zinc finger, C3HC4 type;Ring finger domain;Zinc finger, C3HC4 type;zinc-RING finger domain;Zinc-finger of the MIZ type in Nse subunit;zf-RING of BARD1-type protein	1.4	2.17	1.21	2.76	2.37	4.23	0.16	0.26	0.62	0.49	0.4	0.51	-2.6792	1.48871e-16	8.75418e-15	down
gene-LOC119893254	LOC119893254	tripartite motif-containing protein 16-like [Epinephelus lanceolatus]	Tripartite motif-containing protein 16 OS=Mus musculus OX=10090 GN=Trim16 PE=1 SV=2;	SPRY-associated domain;zinc finger of C3HC4-type, RING;RING-type zinc-finger;B-box zinc finger;Zinc finger, C3HC4 type;SPRY domain;Zinc finger, C3HC4 type;Zinc finger, C3HC4 type;Ring finger domain	22.69	34.54	20.4	30.49	37.81	50.75	2.23	3.33	9.66	7	10.81	5.19	-2.50679	6.01955e-15	2.8192e-13	down
gene-LOC119893284	LOC119893284	zinc finger protein RFP isoform X3 [Larimichthys crocea]	Zinc-binding protein A33 OS=Pleurodeles waltl OX=8319 PE=1 SV=2;	SPRY-associated domain;SPRY domain;RING-type zinc-finger;B-box zinc finger;Zinc finger, C3HC4 type;zinc finger of C3HC4-type, RING;Zinc finger, C3HC4 type;Zinc finger, C3HC4 type;Ring finger domain;zinc-RING finger domain;U-box domain;zinc RING finger of MSL2	0.21	0.46	0.05	0.38	0.1	0.55	0.18	0.2	1.82	2.11	1.15	1.01	1.61619	0.00620385	0.0204733	up
gene-LOC119893287	LOC119893287	E3 ubiquitin-protein ligase TRIM21-like [Larimichthys crocea]	E3 ubiquitin-protein ligase TRIM21 OS=Homo sapiens OX=9606 GN=TRIM21 PE=1 SV=1;	SPRY-associated domain;SPRY domain;B-box zinc finger;RING-type zinc-finger;Zinc finger, C3HC4 type;zinc finger of C3HC4-type, RING;Zinc finger, C3HC4 type;Zinc finger, C3HC4 type;Ring finger domain;U-box domain;zinc-RING finger domain	2.13	3.61	2.36	4.84	4.7	6.31	0.39	0.58	0.94	0.77	2.02	1.5	-2.50738	1.97005e-10	4.51074e-09	down
gene-LOC119893288	LOC119893288	E3 ubiquitin-protein ligase TRIM21-like [Larimichthys crocea]	E3 ubiquitin-protein ligase TRIM21 OS=Homo sapiens OX=9606 GN=TRIM21 PE=1 SV=1;	SPRY-associated domain;SPRY domain;B-box zinc finger;Zinc finger, C3HC4 type;RING-type zinc-finger;zinc finger of C3HC4-type, RING;Zinc finger, C3HC4 type;Zinc finger, C3HC4 type;Ring finger domain;U-box domain	0.52	0.36	0.08	0.23	0.48	0.65	0.11	0.26	0.18	0.11	0.08	0.05	-1.61899	0.00722054	0.0232363	down
gene-LOC119893289	LOC119893289	E3 ubiquitin-protein ligase TRIM21-like [Larimichthys crocea]	Zinc-binding protein A33 OS=Pleurodeles waltl OX=8319 PE=1 SV=2;	SPRY-associated domain;SPRY domain;Zinc finger, C3HC4 type;B-box zinc finger;RING-type zinc-finger;zinc finger of C3HC4-type, RING;Zinc finger, C3HC4 type;Zinc finger, C3HC4 type;Ring finger domain;zinc-RING finger domain;U-box domain;Prokaryotic RING finger family 4	2.01	2.05	2.45	3.9	3.62	4.27	0.39	0.91	1.49	1.92	0.54	1.05	-1.75788	1.52049e-09	2.90118e-08	down
gene-LOC119893317	LOC119893317	E3 ubiquitin-protein ligase TRIM21-like [Larimichthys crocea]	Zinc-binding protein A33 OS=Pleurodeles waltl OX=8319 PE=1 SV=2;	SPRY-associated domain;SPRY domain;B-box zinc finger;Zinc finger, C3HC4 type;RING-type zinc-finger;zinc finger of C3HC4-type, RING;Zinc finger, C3HC4 type;Zinc finger, C3HC4 type;Ring finger domain;zinc-RING finger domain;Prokaryotic RING finger family 4;U-box domain;zinc RING finger of MSL2	0.46	1.97	4.63	2.63	4.1	6.79	0.45	0.57	0.62	0	1.65	0.44	-2.41107	0.000993434	0.00435164	down
gene-LOC119893392	LOC119893392	calcium-independent phospholipase A2-gamma-like isoform X1 [Sander lucioperca]	Calcium-independent phospholipase A2-gamma OS=Mus musculus OX=10090 GN=Pnpla8 PE=1 SV=1;	Patatin-like phospholipase	1.31	2.38	1.83	1.6	1.78	2.31	12.95	7.73	8.53	11.93	11.04	8.9	2.3974	1.09006e-17	7.1956e-16	up
gene-LOC119893396	LOC119893396	dispanin subfamily A member 2b-like [Sparus aurata]	Dispanin subfamily A member 2b OS=Torpedo marmorata OX=7788 PE=2 SV=1;	Interferon-induced transmembrane protein	0	4.77	3.12	8.01	10.68	4.06	0.09	0.11	0.37	1.98	2.29	0	-2.90006	0.00277381	0.010424	down
gene-LOC119893440	LOC119893440	YY1-associated factor 2-like [Cyclopterus lumpus]	YY1-associated factor 2 OS=Mus musculus OX=10090 GN=Yaf2 PE=1 SV=1;	Yaf2/RYBP C-terminal binding motif;Zn-finger in Ran binding protein and others	3.16	4.78	4.98	5.04	6.03	4.49	9.27	7.12	12.86	21.15	8.94	9.22	1.0298	9.87166e-08	1.28186e-06	up
gene-LOC119893453	LOC119893453	hepatocyte growth factor [Cottoperca gobio]	Hepatocyte growth factor OS=Felis catus OX=9685 GN=HGF PE=2 SV=1;	Kringle domain;Trypsin;PAN domain	12.95	17.02	17.05	23.97	17.85	17.47	2.47	1.37	19.94	10.86	12.67	11.06	-1.04923	0.013542	0.039035	down
gene-LOC119893465	LOC119893465	matrix metalloproteinase-14-like isoform X1 [Cynoglossus semilaevis]	Matrix metalloproteinase-15 OS=Homo sapiens OX=9606 GN=MMP15 PE=1 SV=1;	------	8.62	11.02	8.9	12.9	9.44	12.31	1.32	2.48	4.99	4.67	1.85	3.05	-1.99803	2.07295e-24	2.2743e-22	down
gene-LOC119893467	LOC119893467	myoneurin-like [Seriola lalandi dorsalis]	------	------	0.59	0.93	0.54	0.65	0.35	1.18	0.21	0.15	0.58	0.46	0.31	0.16	-1.29903	8.11616e-05	0.000499316	down
gene-LOC119893470	LOC119893470	hypothetical protein PFLUV_G00104350 [Perca fluviatilis]	Probable D-lactate dehydrogenase, mitochondrial OS=Mus musculus OX=10090 GN=Ldhd PE=1 SV=1;	FAD linked oxidases, C-terminal domain;FAD binding domain	1.12	1.13	1.94	1.24	0.57	0.72	0.19	0.17	0.65	0	0.85	0	-1.9757	0.0160535	0.0448204	down
gene-LOC119893478	LOC119893478	patatin-like phospholipase domain-containing protein 2 isoform X1 [Sander lucioperca]	Patatin-like phospholipase domain-containing protein 2 OS=Rattus norvegicus OX=10116 GN=Pnpla2 PE=1 SV=1;	Patatin-like phospholipase	1.53	0.25	0.91	0.53	1.22	0.38	9.65	9.94	3.05	1.35	23.64	28.95	3.98734	7.3839e-09	1.21516e-07	up
gene-LOC119893504	LOC119893504	matrix metalloproteinase-14-like [Anarrhichthys ocellatus]	Matrix metalloproteinase-15 OS=Homo sapiens OX=9606 GN=MMP15 PE=1 SV=1;	------	9.46	10.69	7.26	15.71	8.85	10.76	1.33	2.52	4.36	3.88	1.48	2.22	-2.11705	9.95584e-22	9.1094e-20	down
gene-LOC119893525	LOC119893525	UPF0428 protein CXorf56 homolog [Larimichthys crocea]	UPF0428 protein CXorf56 homolog OS=Danio rerio OX=7955 GN=zgc:103697 PE=2 SV=1;	------	251.37	292.19	237.82	238.28	240.89	193.78	554.08	656.44	252.88	265.83	1220.1	223.19	1.13061	0.016738	0.0463743	up
gene-LOC119893531	LOC119893531	------	------	Metallothionein	54.57	114.59	2.78	13.97	7.61	31.85	274.68	190.64	86.06	450.94	693.22	81.2	2.98583	2.45328e-05	0.000174633	up
gene-LOC119893548	LOC119893548	PREDICTED: ras-related protein Rab-8B-like [Lates calcarifer]	Ras-related protein Rab-8B OS=Homo sapiens OX=9606 GN=RAB8B PE=1 SV=2;	Ras family;Ras of Complex, Roc, domain of DAPkinase;ADP-ribosylation factor family;Gtr1/RagA G protein conserved region;Signal recognition particle receptor beta subunit;50S ribosome-binding GTPase;Elongation factor Tu GTP binding domain	1.11	0.88	0.47	0.42	0.96	0.98	0.29	0.34	0.38	0.26	0.21	0.06	-1.77099	0.000151437	0.000854464	down
gene-LOC119893551	LOC119893551	zinc finger protein 469 [Epinephelus lanceolatus]	Zinc finger protein 469 OS=Homo sapiens OX=9606 GN=ZNF469 PE=2 SV=3;	C2H2-type zinc finger	0.29	0.38	0.08	0.37	0.33	0.47	0.08	0.07	0.49	0.13	0.11	0.15	-1.08499	0.0123913	0.0363202	down
gene-LOC119893568	LOC119893568	cGMP-inhibited 3',5'-cyclic phosphodiesterase A-like isoform X1 [Sparus aurata]	cGMP-inhibited 3',5'-cyclic phosphodiesterase A OS=Homo sapiens OX=9606 GN=PDE3A PE=1 SV=3;	3'5'-cyclic nucleotide phosphodiesterase	0.51	0.73	0.3	0.59	0.6	0.75	0.5	1.12	1.99	6.45	0.99	2.39	1.59353	1.26093e-05	9.72391e-05	up
gene-LOC119893585	LOC119893585	protein BANP [Anabas testudineus]	Protein BANP OS=Danio rerio OX=7955 GN=banp PE=2 SV=1;	BEN domain	5.15	7.29	3.83	6.25	5.21	5.53	6.93	10.46	13.22	26.97	9.51	13.55	1.01814	2.52423e-09	4.58034e-08	up
gene-LOC119893588	LOC119893588	LOW QUALITY PROTEIN: ceramide kinase-like [Epinephelus lanceolatus]	Ceramide kinase OS=Homo sapiens OX=9606 GN=CERK PE=1 SV=1;	Diacylglycerol kinase catalytic domain	1.05	2.17	1.09	1.55	1.33	1.65	1.81	1.73	7.02	9.25	3.01	4.1	1.23741	3.23699e-07	3.72922e-06	up
gene-LOC119893591	LOC119893591	spondin-1-like [Epinephelus lanceolatus]	Spondin-1 OS=Rattus norvegicus OX=10116 GN=Spon1 PE=1 SV=1;	Thrombospondin type 1 domain;Spondin-like TSP1 domain;Spondin_N;CCN3 Nov like TSP1 domain;Reeler domain;Thrombospondin type 1 domain	2.05	1.22	0.36	0.65	1.29	1.2	0.11	0.11	0.41	1.43	0.61	0.55	-1.42553	0.00433361	0.0151316	down
gene-LOC119893595	LOC119893595	uncharacterized protein LOC111228388 [Seriola dumerili]	------	------	21.86	33.84	9.93	16.08	19.04	23.04	2.75	5.63	9.74	12.7	5.11	6.26	-1.7681	8.30965e-12	2.42515e-10	down
gene-LOC119893615	LOC119893615	hypothetical protein F2P81_006371 [Scophthalmus maximus]	------	short chain dehydrogenase;Enoyl;KR domain	0.07	0.07	0.18	0	0.25	0.11	0.58	0.68	2.11	1.81	1.07	1.56	3.83802	1.83237e-11	5.04926e-10	up
gene-LOC119893640	LOC119893640	E3 ubiquitin-protein ligase TRIM21-like [Larimichthys crocea]	Zinc-binding protein A33 OS=Pleurodeles waltl OX=8319 PE=1 SV=2;	SPRY-associated domain;SPRY domain;B-box zinc finger;RING-type zinc-finger;zinc finger of C3HC4-type, RING;Zinc finger, C3HC4 type;Zinc finger, C3HC4 type;Ring finger domain;Zinc finger, C3HC4 type;zinc-RING finger domain;zinc RING finger of MSL2;U-box domain;Prokaryotic RING finger family 4	1.58	2.34	2.59	2.4	1.75	2.7	0.1	0.28	1.41	1.22	1.6	0.42	-1.9538	3.29278e-05	0.00022605	down
gene-LOC119893641	LOC119893641	E3 ubiquitin-protein ligase TRIM21-like [Larimichthys crocea]	Zinc-binding protein A33 OS=Pleurodeles waltl OX=8319 PE=1 SV=2;	SPRY-associated domain;SPRY domain;Zinc finger, C3HC4 type;B-box zinc finger;RING-type zinc-finger;zinc finger of C3HC4-type, RING;Zinc finger, C3HC4 type;Ring finger domain;Zinc finger, C3HC4 type;zinc-RING finger domain;Prokaryotic RING finger family 4	0.52	0.43	0.21	0.21	0.14	0.38	0.9	0.97	1.8	4.76	1.38	1.1	2.2039	1.11555e-08	1.7636e-07	up
gene-LOC119893665	LOC119893665	PREDICTED: zinc finger protein aebp2-like isoform X2 [Lates calcarifer]	Zinc finger protein AEBP2 OS=Homo sapiens OX=9606 GN=AEBP2 PE=1 SV=2;	Zinc finger, C2H2 type;Zinc-finger double domain	1.1	2.12	2.08	2.69	2.12	2.5	0.33	0.26	1.53	2.23	0.65	1.07	-1.33575	0.000195257	0.00106625	down
gene-LOC119893673	LOC119893673	ankyrin repeat and SOCS box protein 13 [Epinephelus lanceolatus]	Ankyrin repeat and SOCS box protein 13 OS=Mus musculus OX=10090 GN=Asb13 PE=2 SV=1;	Ankyrin repeats;Ankyrin repeats;Ankyrin repeat;Ankyrin repeat;Ankyrin repeats;SOCS box	2.25	1.38	3.25	1.35	1.83	1.31	13.04	6.74	6.54	11.19	8.43	7.6	2.14476	3.28039e-08	4.73439e-07	up
gene-LOC119893682	LOC119893682	netrin-4-like [Anarrhichthys ocellatus]	Netrin-4 OS=Mus musculus OX=10090 GN=Ntn4 PE=1 SV=2;	Laminin N-terminal;Laminin EGF domain;UNC-6/NTR/C345C module	2	6.42	1.4	4.47	2.56	4.91	4.55	13.39	18.72	24.86	11.56	15.56	1.86679	1.69798e-08	2.59437e-07	up
gene-LOC119893686	LOC119893686	methionine aminopeptidase 2-like [Gymnodraco acuticeps]	Methionine aminopeptidase 2 OS=Homo sapiens OX=9606 GN=METAP2 PE=1 SV=1;	Metallopeptidase family M24	1.76	1.44	0.19	0.69	0.4	1.11	0.03	0	0.22	0.54	0.32	0.03	-2.64848	0.000242849	0.00129094	down
gene-LOC119893704	LOC119893704	hypothetical protein PFLUV_G00102590 [Perca fluviatilis]	Probable E3 ubiquitin-protein ligase HERC3 OS=Homo sapiens OX=9606 GN=HERC3 PE=1 SV=1;	HECT-domain;Regulator of chromosome condensation;Regulator of chromosome condensation	12.94	18.61	42.06	49.82	64.21	63.84	0.33	2.45	2.83	0.85	10.4	1.47	-3.78601	8.29393e-09	1.34623e-07	down
gene-LOC119893705	LOC119893705	probable E3 ubiquitin-protein ligase HERC3 [Epinephelus lanceolatus]	Probable E3 ubiquitin-protein ligase HERC4 OS=Homo sapiens OX=9606 GN=HERC4 PE=1 SV=1;	HECT-domain;Regulator of chromosome condensation;Regulator of chromosome condensation	12.56	15.74	32.49	40.39	56.5	52.23	1.06	2.7	3.29	2.44	9.16	2.93	-3.32242	2.25663e-11	6.1398e-10	down
gene-LOC119893708	LOC119893708	serine/threonine-protein kinase SRK2H-like [Seriola dumerili]	SNF-related serine/threonine-protein kinase OS=Homo sapiens OX=9606 GN=SNRK PE=1 SV=2;	Protein kinase domain;Protein tyrosine and serine/threonine kinase;Kinase-like	0.67	1.13	0.65	0.59	1.04	0.53	5.63	2.19	1.16	4.72	0.57	2.33	1.81147	0.000335139	0.00170578	up
gene-LOC119893721	LOC119893721	copine-8-like [Seriola dumerili]	Copine-8 OS=Homo sapiens OX=9606 GN=CPNE8 PE=1 SV=2;	Copine;C2 domain;vWA found in TerF C terminus	0.08	0.04	0.08	0.42	0.27	0.14	0.54	1.41	0.86	5.31	0.32	0.84	2.79996	1.6379e-06	1.59995e-05	up
gene-LOC119893729	LOC119893729	PREDICTED: circadian-associated transcriptional repressor-like [Lates calcarifer]	Circadian-associated transcriptional repressor OS=Homo sapiens OX=9606 GN=CIART PE=1 SV=1;	Circadian-associated transcriptional repressor	9.81	16.72	14.8	19.91	20.28	16.81	75.32	90.53	49.67	162.68	53.95	101.67	2.31413	3.73775e-16	2.07927e-14	up
gene-LOC119893731	LOC119893731	SH2 domain-containing protein 7-like [Anarrhichthys ocellatus]	SH2 domain-containing protein 7 OS=Homo sapiens OX=9606 GN=SH2D7 PE=4 SV=2;	SH2 domain	0.65	0.83	0.19	0.92	0.67	0.73	1.45	2.68	2.46	10.72	2.65	3.04	2.45421	1.01575e-11	2.93551e-10	up
gene-LOC119893749	LOC119893749	PREDICTED: uncharacterized protein LOC103367336 [Stegastes partitus]	------	------	6.51	2.42	7.29	8.81	9.23	11.2	7.99	15.04	27.59	63.28	3.07	19.91	1.16749	0.00153144	0.00627239	up
gene-LOC119893779	LOC119893779	uncharacterized protein LOC116699370 [Etheostoma spectabile]	------	Pao retrotransposon peptidase	0.13	0.24	0.15	0.19	0.13	0.26	1.06	0.12	0.95	1.5	0.94	0.3	1.97677	0.00024345	0.00129356	up
gene-LOC119893791	LOC119893791	uncharacterized protein LOC115423976, partial [Sphaeramia orbicularis]	------	Reverse transcriptase	0.99	0.56	1.01	1.74	0.92	2.39	4.23	3.24	4.18	7.79	3.48	6.56	1.78743	4.12969e-06	3.6126e-05	up
gene-LOC119893811	LOC119893811	kielin/chordin-like protein [Sander lucioperca]	Kielin/chordin-like protein OS=Xenopus laevis OX=8355 GN=kcp PE=2 SV=1;	von Willebrand factor type C domain;TILa domain	1.08	2.9	0.69	2.69	1.51	1.92	0.18	0.75	0.81	0.61	0.46	0.46	-1.83797	1.07435e-06	1.09364e-05	down
gene-LOC119893817	LOC119893817	uncharacterized protein LOC115423976, partial [Sphaeramia orbicularis]	------	Reverse transcriptase	1.38	1.53	1.25	0.95	1.58	2.09	7.91	6.61	5.49	8.56	5.12	8.48	2.19325	1.35122e-12	4.51639e-11	up
gene-LOC119893835	LOC119893835	PREDICTED: LOW QUALITY PROTEIN: sodium channel protein type 4 subunit alpha B-like [Lates calcarifer]	Sodium channel protein type 4 subunit alpha B OS=Takifugu rubripes OX=31033 GN=scn4ab PE=3 SV=1;	Ion transport protein;Sodium ion transport-associated	2.01	3.53	2.25	3.11	3.98	3.23	0.13	1.03	0.1	0.27	0.58	0.51	-2.71925	2.73441e-07	3.2111e-06	down
gene-LOC119893837	LOC119893837	olfactomedin-like [Larimichthys crocea]	Olfactomedin-4 OS=Homo sapiens OX=9606 GN=OLFM4 PE=1 SV=1;	Olfactomedin-like domain	0	1.11	1.05	0.53	0.67	0	2.17	1.11	11.45	10.77	0	16.16	3.28007	0.0151588	0.0427405	up
gene-LOC119893864	LOC119893864	transcriptional enhancer factor TEF-1-like [Larimichthys crocea]	Transcriptional enhancer factor TEF-1 OS=Homo sapiens OX=9606 GN=TEAD1 PE=1 SV=2;	YAP binding domain;TEA/ATTS domain	0.78	1.19	0.3	0.9	0.68	1.25	0.77	1.25	3.03	4.83	1.04	2.08	1.07753	0.000792123	0.00357829	up
gene-LOC119893891	LOC119893891	protein regulator of cytokinesis 1-like [Seriola lalandi dorsalis]	Protein regulator of cytokinesis 1 OS=Homo sapiens OX=9606 GN=PRC1 PE=1 SV=2;	Microtubule associated protein	1.58	0.92	2.36	1.77	2.99	2.29	0.29	0.46	1.18	0.62	0.46	0.42	-2.01818	3.28777e-08	4.74216e-07	down
gene-LOC119893900	LOC119893900	tryptophan 5-hydroxylase 1 isoform X1 [Seriola dumerili]	Tryptophan 5-hydroxylase OS=Xenopus laevis OX=8355 GN=tph PE=2 SV=1;	Biopterin-dependent aromatic amino acid hydroxylase;ACT domain	1.39	1.31	1.94	1.63	2.37	1.6	4.23	4.52	10.57	14.42	4.79	7.36	1.89315	3.56067e-16	1.99011e-14	up
gene-LOC119893904	LOC119893904	growth arrest-specific protein 2 isoform X1 [Myripristis murdjan]	Growth arrest-specific protein 2 OS=Homo sapiens OX=9606 GN=GAS2 PE=1 SV=1;	Growth-Arrest-Specific Protein 2 Domain;Calponin homology	6.86	8.5	6.41	4.66	8.87	8.43	1.25	1.09	2.03	0.72	2.84	0.63	-2.39795	2.99948e-09	5.35254e-08	down
gene-LOC119893918	LOC119893918	hypothetical protein PFLUV_G00098640 [Perca fluviatilis]	Inner centromere protein B OS=Xenopus laevis OX=8355 GN=incenp-b PE=2 SV=1;	Inner centromere protein, ARK binding region;Chromosome passenger complex	4.72	2.48	4.02	2.92	4.22	5.35	0.38	0.94	2.39	4.1	1.67	0.91	-1.55897	1.17018e-05	9.11301e-05	down
gene-LOC119893931	LOC119893931	anoctamin-10-like [Sparus aurata]	Anoctamin-10 OS=Homo sapiens OX=9606 GN=ANO10 PE=1 SV=2;	Calcium-activated chloride channel	2.86	5.07	2.56	4.92	3.89	5.46	0.67	1.47	4.7	3.84	1.74	1.65	-1.07351	0.00016159	0.000903793	down
gene-LOC119893940	LOC119893940	kielin/chordin-like protein [Sander lucioperca]	Kielin/chordin-like protein OS=Xenopus laevis OX=8355 GN=kcp PE=2 SV=1;	von Willebrand factor type C domain;von Willebrand factor type D domain;TILa domain	2.6	3.81	0.97	3.73	1.96	3.41	0.29	0.47	1.55	1.02	0.72	1.14	-1.83645	3.35521e-08	4.83061e-07	down
gene-LOC119894001	LOC119894001	transmembrane protein 80-like [Sander lucioperca]	Transmembrane protein 80 OS=Homo sapiens OX=9606 GN=TMEM80 PE=2 SV=4;	Predicted membrane protein	0.29	0.24	0.35	0.47	0.14	0.42	0.5	0.72	1.22	1.54	0.54	0.9	1.22279	0.00810657	0.025618	up
gene-LOC119894011	LOC119894011	cadherin EGF LAG seven-pass G-type receptor 1-like [Epinephelus lanceolatus]	Cadherin EGF LAG seven-pass G-type receptor 1 OS=Mus musculus OX=10090 GN=Celsr1 PE=1 SV=3;	Cadherin domain;7 transmembrane receptor;Laminin G domain;GPCR-Autoproteolysis INducing;Laminin G domain;EGF-like domain;Hormone receptor domain;Laminin EGF domain;Human growth factor-like EGF;Slime mold cyclic AMP receptor	0.16	0.16	0.1	0.14	0.06	0.05	0.17	0.24	0.63	0.57	0.33	0.3	1.50545	1.08456e-05	8.51339e-05	up
gene-LOC119894014	LOC119894014	Cholesterol side-chain cleavage enzyme, mitochondrial [Larimichthys crocea]	Cholesterol side-chain cleavage enzyme, mitochondrial OS=Oncorhynchus mykiss OX=8022 GN=cyp11a1 PE=2 SV=1;	Cytochrome P450	0.13	0.19	0.1	0.11	0.12	0.05	0.93	0.81	1.5	2.9	1.88	1.18	3.73629	2.58653e-23	2.64205e-21	up
gene-LOC119894049	LOC119894049	uncharacterized protein LOC117267977 [Epinephelus lanceolatus]	Neurotrophin-4 OS=Xenopus laevis OX=8355 GN=ntf4 PE=2 SV=1;	Nerve growth factor family	0.58	0.85	0.41	0.73	1.27	0.94	2.12	2.09	2.21	5.65	1.86	3.23	1.71966	1.27463e-10	3.01158e-09	up
gene-LOC119894052	LOC119894052	E3 ubiquitin-protein ligase TRIM21-like [Larimichthys crocea]	E3 ubiquitin-protein ligase TRIM21 OS=Homo sapiens OX=9606 GN=TRIM21 PE=1 SV=1;	SPRY-associated domain;SPRY domain;B-box zinc finger;RING-type zinc-finger;Zinc finger, C3HC4 type;zinc finger of C3HC4-type, RING;Zinc finger, C3HC4 type;Ring finger domain;Zinc finger, C3HC4 type;U-box domain	1.22	1.12	0.72	1.04	1.35	1.49	0.27	0.58	1.1	1.19	0.31	0.19	-1.20529	0.000860053	0.0038405	down
gene-LOC119894061	LOC119894061	tRNA-dihydrouridine(20) synthase [NAD(P)+]-like [Perca flavescens]	tRNA-dihydrouridin;	Dihydrouridine synthase	3.18	2.91	0.44	7.1	1.92	1.63	8.47	6.02	4.93	16.77	5.18	6.37	1.69838	2.35021e-05	0.000168111	up
gene-LOC119894071	LOC119894071	autocrine motility factor receptor a isoform X1 [Hippoglossus hippoglossus]	E3 ubiquitin-protein ligase AMFR OS=Mus musculus OX=10090 GN=Amfr PE=1 SV=2;	------	0.38	0.45	1.19	0.2	0.54	0.76	1.37	0.54	1.65	1.43	2.29	1.28	1.16342	0.00849038	0.0266109	up
gene-LOC119894113	LOC119894113	PREDICTED: protein FAM192A-like isoform X3 [Neolamprologus brichardi]	PSME3-interacting protein OS=Mus musculus OX=10090 GN=Fam192a PE=1 SV=1;	FAM192A/Fyv6, N-terminal domain	11.8	9.78	7.11	9.09	9.8	8.49	6.3	10.93	12.31	8.79	9.04	6.64	-1.33767	4.90589e-09	8.37003e-08	down
gene-LOC119894140	LOC119894140	------	------	------	1.91	2.03	2.21	1.55	3.6	2.15	9.97	10.25	12.9	33.01	7.15	14.53	2.32184	1.92157e-16	1.11338e-14	up
gene-LOC119894156	LOC119894156	anoctamin-1-like isoform X1 [Mastacembelus armatus]	Anoctamin-1 OS=Mus musculus OX=10090 GN=Ano1 PE=1 SV=2;	Calcium-activated chloride channel;Dimerisation domain of Ca+-activated chloride-channel, anoctamin	1.3	1.55	3.63	1.02	0.76	0.89	14.15	7.01	9.58	8.41	7.69	7.08	2.43206	2.2474e-07	2.68849e-06	up
gene-LOC119894165	LOC119894165	cyclin-dependent kinase inhibitor 1C-like [Amphiprion ocellaris]	Cyclin-dependent kinase inhibitor 1C OS=Homo sapiens OX=9606 GN=CDKN1C PE=1 SV=1;	Cyclin-dependent kinase inhibitor	6.32	6.85	3.82	7.89	7.1	7.75	13.58	11.18	25.94	54.87	14.42	35.96	1.7208	8.98103e-11	2.18738e-09	up
gene-LOC119894172	LOC119894172	LOW QUALITY PROTEIN: mixed lineage kinase domain-like protein [Labrus bergylta]	Mixed lineage kinase domain-like protein OS=Mus musculus OX=10090 GN=Mlkl PE=1 SV=1;	Protein tyrosine and serine/threonine kinase;Protein kinase domain	5.05	5.71	4.47	10.07	7.62	6.63	1.12	3.09	5.22	7.09	2.32	3.01	-1.10503	3.67887e-05	0.00024902	down
gene-LOC119894179	LOC119894179	E3 ubiquitin-protein ligase TRIM21-like [Larimichthys crocea]	Zinc-binding protein A33 OS=Pleurodeles waltl OX=8319 PE=1 SV=2;	SPRY-associated domain;SPRY domain;RING-type zinc-finger;Zinc finger, C3HC4 type;B-box zinc finger;zinc finger of C3HC4-type, RING;Zinc finger, C3HC4 type;Zinc finger, C3HC4 type;Ring finger domain;zinc-RING finger domain;U-box domain	17.47	21.69	16.66	21.98	30.02	33.91	1.74	4.07	5.96	4	8.83	5.3	-2.31108	1.26302e-11	3.57599e-10	down
gene-LOC119894182	LOC119894182	uncharacterized protein LOC111217773 [Seriola dumerili]	Apolipoprotein L5 OS=Homo sapiens OX=9606 GN=APOL5 PE=2 SV=1;	Apolipoprotein L	13.48	31.34	2.05	22.61	3.51	37.02	2.09	4.45	6.55	0.89	1.49	0.81	-2.72182	2.27518e-05	0.000163242	down
gene-LOC119894194	LOC119894194	apolipoprotein L4 [Lateolabrax maculatus]	Apolipoprotein L6 OS=Homo sapiens OX=9606 GN=APOL6 PE=2 SV=1;	Apolipoprotein L	6.84	9.93	3.14	8.79	2.47	9.51	0.57	0.67	2.79	2.32	1.23	0.74	-2.53774	6.66848e-12	1.98032e-10	down
gene-LOC119894196	LOC119894196	cytochrome P450 2F2-like isoform X1 [Perca flavescens]	Cytochrome P450 2J6 OS=Mus musculus OX=10090 GN=Cyp2j6 PE=2 SV=2;	Cytochrome P450	17.06	30.56	15.48	4.06	17.65	39.25	5.44	6.71	0.5	0.24	0.6	1.68	-2.76584	0.00032649	0.00166893	down
gene-LOC119894198	LOC119894198	PREDICTED: protein FAM192A [Pundamilia nyererei]	PSME3-interacting protein OS=Mus musculus OX=10090 GN=Fam192a PE=1 SV=1;	FAM192A/Fyv6, N-terminal domain	8.75	8.91	8.67	8.61	7.16	6.76	2.59	2.72	5.4	5.01	6.02	3.55	-1.21026	1.19477e-06	1.1977e-05	down
gene-LOC119894209	LOC119894209	uncharacterized protein LOC104938820 isoform X1 [Larimichthys crocea]	Apolipoprotein L6 OS=Homo sapiens OX=9606 GN=APOL6 PE=2 SV=1;	Apolipoprotein L	0.96	1.05	1.08	1.89	1.48	2.92	0	0	0	0.42	0.43	0.18	-3.40111	6.30106e-06	5.23204e-05	down
gene-LOC119894211	LOC119894211	------	------	------	0.13	0.07	0.15	0.03	0.16	0.18	0.66	0.5	0.14	0.13	0.85	0.47	2.00189	0.00565224	0.0189297	up
gene-LOC119894215	LOC119894215	uncharacterized protein LOC116063704 isoform X3 [Sander lucioperca]	Apolipoprotein L6 OS=Homo sapiens OX=9606 GN=APOL6 PE=2 SV=1;	Apolipoprotein L	19.02	8.77	17.61	6.4	34.94	27.77	10.45	3.56	3.96	6.51	14.25	4.51	-2.19867	2.556e-12	8.0548e-11	down
gene-LOC119894219	LOC119894219	NLR family CARD domain-containing protein 3-like isoform X1 [Sander lucioperca]	NLR family CARD domain-containing protein 3 OS=Homo sapiens OX=9606 GN=NLRC3 PE=1 SV=2;	NLRC4 helical domain HD2;NACHT domain;Fish-specific NACHT associated domain;NOD2 winged helix domain;SPRY-associated domain;SPRY domain;Leucine Rich repeat	1.11	1.5	0.45	1.56	0.87	1.42	0.13	0.16	0.44	0.57	0.08	0.6	-2.32569	1.58953e-07	1.96806e-06	down
gene-LOC119894221	LOC119894221	olfactomedin-like [Anarrhichthys ocellatus]	Olfactomedin-4 OS=Homo sapiens OX=9606 GN=OLFM4 PE=1 SV=1;	Olfactomedin-like domain	8.39	3.13	0.31	30.04	0.44	1.23	2.23	9.15	4.82	5.56	20.46	6.9	1.89925	4.06273e-05	0.000271945	up
gene-LOC119894223	LOC119894223	uncharacterized protein LOC104938820 isoform X1 [Larimichthys crocea]	Apolipoprotein L6 OS=Homo sapiens OX=9606 GN=APOL6 PE=2 SV=1;	Apolipoprotein L	0.84	8.55	3.08	10.87	4.26	5.04	0.12	0.13	1.59	0.41	0.3	0.29	-3.76387	3.71515e-11	9.74007e-10	down
gene-LOC119894241	LOC119894241	high choriolytic enzyme 2-like [Etheostoma spectabile]	High choriolytic enzyme 1 OS=Oryzias latipes OX=8090 GN=hcea PE=1 SV=1;	Astacin	148.75	147.57	236.68	58.87	10.13	126.95	14.97	74.47	6.75	105.74	18.85	52.03	-1.65734	0.0113439	0.0337216	down
gene-LOC119894247	LOC119894247	putative receptor-interacting serine/threonine-protein kinase 3-like [Scophthalmus maximus]	Receptor-interacting serine/threonine-protein kinase 3 OS=Rattus norvegicus OX=10116 GN=Ripk3 PE=1 SV=3;	Protein tyrosine and serine/threonine kinase;Protein kinase domain;Caspase recruitment domain;Lipopolysaccharide kinase	16.28	15.8	11.85	11.48	16.89	16.06	1.9	2.07	13.53	12.45	3.04	3.57	-1.64308	2.19723e-06	2.08114e-05	down
gene-LOC119894275	LOC119894275	E3 ubiquitin-protein ligase TRIM21-like [Larimichthys crocea]	Zinc-binding protein A33 OS=Pleurodeles waltl OX=8319 PE=1 SV=2;	SPRY-associated domain;SPRY domain;B-box zinc finger;Zinc finger, C3HC4 type;RING-type zinc-finger;zinc finger of C3HC4-type, RING;Zinc finger, C3HC4 type;Zinc finger, C3HC4 type;Ring finger domain;zinc-RING finger domain;U-box domain;Prokaryotic RING finger family 4	5.78	6.8	5.42	9.75	9.79	9.45	0.25	1.62	1.63	1.48	1.14	1.77	-2.70665	1.34306e-16	7.91736e-15	down
gene-LOC119894281	LOC119894281	prosaposin receptor GPR37-like [Seriola dumerili]	Prosaposin receptor GPR37 OS=Homo sapiens OX=9606 GN=GPR37 PE=1 SV=2;	7 transmembrane receptor	1.01	1.08	0.2	1.05	1.04	1.27	0	0.11	0.22	0	0.11	0.53	-2.59025	0.000875486	0.00389422	down
gene-LOC119894306	LOC119894306	transcriptional enhancer factor TEF-3-like isoform X3 [Betta splendens]	Transcriptional enhancer factor TEF-3 OS=Gallus gallus OX=9031 GN=TEAD4 PE=2 SV=1;	YAP binding domain	1.23	1.61	1.39	1.72	1.56	2.78	6.5	6.43	9.98	13.01	7.25	8.25	2.20308	2.35985e-45	7.66079e-43	up
gene-LOC119894313	LOC119894313	C-C motif chemokine 4-like [Anabas testudineus]	C-C motif chemokine 4 OS=Bos taurus OX=9913 GN=CCL4 PE=3 SV=1;	Small cytokines	4.05	4.41	0.94	1.83	2.37	2.36	24.69	58.85	5.93	23.19	4.44	9.81	3.09495	6.21037e-07	6.6897e-06	up
gene-LOC119894316	LOC119894316	Amine sulfotransferase [Larimichthys crocea]	Amine sulfotransferase OS=Mus musculus OX=10090 GN=Sult3a1 PE=2 SV=1;	Sulfotransferase domain;Sulfotransferase family	15.82	18.94	6.08	10.67	16.56	14.61	2.23	0.62	1.42	0.65	4.93	1.38	-2.80983	1.46356e-07	1.82161e-06	down
gene-LOC119894342	LOC119894342	receptor-type tyrosine-protein phosphatase beta isoform X1 [Larimichthys crocea]	Receptor-type tyrosine-protein phosphatase beta OS=Mus musculus OX=10090 GN=Ptprb PE=1 SV=1;	Fibronectin type III domain;Protein-tyrosine phosphatase;Transmembrane domain of protein tyrosine phosphatase, receptor type J	4.66	6.91	4.08	5.14	5.19	3.25	9.04	12.53	10.02	16.55	7.43	14.03	1.20855	9.105e-07	9.4264e-06	up
gene-LOC119894353	LOC119894353	hypothetical protein PFLUV_G00104710 [Perca fluviatilis]	Fanconi anemia group A protein OS=Homo sapiens OX=9606 GN=FANCA PE=1 SV=2;	Fanconi anaemia group A protein N terminus;Fanconi anaemia group A protein	4.3	3.02	3.57	4.31	3.88	3.58	1.47	2.64	1.03	0.56	2.2	1.07	-1.397	0.000713096	0.00326613	down
gene-LOC119894375	LOC119894375	Kelch repeat and BTB domain-containing protein 13 [Larimichthys crocea]	Peroxisomal succinyl-coenzyme A thioesterase OS=Mus musculus OX=10090 GN=Acot4 PE=1 SV=1;	BAAT / Acyl-CoA thioester hydrolase C terminal;Acyl-CoA thioester hydrolase/BAAT N-terminal region;Prolyl oligopeptidase family;Dienelactone hydrolase family	3.79	4.61	1.15	0.86	3.3	4.26	0.71	0.99	0.17	0.4	0.34	0.11	-3.15626	1.34156e-11	3.78031e-10	down
gene-LOC119894378	LOC119894378	------	------	------	2.9	1.66	2.59	1.83	2.45	4.13	0.9	6.23	3.45	12.32	3.72	4.35	2.56378	1.16408e-06	1.1724e-05	up
gene-LOC119894391	LOC119894391	hypothetical protein F2P81_023394 [Scophthalmus maximus]	------	------	0.49	0.77	0.24	0.25	0.27	1.13	3.66	2.31	4.74	3.39	3.11	1.9	2.54707	1.13792e-10	2.71566e-09	up
gene-LOC119894395	LOC119894395	uncharacterized protein LOC115586965 [Sparus aurata]	Toll-like receptor 2 type-1 OS=Gallus gallus OX=9031 GN=TLR2-1 PE=2 SV=1;	TIR domain;TIR domain	1.68	2.86	2.51	3.06	3.84	5.11	0.63	1.85	3.52	2.12	1.08	1.38	-1.03312	0.00191484	0.00759209	down
gene-LOC119894420	LOC119894420	protein-methionine sulfoxide oxidase mical2b-like isoform X2 [Sparus aurata]	Protein-methionine sulfoxide oxidase mical2b OS=Danio rerio OX=7955 GN=mical2b PE=2 SV=2;	Bivalent Mical/EHBP Rab binding domain;Calponin homology;CAMSAP CH domain;LIM domain;Pyridine nucleotide-disulphide oxidoreductase;FAD binding domain;Pyridine nucleotide-disulphide oxidoreductase;FAD dependent oxidoreductase;Pyridine nucleotide-disulphide oxidoreductase;Putative NA;FAD binding domain	0.64	1.38	0.52	1.13	0.86	0.79	0.75	1.76	2.14	4.19	3.51	1.31	1.19772	0.00029277	0.00151851	up
gene-LOC119894433	LOC119894433	aldo-keto reductase family 1 member D1-like [Etheostoma spectabile]	3-oxo-5-beta-steroid 4-dehydrogenase OS=Homo sapiens OX=9606 GN=AKR1D1 PE=1 SV=1;	Aldo/keto reductase family	38.87	62.36	28.86	27.47	61.52	65.43	10.87	16.33	7	3.96	28.88	6.99	-1.79436	0.000319271	0.00163626	down
gene-LOC119894441	LOC119894441	myosin phosphatase Rho-interacting protein-like [Epinephelus lanceolatus]	Myosin phosphatase Rho-interacting protein OS=Homo sapiens OX=9606 GN=MPRIP PE=1 SV=3;	PH domain;Pleckstrin homology domain	0.27	0.41	0.09	0.36	0.18	0.51	0.19	0.31	1.36	1.1	0.8	2.03	1.5085	0.00180982	0.00723866	up
gene-LOC119894465	LOC119894465	proton myo-inositol cotransporter-like isoform X1 [Sander lucioperca]	Proton myo-inositol cotransporter OS=Rattus norvegicus OX=10116 GN=Slc2a13 PE=1 SV=2;	Sugar;Major Facilitator Superfamily	7.72	4.22	1.94	1.65	2.63	3.39	33.08	6.34	13.62	13.75	16.18	10.32	2.16179	1.33706e-12	4.47539e-11	up
gene-LOC119894630	LOC119894630	uncharacterized protein LOC109986365 [Labrus bergylta]	Protein PRR14L OS=Homo sapiens OX=9606 GN=PRR14L PE=1 SV=1;	Drosophila Tantalus-like	3.66	5.97	9.21	7.15	4.92	3.49	12.14	13.68	14.97	20.01	9.43	12.29	1.04897	0.000724052	0.00331055	up
gene-LOC119894641	LOC119894641	oxysterol-binding protein-related protein 1-like isoform X1 [Parambassis ranga]	Oxysterol-binding protein-related protein 1 OS=Homo sapiens OX=9606 GN=OSBPL1A PE=1 SV=2;	Oxysterol-binding protein;Ankyrin repeats;Ankyrin repeat;Ankyrin repeats;Ankyrin repeats;Ankyrin repeat;PH domain	6.72	10.6	3.23	4.11	5.59	7.16	2.33	1.41	3.9	5.04	1.58	2.02	-1.40269	1.10264e-06	1.11811e-05	down
gene-LOC119894651	LOC119894651	complement component C3 [Oplegnathus fasciatus]	Complement C3;	A-macroglobulin TED domain;Alpha-2-macroglobulin family;Anaphylotoxin-like domain	61.65	72.1	30.86	33.67	53.36	36.71	15.73	20.17	9.93	3.35	18.65	10.55	-1.73967	0.000104345	0.00061912	down
gene-LOC119894655	LOC119894655	interferon-induced very large GTPase 1-like isoform X1 [Sander lucioperca]	Interferon-induced very large GTPase 1 OS=Mus musculus OX=10090 GN=Gvin1 PE=1 SV=1;	------	1.5	1.61	2.58	3.14	5.1	8.42	0.04	0.54	0.17	0.93	1.17	1.1	-2.58383	1.70947e-05	0.000127474	down
gene-LOC119894656	LOC119894656	LOW QUALITY PROTEIN: interferon-induced very large GTPase 1-like [Epinephelus lanceolatus]	Up-regulator of cell proliferation OS=Bos taurus OX=9913 GN=URGCP PE=2 SV=2;	------	0.16	0.2	0.34	0.4	0.65	0.81	0.03	0	0.36	0.08	0.11	0.05	-2.28901	0.000346874	0.00175721	down
gene-LOC119894658	LOC119894658	receptor-type tyrosine-protein phosphatase mu-like isoform X7 [Denticeps clupeoides]	Receptor-type tyrosine-protein phosphatase mu OS=Homo sapiens OX=9606 GN=PTPRM PE=1 SV=2;	Protein-tyrosine phosphatase;MAM domain, meprin/A5/mu;Fibronectin type III domain;Immunoglobulin domain;Transmembrane domain of protein tyrosine phosphatase, receptor type J;Immunoglobulin I-set domain;Immunoglobulin domain;Immunoglobulin domain	1.29	2.39	1.23	3.31	1.96	1.79	3.61	5.58	3.53	10.39	2.7	4.91	1.21184	5.01681e-05	0.000327426	up
gene-LOC119894679	LOC119894679	butyrophilin subfamily 1 member A1-like [Epinephelus lanceolatus]	Myelin-oligodendrocyte glycoprotein OS=Macaca fascicularis OX=9541 GN=MOG PE=2 SV=1;	Immunoglobulin V-set domain;Immunoglobulin domain;Immunoglobulin domain;Immunoglobulin I-set domain	0.67	1.16	1.91	0	0.86	0.19	14.86	9.99	6.69	6.93	18.17	4.98	3.63995	5.53716e-07	6.03309e-06	up
gene-LOC119894698	LOC119894698	hepatic leukemia factor [Larimichthys crocea]	Hepatic leukemia factor OS=Homo sapiens OX=9606 GN=HLF PE=2 SV=1;	Basic region leucine zipper;bZIP transcription factor	9.86	12.86	11.1	8.86	11	5.32	23.19	38.28	8.32	25.29	17.66	27.56	1.23523	0.00288159	0.0107693	up
gene-LOC119894706	LOC119894706	kinesin-like protein KIF23 isoform X1 [Seriola lalandi dorsalis]	Kinesin-like protein KIF23 OS=Homo sapiens OX=9606 GN=KIF23 PE=1 SV=3;	Kinesin motor domain;Arf6-interacting domain of mitotic kinesin-like protein 1;Microtubule binding	1.01	0.38	0.74	0.9	0.93	1.14	0	0.14	0.57	0.39	0.21	0	-2.33358	0.000476385	0.00230914	down
gene-LOC119894724	LOC119894724	PREDICTED: 40S ribosomal protein S27-like [Lates calcarifer]	40S ribosomal protein S27-like OS=Bos taurus OX=9913 GN=RPS27L PE=3 SV=3;	Ribosomal protein S27	145.28	166.04	171.68	104.15	214.18	231.12	10.49	4.46	29.76	18.09	10.07	3.69	-4.09241	1.41473e-26	1.8421e-24	down
gene-LOC119894732	LOC119894732	prohibitin-2-like isoform X1 [Sphaeramia orbicularis]	Prohibitin-2 OS=Xenopus tropicalis OX=8364 GN=phb2 PE=2 SV=1;	SPFH domain / Band 7 family	40.59	46.69	44.05	44.29	46.12	42.08	4.97	6.24	27.81	9.92	7.69	5.48	-2.27945	7.38816e-13	2.58619e-11	down
gene-LOC119894769	LOC119894769	Transmembrane 4 L6 family member 4 [Anoplopoma fimbria]	Transmembrane 4 L6 family member 1 OS=Homo sapiens OX=9606 GN=TM4SF1 PE=1 SV=1;	L6 membrane protein	3.58	3.04	1.47	4.77	3.91	8.2	0.34	1.46	0.94	8.74	0.43	1.05	-1.4014	0.0130333	0.0378231	down
gene-LOC119894776	LOC119894776	multidrug and toxin extrusion protein 1-like [Perca flavescens]	Multidrug and toxin extrusion protein 1 OS=Danio rerio OX=7955 GN=slc47a1 PE=2 SV=1;	MatE	1.73	2.28	0.54	0.88	1.01	1.72	0.09	0.11	0.83	0.77	0.46	0.35	-1.93655	5.52082e-06	4.65596e-05	down
gene-LOC119894811	LOC119894811	P2X purinoceptor 1 isoform X1 [Salarias fasciatus]	P2X purinoceptor 1 OS=Rattus norvegicus OX=10116 GN=P2rx1 PE=2 SV=1;	------	1.2	0.29	0.59	2.13	1.26	1.44	0.51	1.66	4.74	12.57	1.22	1.67	1.52602	0.0100024	0.0304252	up
gene-LOC119894827	LOC119894827	LOW QUALITY PROTEIN: uncharacterized protein LOC100485665 [Xenopus tropicalis]	Histone H3.2 OS=Bos taurus OX=9913 PE=1 SV=2;	Core histone H2A/H2B/H3/H4;Centromere kinetochore component CENP-T histone fold;PCNA-associated factor histone like domain;CENP-S protein	0.32	0	0.12	0.45	0	0	5.06	0.81	0.9	0.79	1.17	1.44	3.68375	0.00025241	0.00133429	up
gene-LOC119894828	LOC119894828	histone H2A-like [Mastacembelus armatus]	Histone H2A OS=Oncorhynchus mykiss OX=8022 PE=1 SV=2;	C-terminus of histone H2A;Core histone H2A/H2B/H3/H4;Histone-like transcription factor	0.89	0.16	1.07	0.49	0.43	1.62	4.49	2.93	1.69	1.61	4.2	2.92	1.94929	0.00167361	0.00677159	up
gene-LOC119894830	LOC119894830	histone H2B 1/2-like [Danio rerio]	Histone H2B 1/2 OS=Danio rerio OX=7955 GN=zgc:112234 PE=2 SV=3;	Core histone H2A/H2B/H3/H4;Histone-like transcription factor	0.75	0.8	1.28	2.35	1.07	0.4	5.2	9.51	8.07	7.66	8.07	7.55	2.64474	2.20715e-10	4.99862e-09	up
gene-LOC119894831	LOC119894831	hypothetical protein DBR06_SOUSAS30410014 [Sousa chinensis]	Histone H4 OS=Bos taurus OX=9913 PE=1 SV=2;	Centromere kinetochore component CENP-T histone fold;TATA box binding protein associated factor;CENP-S protein;Core histone H2A/H2B/H3/H4;Histone-like transcription factor	0.7	1.45	0.21	0.29	0.43	2.2	6.06	1.31	1.98	6.9	5.19	1.5	2.07421	0.00104494	0.00453868	up
gene-LOC119894872	LOC119894872	pentraxin fusion protein-like [Epinephelus lanceolatus]	Pentraxin fusion protein OS=Xenopus laevis OX=8355 GN=pxn1 PE=2 SV=1;	------	203.48	89.72	19.82	37.5	42.47	45.73	7.16	29.94	18.12	4.27	6.52	30.76	-2.19953	0.000440537	0.00215789	down
gene-LOC119894878	LOC119894878	pentraxin fusion protein-like [Sander lucioperca]	Pentraxin fusion protein OS=Xenopus laevis OX=8355 GN=pxn1 PE=2 SV=1;	Pentaxin family;Concanavalin A-like lectin/glucanases superfamily	77.62	32.76	7.01	12.33	13.25	15.12	2.98	11.54	5.66	0.73	1.89	8.79	-2.30131	0.000816087	0.00367255	down
gene-LOC119894892	LOC119894892	hypothetical protein F7725_006437 [Dissostichus mawsoni]	Histone H2B OS=Oncorhynchus mykiss OX=8022 PE=1 SV=2;	Core histone H2A/H2B/H3/H4;Histone-like transcription factor	0.56	0.77	0	0	0	0	6.01	2.85	7.95	4.93	5.87	1.77	4.34177	7.82072e-07	8.24812e-06	up
gene-LOC119894899	LOC119894899	pentraxin fusion protein-like [Epinephelus lanceolatus]	Pentraxin fusion protein OS=Xenopus laevis OX=8355 GN=pxn1 PE=2 SV=1;	------	560.87	296.07	59.29	50.15	83.48	135.94	19.08	99.11	27.51	4.79	21.23	75.83	-2.21186	0.000530865	0.00252975	down
gene-LOC119894926	LOC119894926	Hepatic leukemia factor [Channa argus]	Hepatic leukemia factor OS=Homo sapiens OX=9606 GN=HLF PE=2 SV=1;	Basic region leucine zipper;bZIP transcription factor	4.51	4.71	4.32	3.93	4.69	2.61	10.26	17.28	4.31	11.3	8.58	12.78	1.36328	0.000466791	0.00226727	up
gene-LOC119894934	LOC119894934	cerebellin-2-like isoform X2 [Epinephelus lanceolatus]	Complement C1q-like protein 2 OS=Homo sapiens OX=9606 GN=C1QL2 PE=2 SV=2;	C1q domain;RIM-binding protein of the cytomatrix active zone	6.47	6.42	9.62	2.15	0.18	4.03	0.08	2.17	0.03	0.45	0	5.41	-2.79541	0.0146177	0.0415068	down
gene-LOC119894947	LOC119894947	hypothetical protein F2P81_024814 [Scophthalmus maximus]	Histone H2A OS=Oncorhynchus mykiss OX=8022 PE=1 SV=2;	C-terminus of histone H2A;Core histone H2A/H2B/H3/H4;Histone-like transcription factor	0	0.36	0	0.19	0	0.07	18.06	14.38	22.77	1.21	2.42	30.82	7.21486	3.63875e-15	1.74204e-13	up
gene-LOC119894948	LOC119894948	histone H2A-like protein [Labeo rohita]	Histone H2A OS=Oncorhynchus mykiss OX=8022 PE=1 SV=2;	C-terminus of histone H2A;Core histone H2A/H2B/H3/H4;Histone-like transcription factor	0.22	0.35	0.07	0.18	0.33	0.19	12.43	10.01	13.7	2.34	2.02	17.14	5.39334	2.15385e-16	1.23888e-14	up
gene-LOC119895001	LOC119895001	solute carrier family 13 member 2 isoform X1 [Anabas testudineus]	Solute carrier family 13 member 2 OS=Homo sapiens OX=9606 GN=SLC13A2 PE=2 SV=1;	------	0.09	0.4	0.29	0.33	0	0.66	1.78	2.86	2.41	0.38	1.49	1.47	3.00818	2.66447e-05	0.000187757	up
gene-LOC119895018	LOC119895018	LOW QUALITY PROTEIN: interferon-induced very large GTPase 1-like [Epinephelus lanceolatus]	Interferon-induced very large GTPase 1 OS=Mus musculus OX=10090 GN=Gvin1 PE=1 SV=1;	------	5.72	7.45	2.73	4.92	5.34	7.08	0.78	2.17	3.96	3.73	4.91	1.58	-1.10775	0.00143892	0.00595208	down
gene-LOC119895019	LOC119895019	LOW QUALITY PROTEIN: interferon-induced very large GTPase 1-like [Epinephelus lanceolatus]	------	------	5.44	7	4.69	8.15	4.61	6.51	0.37	0.34	2.09	1.65	0.58	0.17	-2.0859	1.86996e-10	4.30654e-09	down
gene-LOC119895030	LOC119895030	tripartite motif-containing protein 16-like [Cottoperca gobio]	E3 ubiquitin/ISG15 ligase TRIM25 OS=Homo sapiens OX=9606 GN=TRIM25 PE=1 SV=2;	------	2.2	4.28	2.49	3.7	4.79	4.99	0.35	0.36	1.57	0.76	0.8	0.67	-2.48899	4.97785e-14	2.09158e-12	down
gene-LOC119895057	LOC119895057	PREDICTED: sodium/potassium/calcium exchanger 3-like isoform X3 [Lates calcarifer]	Sodium/potassium/calcium exchanger 3 OS=Homo sapiens OX=9606 GN=SLC24A3 PE=2 SV=4;	Sodium/calcium exchanger protein	2.38	3.51	0.54	0.73	1.12	1.52	0.15	0.12	1.18	1.09	0.27	0.18	-2.09998	4.98255e-05	0.000325638	down
gene-LOC119895063	LOC119895063	cytoskeleton-associated protein 2-like [Sparus aurata]	Cytoskeleton-associated protein 2 OS=Bos taurus OX=9913 GN=CKAP2 PE=2 SV=1;	Cytoskeleton-associated protein 2 C-terminus	2.38	2	2.41	1.56	2.62	4.26	0.56	0.87	0.99	1.47	0.68	0.6	-1.74417	1.07691e-09	2.11438e-08	down
gene-LOC119895075	LOC119895075	SH3 and multiple ankyrin repeat domains protein 3-like isoform X2 [Anarrhichthys ocellatus]	SH3 and multiple ankyrin repeat domains protein 3 OS=Homo sapiens OX=9606 GN=SHANK3 PE=1 SV=3;	------	0.38	0.16	0.14	0.23	0.2	0.3	1.7	0.95	2	0.28	1.07	1.55	2.01142	2.26351e-05	0.000162646	up
gene-LOC119895089	LOC119895089	aquaporin-11-like [Seriola dumerili]	Aquaporin-11 OS=Homo sapiens OX=9606 GN=AQP11 PE=1 SV=1;	Major intrinsic protein	4.61	3.96	1.95	2.06	5.3	3.65	0.27	0.77	1.48	0.21	0.95	1.38	-2.17939	4.23e-06	3.68674e-05	down
gene-LOC119895101	LOC119895101	complement factor B-like [Epinephelus lanceolatus]	Complement factor B OS=Pongo pygmaeus OX=9600 GN=CFB PE=3 SV=1;	Trypsin;Sushi repeat;von Willebrand factor type A domain;von Willebrand factor type A domain	2236.94	2042.77	1857.03	1559.34	2374.69	2380.71	604.21	706.01	792.54	287.52	1323.67	773.57	-1.47262	8.47526e-05	0.000518448	down
gene-LOC119895121	LOC119895121	A disintegrin and metalloproteinase with thrombospondin motifs 2 [Larimichthys crocea]	A disintegrin and metalloproteinase with thrombospondin motifs 2 OS=Bos taurus OX=9913 GN=ADAMTS2 PE=1 SV=1;	Reprolysin family propeptide;Thrombospondin type 1 domain;ADAM-TS Spacer 1;Thrombospondin type 1 domain;ADAM cysteine-rich domain;Reprolysin;Metallo-peptidase family M12;Spondin-like TSP1 domain;Metallo-peptidase family M12B Reprolysin-like;Metallo-peptidase family M12B Reprolysin-like;Metallo-peptidase family M12B Reprolysin-like	16.76	33.47	13.24	45.88	23.62	27.88	3.31	10.7	4.6	13.1	15.01	9.61	-1.45809	0.000141052	0.000803863	down
gene-LOC119895143	LOC119895143	vacuole membrane protein 1 isoform X2 [Larimichthys crocea]	Vacuole membrane protein 1 OS=Xenopus tropicalis OX=8364 GN=vmp1 PE=2 SV=1;	SNARE associated Golgi protein	2.71	2.83	2.39	3.19	2.99	3.17	12.25	11.03	36.09	61.66	11.96	14.73	2.74564	4.43051e-27	6.03415e-25	up
gene-LOC119895145	LOC119895145	E3 ubiquitin-protein ligase TRIM21 [Larimichthys crocea]	E3 ubiquitin-protein ligase TRIM21 OS=Homo sapiens OX=9606 GN=TRIM21 PE=1 SV=1;	SPRY-associated domain;PAAD/DAPIN/Pyrin domain;SPRY domain	5.41	3.83	3.9	5.22	4.24	6.92	2.01	0.63	1.65	1.13	0.41	2.1	-2.32184	2.79932e-10	6.20565e-09	down
gene-LOC119895159	LOC119895159	polypeptide N-acetylgalactosaminyltransferase 10 [Larimichthys crocea]	Polypeptide N-acetylgalactosaminyltransferase 10 OS=Rattus norvegicus OX=10116 GN=Galnt10 PE=2 SV=1;	Glycosyl transferase family 2;Ricin-type beta-trefoil lectin domain;N-terminal domain of galactosyltransferase;Glycosyltransferase like family 2	2.79	3.13	2.13	3.56	3	4.17	0.3	0.84	2.39	2.22	1.15	1.57	-1.39116	9.44809e-07	9.74567e-06	down
gene-LOC119895193	LOC119895193	uncharacterized protein LOC115594396 [Sparus aurata]	------	------	8.86	10.42	15.59	21.01	24.72	19.03	0.11	1.93	2.3	1.47	2.61	1.68	-3.44257	6.70224e-14	2.74792e-12	down
gene-LOC119895194	LOC119895194	uncharacterized protein LOC115594396 [Sparus aurata]	------	------	0.21	0.79	0.41	1.25	1.16	1.11	0.03	0.1	0.35	0.08	0.39	0.35	-2.00756	0.000773865	0.0035092	down
gene-LOC119895226	LOC119895226	hypothetical protein FQN60_000621, partial [Etheostoma spectabile]	Pineal opsin OS=Petromyzon marinus OX=7757 PE=1 SV=1;	------	0.08	0.05	0.32	0.14	0.19	0.05	0.96	0.75	0.47	0.08	0.48	0.36	1.8407	0.0158143	0.0443038	up
gene-LOC119895234	LOC119895234	palmitoyltransferase ZDHHC20-like [Sparus aurata]	Palmitoyltransferase ZDHHC20 OS=Homo sapiens OX=9606 GN=ZDHHC20 PE=1 SV=1;	DHHC palmitoyltransferase	4.7	3.19	6.69	3.16	4.24	3.92	9.93	7.43	16.74	13.91	16.67	10.35	1.35587	8.74318e-06	7.03791e-05	up
gene-LOC119895253	LOC119895253	CCR4-NOT transcription complex subunit 2-like isoform X2 [Labrus bergylta]	CCR4-NOT transcription complex subunit 2 OS=Homo sapiens OX=9606 GN=CNOT2 PE=1 SV=1;	NOT2 / NOT3 / NOT5 family	7.2	9.94	7.57	9.34	7.75	9.36	21.57	25.92	20.03	42.51	19.07	24.2	1.45409	1.93238e-13	7.39799e-12	up
gene-LOC119895269	LOC119895269	heat shock protein 70b [Siniperca chuatsi]	Heat shock 70 kDa protein 1 OS=Oryzias latipes OX=8090 PE=3 SV=1;	Hsp70 protein;MreB/Mbl protein	1.06	1.28	5	3.15	2.75	5.28	4703.43	3474.36	1837.4	3720.17	3039.12	2928.29	10.0392	4.74643e-111	7.49873e-108	up
gene-LOC119895282	LOC119895282	rho GTPase-activating protein 26 [Seriola dumerili]	Rho GTPase-activating protein 26 OS=Gallus gallus OX=9031 GN=ARHGAP26 PE=1 SV=2;	BAR domain of APPL family;RhoGAP domain;Variant SH3 domain;PH domain;SH3 domain;Variant SH3 domain;IRSp53/MIM homology domain	1.73	2.72	1.39	2.28	3.28	3.32	4.78	4.51	10.14	13.1	10.75	7.81	1.63199	1.82272e-12	5.94969e-11	up
gene-LOC119895311	LOC119895311	heat shock protein 70b [Siniperca chuatsi]	Heat shock 70 kDa protein 1 OS=Oryzias latipes OX=8090 PE=3 SV=1;	Hsp70 protein;MreB/Mbl protein	3.28	1.5	4.59	1.84	2.31	4.42	4383.54	3745.38	1912.87	7909.24	3360.6	4516.56	10.3385	3.33404e-160	1.97525e-156	up
gene-LOC119895319	LOC119895319	heat shock protein 70b [Siniperca chuatsi]	Heat shock 70 kDa protein 1 OS=Oryzias latipes OX=8090 PE=3 SV=1;	Hsp70 protein;MreB/Mbl protein	2.56	2.61	6.85	4.83	2.79	5.05	5350.37	5723.07	2022.2	10297.6	4030.09	6044.69	10.0879	2.11334e-138	5.0082e-135	up
gene-LOC119895321	LOC119895321	Coiled-coil domain-containing protein 136 [Larimichthys crocea]	Coiled-coil domain-containing protein 136 OS=Homo sapiens OX=9606 GN=CCDC136 PE=1 SV=3;	Intermediate filament protein	0.12	0.21	0.09	0.14	0.15	0.07	1.59	2.28	4.5	2.63	1.01	2.44	4.27241	6.35622e-46	2.12155e-43	up
gene-LOC119895369	LOC119895369	hypothetical protein PFLUV_G00193720 [Perca fluviatilis]	Transgelin-3 OS=Rattus norvegicus OX=10116 GN=Tagln3 PE=1 SV=2;	Calponin homology;Calponin family repeat	80.79	125.72	31.85	65.38	63.79	117.92	107.6	162.21	278.7	762.28	168.85	219.45	1.50325	2.34046e-06	2.19486e-05	up
gene-LOC119895372	LOC119895372	HMG box transcription factor BBX isoform X1 [Epinephelus lanceolatus]	HMG box transcription factor BBX OS=Homo sapiens OX=9606 GN=BBX PE=1 SV=1;	Domain of unknown function;HMG;HMG-box domain	2.12	2.88	1.31	1.96	1.91	2.47	0.41	0.5	2.04	2.52	1.09	0.84	-1.0705	9.99953e-05	0.000597048	down
gene-LOC119895377	LOC119895377	A disintegrin and metalloproteinase with thrombospondin motifs 15-like [Seriola dumerili]	A disintegrin and metalloproteinase with thrombospondin motifs 15 OS=Mus musculus OX=10090 GN=Adamts15 PE=2 SV=2;	ADAM-TS Spacer 1;Thrombospondin type 1 domain;Reprolysin;ADAM cysteine-rich domain;Reprolysin family propeptide;Thrombospondin type 1 domain;Metallo-peptidase family M12;Metallo-peptidase family M12B Reprolysin-like;CCN3 Nov like TSP1 domain;Spondin-like TSP1 domain;Metallo-peptidase family M12B Reprolysin-like	6.47	10.77	2.74	9.97	6.21	11.95	0.8	1.36	6.39	1.92	2.68	1.86	-1.84845	2.63415e-06	2.43643e-05	down
gene-LOC119895382	LOC119895382	filamin-C isoform X5 [Larimichthys crocea]	Filamin-C OS=Rattus norvegicus OX=10116 GN=Flnc PE=1 SV=1;	Filamin/ABP280 repeat;Calponin homology	0.8	2.07	0.75	1.85	1.16	0.98	5.66	17.89	9.94	29.88	5.47	12.94	3.24621	3.72906e-19	2.77026e-17	up
gene-LOC119895419	LOC119895419	GRIP and coiled-coil domain-containing protein 1 isoform X1 [Seriola dumerili]	GRIP and coiled-coil domain-containing protein 1 OS=Homo sapiens OX=9606 GN=GCC1 PE=1 SV=1;	GRIP domain	1.78	2.01	2.05	2.8	1.41	1.69	2.61	7.19	3.33	5.77	3.91	3.79	1.0959	0.000853842	0.00381708	up
gene-LOC119895422	LOC119895422	uncharacterized protein LOC116052022 [Sander lucioperca]	Histone H3.2 OS=Bos taurus OX=9913 PE=1 SV=2;	Core histone H2A/H2B/H3/H4;Histone-like transcription factor;Centromere kinetochore component CENP-T histone fold;CENP-S protein;TATA box binding protein associated factor	0	0.2	0.15	0.17	0.3	0.05	0.55	0.59	0.65	1.17	0.8	0.71	2.17648	0.000104096	0.000617799	up
gene-LOC119895431	LOC119895431	LOW QUALITY PROTEIN: NACHT, LRR and PYD domains-containing protein 12-like [Seriola dumerili]	Ribonuclease inhibitor OS=Rattus norvegicus OX=10116 GN=Rnh1 PE=1 SV=2;	Leucine Rich repeat;Leucine Rich repeats	1.86	1.57	6.47	3.27	2.26	8.6	7.48	2.81	16.91	30.36	9.52	21.7	1.70047	0.000427884	0.00210361	up
gene-LOC119895452	LOC119895452	protein mono-ADP-ribosyltransferase PARP12b isoform X4 [Cyclopterus lumpus]	Protein mono-ADP-ribosyltransferase PARP12 OS=Homo sapiens OX=9606 GN=PARP12 PE=1 SV=1;	RNA-binding, Nab2-type zinc finger	1.11	1.03	1.77	2.9	1.93	5.48	0	0.2	0.26	0.17	1.31	0.34	-3.19792	1.26678e-06	1.26135e-05	down
gene-LOC119895493	LOC119895493	condensin-2 complex subunit H2 [Sparus aurata]	Condensin-2 complex subunit H2 OS=Danio rerio OX=7955 GN=ncaph2 PE=2 SV=1;	Condensin II complex subunit CAP-H2 or CNDH2, C-term;Condensin II complex subunit CAP-H2 or CNDH2, N-terminal	1.63	0.72	2.02	2.12	1.89	2.02	0.16	0.29	0.61	0.31	0.74	0.28	-2.28271	7.46579e-08	1.00354e-06	down
gene-LOC119895495	LOC119895495	suppressor of cytokine signaling 2-like [Seriola dumerili]	Suppressor of cytokine signaling 2 OS=Rattus norvegicus OX=10116 GN=Socs2 PE=2 SV=1;	SH2 domain;SOCS box	5.14	4.72	8.73	5.16	6.1	5.53	69.15	57.41	19.24	27.71	43.74	31.91	2.84481	2.9737e-10	6.55543e-09	up
gene-LOC119895496	LOC119895496	suppressor of cytokine signaling 2-like [Seriola dumerili]	Suppressor of cytokine signaling 2 OS=Rattus norvegicus OX=10116 GN=Socs2 PE=2 SV=1;	SH2 domain;SOCS box	8.93	10.81	11.1	7.7	15.97	15.8	176.61	69.68	38.61	36.89	137.12	51.8	2.98304	2.36907e-09	4.32726e-08	up
gene-LOC119895510	LOC119895510	UPF0606 protein KIAA1549-like [Sparus aurata]	UPF0606 protein KIAA1549 OS=Homo sapiens OX=9606 GN=KIAA1549 PE=1 SV=4;	Domain of unknown function	28.4	16.02	6.75	8.45	12.17	22.51	6.41	14.63	7.79	15.38	23.29	10.19	1.92302	7.25945e-05	0.00045189	up
gene-LOC119895520	LOC119895520	inhibitor of growth protein 3 [Sparus aurata]	Inhibitor of growth protein 3 OS=Rattus norvegicus OX=10116 GN=Ing3 PE=2 SV=1;	Inhibitor of growth proteins N-terminal histone-binding;PHD-finger	8.78	12.23	10.28	11.44	10.05	11.65	31.05	28.78	12.67	34.65	21.45	20.85	1.17898	0.000139141	0.000794356	up
gene-LOC119895522	LOC119895522	calumenin-A-like [Seriola dumerili]	Calumenin-A OS=Salmo salar OX=8030 GN=calua PE=2 SV=1;	EF hand;EF hand;EF-hand domain pair	52.86	47.23	62.51	106.44	59.23	61.59	107.67	121.57	331.73	161.08	140.74	123.81	1.18999	1.2755e-05	9.82663e-05	up
gene-LOC119895525	LOC119895525	potassium voltage-gated channel subfamily D member 2-like isoform X1 [Acanthochromis polyacanthus]	Potassium voltage-gated channel subfamily D member 2 OS=Homo sapiens OX=9606 GN=KCND2 PE=1 SV=2;	Domain of unknown function;Ion transport protein;Ion channel	0.5	0.61	0.23	0.9	0.78	0.84	0.44	1.38	2.14	2.8	0.8	1.94	1.09101	0.00224945	0.00873607	up
gene-LOC119895527	LOC119895527	PREDICTED: calumenin isoform X1 [Lates calcarifer]	Calumenin-A OS=Salmo salar OX=8030 GN=calua PE=2 SV=1;	EF hand;EF-hand domain pair;EF hand	14.34	12.89	17.14	29.37	20.11	16.54	30.67	33	92.32	44.21	36.54	32.12	1.12545	6.11408e-05	0.000388033	up
gene-LOC119895532	LOC119895532	transportin-3 [Epinephelus lanceolatus]	Transportin-3 OS=Homo sapiens OX=9606 GN=TNPO3 PE=1 SV=3;	------	2.43	4.25	6.07	9.26	4.65	4.57	13.75	8.61	8.46	18.34	11.48	8.75	1.04881	0.00159551	0.00648773	up
gene-LOC119895534	LOC119895534	------	------	------	1.5	1.26	0.57	1.29	1.38	0.89	3.12	0.82	4.17	3.57	2.72	1.68	1.09521	0.00287987	0.0107645	up
gene-LOC119895535	LOC119895535	------	------	------	0.36	0.21	0.35	0.21	0.2	0.24	0.12	0	0.26	0.13	0.18	0.08	-1.29446	0.0143585	0.0409419	down
gene-LOC119895547	LOC119895547	transmembrane protein 164 isoform X1 [Perca flavescens]	Transmembrane protein 164 OS=Mus musculus OX=10090 GN=Tmem164 PE=1 SV=1;	TMEM164 family	2.62	5.08	2.49	3.59	3.87	4.38	0.56	0.85	2.39	3.98	0.87	1.34	-1.44724	1.97155e-07	2.38941e-06	down
gene-LOC119895558	LOC119895558	histone H2AX [Oreochromis niloticus]	Histone H2AX OS=Danio rerio OX=7955 GN=h2afx PE=2 SV=3;	C-terminus of histone H2A;Core histone H2A/H2B/H3/H4;Histone-like transcription factor	30.43	25.49	37.84	24.64	39.55	24.75	52.85	77.11	104.95	87.44	92.54	83.19	1.30166	2.8077e-07	3.28091e-06	up
gene-LOC119895586	LOC119895586	junctional adhesion molecule C-like, partial [Sander lucioperca]	Junctional adhesion molecule C OS=Homo sapiens OX=9606 GN=JAM3 PE=1 SV=1;	Immunoglobulin domain;Immunoglobulin I-set domain;Immunoglobulin domain;Immunoglobulin V-set domain;Immunoglobulin domain;Immunoglobulin domain	1.5	3.45	1.43	2.49	1.53	2.51	3.64	5.16	5.58	14.56	3.1	6.71	1.36958	4.23753e-07	4.76154e-06	up
gene-LOC119895598	LOC119895598	uncharacterized protein LOC113659976 [Tachysurus fulvidraco]	------	------	0.16	0.1	0.2	0.16	0.28	0.17	0.47	0.24	0.69	0.71	0.27	0.29	1.10216	0.0182026	0.049685	up
gene-LOC119895604	LOC119895604	55 kDa erythrocyte membrane protein isoform X2 [Amphiprion ocellaris]	55 kDa erythrocyte membrane protein OS=Takifugu rubripes OX=31033 GN=mpp1 PE=3 SV=1;	Guanylate kinase;PDZ domain;SH3 domain;Variant SH3 domain;PDZ domain;Variant SH3 domain	17.36	21.4	18.28	18.24	24.5	16.08	7.88	7.83	13.35	15.44	7.91	7.91	-1.12573	2.39848e-11	6.4959e-10	down
gene-LOC119895606	LOC119895606	calpain-5-like [Seriola lalandi dorsalis]	Calpain-5 OS=Mus musculus OX=10090 GN=Capn5 PE=1 SV=1;	Calpain family cysteine protease;Calpain large subunit, domain III;C2 domain	0.17	0.43	0.04	0.25	0.19	0.47	1.66	1.86	2.28	0.97	1.31	2.35	2.78935	1.85046e-09	3.47482e-08	up
gene-LOC119895607	LOC119895607	serine/threonine-protein kinase PAK 3 isoform X1 [Echeneis naucrates]	Serine/threonine-protein kinase PAK 3 OS=Rattus norvegicus OX=10116 GN=Pak3 PE=1 SV=1;	Protein kinase domain;Protein tyrosine and serine/threonine kinase;P21-Rho-binding domain;Kinase-like;Fungal protein kinase	0.18	0.52	0.08	0.3	0.21	0.52	0.43	0.37	2.12	0.63	0.47	0.9	1.30165	0.00439153	0.0152985	up
gene-LOC119895611	LOC119895611	high mobility group protein B1 [Seriola dumerili]	High mobility group protein B1 OS=Bos taurus OX=9913 GN=HMGB1 PE=1 SV=3;	HMG;HMG-box domain	105.62	127.58	84.4	94.82	125.92	147.01	35.09	20.53	70.18	53.89	41.52	43.81	-1.53153	3.13261e-14	1.34487e-12	down
gene-LOC119895622	LOC119895622	uncharacterized protein LOC114566867 isoform X1 [Perca flavescens]	------	OB-fold nucleic acid binding domain;PAAD/DAPIN/Pyrin domain;Replication protein A OB domain;Cell division control protein 24, OB domain 3;Domain of unknown function;HIN-200/IF120x domain	0.61	0.51	0.56	0.71	1.05	0.87	0.05	0.22	0.79	0.48	0.33	0.34	-1.22915	0.00102223	0.00445883	down
gene-LOC119895658	LOC119895658	PREDICTED: interleukin-1 receptor type 2-like [Notothenia coriiceps]	------	Immunoglobulin domain;Immunoglobulin domain	0.54	1.99	1.38	1.29	0.96	0	6.02	4.08	9.25	5.75	0.22	2.18	2.0221	0.0069187	0.022454	up
gene-LOC119895661	LOC119895661	ribonucleoside-diphosphate reductase large subunit-like [Seriola lalandi dorsalis]	Ribonucleoside-diphosphate reductase large subunit OS=Danio rerio OX=7955 GN=rrm1 PE=2 SV=1;	Ribonucleotide reductase, barrel domain;Ribonucleotide reductase, all-alpha domain;ATP cone domain	1.97	1.25	1.98	1.98	2.5	2.54	0.02	0.18	0.51	0.28	0.26	0.16	-3.36697	6.30326e-19	4.59614e-17	down
gene-LOC119895668	LOC119895668	protein CASC3 [Epinephelus lanceolatus]	Protein CASC3 OS=Danio rerio OX=7955 GN=casc3 PE=1 SV=1;	CASC3/Barentsz eIF4AIII binding	5.51	5.63	5.88	8.39	5.61	5.21	14.09	16.44	12.92	25.31	10.31	14.45	1.24694	1.32163e-07	1.66242e-06	up
gene-LOC119895682	LOC119895682	PREDICTED: heat shock cognate 71 kDa protein [Stegastes partitus]	Heat shock cognate 70 kDa protein OS=Oncorhynchus mykiss OX=8022 GN=hsc71 PE=2 SV=2;	Hsp70 protein;MreB/Mbl protein	671.53	701.47	1345.49	926.75	585.35	551.99	2774.47	3796.07	2453.55	4156.51	2635.13	3510.38	1.89004	8.65917e-09	1.39881e-07	up
gene-LOC119895685	LOC119895685	cytotoxic and regulatory T-cell molecule isoform X2 [Cottoperca gobio]	Cytotoxic and regulatory T-cell molecule OS=Mus musculus OX=10090 GN=Crtam PE=1 SV=2;	Immunoglobulin domain;Immunoglobulin V-set domain;Immunoglobulin domain;Immunoglobulin I-set domain;Immunoglobulin domain;CD47 immunoglobulin-like domain	2.31	2.68	1.08	2.6	1.62	3.3	6.81	8.83	10.6	20.92	7.14	4.9	1.93058	1.85296e-12	6.03165e-11	up
gene-LOC119895694	LOC119895694	solute carrier family 22 member 5-like [Cottoperca gobio]	Solute carrier family 22 member 5 OS=Mus musculus OX=10090 GN=Slc22a5 PE=1 SV=1;	Sugar;Major Facilitator Superfamily	17.59	8.92	0.28	11.46	4.75	5.15	0.14	0.26	3.95	1.91	1.1	6.4	-2.03439	0.00849618	0.0266256	down
gene-LOC119895697	LOC119895697	hypothetical protein PFLUV_G00195740, partial [Perca fluviatilis]	Collagenase 3;	------	0.08	2.04	0.07	1.29	0.67	0.7	0.04	0	0.04	0.2	0.24	0.39	-2.42914	0.00522419	0.0177216	down
gene-LOC119895703	LOC119895703	15-hydroxyprostaglandin dehydrogenase [NAD(+)]-like [Sander lucioperca]	15-hydroxyprostaglandin dehydrogenase [NA;	short chain dehydrogenase;Enoyl;KR domain;Polysaccharide biosynthesis protein;NAD dependent epimerase/dehydratase family;GDP-mannose 4,6 dehydratase;3-beta hydroxysteroid dehydrogenase/isomerase family	107.83	86.66	130.24	88.87	116.95	93.21	77.09	34.1	45.55	16.82	65.79	48.65	-1.05938	0.0123045	0.0360926	down
gene-LOC119895706	LOC119895706	15-hydroxyprostaglandin dehydrogenase [NAD(+)]-like [Sander lucioperca]	15-hydroxyprostaglandin dehydrogenase [NA;	short chain dehydrogenase;Enoyl;KR domain;Polysaccharide biosynthesis protein;NAD dependent epimerase/dehydratase family	20.35	31.01	29.6	21.62	24.16	14.7	2.9	2.63	13	9.13	3.53	3.43	-2.2358	5.61996e-12	1.68585e-10	down
gene-LOC119895723	LOC119895723	keratin, type I cytoskeletal 13-like [Seriola dumerili]	Keratin, type I cytoskeletal 50 kDa OS=Carassius auratus OX=7957 PE=2 SV=1;	Intermediate filament protein	1.79	4.43	1.07	3.61	2.87	8.26	0.04	0.79	0	0.5	1.29	1.02	-2.54204	0.000458659	0.00223602	down
gene-LOC119895730	LOC119895730	hephaestin-like protein 1 [Cottoperca gobio]	Hephaestin-like protein 1 OS=Homo sapiens OX=9606 GN=HEPHL1 PE=2 SV=2;	Multicopper oxidase;Multicopper oxidase	13.12	21.33	26.79	31.82	29.84	19.84	1.37	3.92	10.5	7.09	3.38	7.3	-2.33886	8.17591e-12	2.39201e-10	down
gene-LOC119895763	LOC119895763	PREDICTED: LOW QUALITY PROTEIN: vasodilator-stimulated phosphoprotein-like [Lates calcarifer]	Vasodilator-stimulated phosphoprotein OS=Bos taurus OX=9913 GN=VASP PE=2 SV=3;	WH1 domain;VASP tetramerisation domain	3.66	3.96	2.36	3.01	3.27	5.52	0.6	0.85	3.64	4.58	0.96	0.8	-1.27445	0.000245997	0.00130483	down
gene-LOC119895771	LOC119895771	histone H4-like [Marmota flaviventris]	Histone H4 OS=Bos taurus OX=9913 PE=1 SV=2;	Centromere kinetochore component CENP-T histone fold;TATA box binding protein associated factor;CENP-S protein;Core histone H2A/H2B/H3/H4;Histone-like transcription factor	0.82	0.17	0.26	0.27	0.48	0	3.19	1.06	1.49	3.62	5.4	1.44	2.92673	6.3621e-05	0.000401622	up
gene-LOC119895772	LOC119895772	hypothetical protein F7725_006437 [Dissostichus mawsoni]	Histone H2B OS=Oncorhynchus mykiss OX=8022 PE=1 SV=2;	Core histone H2A/H2B/H3/H4;Histone-like transcription factor	0.51	0.13	0.31	0.52	0.11	0.4	4.19	5.69	6.61	3.72	5.01	3.83	3.82092	1.81447e-15	9.14878e-14	up
gene-LOC119895795	LOC119895795	PREDICTED: myotonin-protein kinase-like isoform X1 [Lates calcarifer]	Myotonin-protein kinase OS=Homo sapiens OX=9606 GN=DMPK PE=1 SV=3;	Protein kinase domain;Protein tyrosine and serine/threonine kinase;Kinase-like;DMPK coiled coil domain like	0.15	0.28	0.09	0.31	0.15	0.37	0.48	0.37	1.37	1.06	0.69	0.35	1.49422	8.83304e-05	0.000536753	up
gene-LOC119895829	LOC119895829	------	------	------	0.38	0.68	0.37	0.33	0.44	0.68	3.95	1.52	4.09	10.35	5.1	4.89	3.24685	7.51278e-21	6.47994e-19	up
gene-LOC119895843	LOC119895843	hypothetical protein FQN60_000872 [Etheostoma spectabile]	Leucine-rich repeat neuronal protein 4 OS=Mus musculus OX=10090 GN=Lrrn4 PE=1 SV=2;	------	3.81	7.23	1.97	4.07	4.36	5.53	4.88	7.99	15.62	22.66	9.02	7.77	1.10244	1.50898e-05	0.000113921	up
gene-LOC119895861	LOC119895861	Stromal interaction molecule 1 [Collichthys lucidus]	Stromal interaction molecule 1 OS=Bos taurus OX=9913 GN=STIM1 PE=2 SV=1;	------	0.39	0.31	0.08	0.51	0	0.12	0.57	0.55	1.39	2.59	2.27	0.71	2.14044	0.00103319	0.00449589	up
gene-LOC119895886	LOC119895886	fibroblast growth factor 1 isoform X2 [Sander lucioperca]	Putative fibroblast growth factor 1 OS=Danio rerio OX=7955 GN=fgf1 PE=2 SV=1;	Fibroblast growth factor	3.77	12.57	1.95	6.96	7.07	22.28	0.59	0.88	0.58	0.68	2.25	2.03	-2.87294	1.10229e-07	1.41506e-06	down
gene-LOC119895909	LOC119895909	E3 ubiquitin-protein ligase RNF43 [Larimichthys crocea]	E3 ubiquitin-protein ligase RNF43 OS=Homo sapiens OX=9606 GN=RNF43 PE=1 SV=1;	ZNRF-3 Ectodomain;Ring finger domain;RING-like zinc finger;Zinc finger, C3HC4 type;Zinc finger, C3HC4 type;RING-H2 zinc finger domain;RING-type zinc-finger;Prokaryotic RING finger family 4;zinc-RING finger domain	6.15	5.91	2.34	2.92	4.12	5.59	1.06	1.04	2.36	2.2	2.96	2.67	-1.28632	6.87573e-05	0.000430492	down
gene-LOC119895924	LOC119895924	hypothetical protein DPX16_18171 [Anabarilius grahami]	------	------	0	0.7	0.59	1.06	0	0.49	2.05	1.68	4.24	6.77	5.9	7.13	3.10726	0.00064085	0.00297665	up
gene-LOC119895951	LOC119895951	phospholipid transfer protein-like [Mastacembelus armatus]	Phospholipid transfer protein OS=Homo sapiens OX=9606 GN=PLTP PE=1 SV=1;	LBP / BPI / CETP family, C-terminal domain;LBP / BPI / CETP family, N-terminal domain	2.53	1.79	1.16	5.67	1.73	4.84	0	2.22	0.43	3.12	0.6	0.98	-1.7343	0.00775463	0.0246604	down
gene-LOC119895981	LOC119895981	solute carrier family 35 member F2 [Etheostoma spectabile]	Solute carrier family 35 member F2 OS=Homo sapiens OX=9606 GN=SLC35F2 PE=1 SV=1;	Solute carrier family 35;EamA-like transporter family;CRT-like, chloroquine-resistance transporter-like;UAA transporter family	0.49	1.21	1.22	2.12	1.37	0.87	1.83	0.8	9.21	12.61	0.96	3.24	1.61187	0.00127552	0.00536898	up
gene-LOC119895999	LOC119895999	hepatitis A virus cellular receptor 1 homolog [Sparus aurata]	Hepatitis A virus cellular receptor 1 homolog OS=Mus musculus OX=10090 GN=Havcr1 PE=1 SV=2;	Immunoglobulin V-set domain;Immunoglobulin domain;Immunoglobulin domain;Immunoglobulin I-set domain;Immunoglobulin domain	0.4	0	0.41	0.81	0	0.27	0.34	1.44	4.9	8.69	3	1.43	2.46121	0.000976884	0.00428707	up
gene-LOC119896009	LOC119896009	integrin alpha-3 isoform X3 [Larimichthys crocea]	Integrin alpha-3 OS=Bos taurus OX=9913 GN=ITGA3 PE=3 SV=1;	Integrin alpha;FG-GAP repeat;Repeat domain in Vibrio, Colwellia, Bradyrhizobium and Shewanella	0.98	1.34	0.67	2.1	0.98	1.11	0.22	0.6	0.52	1.18	0.51	0.81	-1.07617	0.000395577	0.0019624	down
gene-LOC119896012	LOC119896012	hypothetical protein FQN60_000675 [Etheostoma spectabile]	------	------	0.88	0.93	0.4	0.53	1.38	1.64	2.02	1.48	1.35	3.14	3.09	1.53	1.30532	0.00286077	0.010703	up
gene-LOC119896015	LOC119896015	proline and serine-rich protein 2 [Seriola lalandi dorsalis]	Proline and serine-rich protein 2 OS=Mus musculus OX=10090 GN=Proser2 PE=1 SV=3;	Specifically androgen-regulated gene protein	0.86	0.46	0.2	0.8	0.27	0.61	1.13	0.9	3.28	0.92	1.66	2.5	1.58311	0.000210397	0.00113939	up
gene-LOC119896036	LOC119896036	------	------	------	0.17	0.3	0.05	0.09	0.05	0.29	0.35	0.35	0.42	1.61	0.41	0.84	1.85263	0.00292732	0.0109105	up
gene-LOC119896060	LOC119896060	shaker-related potassium channel tsha2-like [Sphaeramia orbicularis]	Shaker-related potassium channel tsha2 OS=Oncorhynchus mykiss OX=8022 PE=2 SV=1;	Ion transport protein;BTB/POZ domain;Ion channel	0.17	0.18	0.08	0.13	0.22	0.58	0.29	0.28	0.96	0.38	0.46	0.69	1.09533	0.0107552	0.0322712	up
gene-LOC119896061	LOC119896061	rho GTPase-activating protein 8-like [Sander lucioperca]	Rho GTPase-activating protein 8 OS=Homo sapiens OX=9606 GN=ARHGAP8 PE=1 SV=1;	RhoGAP domain;Divergent CRAL/TRIO domain;CRAL/TRIO domain	0.59	0.48	0.07	0.25	0.3	0.54	0	0.02	0.1	0.67	0.02	0.06	-1.88063	0.0171878	0.0473711	down
gene-LOC119896065	LOC119896065	23 kDa integral membrane protein-like [Sparus aurata]	Tetraspanin-8 OS=Pongo abelii OX=9601 GN=TSPAN8 PE=2 SV=1;	Tetraspanin family	12.44	14.88	7.31	22.35	15.52	18.69	0.32	1.22	3.21	4.22	3.66	2.21	-2.80118	2.31029e-13	8.77391e-12	down
gene-LOC119896079	LOC119896079	hypothetical protein EXN66_Car020853 [Channa argus]	------	------	5.41	3.62	3.92	7.89	6.18	2.73	10.29	0.33	17.37	74.62	7.73	11.91	1.52869	0.0125471	0.0367087	up
gene-LOC119896086	LOC119896086	P2X purinoceptor 1 isoform X1 [Acanthochromis polyacanthus]	P2X purinoceptor 1 OS=Homo sapiens OX=9606 GN=P2RX1 PE=1 SV=1;	ATP P2X receptor	0.52	0.56	0.34	0.5	0.06	0.76	0.76	1.07	0.68	5.35	0.41	0.93	1.37599	0.0170336	0.0470196	up
gene-LOC119896087	LOC119896087	hypothetical protein F7725_006868, partial [Dissostichus mawsoni]	------	------	0.79	1.6	0.72	2.52	1.93	1.14	7.52	15.23	38.15	22.61	7.57	15.69	3.40265	2.40953e-19	1.80699e-17	up
gene-LOC119896105	LOC119896105	collagenase 3-like [Epinephelus lanceolatus]	Collagenase 3;	Matrixin;Hemopexin;Putative peptidoglycan binding domain	0.8	0.87	3.73	4.01	4.57	1.4	3.33	2.39	33.11	31.25	1.52	6.68	1.81895	0.0042377	0.0148624	up
gene-LOC119896128	LOC119896128	histone H1-like [Xiphophorus maculatus]	Histone H1 OS=Oncorhynchus mykiss OX=8022 PE=1 SV=2;	linker histone H1 and H5 family	0.98	0.54	0.45	1.33	1.05	0	9.96	8.91	18.25	8.67	9.23	16.12	3.93695	9.80156e-16	5.105e-14	up
gene-LOC119896184	LOC119896184	PREDICTED: endosialin [Lates calcarifer]	Endosialin OS=Homo sapiens OX=9606 GN=CD248 PE=1 SV=1;	Coagulation Factor Xa inhibitory site;Complement Clr-like EGF-like;Calcium-binding EGF domain;Lectin C-type domain;EGF-like domain	0.65	4.12	0.06	2.46	0.5	3.6	0.14	0.25	0.18	0.2	0.18	0.47	-2.96973	1.44208e-05	0.000109534	down
gene-LOC119896190	LOC119896190	PREDICTED: ras and Rab interactor 2-like isoform X2 [Lates calcarifer]	Ras and Rab interactor 1 OS=Rattus norvegicus OX=10116 GN=Rin1 PE=2 SV=2;	SH2 domain	0.27	0.29	0.13	0.2	0.19	0.55	0.37	0.69	1.86	1.11	0.63	1.75	1.8145	1.79427e-05	0.00013238	up
gene-LOC119896194	LOC119896194	histone H2B 1/2-like [Danio rerio]	Histone H2B 1/2 OS=Danio rerio OX=7955 GN=zgc:112234 PE=2 SV=3;	Core histone H2A/H2B/H3/H4;Histone-like transcription factor	1.88	0.94	3.8	6.52	2.2	2.44	9.5	9.75	25.68	16.61	8.16	14.53	2.04292	7.47936e-07	7.9163e-06	up
gene-LOC119896207	LOC119896207	hypothetical protein F7725_006437 [Dissostichus mawsoni]	Histone H2B OS=Oncorhynchus mykiss OX=8022 PE=1 SV=2;	Core histone H2A/H2B/H3/H4;Histone-like transcription factor	0	0	0.75	0	0.32	0	0	7.2	3.92	3.67	4.93	0	4.16	0.00351719	0.0127427	up
gene-LOC119896208	LOC119896208	hypothetical protein F2P81_024814 [Scophthalmus maximus]	Histone H2A OS=Oncorhynchus mykiss OX=8022 PE=1 SV=2;	C-terminus of histone H2A;Core histone H2A/H2B/H3/H4;Histone-like transcription factor	0	0	0	0	0	0.89	5.55	3.55	8.69	1.8	1.4	9.01	4.99109	3.89243e-06	3.42914e-05	up
gene-LOC119896214	LOC119896214	------	------	------	0.3	0.85	0.45	0.34	0.24	1.1	0	0.19	0.05	0.35	0.05	0.3	-1.97877	0.00494477	0.0168983	down
gene-LOC119896217	LOC119896217	complement component 1 Q subcomponent-binding protein, mitochondrial [Etheostoma spectabile]	Complement component 1 Q subcomponent-binding protein, mitochondrial OS=Rattus norvegicus OX=10116 GN=C1qbp PE=1 SV=2;	Mitochondrial glycoprotein	23.6	22.07	58.96	29.16	21.56	21.22	191	127.14	217.15	262.4	167.56	163.68	2.47741	1.66565e-13	6.5029e-12	up
gene-LOC119896308	LOC119896308	cholesterol 25-hydroxylase-like protein [Epinephelus lanceolatus]	Cholesterol 25-hydroxylase OS=Homo sapiens OX=9606 GN=CH25H PE=1 SV=1;	Fatty acid hydroxylase superfamily	0.64	1.13	0.17	0.98	0.5	1.53	1.32	3.9	3.62	16.33	1.88	2.72	2.25621	2.94484e-06	2.69136e-05	up
gene-LOC119896312	LOC119896312	gastrula zinc finger protein XlCGF57.1-like [Seriola lalandi dorsalis]	------	Zinc-finger double domain;Zinc finger, C2H2 type;C2H2-type zinc finger;C2H2-type zinc finger;Zinc-finger of C2H2 type;Zinc finger C2H2-type, 3 repeats	0.92	1.24	0.78	1.1	1.42	1.24	0.3	0.14	1.03	0.53	0.28	0.71	-1.36311	8.56341e-05	0.000522896	down
gene-LOC119896332	LOC119896332	HEAT repeat-containing protein 1 isoform X1 [Sparus aurata]	HEAT repeat-containing protein 1 OS=Danio rerio OX=7955 GN=heatr1 PE=2 SV=1;	BP28CT;U3 small nucleolar RNA-associated protein 10	1.33	1.7	3.06	4.32	1.56	1.45	4.8	9.17	5.05	22.35	17.92	14.7	2.67056	2.24214e-06	2.12028e-05	up
gene-LOC119896333	LOC119896333	protein FAM13C-like [Epinephelus lanceolatus]	Protein FAM13A OS=Mus musculus OX=10090 GN=Fam13a PE=1 SV=1;	------	0.9	0.67	0.43	0.88	0.57	0.84	1.12	2.2	9.05	14.64	4.23	3.11	2.59289	2.31936e-13	8.79426e-12	up
gene-LOC119896343	LOC119896343	nuclear receptor subfamily 4 group A member 3 isoform X1 [Salarias fasciatus]	Nuclear receptor subfamily 4 group A member 3 OS=Homo sapiens OX=9606 GN=NR4A3 PE=1 SV=3;	Ligand-binding domain of nuclear hormone receptor	0.62	1.34	0.55	2.78	1.43	1.7	2.81	1.7	5.97	10.5	1.49	11.8	1.81262	0.00015436	0.000868891	up
gene-LOC119896376	LOC119896376	hypothetical protein F2P81_017687 [Scophthalmus maximus]	Latent-transforming growth factor beta-binding protein 4 OS=Mus musculus OX=10090 GN=Ltbp4 PE=1 SV=2;	Calcium-binding EGF domain;TB domain;EGF-like domain;Complement Clr-like EGF-like;Human growth factor-like EGF;EGF domain;Coagulation Factor Xa inhibitory site	1.88	3.9	0.83	1.77	1.57	3.22	0.29	0.59	0.37	0.57	0.7	0.77	-2.02856	1.01031e-07	1.3076e-06	down
gene-LOC119896384	LOC119896384	myelin protein P0-like [Sparus aurata]	Nectin-4 OS=Xenopus tropicalis OX=8364 GN=nectin4 PE=2 SV=2;	Immunoglobulin V-set domain;Immunoglobulin domain;Immunoglobulin domain;Immunoglobulin I-set domain;Immunoglobulin domain	6.04	1.4	1.05	3.39	1.34	3.73	0	0	0.03	0	0.93	0.73	-3.35092	0.000426387	0.00209724	down
gene-LOC119896423	LOC119896423	uncharacterized protein LOC116703637 isoform X5 [Etheostoma spectabile]	Scavenger receptor cysteine-rich type 1 protein M130 OS=Canis lupus familiaris OX=9615 GN=CD163 PE=2 SV=1;	Scavenger receptor cysteine-rich domain;Immunoglobulin domain;Immunoglobulin domain;Immunoglobulin domain;C17orf99 Ig domain;Immunoglobulin I-set domain	1.55	7.1	0.98	3.86	2.05	1.85	0.53	0.12	3.25	10.43	0.81	0.75	-1.05279	0.00308924	0.0114032	down
gene-LOC119896445	LOC119896445	histone H1-like [Xiphophorus maculatus]	Histone H1.1 OS=Rattus norvegicus OX=10116 GN=Hist1h1a PE=1 SV=1;	linker histone H1 and H5 family	0.2	0.14	0.07	0.17	0.06	0.06	1.19	0.74	0.72	6.44	2.42	3.18	4.11174	1.56722e-12	5.18715e-11	up
gene-LOC119896446	LOC119896446	histone H1-like [Xiphophorus maculatus]	Histone H1.1 OS=Rattus norvegicus OX=10116 GN=Hist1h1a PE=1 SV=1;	linker histone H1 and H5 family	0.18	0.48	0.3	0.01	0.02	0	1.42	1.28	1.63	1.88	1.62	0	2.87402	0.00483717	0.0165868	up
gene-LOC119896465	LOC119896465	PREDICTED: histone H3-like [Sinocyclocheilus rhinocerous]	Histone H4 OS=Bos taurus OX=9913 PE=1 SV=2;	Centromere kinetochore component CENP-T histone fold;TATA box binding protein associated factor;CENP-S protein;Core histone H2A/H2B/H3/H4;Histone-like transcription factor	0.42	0.75	0.15	0.47	0.14	0.37	1.65	1.51	1.71	1.11	1.24	1.26	1.89827	0.000153947	0.000866975	up
gene-LOC119896473	LOC119896473	complement C1q-like protein 4 [Perca flavescens]	Complement C1q tumor necrosis factor-related protein 6 OS=Homo sapiens OX=9606 GN=C1QTNF6 PE=1 SV=4;	C1q domain	23.42	23.8	20.61	6.48	25.14	28.76	2.51	3.42	4	0.44	8.77	3.87	-2.24113	3.8276e-05	0.000257835	down
gene-LOC119896477	LOC119896477	hypothetical protein E3U43_014710 [Larimichthys crocea]	------	------	4.05	2.54	0.48	2.73	1.14	5.26	0.16	0.31	2.94	0.59	1.15	0.5	-1.74088	0.00391383	0.0139264	down
gene-LOC119896509	LOC119896509	zinc finger protein 629-like [Sparus aurata]	------	Zinc-finger double domain;Zinc finger, C2H2 type;C2H2-type zinc finger	1.39	2.38	1.46	2.5	1.57	1.89	0.39	0.52	1.24	1.48	0.7	0.21	-1.53905	3.65575e-06	3.24959e-05	down
gene-LOC119896520	LOC119896520	uncharacterized protein LOC116703682 isoform X2 [Etheostoma spectabile]	Kinetochore-associated protein DSN1 homolog OS=Homo sapiens OX=9606 GN=DSN1 PE=1 SV=2;	Mis12-Mtw1 protein family	0.42	1.01	0.39	0.52	0.99	1.17	0	0.04	0.16	0.15	0.1	0.16	-3.05692	1.18828e-08	1.86557e-07	down
gene-LOC119896522	LOC119896522	hypothetical protein PFLUV_G00177890 [Perca fluviatilis]	C-factor OS=Myxococcus xanthus OX=34 GN=csgA PE=1 SV=1;	short chain dehydrogenase;Enoyl;KR domain	13.27	20.98	3.51	5.79	11.62	20.18	9.82	3.49	1.33	1.98	4.37	3.77	-1.44723	0.0128644	0.0374384	down
gene-LOC119896543	LOC119896543	heat shock protein 70b [Siniperca chuatsi]	Heat shock 70 kDa protein 1 OS=Oryzias latipes OX=8090 PE=3 SV=1;	Hsp70 protein;MreB/Mbl protein	2.23	2.76	13.6	4.14	8.76	8.76	5689.07	4239.99	2579.2	6440.44	3320.66	3971.45	9.23314	2.05154e-86	1.73634e-83	up
gene-LOC119896558	LOC119896558	E3 ubiquitin-protein ligase CHIP-like isoform X2 [Larimichthys crocea]	STIP1 homology and U box-containing protein 1 OS=Mus musculus OX=10090 GN=Stub1 PE=1 SV=1;	U-box domain;CHIP N-terminal tetratricopeptide repeat domain;Tetratricopeptide repeat;Tetratricopeptide repeat;Anaphase-promoting complex, cyclosome, subunit 3;TPR repeat;Tetratricopeptide repeat;Tetratricopeptide repeat;Tetratricopeptide repeat;Tetratricopeptide repeat;Tetratricopeptide repeat	4.08	4.74	1.97	2.92	3.93	5.26	1.31	0.86	2.11	4.39	2.47	1.24	-1.18321	0.00028678	0.00149168	down
gene-LOC119896571	LOC119896571	trypsin I-P1 [Maylandia zebra]	Serine protease 27 OS=Homo sapiens OX=9606 GN=PRSS27 PE=1 SV=1;	Trypsin;Domain of unknown function;Trypsin-like peptidase domain	7.63	7.99	3.24	13.32	8.12	6.45	0.46	1.46	1.52	6.52	1.3	1.69	-2.21188	2.89809e-08	4.20827e-07	down
gene-LOC119896587	LOC119896587	uncharacterized protein LOC106097177 [Oreochromis niloticus]	Fc receptor-like protein 5 OS=Homo sapiens OX=9606 GN=FCRL5 PE=1 SV=3;	Immunoglobulin domain;Immunoglobulin domain;Immunoglobulin domain	4.78	4.07	4.97	8.5	9.32	3.68	1.94	2.02	0.12	5.27	1.59	0.13	-1.70852	0.00353229	0.0127896	down
gene-LOC119896588	LOC119896588	bryoporin-like [Betta splendens]	Fc receptor-like protein 5 OS=Homo sapiens OX=9606 GN=FCRL5 PE=1 SV=3;	Immunoglobulin domain;Immunoglobulin domain;Immunoglobulin domain	20.23	22.27	5.72	29.42	24.9	7.06	1.45	3.29	1.33	18.02	8.14	1.87	-1.48611	4.20787e-05	0.000280659	down
gene-LOC119896602	LOC119896602	uncharacterized protein LOC116055131 [Sander lucioperca]	------	Endonuclease-reverse transcriptase;Endonuclease/Exonuclease/phosphatase family;Apolipoprotein L	3.88	4.05	2.9	5.54	4.3	5.36	6.98	6.33	9.08	17.25	5.79	6.36	1.06281	2.08351e-06	1.98453e-05	up
gene-LOC119896603	LOC119896603	properdin-like [Epinephelus lanceolatus]	Properdin OS=Homo sapiens OX=9606 GN=CFP PE=1 SV=2;	Thrombospondin type 1 domain;Spondin-like TSP1 domain;Thrombospondin type 1 repeat	246.01	180.13	253.31	504.84	375.38	234.07	72.95	100.08	218.46	253.4	161.11	171.64	-1.34423	2.32104e-06	2.18184e-05	down
gene-LOC119896604	LOC119896604	hypothetical protein ROHU_000219 [Labeo rohita]	------	------	0.96	0.28	0.17	0.18	0.05	0.2	1.64	0.52	1.89	1.14	0.79	0.53	1.67869	0.00705832	0.0228259	up
gene-LOC119896606	LOC119896606	bryoporin-like [Betta splendens]	Bryoporin OS=Physcomitrella patens subsp. patens OX=3218 GN=PHYPADRAFT_61094 PE=2 SV=2;	Sea anemone cytotoxic protein	15.52	20.79	11.41	31.5	25.49	21.22	4.14	8.18	2.99	12.01	6.83	7.37	-1.69959	1.71457e-07	2.10856e-06	down
gene-LOC119896607	LOC119896607	NLR family CARD domain-containing protein 3-like isoform X1 [Sander lucioperca]	------	------	2.68	1.43	3.62	6.54	3.08	2.08	15.11	5.92	6.86	4.09	10.62	4.17	1.08503	2.72541e-05	0.000191538	up
gene-LOC119896612	LOC119896612	serine/threonine-protein kinase WNK4 [Larimichthys crocea]	Serine/threonine-protein kinase WNK4 OS=Homo sapiens OX=9606 GN=WNK4 PE=1 SV=1;	Protein kinase domain;Protein tyrosine and serine/threonine kinase;Oxidative-stress-responsive kinase 1 C-terminal domain	2.06	1.75	0.7	1.13	0.56	0.84	0.11	0.47	0.42	1.01	0.36	0.25	-1.69813	4.61186e-05	0.00030418	down
gene-LOC119896618	LOC119896618	GCSF-1 [Oplegnathus fasciatus]	------	Granulocyte colony-stimulating factor	0.47	1.14	1.05	0.89	1.05	1.31	4.05	2.36	2.87	17.95	1.64	5.51	2.20141	1.35085e-07	1.69289e-06	up
gene-LOC119896620	LOC119896620	zinc finger protein Xfin-like isoform X1 [Gymnodraco acuticeps]	------	Zinc-finger double domain;Zinc finger, C2H2 type;C2H2-type zinc finger;Zinc-finger of C2H2 type	0.21	0.42	0.27	0.93	0.54	0.37	1.51	0.52	1.4	2.35	1.19	0.39	1.13267	0.000419761	0.00206766	up
gene-LOC119896627	LOC119896627	DELTA-sagatoxin-Srs1a-like [Monopterus albus]	DELTA-sagatoxin-Srs1a OS=Sagartia rosea OX=396345 PE=1 SV=1;	Sea anemone cytotoxic protein	8.98	5.76	4.03	8.95	8.82	5.17	0.69	0.66	2.97	1.55	1.18	1.4	-2.50987	5.82306e-13	2.09083e-11	down
gene-LOC119896737	LOC119896737	triacylglycerol lipase [Rachycentron canadum]	Lysosomal acid lipase/cholesteryl ester hydrolase OS=Mus musculus OX=10090 GN=Lipa PE=1 SV=2;	Partial alpha/beta-hydrolase lipase region;alpha/beta hydrolase fold	88.45	82.56	77.61	64.13	93.42	81.79	37.17	55.94	35.75	29.2	31.84	44.59	-1.06241	0.000685025	0.00315365	down
gene-LOC119896745	LOC119896745	Hypothetical protein SMAX5B_003796 [Scophthalmus maximus]	------	------	0.35	0.23	0.09	0.1	0.09	0.15	2.27	0.84	1.94	0.76	0.93	0.59	2.86599	7.72778e-08	1.03406e-06	up
gene-LOC119896748	LOC119896748	PREDICTED: protein NLRC3-like [Lates calcarifer]	NLR family CARD domain-containing protein 3 OS=Homo sapiens OX=9606 GN=NLRC3 PE=1 SV=2;	Fish-specific NACHT associated domain;NLRC4 helical domain HD2;NACHT domain;NOD2 winged helix domain;SPRY-associated domain;Leucine Rich repeat;SPRY domain	1.12	1.15	0.97	0.97	0.69	0.61	3.41	1.62	2.53	2.73	3.42	1.46	1.44537	0.000326945	0.0016709	up
gene-LOC119896760	LOC119896760	calcium uniporter regulatory subunit MCUb, mitochondrial isoform X1 [Sparus aurata]	Calcium uniporter protein, mitochondrial OS=Homo sapiens OX=9606 GN=MCU PE=1 SV=1;	Mitochondrial calcium uniporter	5.19	6.46	2.22	6.41	4.5	8.03	0.97	1.53	4.66	5.65	0	2.02	-1.47331	0.0119461	0.0352244	down
gene-LOC119896768	LOC119896768	serine/arginine-rich splicing factor 10 isoform X2 [Larimichthys crocea]	Serine/arginine-rich splicing factor 10 OS=Homo sapiens OX=9606 GN=SRSF10 PE=1 SV=1;	RNA recognition motif.;Nup53/35/40-type RNA recognition motif	2.01	2.55	0.6	1	1.49	2.01	3.52	1.4	3.36	3.15	5.34	2.64	1.1218	0.00711286	0.0229685	up
gene-LOC119896769	LOC119896769	proline-rich nuclear receptor coactivator 2 [Notolabrus celidotus]	Proline-rich nuclear receptor coactivator 2 OS=Salmo salar OX=8030 GN=pnrc2 PE=2 SV=1;	Proline-rich nuclear receptor coactivator motif	18.45	20.76	27.45	13.33	28.35	20.5	60.74	41.84	28.97	64.71	61.77	25.25	1.06111	0.00310533	0.011443	up
gene-LOC119896778	LOC119896778	fibulin-1 isoform X2 [Seriola lalandi dorsalis]	Fibulin-1 OS=Gallus gallus OX=9031 GN=FBLN1 PE=2 SV=2;	Calcium-binding EGF domain;Complement Clr-like EGF-like;Coagulation Factor Xa inhibitory site;EGF domain;Anaphylotoxin-like domain	4.01	12.38	0.5	6.17	1.38	7.25	1.29	2.97	0.44	0.77	1.16	1.7	-1.76616	0.00691006	0.0224374	down
gene-LOC119896787	LOC119896787	cleavage and polyadenylation specificity factor subunit 5 isoform X1 [Seriola dumerili]	Cleavage and polyadenylation specificity factor subunit 5 OS=Danio rerio OX=7955 GN=nudt21 PE=2 SV=1;	Nucleotide hydrolase	1.49	11.32	0.03	16.66	0.08	0.12	0.16	0.25	0.34	0.15	0.05	0.21	-4.65445	9.71408e-05	0.000583238	down
gene-LOC119896801	LOC119896801	uncharacterized protein LOC114562424 [Perca flavescens]	------	Small cytokines	15.91	19.51	6.09	121.24	7.82	43.93	5.03	18.73	22.38	10.58	13.72	8.36	-1.47909	0.0154481	0.0434321	down
gene-LOC119896811	LOC119896811	putative tRNA pseudouridine synthase Pus10 [Sparus aurata]	Putative tRNA pseudouridine synthase Pus10 OS=Mus musculus OX=10090 GN=Pus10 PE=1 SV=1;	------	0.15	0.49	0.15	0.13	0.42	0.24	0.32	0.39	0.71	1.28	1.16	0.55	1.32733	0.00309423	0.0114145	up
gene-LOC119896812	LOC119896812	PREDICTED: RAC-gamma serine/threonine-protein kinase isoform X1 [Poecilia latipinna]	RAC-gamma serine/threonine-protein kinase OS=Homo sapiens OX=9606 GN=AKT3 PE=1 SV=1;	Protein kinase domain;Protein tyrosine and serine/threonine kinase;Kinase-like;Protein kinase C terminal domain	0.62	0.89	0.54	1.29	0.63	0.55	1.43	1.55	3.58	5.37	0.65	1.97	1.39974	3.38219e-05	0.000231347	up
gene-LOC119896818	LOC119896818	RNA helicase aquarius isoform X1 [Etheostoma spectabile]	RNA helicase aquarius OS=Homo sapiens OX=9606 GN=AQR PE=1 SV=4;	------	10.42	12.56	13.76	17.59	15.31	11.48	22.4	28.63	27.29	65.85	25.46	37.81	1.15893	1.31642e-07	1.65816e-06	up
gene-LOC119896830	LOC119896830	PREDICTED: E3 ubiquitin-protein ligase NEDD4 isoform X1 [Lates calcarifer]	E3 ubiquitin-protein ligase NEDD4 OS=Homo sapiens OX=9606 GN=NEDD4 PE=1 SV=4;	HECT-domain;WW domain	1.64	2.4	1.94	1.67	2.18	2.14	2.81	4.04	7.64	11.03	2.93	3.88	1.16568	7.17044e-08	9.67652e-07	up
gene-LOC119896898	LOC119896898	zinc finger-containing ubiquitin peptidase 1 isoform X1 [Epinephelus lanceolatus]	Zinc finger-containing ubiquitin peptidase 1 OS=Macaca fascicularis OX=9541 GN=ZUP1 PE=2 SV=1;	Peptidase family C78;Drought induced 19 protein	6.05	7.5	4.53	7.39	7.86	9	1.31	1.59	4.66	5.53	5.29	2.62	-1.27415	3.51225e-07	4.01124e-06	down
gene-LOC119896916	LOC119896916	hypothetical protein F2P81_021837 [Scophthalmus maximus]	------	------	1.52	3.19	18.26	6.49	23.62	24.25	0.36	0.4	1.71	0	4.74	0.17	-3.53268	4.17325e-05	0.000278585	down
gene-LOC119896920	LOC119896920	CREB-regulated transcription coactivator 2-like isoform X1 [Seriola dumerili]	CREB-regulated transcription coactivator 2 OS=Bos taurus OX=9913 GN=CRTC2 PE=2 SV=1;	Transducer of regulated CREB activity middle domain;Transducer of regulated CREB activity, C terminus;Transducer of regulated CREB activity, N terminus	2.6	3.45	1.78	2.73	2.09	2.84	3.69	4.5	7	14.73	4.72	5.53	1.11323	1.90213e-10	4.37637e-09	up
gene-LOC119896933	LOC119896933	GSK-3-binding protein-like [Sander lucioperca]	GSK-3-binding protein OS=Xenopus laevis OX=8355 GN=gbp PE=1 SV=1;	Glycogen synthase kinase-3 binding	17.65	21.35	14.9	11.74	19.41	14.57	104.71	112.27	50.4	145.06	48.16	74.34	2.34621	2.58821e-12	8.13499e-11	up
gene-LOC119896961	LOC119896961	nestin-like [Seriola dumerili]	Nestin OS=Danio rerio OX=7955 GN=nes PE=2 SV=1;	Intermediate filament protein	0.86	0.04	0.06	0.18	0.1	0.15	0.19	4.81	2.07	0.43	0.18	3.27	2.17041	0.00726336	0.0233424	up
gene-LOC119896973	LOC119896973	F-type lectin [Oplegnathus fasciatus]	Fucolectin-1 OS=Anguilla japonica OX=7937 PE=2 SV=1;	F5/8 type C domain	3.64	4.32	2.47	2.71	1.93	3.46	0.15	0.62	1	2.59	0.42	0.15	-2.31016	4.50875e-07	5.04002e-06	down
gene-LOC119896976	LOC119896976	dynactin subunit 3-like [Acanthochromis polyacanthus]	Dynactin subunit 3 OS=Bos taurus OX=9913 GN=DCTN3 PE=2 SV=1;	Dynactin subunit p22	8.28	18.14	17.08	20.98	12.07	20.61	7.97	5.66	9.77	19.28	4.82	4.95	-1.00988	0.000269527	0.00141436	down
gene-LOC119896999	LOC119896999	zinc finger protein 91-like isoform X8 [Mastacembelus armatus]	------	Zinc-finger double domain;Zinc finger, C2H2 type;C2H2-type zinc finger;Zinc-finger double-stranded RNA-binding;C2H2-type zinc finger	0.1	0.74	0.38	0.64	0.05	0.95	1.88	1.8	1.8	4.34	1.39	2.79	2.2235	8.10987e-06	6.57709e-05	up
gene-LOC119897002	LOC119897002	tripartite motif-containing protein 16 [Larimichthys crocea]	Tripartite motif-containing protein 16 OS=Mus musculus OX=10090 GN=Trim16 PE=1 SV=2;	SPRY-associated domain;zinc finger of C3HC4-type, RING;RING-type zinc-finger;Zinc finger, C3HC4 type;B-box zinc finger;SPRY domain;Zinc finger, C3HC4 type;Zinc finger, C3HC4 type;Ring finger domain	3.12	3.28	1.34	1.9	2.23	3.81	0.15	0.3	1.11	2.99	0.52	1.58	-1.33985	0.00292687	0.0109105	down
gene-LOC119897031	LOC119897031	GA-binding protein subunit beta-2 isoform X1 [Etheostoma spectabile]	GA-binding protein subunit beta-2 OS=Bos taurus OX=9913 GN=GABPB2 PE=2 SV=2;	Ankyrin repeats;Ankyrin repeat;Ankyrin repeats;Ankyrin repeat;Ankyrin repeats	1.14	1.42	0.59	1	0.86	1.61	2.54	2.3	2.65	9.96	2.86	3.05	1.58522	1.49856e-08	2.31504e-07	up
gene-LOC119897045	LOC119897045	NLR family CARD domain-containing protein 3, partial [Larimichthys crocea]	Protein NLRC3 OS=Mus musculus OX=10090 GN=Nlrc3 PE=1 SV=2;	NLRC4 helical domain HD2;Fish-specific NACHT associated domain;NACHT domain;NOD2 winged helix domain;Leucine Rich repeat	0.04	0.23	0.08	0.28	0.16	0.49	0.48	0.32	0.38	0.75	0.62	0.51	1.21482	0.00730742	0.0234586	up
gene-LOC119897110	LOC119897110	PREDICTED: G-protein coupled receptor 183-like [Cyprinodon variegatus]	------	7 transmembrane receptor	0.13	0.14	0.13	0.15	0.11	0.22	0.18	0.07	0.69	1.09	0.36	0.37	1.30537	0.00154724	0.00632508	up
gene-LOC119897117	LOC119897117	PREDICTED: uncharacterized protein LOC109057830 [Cyprinus carpio]	------	------	0.11	0.13	0.1	0.19	0.47	0.04	0.23	0.57	1.01	3.88	0.5	1.18	2.45504	0.000123696	0.000718827	up
gene-LOC119897136	LOC119897136	lamin [Oreochromis niloticus]	Lamin-A OS=Xenopus laevis OX=8355 GN=lmna PE=2 SV=1;	Intermediate filament protein;Lamin Tail Domain	5.27	10.05	3.58	7.17	5.87	9.42	9.33	11.6	24.78	30.72	8.7	16.51	1.09099	2.22592e-06	2.10746e-05	up
gene-LOC119897141	LOC119897141	large proline-rich protein BAG6 isoform X2 [Larimichthys crocea]	Large proline-rich protein BAG6 OS=Danio rerio OX=7955 GN=Bag6 PE=3 SV=1;	BCL2-associated athanogene 6;Ubiquitin family;Ubiquitin-2 like Rad60 SUMO-like	7.74	8.49	7.77	12.18	9.9	8.19	37.06	52.77	43.01	66.35	38.25	46.46	2.40928	4.56605e-33	8.38808e-31	up
gene-LOC119897144	LOC119897144	tumor necrosis factor-alpha [Latris lineata]	Tumor necrosis factor OS=Sparus aurata OX=8175 GN=tnf PE=3 SV=1;	TN	0.25	0.55	0.15	0.08	0.5	0.54	7.51	7.55	4.97	13.46	6.49	7.92	4.45904	2.25131e-29	3.50997e-27	up
gene-LOC119897150	LOC119897150	PREDICTED: alpha-1,3-mannosyl-glycoprotein 2-beta-N-acetylglucosaminyltransferase [Lates calcarifer]	Alpha-1,3-mannosyl-glycoprotein 2-beta-N-acetylglucosaminyltransferase OS=Oryctolagus cuniculus OX=9986 GN=MGAT1 PE=1 SV=1;	GNT-I family;Glycosyl transferase family 2	20.67	35.99	50.72	43.82	32.98	30.81	8.5	7	4.18	1.92	0	7.48	-2.82422	0.00174522	0.00702058	down
gene-LOC119897155	LOC119897155	lysosomal thioesterase PPT2-A-like [Sparus aurata]	Lysosomal thioesterase PPT2-A OS=Xenopus laevis OX=8355 GN=ppt2-a PE=2 SV=1;	Palmitoyl protein thioesterase;Putative serine esterase;alpha/beta hydrolase fold;PGAP1-like protein	1.26	2.76	0.52	1.59	1.33	3.3	0.14	0.2	0.61	0.41	0.99	0.72	-1.87338	0.000107215	0.000634363	down
gene-LOC119897169	LOC119897169	apoptosis-associated speck-like protein containing a CARD [Anabas testudineus]	Apoptosis-associated speck-like protein containing a CARD OS=Danio rerio OX=7955 GN=pycard PE=1 SV=1;	PAAD/DAPIN/Pyrin domain;Caspase recruitment domain	10.97	11.68	7.27	9.95	12.1	10.81	2.26	1.69	3.94	6.63	4.13	2.01	-1.82359	1.54305e-16	9.0513e-15	down
gene-LOC119897176	LOC119897176	hypothetical protein PFLUV_G00088660 [Perca fluviatilis]	------	Immunoglobulin V-set domain;Immunoglobulin domain;Immunoglobulin domain	1.12	1.04	1.06	1.3	1.13	2.05	0.04	0.43	0.94	0.62	0.32	0.67	-1.56492	0.000124918	0.000724144	down
gene-LOC119897187	LOC119897187	NLR family CARD domain-containing protein 3-like isoform X1 [Kryptolebias marmoratus]	------	------	0.79	2.17	1.76	5.87	3.16	2.42	3.6	3.76	6.44	21.52	4.43	5.93	1.29784	0.00259661	0.0098613	up
gene-LOC119897189	LOC119897189	hypothetical protein PFLUV_G00088660 [Perca fluviatilis]	------	Immunoglobulin V-set domain;Immunoglobulin domain;Immunoglobulin domain	0.79	1.41	1.56	4.97	4.14	2.21	0.16	0.16	0.17	0.41	0.6	0	-3.43012	8.12993e-08	1.08116e-06	down
gene-LOC119897194	LOC119897194	uncharacterized protein LOC115566601 isoform X1 [Sparus aurata]	------	------	2.76	2.02	4.71	4.34	2.3	2.56	2.84	3.96	60.99	28.41	5.38	8.12	2.09546	0.000131294	0.000755564	up
gene-LOC119897201	LOC119897201	sialic acid-binding Ig-like lectin 5 isoform X1 [Sander lucioperca]	Sialic acid-binding Ig-like lectin 5 OS=Homo sapiens OX=9606 GN=SIGLEC5 PE=1 SV=1;	------	0.43	0.5	0.58	1.02	0.62	0.39	1.19	1.37	3.99	8.01	1.16	1.87	1.82903	5.46135e-07	5.95597e-06	up
gene-LOC119897210	LOC119897210	uncharacterized protein LOC104930299 [Larimichthys crocea]	------	------	2.54	5.67	3.05	3.65	2.23	3.04	6.03	4.73	3.6	16.34	9.98	6.59	1.04209	0.00133863	0.00559979	up
gene-LOC119897221	LOC119897221	B-cell receptor CD22-like isoform X2 [Sander lucioperca]	Sialoadhesin OS=Sus scrofa OX=9823 GN=SIGLEC1 PE=1 SV=1;	Immunoglobulin domain;Immunoglobulin domain;Immunoglobulin I-set domain	6.3	9.08	10.43	6.57	5.46	3.41	24.54	18.29	15.64	5.76	19.34	8.41	1.18594	0.0127245	0.0371407	up
gene-LOC119897236	LOC119897236	upstream stimulatory factor 2 isoform X1 [Epinephelus lanceolatus]	Upstream stimulatory factor 2 OS=Mus musculus OX=10090 GN=Usf2 PE=1 SV=1;	Helix-loop-helix DNA-binding domain	11.33	14.75	4.23	7.08	6.76	19.76	3.77	3.1	6.91	9.69	5.85	3.84	-1.1468	0.000195081	0.00106571	down
gene-LOC119897240	LOC119897240	free fatty acid receptor 2-like [Epinephelus lanceolatus]	Free fatty acid receptor 3 OS=Mus musculus OX=10090 GN=Ffar3 PE=1 SV=1;	7 transmembrane receptor	0.14	0.09	0.16	0.6	0.31	0.41	0.03	0	0.15	0.2	0.15	0.12	-1.60287	0.0165929	0.0460496	down
gene-LOC119897248	LOC119897248	hypothetical protein D9C73_016543 [Collichthys lucidus]	------	------	167.03	128.71	101.53	86.57	146.1	222.82	40.95	36.24	132.56	164.32	73.75	52.12	-1.05864	0.00011951	0.000696715	down
gene-LOC119897266	LOC119897266	C-Myc-binding protein-like [Seriola dumerili]	c-Myc-binding protein OS=Bos taurus OX=9913 GN=MYCBP PE=3 SV=3;	------	7.8	7.69	14.2	12.46	12.83	15.18	4.81	2.66	9.16	9.43	5.98	4.97	-1.13706	2.07964e-05	0.00015076	down
gene-LOC119897293	LOC119897293	endoribonuclease ZC3H12A-like isoform X1 [Cottoperca gobio]	Endoribonuclease ZC3H12A OS=Rattus norvegicus OX=10116 GN=Zc3h12a PE=2 SV=1;	Zc3h12a-like Ribonuclease NYN domain;UBA-like domain;Endoribonuclease Regnase 1/ ZC3H12 C-terminal domain;CCCH-type zinc finger	2.78	1.71	0.78	2.18	1.69	2.59	2.88	2.73	9.66	11.36	1.27	6.94	1.26098	0.000661009	0.00306129	up
gene-LOC119897314	LOC119897314	LOW QUALITY PROTEIN: NLR family CARD domain-containing protein 3 [Larimichthys crocea]	NLR family CARD domain-containing protein 3 OS=Homo sapiens OX=9606 GN=NLRC3 PE=1 SV=2;	Fish-specific NACHT associated domain;NLRC4 helical domain HD2;Leucine Rich repeat;NACHT domain;NOD2 winged helix domain;Leucine Rich repeats	14.97	11.88	1.45	6.16	12.66	6.65	2.41	3.91	5.49	12.78	5.01	3.28	-1.37326	0.0093876	0.0288544	down
gene-LOC119897317	LOC119897317	CTP synthase 1-like isoform X1 [Sparus aurata]	CTP synthase 1 OS=Danio rerio OX=7955 GN=ctps1 PE=1 SV=1;	CTP synthase N-terminus;Glutamine amidotransferase class-I;Peptidase C26	2.02	2.84	1.65	1.24	1.44	1.97	4.37	3.85	6.1	10.84	4.28	4.51	1.58469	1.76661e-11	4.8965e-10	up
gene-LOC119897329	LOC119897329	apolipoprotein A-I-like [Acanthochromis polyacanthus]	Apolipoprotein Eb OS=Danio rerio OX=7955 GN=apoeb PE=2 SV=1;	Apolipoprotein A1/A4/E domain;SF-assemblin/beta giardin;Apolipoprotein CIII;7TM-HD extracellular	293.24	280.35	442.45	207.82	781.13	1096.85	137.89	211.08	167.22	21.93	260.26	94.19	-1.72334	0.00222784	0.00866064	down
gene-LOC119897332	LOC119897332	probable ATP-dependent RNA helicase ddx6 [Labrus bergylta]	Probable ATP-dependent RNA helicase ddx6 OS=Xenopus tropicalis OX=8364 GN=ddx6 PE=2 SV=1;	DEAD/DEAH box helicase;Helicase conserved C-terminal domain	7.87	8.98	6.76	7.96	8.73	11.2	19.97	15.85	37.01	61.63	25.99	23.76	1.56488	1.18477e-22	1.17475e-20	up
gene-LOC119897352	LOC119897352	C-X-C chemokine receptor type 3.1 [Epinephelus lanceolatus]	C-X-C chemokine receptor type 3 OS=Bos taurus OX=9913 GN=CXCR3 PE=2 SV=1;	7 transmembrane receptor;Serpentine type 7TM GPCR chemoreceptor Srsx	7.64	6.28	3.64	8.98	9.75	8.42	0.93	2.59	7.36	8.26	3.13	3.21	-1.10598	0.000576092	0.0027174	down
gene-LOC119897353	LOC119897353	C-X-C chemokine receptor type 3-like isoform X2 [Etheostoma spectabile]	C-X-C chemokine receptor type 3 OS=Bos taurus OX=9913 GN=CXCR3 PE=2 SV=1;	7 transmembrane receptor;Serpentine type 7TM GPCR chemoreceptor Srsx	9.06	10.8	19.94	19.35	14.31	18.52	23.17	34.03	54.04	88.38	12.96	23.83	1.05311	0.00201867	0.00794527	up
gene-LOC119897359	LOC119897359	uncharacterized protein LOC116042260 [Sander lucioperca]	------	Immunoglobulin domain;Immunoglobulin domain;Immunoglobulin domain;Immunoglobulin I-set domain	1.68	1.55	4.9	6.8	3.96	2.81	4.9	4.94	39.58	56.14	2.28	8.51	1.88584	0.00107647	0.00465006	up
gene-LOC119897376	LOC119897376	cornifelin [Larimichthys crocea]	Cornifelin OS=Bos taurus OX=9913 GN=CNFN PE=3 SV=1;	PLAC8 family	13.8	9.66	8.48	8.1	6.83	8.09	8.54	11.06	30.54	84.42	8.6	16.53	1.071	0.00554234	0.0186354	up
gene-LOC119897378	LOC119897378	myelin protein P0-like [Sparus aurata]	Nectin-1 OS=Homo sapiens OX=9606 GN=NECTIN1 PE=1 SV=3;	Immunoglobulin V-set domain;Immunoglobulin domain;Immunoglobulin domain;Immunoglobulin I-set domain;Immunoglobulin domain	1.29	2.29	0.19	1.69	0.99	1.84	0.09	0.03	1.23	0.56	0.54	0.31	-1.93308	0.00155921	0.00636304	down
gene-LOC119897398	LOC119897398	PREDICTED: LOW QUALITY PROTEIN: THAP domain-containing protein 1-like [Sinocyclocheilus anshuiensis]	------	THAP domain	0.24	0.67	0.13	0.41	0.2	0.09	0.22	0.52	2.71	2.19	0.81	0.91	1.78149	0.0011492	0.00491316	up
gene-LOC119897409	LOC119897409	cluster of differentiation 4 [Siniperca chuatsi]	------	Immunoglobulin domain;Immunoglobulin domain;Immunoglobulin domain;Immunoglobulin V-set domain	2.6	8.21	1.91	2.84	5.21	2.7	11.93	1.08	24.73	44.66	1.11	15.51	1.70375	0.0055557	0.0186646	up
gene-LOC119897410	LOC119897410	T-cell surface glycoprotein CD4-like isoform X1 [Sander lucioperca]	------	Immunoglobulin domain;Immunoglobulin domain;Immunoglobulin I-set domain;Alphaherpesvirus glycoprotein E;Orthoreovirus membrane fusion protein p10;Rhabdovirus spike glycoprotein	2.33	2.56	0.62	1.89	1.55	4.12	0.53	0.55	2.47	1.88	0.5	1.35	-1.07442	0.00907626	0.0281089	down
gene-LOC119897430	LOC119897430	complement component 1s [Oplegnathus fasciatus]	Complement C1s subcomponent OS=Rattus norvegicus OX=10116 GN=C1s PE=2 SV=2;	Trypsin;CUB domain;Sushi repeat;Coagulation Factor Xa inhibitory site;Calcium-binding EGF domain;Complement Clr-like EGF-like	74.69	103.94	89.12	130.98	127.77	120.84	20.96	40.18	68.86	62.03	45.89	55.91	-1.17464	1.88295e-09	3.51632e-08	down
gene-LOC119897442	LOC119897442	protein NLRC3-like [Sander lucioperca]	Caspase recruitment domain-containing protein 8 OS=Homo sapiens OX=9606 GN=CARD8 PE=1 SV=1;	Function to find;Leucine Rich repeat;Caspase recruitment domain	1.5	1.18	0.2	0.94	1.55	1.05	0.15	0.23	1.09	1.37	0.18	0.19	-1.4757	0.00200358	0.00789373	down
gene-LOC119897457	LOC119897457	5'-AMP-activated protein kinase subunit gamma-2-like [Epinephelus lanceolatus]	5'-AMP-activated protein kinase subunit gamma-2 OS=Homo sapiens OX=9606 GN=PRKAG2 PE=1 SV=1;	CBS domain	0.97	4.06	1.21	0.39	0.99	1.92	0.15	0.15	0.7	1.23	1.18	2	-1.38372	0.00486803	0.0166757	down
gene-LOC119897488	LOC119897488	hypothetical protein EYF80_008749 [Liparis tanakae]	------	Transmembrane protein 100	0.03	0	1	0.85	3.71	0.42	0	0	0.34	0.25	0.1	0	-3.6171	0.0026109	0.00991051	down
gene-LOC119897511	LOC119897511	receptor-type tyrosine-protein phosphatase mu-like isoform X8 [Anabas testudineus]	Receptor-type tyrosine-protein phosphatase mu OS=Homo sapiens OX=9606 GN=PTPRM PE=1 SV=2;	Protein-tyrosine phosphatase;Dual specificity phosphatase, catalytic domain;Tyrosine phosphatase family	0.69	1.55	0.61	1.85	0.89	0.51	1.74	3.26	2.91	5.95	0.86	3.02	1.34634	0.00135228	0.00564861	up
gene-LOC119897558	LOC119897558	circadian-associated transcriptional repressor-like [Seriola dumerili]	Circadian-associated transcriptional repressor OS=Mus musculus OX=10090 GN=Ciart PE=1 SV=1;	Circadian-associated transcriptional repressor	0.17	0.19	0.43	1.08	0.75	0.55	1.03	0.72	1.31	1.7	1.54	1.77	1.22889	0.00331644	0.0121005	up
gene-LOC119897578	LOC119897578	neuronal acetylcholine receptor subunit alpha-7-like isoform X1 [Cottoperca gobio]	Neuronal acetylcholine receptor subunit alpha-7 OS=Homo sapiens OX=9606 GN=CHRNA7 PE=1 SV=5;	Neurotransmitter-gated ion-channel ligand binding domain;Neurotransmitter-gated ion-channel transmembrane region	0.56	1.84	1.07	2.26	1.69	2.57	0.26	0.32	0.15	0.68	0.26	0.13	-2.62402	8.4118e-11	2.06359e-09	down
gene-LOC119897585	LOC119897585	ictacalcin-like [Seriola lalandi dorsalis]	Ictacalcin OS=Ictalurus punctatus OX=7998 PE=2 SV=1;	S-100/ICaBP type calcium binding domain;EF-hand domain pair;EF hand;EF-hand domain pair;EF-hand domain;EF hand	91.45	365.28	27.01	98.54	83.38	175.2	6.1	8.12	0.4	42.26	17.12	9.73	-3.54265	4.89521e-08	6.81992e-07	down
gene-LOC119897597	LOC119897597	polypeptide N-acetylgalactosaminyltransferase 11 [Seriola lalandi dorsalis]	Polypeptide N-acetylgalactosaminyltransferase 11 OS=Xenopus tropicalis OX=8364 GN=galnt11 PE=1 SV=2;	------	4.36	4.58	5.47	4.03	5.42	4.88	0.42	1.8	1.59	0	0.45	0.86	-2.52478	2.78916e-05	0.000195439	down
gene-LOC119897604	LOC119897604	hypothetical protein PFLUV_G00085120 [Perca fluviatilis]	Cingulin OS=Plecturocebus moloch OX=9523 GN=CGN PE=3 SV=1;	Myosin tail;Mechanosensitive ion channel porin domain	4.83	4.98	2.28	3.31	3.12	5.44	0.62	0.83	2.8	1.1	2.45	1.52	-1.49287	2.03784e-05	0.000148092	down
gene-LOC119897640	LOC119897640	SPRY domain-containing SOCS box protein 4-like isoform X1 [Sander lucioperca]	SPRY domain-containing SOCS box protein 1 OS=Homo sapiens OX=9606 GN=SPSB1 PE=1 SV=1;	SPRY domain;SOCS box	0.24	0.31	0	0.07	0.07	0.2	0.97	0.26	0.43	1.48	0.57	0.78	2.14452	0.000823173	0.00369391	up
gene-LOC119897698	LOC119897698	PREDICTED: ataxin-1-like [Lates calcarifer]	Ataxin-1 OS=Rattus norvegicus OX=10116 GN=Atxn1 PE=2 SV=1;	Ataxin-1 and HBP1 module;Capicua transcriptional repressor modulator	1.79	1.74	2.02	1.93	2.24	2.71	0.21	0.32	1.81	0.51	0.53	0.58	-1.89925	1.67224e-07	2.06185e-06	down
gene-LOC119897702	LOC119897702	Hairy/enhancer-of-split related with YRPW motif protein 1 [Larimichthys crocea]	Hairy/enhancer-of-split related with YRPW motif protein 1 OS=Danio rerio OX=7955 GN=hey1 PE=2 SV=1;	Helix-loop-helix DNA-binding domain;Hairy Orange	3.79	2.65	0.82	1.37	2.02	1.59	16.98	8.67	5.22	11.35	9.35	9.94	2.33274	1.08997e-07	1.40153e-06	up
gene-LOC119897715	LOC119897715	tubulin polymerization-promoting protein isoform X1 [Gymnodraco acuticeps]	Tubulin polymerization-promoting protein OS=Homo sapiens OX=9606 GN=TPPP PE=1 SV=1;	p25-alpha	1.27	2.44	0.44	1.86	1.05	1.98	0.5	0.52	0.57	1.26	0.66	0.63	-1.24507	0.000144015	0.000817329	down
gene-LOC119897724	LOC119897724	hypothetical protein EPR50_G00065570 [Perca flavescens]	------	CD20-like family	1.7	1.28	0.26	0.54	0.78	0.53	0.29	0.25	0.34	0.44	0.51	0.28	-1.38474	0.00680209	0.0221302	down
gene-LOC119897764	LOC119897764	complement component 4 [Oplegnathus fasciatus]	Complement C4 OS=Rattus norvegicus OX=10116 GN=C4 PE=1 SV=3;	A-macroglobulin TED domain;A-macroglobulin receptor binding domain;Alpha-2-macroglobulin family;Alpha-2-macroglobulin bait region domain;UNC-6/NTR/C345C module;Macroglobulin domain MG3;MG2 domain;Anaphylotoxin-like domain;Macroglobulin domain MG4;Macroglobulin domain MG1	127.82	137.74	69.44	71.1	72.65	74.65	40.49	46.55	46.08	39.51	59.96	40.7	-1.20143	0.000396379	0.00196556	down
gene-LOC119897777	LOC119897777	uncharacterized protein LOC116049369 isoform X1 [Sander lucioperca]	------	Immunoglobulin V-set domain;Immunoglobulin domain;Immunoglobulin domain;Immunoglobulin domain;Immunoglobulin I-set domain;Adenovirus E3 region protein CR2	1.18	2.21	1.17	1.12	1.48	1.01	0.1	0.2	1.68	0.95	0.1	0.15	-1.81209	0.00139567	0.00579951	down
gene-LOC119897784	LOC119897784	hypothetical protein PFLUV_G00083560 [Perca fluviatilis]	Serum paraoxonase/arylesterase 2 OS=Meleagris gallopavo OX=9103 GN=PON2 PE=2 SV=1;	Arylesterase;SMP-30/Gluconolactonase/LRE-like region	10.03	12.33	5.06	5.36	7.56	8.93	1.62	4.4	3.1	1.49	5.89	3.91	-1.28163	0.00228444	0.00885302	down
gene-LOC119897789	LOC119897789	PREDICTED: uncharacterized protein LOC108885709 [Lates calcarifer]	------	------	9.18	17.05	3.17	10.13	7.34	12.75	1.27	1.98	0.59	3.23	1.44	1.71	-2.48203	1.08805e-09	2.13449e-08	down
gene-LOC119897830	LOC119897830	transmembrane protein 222 [Labrus bergylta]	Transmembrane protein 222 OS=Mus musculus OX=10090 GN=Tmem222 PE=1 SV=1;	Protein of unknown function	0.4	0.95	0.48	0.57	0.56	0.79	0.18	0.24	0.62	0.38	0.18	0.1	-1.3413	0.000651982	0.00302539	down
gene-LOC119897842	LOC119897842	N-acetyllactosaminide beta-1,3-N-acetylglucosaminyltransferase 3 [Sander lucioperca]	N-acetyllactosaminide beta-1,3-N-acetylglucosaminyltransferase 3 OS=Homo sapiens OX=9606 GN=B3GNT3 PE=1 SV=2;	------	0.5	0.93	0.23	0.79	0.88	1.25	0	0.2	0.04	0.08	0.42	0.24	-2.24174	0.00086859	0.00387206	down
gene-LOC119897852	LOC119897852	PREDICTED: hemicentin-2-like isoform X6 [Lates calcarifer]	B-cell receptor CD22 OS=Mus musculus OX=10090 GN=Cd22 PE=1 SV=1;	Immunoglobulin domain;Immunoglobulin domain;Immunoglobulin domain;Immunoglobulin I-set domain;T-cell surface glycoprotein CD3 delta chain;Ig-like domain on T-cell surface glycoprotein CD3 epsilon chain;Immunoglobulin V-set domain;CD80-like C2-set immunoglobulin domain;Immunoglobulin domain;SHP2-interacting transmembrane adaptor protein, SIT	1.92	1.71	2.96	0.52	2.44	1.81	0.23	0.67	2.99	7.11	0.73	1.19	-1.16777	0.000979558	0.00429642	down
gene-LOC119897855	LOC119897855	Hexokinase-1 [Larimichthys crocea]	Hexokinase-1 OS=Homo sapiens OX=9606 GN=HK1 PE=1 SV=3;	Hexokinase;Hexokinase	1.02	1.36	0.64	1.59	1.37	1.23	3.29	4.59	3.52	5.4	2.65	6.21	1.80502	9.6408e-11	2.3313e-09	up
gene-LOC119897857	LOC119897857	zinc finger protein ZFAT isoform X3 [Sparus aurata]	Zinc finger protein ZFAT OS=Homo sapiens OX=9606 GN=ZFAT PE=1 SV=2;	Zinc-finger double domain;Zinc finger, C2H2 type;C2H2-type zinc finger;C2H2-type zinc-finger domain;Drought induced 19 protein	0.52	0.57	0.37	0.56	0.52	0.49	2.5	2.51	2.41	6.27	3.15	2.66	2.52114	1.08149e-29	1.72007e-27	up
gene-LOC119897860	LOC119897860	E3 ubiquitin-protein ligase TRIM31-like [Sander lucioperca]	Zinc-binding protein A33 OS=Pleurodeles waltl OX=8319 PE=1 SV=2;	Zinc finger, C3HC4 type;RING-type zinc-finger;SPRY domain;Zinc finger, C3HC4 type;zinc finger of C3HC4-type, RING;Zinc finger, C3HC4 type;B-box zinc finger;Ring finger domain;U-box domain;Prokaryotic RING finger family 4;zinc-RING finger domain	1.92	2.92	1	2.07	2.2	3.69	0.23	0.35	0.73	0.48	0.15	0.51	-2.76727	9.76141e-16	5.09699e-14	down
gene-LOC119897866	LOC119897866	tumor necrosis factor receptor superfamily member 6B-like [Sander lucioperca]	Tumor necrosis factor receptor superfamily member 11B OS=Homo sapiens OX=9606 GN=TNFRSF11B PE=1 SV=3;	TNFR/NGFR cysteine-rich region	6.29	7.67	4.19	4.4	4.7	4.13	8.37	4.76	8.37	45.48	6.16	16.67	1.15272	0.00264375	0.010013	up
gene-LOC119897868	LOC119897868	tumor necrosis factor receptor superfamily member 11B isoform X1 [Sander lucioperca]	Tumor necrosis factor receptor superfamily member 11B OS=Homo sapiens OX=9606 GN=TNFRSF11B PE=1 SV=3;	TNFR/NGFR cysteine-rich region;Death domain	1.49	2.96	1.09	2.11	1.85	2.49	2.5	2.35	8.56	15.08	0.95	3.93	1.11006	0.00637003	0.0209111	up
gene-LOC119897875	LOC119897875	transcription factor E2F3 [Larimichthys crocea]	Transcription factor E2F3 OS=Mus musculus OX=10090 GN=E2f3 PE=1 SV=2;	E2F transcription factor CC-MB domain;E2F/DP family winged-helix DNA-binding domain	1.06	1.02	1.16	1.3	1.52	1.64	0.01	0.06	0.62	0.34	0.07	0.16	-2.9937	1.80208e-09	3.38799e-08	down
gene-LOC119897900	LOC119897900	C-C chemokine receptor type 1-like [Epinephelus lanceolatus]	C-C chemokine receptor type 2 OS=Macaca mulatta OX=9544 GN=CCR2 PE=2 SV=2;	7 transmembrane receptor;Serpentine type 7TM GPCR chemoreceptor Srx	1.28	1.2	0.16	0.7	0.75	1.1	0.16	0.19	0.3	0.92	0.16	0.72	-1.31335	0.0105175	0.0316654	down
gene-LOC119897954	LOC119897954	B-cell receptor CD22-like isoform X3 [Sander lucioperca]	B-cell receptor CD22 OS=Mus musculus OX=10090 GN=Cd22 PE=1 SV=1;	Immunoglobulin domain;Immunoglobulin domain;Immunoglobulin V-set domain;Immunoglobulin I-set domain;Immunoglobulin domain	1.12	0.55	2.44	1.16	3.49	2.08	5.97	7.47	5.19	38.13	4.15	10.63	2.365	7.84781e-07	8.27302e-06	up
gene-LOC119897970	LOC119897970	PREDICTED: ATPase family AAA domain-containing protein 2 isoform X2 [Lates calcarifer]	ATPase family AAA domain-containing protein 2 OS=Homo sapiens OX=9606 GN=ATAD2 PE=1 SV=1;	ATPase family associated with various cellular activities;Bromodomain;AAA+ lid domain;AAA ATPase domain;AAA domain;IstB-like ATP binding protein	1.46	1.94	1.65	2.53	2	2.23	0.51	0.71	1.09	1.32	1.25	0.81	-1.2081	3.54991e-09	6.23858e-08	down
gene-LOC119897971	LOC119897971	zinc fingers and homeoboxes protein 1 [Sparus aurata]	Zinc fingers and homeoboxes protein 1 OS=Gorilla gorilla gorilla OX=9595 GN=ZHX1 PE=3 SV=1;	Homeodomain;Homeodomain leucine-zipper encoding, Homez;Homeobox KN domain	0.59	0.74	0.34	0.76	0.62	0.73	0.08	0.2	0.77	0.64	0.24	0.24	-1.08978	0.000898915	0.0039855	down
gene-LOC119897982	LOC119897982	zinc finger protein 236 isoform X2 [Sparus aurata]	Zinc finger protein 236 OS=Homo sapiens OX=9606 GN=ZNF236 PE=2 SV=2;	Zinc-finger double domain;Zinc finger, C2H2 type;C2H2-type zinc finger;Zinc-finger double-stranded RNA-binding;Zinc-finger of C2H2 type;zinc-finger C2H2-type;C2H2-type zinc-finger domain	0.98	1.14	0.55	1.16	1.1	1.11	1.82	1.84	2.12	4.94	2.23	2.5	1.17733	1.2143e-09	2.35679e-08	up
gene-LOC119897999	LOC119897999	piggyBac transposable element-derived protein 4-like [Epinephelus lanceolatus]	PiggyBac transposable element-derived protein 4 OS=Homo sapiens OX=9606 GN=PGBD4 PE=2 SV=3;	Transposase IS4	0.66	1.28	0.38	0.78	0.71	1.18	0.16	0.69	0.4	0.28	0.2	0.08	-1.49696	0.00205698	0.00806789	down
gene-LOC119898015	LOC119898015	PREDICTED: tripartite motif-containing protein 16-like [Lates calcarifer]	Tripartite motif-containing protein 16 OS=Homo sapiens OX=9606 GN=TRIM16 PE=1 SV=3;	------	1.22	2.47	0.56	2.06	0.53	2.49	0.04	0.53	0.69	1.7	0.87	0.2	-1.51185	0.00912198	0.028232	down
gene-LOC119898049	LOC119898049	uncharacterized protein LOC115596546 [Sparus aurata]	------	------	0.11	0.09	0.28	0.15	0.27	0.19	0.29	0.56	0.33	0.41	0.58	0.42	1.17294	0.00508615	0.0173252	up
gene-LOC119898055	LOC119898055	PREDICTED: xylose isomerase-like [Stegastes partitus]	Xylose isomerase OS=Arabidopsis thaliana OX=3702 GN=XYLA PE=2 SV=2;	Xylose isomerase-like TIM barrel	2.93	5.33	0.88	1.07	1.47	2.3	0	0.14	0.63	0.55	0.29	0.39	-3.14906	4.62697e-08	6.46902e-07	down
gene-LOC119898066	LOC119898066	lysosomal-associated transmembrane protein 4B [Parambassis ranga]	Lysosomal-associated transmembrane protein 4B OS=Bos taurus OX=9913 GN=LAPTM4B PE=1 SV=1;	Golgi 4-transmembrane spanning transporter	0.46	1.13	0.42	0.48	0.72	1.21	7.85	6.77	18.85	1.33	6.86	4.58	3.36548	4.13739e-11	1.07251e-09	up
gene-LOC119898071	LOC119898071	2-iminobutanoate/2-iminopropanoate deaminase isoform X1 [Perca flavescens]	2-iminobutanoate/2-iminopropanoate deaminase OS=Capra hircus OX=9925 GN=RIDA PE=1 SV=3;	Endoribonuclease L-PSP	45.53	28.53	28.07	19.29	31.06	34.55	19.02	15.86	15.56	8.28	20.51	10.59	-1.06098	0.00518787	0.0176337	down
gene-LOC119898098	LOC119898098	protein FAM210A [Archocentrus centrarchus]	Uncharacterized protein C18orf19 homolog B OS=Danio rerio OX=7955 GN=zgc:113036 PE=2 SV=1;	Protein of unknown function;Apolipoprotein A1/A4/E domain;Late embryogenesis abundant protein;YtxH-like protein	11	9.39	11.43	6.61	8.05	9.03	34.33	19.31	27.07	47.73	29.95	23.3	1.55729	6.15622e-09	1.02957e-07	up
gene-LOC119898107	LOC119898107	Acidic amino acid decarboxylase GADL1 Aspartate 1-decarboxylase [Channa argus]	Acidic amino acid decarboxylase GADL1 OS=Bos taurus OX=9913 GN=GADL1 PE=2 SV=2;	Pyridoxal-dependent decarboxylase conserved domain;Beta-eliminating lyase;Aminotransferase class-V	57.24	95.48	58.76	69.24	80.53	93.47	9.09	5.68	6.91	1.52	23.61	8.64	-2.96743	8.68707e-09	1.4014e-07	down
gene-LOC119898108	LOC119898108	PREDICTED: glutamate decarboxylase-like protein 1 [Stegastes partitus]	Acidic amino acid decarboxylase GADL1 OS=Bos taurus OX=9913 GN=GADL1 PE=2 SV=2;	Pyridoxal-dependent decarboxylase conserved domain;Aminotransferase class-V;Beta-eliminating lyase	1.32	0.95	4.28	4.85	1.91	5.4	7.52	10.8	16.62	19	11.83	10.86	2.11335	4.83252e-06	4.14781e-05	up
gene-LOC119898110	LOC119898110	PREDICTED: potassium voltage-gated channel subfamily G member 4-like [Lates calcarifer]	Potassium voltage-gated channel subfamily G member 2 OS=Gallus gallus OX=9031 GN=KCNG2 PE=2 SV=1;	Ion transport protein;BTB/POZ domain;Ion channel	1.68	3.7	3.9	1.78	3.36	3.27	13.63	6.5	17.71	3.84	13.86	4.11	1.87335	6.62523e-05	0.000416569	up
gene-LOC119898157	LOC119898157	collagen alpha-6(VI) chain-like [Seriola dumerili]	Collagen alpha-;	von Willebrand factor type A domain;von Willebrand factor type A domain;Collagen triple helix repeat;von Willebrand factor type A domain;Kunitz/Bovine pancreatic trypsin inhibitor domain;VWA domain containing CoxE-like protein	9.52	11.87	2.4	7.53	7.02	9.39	0.33	1.28	2.18	2.42	2.89	4.38	-1.945	1.58737e-05	0.000119307	down
gene-LOC119898159	LOC119898159	collagen alpha-6(VI) chain-like isoform X2 [Anabas testudineus]	Collagen alpha-;	von Willebrand factor type A domain;von Willebrand factor type A domain;Collagen triple helix repeat;von Willebrand factor type A domain;Kunitz/Bovine pancreatic trypsin inhibitor domain	17.53	26.64	7.92	21.36	18.7	13.96	0.3	3.94	1.2	3.73	4.79	3.73	-2.64925	1.06169e-07	1.36888e-06	down
gene-LOC119898162	LOC119898162	collagen alpha-6(VI) chain-like isoform X2 [Archocentrus centrarchus]	Collagen alpha-;	------	57.95	61.01	20.21	39.63	52.97	36.84	0.57	17.34	6.64	3.22	11.78	16.73	-2.23024	0.000137452	0.000785658	down
gene-LOC119898165	LOC119898165	unnamed protein product, partial [Oncorhynchus mykiss]	Probable RNA-directed DNA polymerase from transposon X-element OS=Drosophila melanogaster OX=7227 GN=X-element\ORF2 PE=3 SV=1;	------	0.64	0.08	1.53	1.17	0.33	0.11	0.21	0.02	0.72	0.2	0.15	0.04	-1.89335	0.0181181	0.0494999	down
gene-LOC119898181	LOC119898181	C-X-C chemokine receptor type 3-like [Perca flavescens]	C-X-C chemokine receptor type 3 OS=Bos taurus OX=9913 GN=CXCR3 PE=2 SV=1;	7 transmembrane receptor;Serpentine type 7TM GPCR chemoreceptor Srsx	9.73	10.5	10.05	14.52	14.26	9.95	4.62	3.3	7.99	10.97	5.34	6.25	-1.03092	8.14696e-08	1.08282e-06	down
gene-LOC119898186	LOC119898186	LOW QUALITY PROTEIN: BTB/POZ domain-containing protein KCTD4-like [Sander lucioperca]	BTB/POZ domain-containing protein KCTD4 OS=Mus musculus OX=10090 GN=Kctd4 PE=1 SV=1;	------	0	0.43	0	0.24	0.05	0.25	1.09	1.84	2.03	0.28	2.41	1.09	3.30881	2.00738e-05	0.000146057	up
gene-LOC119898200	LOC119898200	PREDICTED: nucleoside diphosphate-linked moiety X motif 17-like [Lates calcarifer]	Nucleoside diphosphate-linked moiety X motif 17 OS=Danio rerio OX=7955 GN=nudt17 PE=2 SV=1;	------	7.52	3.78	4.48	4.42	4.17	3.85	0.77	0.67	1.98	1.04	1.17	2.74	-1.50848	0.000112433	0.000660002	down
gene-LOC119898210	LOC119898210	piggyBac transposable element-derived protein 3-like [Maylandia zebra]	------	------	0.63	0.78	1.03	1.11	1.28	0.65	2.43	0.4	2.7	6.53	0.61	2.69	1.15735	0.012173	0.035791	up
gene-LOC119898229	LOC119898229	Hemojuvelin Hemochromatosis type 2 protein-like protein RGM domain family member C Precursor [Larimichthys crocea]	Hemojuvelin OS=Mus musculus OX=10090 GN=Hjv PE=1 SV=1;	Repulsive guidance molecule;Repulsive guidance molecule	1.45	1.1	1.39	0.99	1.5	1.17	1.49	5.14	1.05	1.11	6.01	1.49	1.28349	0.0139624	0.0400074	up
gene-LOC119898231	LOC119898231	CD82 antigen-like [Seriola lalandi dorsalis]	Putative tetraspanin-19 OS=Homo sapiens OX=9606 GN=TSPAN19 PE=5 SV=1;	Tetraspanin family	10.28	5.87	11.87	17.14	17.02	23.45	6.95	1.08	2.94	21.59	2.85	4.9	-1.5737	0.000482921	0.00233699	down
gene-LOC119898233	LOC119898233	acidic leucine-rich nuclear phosphoprotein 32 family member E-like [Perca flavescens]	Acidic leucine-rich nuclear phosphoprotein 32 family member A OS=Xenopus laevis OX=8355 GN=anp32a PE=2 SV=1;	Leucine Rich repeats;Leucine-rich repeat;Leucine rich repeat	13.68	16.13	11.22	28.02	16.31	18.61	6.23	7.81	9.24	16.28	4.79	5.66	-1.2365	1.30613e-07	1.64729e-06	down
gene-LOC119898242	LOC119898242	thioredoxin-interacting protein-like [Betta splendens]	Thioredoxin-interacting protein OS=Mus musculus OX=10090 GN=Txnip PE=1 SV=1;	Arrestin;Arrestin	8.89	10.86	3.01	8.75	5.46	6.24	19.96	63.05	9.9	53.72	6.52	23.93	2.00254	7.52285e-05	0.000466448	up
gene-LOC119898252	LOC119898252	hypothetical protein E3U43_020454 [Larimichthys crocea]	------	------	2.96	2.99	2.37	3.01	2.86	3.33	0.51	1.22	4.24	2.49	0.98	0.82	-1.05177	0.00291698	0.0108827	down
gene-LOC119898254	LOC119898254	hypothetical protein PFLUV_G00109440 [Perca fluviatilis]	Receptor-transporting protein 3 OS=Mus musculus OX=10090 GN=Rtp3 PE=1 SV=2;	Zinc-binding domain	29.95	47.61	111.91	79.09	137.78	116.05	4.19	13.67	16.03	3.98	55.64	18.04	-2.25339	0.00018361	0.0010105	down
gene-LOC119898257	LOC119898257	hemicentin-1-like [Sander lucioperca]	B-cell receptor CD22 OS=Homo sapiens OX=9606 GN=CD22 PE=1 SV=2;	Immunoglobulin domain;Immunoglobulin domain;Immunoglobulin I-set domain;Immunoglobulin domain;T-cell surface glycoprotein CD3 delta chain	0.75	0.98	0.65	0.98	2.15	1.78	0.21	0	0	1.16	0.74	0	-2.05491	0.0152594	0.0429721	down
gene-LOC119898261	LOC119898261	mannosyl-oligosaccharide 1,2-alpha-mannosidase IA-like isoform X2 [Seriola dumerili]	Mannosyl-oligosaccharide 1,2-alpha-mannosidase IC OS=Homo sapiens OX=9606 GN=MAN1C1 PE=1 SV=1;	Glycosyl hydrolase family 47	22.27	18.16	14.95	22.58	18.65	19.2	4.53	5.61	12.23	8.2	9.64	10.26	-1.23112	2.23724e-06	2.11649e-05	down
gene-LOC119898270	LOC119898270	uncharacterized protein LOC111232928 [Seriola dumerili]	------	Secreted Novel AID/APOBEC-like Deaminase 1;Secreted Novel AID/APOBEC-like Deaminase 2	11.23	9.48	3.67	20.05	8.3	41.18	0.21	7.61	1.84	15.51	2.39	3.03	-1.84883	0.00457154	0.0158201	down
gene-LOC119898294	LOC119898294	DUF3166 multi-domain protein [Scophthalmus maximus]	Protein SOGA3 OS=Homo sapiens OX=9606 GN=SOGA3 PE=3 SV=1;	Protein SOGA;Domain of unknown function;Striatin family	2.11	7.53	1.38	3.9	2.51	4.4	4.35	18.33	2.33	15.22	2.77	10	1.26373	0.0148457	0.0420426	up
gene-LOC119898299	LOC119898299	myelin-associated glycoprotein-like [Labrus bergylta]	Myelin-associated glycoprotein OS=Homo sapiens OX=9606 GN=MAG PE=1 SV=1;	Immunoglobulin V-set domain;Immunoglobulin domain;Immunoglobulin domain;CD80-like C2-set immunoglobulin domain;Ig-like C2-type domain	0.82	0.9	0.26	1.03	0.65	1.35	0.07	0.32	0.23	0.14	0.6	0.34	-1.73613	0.00051359	0.00246095	down
gene-LOC119898315	LOC119898315	myelin-associated glycoprotein-like isoform X1 [Epinephelus lanceolatus]	Myelin-associated glycoprotein OS=Rattus norvegicus OX=10116 GN=Mag PE=1 SV=1;	Immunoglobulin domain;Immunoglobulin domain;Immunoglobulin domain;Immunoglobulin V-set domain;CD80-like C2-set immunoglobulin domain;Immunoglobulin C1-set domain	7.9	9.85	10.67	13.94	17.3	20.11	0.72	2.05	9.28	6.36	3.69	3.96	-1.88856	5.51637e-07	6.0132e-06	down
gene-LOC119898321	LOC119898321	uncharacterized protein LOC116049325 isoform X1 [Sander lucioperca]	Myeloid cell surface antigen CD33 OS=Homo sapiens OX=9606 GN=CD33 PE=1 SV=2;	Immunoglobulin V-set domain	2.28	2.52	0.48	3.28	3.76	4.97	0.17	0.52	1.13	1.13	1.46	0.77	-1.87978	5.78773e-05	0.000369797	down
gene-LOC119898326	LOC119898326	sperm acrosome membrane-associated protein 6 isoform X1 [Sander lucioperca]	Sperm acrosome membrane-associated protein 6 OS=Homo sapiens OX=9606 GN=SPACA6 PE=1 SV=2;	Immunoglobulin domain;Immunoglobulin domain	0.62	0.61	0.99	1.18	0.48	1.17	1.18	2.12	0.69	4.53	1.76	1.4	1.38383	0.00335133	0.0122128	up
gene-LOC119898336	LOC119898336	prostate stem cell antigen precursor-like protein [Epinephelus coioides]	------	u-PAR/Ly-6 domain	29.98	30.26	6.05	17.89	12.86	25.83	1.4	2.73	2.15	5.63	5.79	3.26	-2.67066	3.09216e-11	8.21502e-10	down
gene-LOC119898337	LOC119898337	urokinase plasminogen activator surface receptor-like [Perca flavescens]	------	u-PAR/Ly-6 domain	213.5	383.24	412.95	759.9	921.17	1022.35	17.43	78.4	204.46	84.66	353.39	128.5	-2.1829	5.41487e-05	0.000348977	down
gene-LOC119898338	LOC119898338	urokinase plasminogen activator surface receptor-like [Perca flavescens]	Urokinase plasminogen activator surface receptor OS=Bos taurus OX=9913 GN=PLAUR PE=2 SV=1;	u-PAR/Ly-6 domain	201.94	405.97	200.86	361.85	222.61	259.59	6.51	29.99	87.51	34.27	68.41	44.57	-2.74425	1.1189e-10	2.67836e-09	down
gene-LOC119898359	LOC119898359	LOW QUALITY PROTEIN: synaptotagmin-11-like [Echeneis naucrates]	Synaptotagmin-11 OS=Mus musculus OX=10090 GN=Syt11 PE=1 SV=2;	------	0.31	0.43	0.42	0.45	0.21	0.33	0.3	3.57	0.47	2.33	2.4	0.44	2.09187	0.000350731	0.00177296	up
gene-LOC119898410	LOC119898410	tetratricopeptide repeat protein 27 [Seriola dumerili]	Tetratricopeptide repeat protein 27 OS=Gallus gallus OX=9031 GN=TTC27 PE=2 SV=1;	Tetratricopeptide repeat;Tetratricopeptide repeat;Tetratricopeptide repeat;TPR repeat;Anaphase-promoting complex, cyclosome, subunit 3;Tetratricopeptide repeat;Tetratricopeptide repeat	1.14	1.49	2.37	3.02	1.53	1.07	3.78	5.5	4.45	4.82	4.83	4.11	1.27731	0.000327429	0.00167301	up
gene-LOC119898414	LOC119898414	hypothetical protein PFLUV_G00129790 [Perca fluviatilis]	Biliverdin reductase A OS=Homo sapiens OX=9606 GN=BLVRA PE=1 SV=2;	Biliverdin reductase, catalytic;Oxidoreductase family, NAD-binding Rossmann fold	2.18	6.53	2.15	2.41	2.69	4.8	0	0.9	0.82	0.29	1.17	0.45	-2.58206	3.61346e-06	3.21682e-05	down
gene-LOC119898427	LOC119898427	tRNA wybutosine-synthesizing protein 3 homolog [Seriola lalandi dorsalis]	tRNA wybutosine-synthesizing protein 3 homolog OS=Xenopus laevis OX=8355 GN=tyw3 PE=2 SV=1;	Methyltransferase TYW3	0.32	0.89	0.67	0.49	0.62	0.9	0	0.06	0.59	0.45	0.17	0.38	-1.58049	0.00319798	0.0117406	down
gene-LOC119898431	LOC119898431	methyltransferase-like protein 7A [Sparus aurata]	Methyltransferase-like protein 7A OS=Homo sapiens OX=9606 GN=METTL7A PE=1 SV=1;	Methyltransferase domain;Methyltransferase domain;Methyltransferase domain;Methyltransferase domain;Methyltransferase domain;ubiE/COQ5 methyltransferase family;Hypothetical methyltransferase	9	9.96	3.55	3.62	10.41	7.04	2.44	0.72	2.55	1.42	3.07	2.97	-1.77212	2.61814e-05	0.000184877	down
gene-LOC119898432	LOC119898432	neuropilin and tolloid-like protein 1 [Epinephelus lanceolatus]	Neuropilin and tolloid-like protein 1 OS=Mus musculus OX=10090 GN=Neto1 PE=1 SV=2;	CUB domain;Low-density lipoprotein receptor domain class A	0.23	0.58	1.38	0.85	0.52	0.28	0.03	0	0.55	0	0.15	0.03	-2.72058	0.00241065	0.00927698	down
gene-LOC119898438	LOC119898438	zinc finger protein 292 [Seriola dumerili]	Zinc finger protein 292 OS=Mus musculus OX=10090 GN=Zfp292 PE=1 SV=2;	Zinc finger, C2H2 type;C2H2-type zinc finger	2.22	2.54	1.28	1.65	1.66	2.42	4.07	4.6	4.53	9.86	6.59	3.13	1.3319	6.14388e-08	8.38697e-07	up
gene-LOC119898444	LOC119898444	forkhead box protein K2 [Oreochromis niloticus]	Forkhead box protein K2 OS=Mus musculus OX=10090 GN=Foxk2 PE=1 SV=3;	------	3.34	1.22	3.18	3.43	1.1	3.77	9.52	2.57	9.88	13.04	8.56	1.78	1.30818	0.00479713	0.0164697	up
gene-LOC119898454	LOC119898454	uncharacterized protein LOC115590288 isoform X1 [Sparus aurata]	------	Ankyrin repeats;Ankyrin repeat;Ankyrin repeats;Ankyrin repeat;Ankyrin repeats	1.19	2.44	1.88	3.01	2.53	3.44	0.62	1.24	0.92	1.24	0.62	0.48	-1.62587	3.71255e-07	4.21562e-06	down
gene-LOC119898456	LOC119898456	hypothetical protein FQN60_006108 [Etheostoma spectabile]	Coiled-coil domain-containing protein 149-B OS=Danio rerio OX=7955 GN=ccdc149b PE=2 SV=1;	Uncharacterized coiled-coil protein	0.65	0.29	0	0.05	0.26	0.73	2.2	1.11	3.93	10.8	1.84	3.6	3.26065	1.49689e-06	1.47253e-05	up
gene-LOC119898469	LOC119898469	glucose transporter 1 [Lateolabrax maculatus]	Solute carrier family 2, facilitated glucose transporter member 1 OS=Gallus gallus OX=9031 GN=SLC2A1 PE=2 SV=1;	Sugar;Major Facilitator Superfamily	2.34	2.93	3.21	2.44	3.26	2.09	6.42	4.67	15.77	35.03	5.2	9.5	1.83164	1.48258e-08	2.29336e-07	up
gene-LOC119898471	LOC119898471	putative junctophilin-1-like [Scophthalmus maximus]	Junctophilin-1 OS=Homo sapiens OX=9606 GN=JPH1 PE=1 SV=2;	MORN repeat	0.09	0.34	0	0.07	0.26	0.11	0.36	0.44	1.78	3.18	0.36	1.42	2.81966	6.89276e-06	5.67563e-05	up
gene-LOC119898476	LOC119898476	mucolipin-3 isoform X1 [Sander lucioperca]	Mucolipin-3 OS=Mus musculus OX=10090 GN=Mcoln3 PE=1 SV=1;	Polycystin cation channel	1	0.61	0.16	0.65	0.39	0.73	0.72	0.41	2.65	1.74	1.24	1.67	1.0438	0.0132036	0.0382003	up
gene-LOC119898478	LOC119898478	G-protein-signaling modulator 2-like isoform X4 [Perca flavescens]	G-protein-signaling modulator 2 OS=Mus musculus OX=10090 GN=Gpsm2 PE=1 SV=2;	GoLoco motif	0.92	1.05	0.76	0.57	1.28	1.37	3.61	4.59	4.34	15.84	2.86	4.75	2.32063	1.91149e-12	6.18833e-11	up
gene-LOC119898527	LOC119898527	uncharacterized protein LOC109142983 isoform X1 [Larimichthys crocea]	Butyrophilin subfamily 2 member A1 OS=Homo sapiens OX=9606 GN=BTN2A1 PE=1 SV=3;	Immunoglobulin V-set domain;Immunoglobulin domain;Immunoglobulin domain;Immunoglobulin domain;Immunoglobulin I-set domain;Immunoglobulin domain	1.67	1.98	1.35	2.32	0.74	3.39	0	0	0.53	1.38	1.24	0.22	-2.00504	0.00562515	0.0188576	down
gene-LOC119898531	LOC119898531	grainyhead-like protein 1 homolog isoform X2 [Anabas testudineus]	Grainyhead-like protein 1 homolog OS=Xenopus laevis OX=8355 GN=grhl1 PE=2 SV=1;	------	0.1	0.16	0.03	0.2	0.1	0.09	0.82	1.43	0.55	0.32	0.7	0.82	2.91436	3.05003e-06	2.77678e-05	up
gene-LOC119898535	LOC119898535	DNA-directed RNA polymerases I and III subunit RPAC1 [Sparus aurata]	DNA-directed RNA polymerases I and III subunit RPAC1 OS=Bos taurus OX=9913 GN=POLR1C PE=2 SV=1;	RNA polymerase Rpb3/RpoA insert domain;RNA polymerase Rpb3/Rpb11 dimerisation domain	2.31	2.23	5.6	4.04	2.42	2.81	4.75	7.77	8.75	15.29	1.27	7.81	1.07169	0.00345807	0.0125574	up
gene-LOC119898558	LOC119898558	------	------	------	0.99	0.17	1.85	1.36	1.12	1.22	0.17	0	0.88	0.32	0	0	-2.66561	0.00480648	0.0164959	down
gene-LOC119898599	LOC119898599	complement C3-like [Epinephelus lanceolatus]	------	Macroglobulin domain MG1	1.52	0.71	2.09	2.08	2.66	1.48	0.31	0.82	0.74	0.35	0.82	0.97	-1.62084	0.00108993	0.00469449	down
gene-LOC119898615	LOC119898615	oocyte zinc finger protein XlCOF22-like isoform X1 [Seriola lalandi dorsalis]	TERF1-interacting nuclear factor 2 OS=Mus musculus OX=10090 GN=Tinf2 PE=1 SV=2;	Zinc-finger double domain;Zinc finger, C2H2 type;C2H2-type zinc finger;TERF1-interacting nuclear factor 2 N-terminus;C2H2-type zinc finger;Drought induced 19 protein;Zinc-finger of C2H2 type;C2H2 type zinc-finger	1.74	2.21	2.03	2.82	1.84	2.58	5.46	5.29	5.69	7.93	5.61	6.8	1.56702	1.13828e-15	5.8769e-14	up
gene-LOC119898655	LOC119898655	bromodomain-containing protein 4-like isoform X2 [Sparus aurata]	Bromodomain-containing protein 4 OS=Danio rerio OX=7955 GN=brd4 PE=1 SV=1;	Bromodomain;Bromodomain extra-terminal - transcription regulation;C-terminal domain of bromodomain protein 4	7.69	9.63	9.29	13.28	8.89	8.13	20.02	25.35	18.1	38.6	17.07	23.18	1.19915	2.94609e-07	3.42574e-06	up
gene-LOC119898662	LOC119898662	PREDICTED: vascular cell adhesion protein 1-like [Stegastes partitus]	Vascular cell adhesion protein 1 OS=Homo sapiens OX=9606 GN=VCAM1 PE=1 SV=1;	Immunoglobulin domain;Immunoglobulin I-set domain;Immunoglobulin domain;Immunoglobulin domain;CD80-like C2-set immunoglobulin domain	0.6	0.94	0.57	1.63	1.07	0.99	0.07	0.31	1.12	0.67	0.31	0.22	-1.37773	0.00127927	0.00538189	down
gene-LOC119898676	LOC119898676	cAMP-specific 3',5'-cyclic phosphodiesterase 4B-like [Larimichthys crocea]	cAMP-specific 3',5'-cyclic phosphodiesterase 4B OS=Rattus norvegicus OX=10116 GN=Pde4b PE=1 SV=4;	3'5'-cyclic nucleotide phosphodiesterase;Phosphodiesterase 4 upstream conserved regions	0.31	0.47	0.01	0.07	0.22	0.29	0.45	0.21	0.86	0.69	2.15	0.68	1.77049	0.00670171	0.0218606	up
gene-LOC119898692	LOC119898692	protein tweety homolog 3 isoform X1 [Larimichthys crocea]	Protein tweety homolog 3 OS=Danio rerio OX=7955 GN=ttyh3 PE=2 SV=1;	Tweety;Prominin	2.77	4	0.68	2.33	2.86	3.09	0.48	0.76	1.51	1.62	1.14	1.72	-1.25319	0.000198929	0.00108448	down
gene-LOC119898702	LOC119898702	noelin-2-like isoform X1 [Mastacembelus armatus]	Noelin-2 OS=Rattus norvegicus OX=10116 GN=Olfm2 PE=1 SV=1;	Olfactomedin-like domain;Neurogenesis glycoprotein	2.73	4.2	3.64	4.84	3.1	1.57	5.66	14	6.99	23.9	2.42	8.32	1.38353	0.00103033	0.00448755	up
gene-LOC119898718	LOC119898718	PREDICTED: mucin-5AC-like isoform X2 [Lates calcarifer]	------	------	0.47	1.09	0.2	1.53	0.06	1.1	0.53	3.04	2.56	2.39	1.8	2.92	1.49543	0.0108707	0.0325475	up
gene-LOC119898746	LOC119898746	cytochrome P450 3A69 [Micropterus salmoides]	Cytochrome P450 3A27 OS=Oncorhynchus mykiss OX=8022 GN=cyp3a27 PE=2 SV=1;	Cytochrome P450	56.12	57.12	33.78	23.91	37.12	48.98	19.1	17.95	24.79	10.41	33.35	13.42	-1.11931	0.00273438	0.0102987	down
gene-LOC119898749	LOC119898749	protein EFR3 homolog B-like isoform X1 [Seriola lalandi dorsalis]	Protein EFR3 homolog B OS=Homo sapiens OX=9606 GN=EFR3B PE=1 SV=2;	------	0.37	0.59	0.36	0.64	0.46	0.52	1.68	1.3	1.73	6.82	1.73	1.78	2.06716	2.88388e-12	8.9924e-11	up
gene-LOC119898754	LOC119898754	serine/threonine-protein kinase/endoribonuclease IRE1-like isoform X2 [Seriola lalandi dorsalis]	Serine/threonine-protein kinase/endoribonuclease IRE1 OS=Homo sapiens OX=9606 GN=ERN1 PE=1 SV=2;	Protein kinase domain;Ribonuclease 2-5A;Protein tyrosine and serine/threonine kinase;PQQ-like domain;PQQ enzyme repeat	4.21	4.46	3.18	3.43	3.68	3.72	11.82	11.23	18.44	21.77	18.17	14.5	1.89712	3.5373e-32	6.35053e-30	up
gene-LOC119898765	LOC119898765	hypothetical protein FQN60_011726 [Etheostoma spectabile]	Guanine nucleotide-binding protein;	GGL domain	4.06	7.39	8.47	7.86	18.06	7.07	0.22	0.91	1.44	0	2.43	1.27	-3.10353	1.1313e-06	1.1437e-05	down
gene-LOC119898767	LOC119898767	caskin-1-like isoform X3 [Sander lucioperca]	Caskin-1 OS=Mus musculus OX=10090 GN=Caskin1 PE=1 SV=2;	Ankyrin repeats;Ankyrin repeats;Ankyrin repeats;SAM domain;Caskin1 CASK-interaction domain;C-terminal region of Caskin;Ankyrin repeat;SAM domain;Ankyrin repeat;Variant SH3 domain;Variant SH3 domain;SH3 domain	0.46	0.32	0.16	0.15	0.15	0.26	0.37	0.66	0.46	1.49	0.55	0.52	1.2176	0.000899146	0.00398578	up
gene-LOC119898768	LOC119898768	uncharacterized protein LOC117448082 isoform X1 [Pseudochaenichthys georgianus]	Suppressor of cytokine signaling 1 OS=Mus musculus OX=10090 GN=Socs1 PE=1 SV=1;	SH2 domain	5.05	7.91	7.3	10.21	11.51	14.02	1.88	2.05	5.72	8.6	5.83	4.23	-1.20823	1.42644e-05	0.000108542	down
gene-LOC119898771	LOC119898771	E3 ubiquitin-protein ligase RBBP6-like isoform X2 [Echeneis naucrates]	E3 ubiquitin-protein ligase RBBP6 OS=Homo sapiens OX=9606 GN=RBBP6 PE=1 SV=1;	DWNN domain;Zinc knuckle;U-box domain;Zinc knuckle;Zinc finger, C3HC4 type	5.38	6.8	5.5	6.57	6.17	6.62	13.97	12.63	12.41	41.14	16.19	15.27	1.38123	1.58088e-11	4.42833e-10	up
gene-LOC119898787	LOC119898787	fibrinogen gamma chain [Amphiprion ocellaris]	Fibrinogen gamma chain OS=Rattus norvegicus OX=10116 GN=Fgg PE=1 SV=3;	Fibrinogen beta and gamma chains, C-terminal globular domain;Fibrinogen alpha/beta chain family	475.4	677.64	32.52	162.81	129.94	300.65	66.99	65.92	18.1	35.46	48.55	89.11	-2.3702	6.23944e-05	0.000394721	down
gene-LOC119898793	LOC119898793	p40phox [Siniperca chuatsi]	Neutrophil cytosol factor 4 OS=Mus musculus OX=10090 GN=Ncf4 PE=1 SV=2;	SH3 domain;Variant SH3 domain;PB1 domain;Variant SH3 domain	1.33	1.22	0.27	0	2.24	0	4.27	4.16	12.87	12.13	3.12	4.12	2.70577	0.000332667	0.00169502	up
gene-LOC119898795	LOC119898795	PREDICTED: cytochrome P450 4V2 [Lates calcarifer]	Cytochrome P450 4V2 OS=Mus musculus OX=10090 GN=Cyp4v2 PE=1 SV=1;	Cytochrome P450	1.68	3.01	0.52	0.25	0.9	4.21	0.26	0.45	0.31	0	0.29	0	-2.85632	0.000896155	0.00397475	down
gene-LOC119898830	LOC119898830	hypothetical protein PFLUV_G00011220 [Perca fluviatilis]	LIM and calponin homology domains-containing protein 1 OS=Xenopus laevis OX=8355 GN=limch1 PE=2 SV=1;	Domain of unknown function;Calponin homology;LIM domain	1.2	2.21	0.7	1.43	1.12	1.67	3.85	3.73	3.35	7.18	3.71	4.77	1.6179	5.1594e-11	1.30907e-09	up
gene-LOC119898834	LOC119898834	small integral membrane protein 31, partial [Etheostoma spectabile]	------	------	20.74	13.6	18.07	14.22	29.46	20.8	47.85	19.96	58.13	32.22	67.43	42.05	1.05526	0.00364411	0.0131204	up
gene-LOC119898862	LOC119898862	hedgehog-interacting protein [Seriola dumerili]	Hedgehog-interacting protein OS=Homo sapiens OX=9606 GN=HHIP PE=1 SV=3;	Glucose / Sorbosone dehydrogenase;EGF-like domain	35.11	45.56	19.42	32.5	32.99	32.56	7.64	8.02	5.93	11.56	7.41	16.31	-1.86161	2.33752e-10	5.27065e-09	down
gene-LOC119898874	LOC119898874	interleukin-15-like isoform X3 [Sander lucioperca]	------	Interleukin 15	1.36	2.38	0.9	1.94	1.63	2.8	0.08	0.18	0.83	1	0.8	0.39	-1.97941	5.64505e-07	6.13371e-06	down
gene-LOC119898879	LOC119898879	TBC1 domain family member 9 [Larimichthys crocea]	ELMO domain-containing protein 2 OS=Bos taurus OX=9913 GN=ELMOD2 PE=1 SV=1;	------	4.52	7.12	6.31	7.78	2.71	9.53	0.39	1.25	0.87	2.04	3.18	4.07	-1.68151	0.000321593	0.0016471	down
gene-LOC119898911	LOC119898911	Caspase-6 [Collichthys lucidus]	Caspase-6 OS=Homo sapiens OX=9606 GN=CASP6 PE=1 SV=2;	Caspase domain	0.14	4.33	0.15	3.17	0.42	0.11	0.06	0	0	0.12	0.37	0.1	-2.89468	0.00231467	0.00895121	down
gene-LOC119898914	LOC119898914	Caspase-6 [Collichthys lucidus]	Caspase-6 OS=Homo sapiens OX=9606 GN=CASP6 PE=1 SV=2;	------	0.61	1.84	0.76	1.28	0.76	1.02	0.25	0.4	1.29	0.68	0.06	0.45	-1.22667	0.00554933	0.018651	down
gene-LOC119898920	LOC119898920	cytochrome P450 2U1 [Larimichthys crocea]	Cytochrome P450 2U1 OS=Homo sapiens OX=9606 GN=CYP2U1 PE=1 SV=1;	Cytochrome P450	1.61	1.51	1.58	2.3	1.54	3.33	0.76	0.88	1.59	0.81	0.76	0.77	-1.18592	5.55696e-05	0.000356784	down
gene-LOC119898927	LOC119898927	hypothetical protein PFLUV_G00010390 [Perca fluviatilis]	Arachidonate 15-lipoxygenase B OS=Rattus norvegicus OX=10116 GN=Alox15b PE=1 SV=1;	Lipoxygenase;PLAT/LH2 domain	6.35	4.47	5.46	8.9	9.07	11.05	4.52	6.22	41.83	132.51	7.23	16.12	1.62047	0.00272705	0.010276	up
gene-LOC119898931	LOC119898931	nephronectin isoform X1 [Seriola lalandi dorsalis]	Nephronectin OS=Homo sapiens OX=9606 GN=NPNT PE=2 SV=3;	Calcium-binding EGF domain;MAM domain, meprin/A5/mu;Complement Clr-like EGF-like;Coagulation Factor Xa inhibitory site;EGF domain;EGF-like domain	8.26	11.61	8.37	17.3	12.05	7.53	16.63	27.1	28.94	73.24	9.95	22.49	1.20146	0.000172656	0.00095957	up
gene-LOC119898982	LOC119898982	PREDICTED: extracellular superoxide dismutase [Cu-Zn] [Lates calcarifer]	Extracellular superoxide dismutase [Cu-Zn] OS=Homo sapiens OX=9606 GN=SOD3 PE=1 SV=2;	Copper/zinc superoxide dismutase	5.95	10.04	2.36	3.59	6.92	12.3	1.16	3.99	1.68	3.66	3.32	3.35	-1.34634	0.000752148	0.00342053	down
gene-LOC119899099	LOC119899099	Zinc finger and BTB domain-containing protein 5 [Larimichthys crocea]	Zinc finger and BTB domain-containing protein 5 OS=Homo sapiens OX=9606 GN=ZBTB5 PE=1 SV=1;	BTB/POZ domain;Zinc-finger double domain	0.63	0.7	0.59	0.56	0.71	0.8	0.17	0.1	0.42	0.31	0.44	0.29	-1.36196	4.24464e-06	3.69815e-05	down
gene-LOC119899104	LOC119899104	interleukin-8 [Latris lineata]	Interleukin-8 OS=Gallus gallus OX=9031 GN=CXCL8 PE=2 SV=1;	Small cytokines	0.95	2.35	3.47	6.28	5.73	6.82	15.59	8.02	21.78	26.23	5.28	7.36	1.52179	0.000534426	0.00254467	up
gene-LOC119899135	LOC119899135	structural maintenance of chromosomes protein 2 [Sparus aurata]	Structural maintenance of chromosomes protein 2 OS=Xenopus laevis OX=8355 GN=smc2 PE=1 SV=1;	RecF/RecN/SMC N terminal domain;SMC proteins Flexible Hinge Domain;AAA domain, putative AbiEii toxin, Type IV TA system;AAA domain	3.05	1.84	3.06	2.73	4.03	3.75	0.04	0.51	1.14	0.72	0.41	0.39	-2.79772	2.40712e-11	6.51187e-10	down
gene-LOC119899138	LOC119899138	circadian locomoter output cycles protein kaput-like isoform X5 [Parambassis ranga]	Circadian locomoter output cycles protein kaput OS=Tyto alba OX=56313 GN=CLOCK PE=2 SV=1;	PAS domain;PAS fold;Helix-loop-helix DNA-binding domain;PAS fold;PAS domain	3.28	3.76	1.73	3.75	2.95	2.61	1.62	0.84	2.66	1.66	1.56	1.04	-1.1201	5.03301e-05	0.000328258	down
gene-LOC119899168	LOC119899168	serine hydrolase-like protein isoform X1 [Seriola lalandi dorsalis]	Serine hydrolase-like protein OS=Danio rerio OX=7955 GN=serhl PE=2 SV=1;	alpha/beta hydrolase fold;Alpha/beta hydrolase family;Serine aminopeptidase, S33;Thioesterase domain	11.05	8.41	2.31	6.07	4.52	11.52	0.6	0.28	0.3	0.12	0.98	0.95	-3.83294	1.08224e-12	3.67961e-11	down
gene-LOC119899199	LOC119899199	sialidase-3-like isoform X1 [Labrus bergylta]	Sialidase-3 OS=Mus musculus OX=10090 GN=Neu3 PE=1 SV=1;	BNR repeat-like domain;BNR repeat-like domain	1.53	3.51	0.82	1.55	2.23	3.68	0.83	0.34	2.69	1.52	0.32	0.91	-1.22238	0.00535117	0.0180721	down
gene-LOC119899211	LOC119899211	protein shisa-5-like [Sander lucioperca]	------	------	4.32	6.65	3.87	6.28	5.36	5.03	1.29	1.71	2.71	2.46	2.47	1.56	-1.50887	9.26904e-11	2.25059e-09	down
gene-LOC119899213	LOC119899213	myosin-9-like isoform X1 [Hippoglossus hippoglossus]	Myosin-9 OS=Canis lupus familiaris OX=9615 GN=MYH9 PE=2 SV=1;	------	2.02	2.23	1.28	3.89	2.2	3.75	0.35	1.58	1.31	5.03	0.51	0.82	-1.01719	0.0173572	0.0477907	down
gene-LOC119899214	LOC119899214	mitochondrial glycine transporter B-like isoform X1 [Sander lucioperca]	Mitochondrial glycine transporter B OS=Danio rerio OX=7955 GN=slc25a38b PE=2 SV=2;	Mitochondrial carrier protein	0.74	1.32	0.77	1.27	0.97	1.28	2.94	3.72	3.72	6.56	3.8	2.89	1.75991	3.17245e-18	2.18549e-16	up
gene-LOC119899215	LOC119899215	putative methyltransferase NSUN7 [Sander lucioperca]	Putative methyltransferase NSUN7 OS=Homo sapiens OX=9606 GN=NSUN7 PE=2 SV=4;	16S rRNA methyltransferase RsmB/F	0.05	0.19	0.2	0.2	0.19	0.36	0.87	1	1.21	1.98	4.32	1.53	2.93186	1.16295e-06	1.17175e-05	up
gene-LOC119899223	LOC119899223	paralemmin-3 isoform X3 [Epinephelus lanceolatus]	Paralemmin-3 OS=Mus musculus OX=10090 GN=Palm3 PE=1 SV=1;	Paralemmin	4.78	5.71	3.59	7.18	4.54	5.74	2.17	1.36	7.03	1.86	1.9	2.98	-1.05868	0.00127187	0.00535552	down
gene-LOC119899224	LOC119899224	phospholipid phosphatase-related protein type 5 isoform X1 [Larimichthys crocea]	Phospholipid phosphatase-related protein type 2 OS=Mus musculus OX=10090 GN=Plppr2 PE=1 SV=1;	PAP2 superfamily	1.3	0.77	0.76	1.56	1.55	1.69	0.37	0.12	0.59	0.29	0.51	0.24	-1.97716	7.47341e-08	1.004e-06	down
gene-LOC119899267	LOC119899267	uncharacterized protein LOC116043030 [Sander lucioperca]	------	CD47 immunoglobulin-like domain;Immunoglobulin domain;Immunoglobulin domain;Immunoglobulin I-set domain;Immunoglobulin C1-set domain	0.95	7.95	2.06	12.09	1.68	2.88	0.43	0.82	5.06	2.17	0.74	1.14	-1.66766	0.00384183	0.01373	down
gene-LOC119899279	LOC119899279	------	------	------	1.84	1.86	0	0	0.87	0	4.55	2.24	9.46	7.29	4.3	4.65	2.81834	0.0021386	0.00836176	up
gene-LOC119899282	LOC119899282	hypothetical protein PFLUV_G00007530 [Perca fluviatilis]	CCN family member 1 OS=Homo sapiens OX=9606 GN=CCN1 PE=1 SV=1;	CCN3 Nov like TSP1 domain;Cystine-knot domain;Insulin-like growth factor binding protein;von Willebrand factor type C domain;Thrombospondin type 1 domain	0.45	2.08	2.32	1.96	1.79	2.39	3.19	4.24	7.71	5.9	3.35	9.83	1.49857	6.81365e-05	0.000426943	up
gene-LOC119899285	LOC119899285	zinc finger protein Gfi-1b-like [Sparus aurata]	------	Zinc finger, C2H2 type;Zinc-finger double domain;C2H2-type zinc finger;C2H2-type zinc finger	0.49	0.5	0.37	0.63	0.39	0.74	0.03	0.08	0.13	0.56	0	0.13	-2.09916	0.000291416	0.00151314	down
gene-LOC119899286	LOC119899286	lysozyme [Micropterus salmoides]	Lysozyme g OS=Epinephelus coioides OX=94232 PE=1 SV=1;	Transglycosylase SLT domain;Transglycosylase SLT domain	28.58	51.81	16.22	36.76	39.65	43.39	4.66	4.29	21.8	13.34	8.84	7.97	-2.05597	3.32387e-12	1.02832e-10	down
gene-LOC119899291	LOC119899291	peptidoglycan recognition protein II [Sciaenops ocellatus]	N-acetylmuramoyl-L-alanine amidase OS=Mus musculus OX=10090 GN=Pglyrp2 PE=1 SV=1;	N-acetylmuramoyl-L-alanine amidase	40.93	15.21	77.64	11.62	39.79	19.44	225.19	128.01	30.17	30.28	133.99	109.99	1.75263	0.00654399	0.0213962	up
gene-LOC119899292	LOC119899292	hypothetical protein FQN60_012132 [Etheostoma spectabile]	N-acetylmuramoyl-L-alanine amidase OS=Mus musculus OX=10090 GN=Pglyrp2 PE=1 SV=1;	------	1.44	1.61	0.57	1.15	1.2	1.99	1.54	1.15	3.99	6.02	2.09	1.26	1.08512	0.000353121	0.00178238	up
gene-LOC119899298	LOC119899298	myosin-9-like [Seriola dumerili]	Myosin-9 OS=Gallus gallus OX=9031 GN=MYH9 PE=2 SV=1;	------	1.14	0.9	0.9	1.69	1.34	2.18	0.15	0.32	0.69	2.54	0.37	0.33	-1.32791	0.00151288	0.00621355	down
gene-LOC119899303	LOC119899303	myosin-10 isoform X4 [Sparus aurata]	Myosin-10 OS=Bos taurus OX=9913 GN=MYH10 PE=2 SV=2;	Myosin tail;Myosin head;Myosin N-terminal SH3-like domain;IQ calmodulin-binding motif;Afadin- and alpha -actinin-Binding	1.46	1.21	1.75	2.88	1.17	1.03	1.6	3.4	5.01	15.59	1.3	3.97	1.32204	0.000663986	0.00307327	up
gene-LOC119899328	LOC119899328	asialoglycoprotein receptor 1-like [Epinephelus lanceolatus]	------	------	11.44	17.02	23.23	0.17	0.12	0.21	0.11	0.12	0.39	0.47	0.49	0.27	-5.68023	5.75758e-07	6.24454e-06	down
gene-LOC119899333	LOC119899333	importin subunit alpha-1 [Seriola dumerili]	Importin subunit alpha-1 OS=Homo sapiens OX=9606 GN=KPNA2 PE=1 SV=1;	Armadillo/beta-catenin-like repeat;Importin beta binding domain;Atypical Arm repeat;HEAT-like repeat;HEAT repeats	3.52	4.15	5.55	6.02	4.04	4.77	12.49	13.69	15.96	30.5	11.86	20.36	1.71134	1.59351e-15	8.08628e-14	up
gene-LOC119899334	LOC119899334	UPF0450 protein C17orf58 homolog [Sander lucioperca]	UPF0450 protein C17orf58 homolog OS=Mus musculus OX=10090 PE=3 SV=1;	------	2.99	3.98	2.76	8.42	6.03	7.72	4.48	15.06	40.02	55.05	9.36	31.36	1.97072	1.20819e-06	1.20911e-05	up
gene-LOC119899337	LOC119899337	hypothetical protein PFLUV_G00006990 [Perca fluviatilis]	Beta-2-glycoprotein 1 OS=Canis lupus familiaris OX=9615 GN=APOH PE=2 SV=1;	Beta-2-glycoprotein-1 fifth domain;Sushi repeat	1564.35	1464.21	1415.08	1365.03	2065.28	1817.15	574.96	839.33	371.61	185.27	1090.16	838.05	-1.25369	0.0048759	0.0166937	down
gene-LOC119899341	LOC119899341	uncharacterized protein LOC111659693 isoform X1 [Seriola lalandi dorsalis]	------	------	0.07	0.24	0.64	0.05	0.7	0.39	8.57	3.07	0.46	0.15	6.54	1.01	1.69854	0.00678554	0.0220915	up
gene-LOC119899351	LOC119899351	cytoplasmic phosphatidylinositol transfer protein 1 isoform X1 [Sander lucioperca]	Cytoplasmic phosphatidylinositol transfer protein 1 OS=Xenopus tropicalis OX=8364 GN=pitpnc1 PE=2 SV=1;	Phosphatidylinositol transfer protein	2.72	5.32	3.13	3.82	4.27	4.39	6.55	7.5	9.32	36.74	6.69	13.77	1.55573	5.48517e-09	9.26497e-08	up
gene-LOC119899354	LOC119899354	ecto-ADP-ribosyltransferase 5-like [Epinephelus lanceolatus]	Ecto-ADP-ribosyltransferase 5 OS=Mus musculus OX=10090 GN=Art5 PE=2 SV=3;	NA	1.41	3.71	0.21	0.58	0.96	1.99	0.1	0.04	0.35	0.4	0.19	0.27	-2.90536	1.02467e-06	1.04802e-05	down
gene-LOC119899412	LOC119899412	programmed cell death protein 4 isoform X2 [Echeneis naucrates]	Programmed cell death protein 4 OS=Mus musculus OX=10090 GN=Pdcd4 PE=1 SV=1;	MA3 domain	7.63	17.57	12.39	12.15	3.75	14.08	47	53.8	48.07	81.72	47.61	49.77	2.39389	2.39827e-16	1.3695e-14	up
gene-LOC119899438	LOC119899438	transcription factor AP-4-like [Amphiprion ocellaris]	Transcription factor AP-4 OS=Homo sapiens OX=9606 GN=TFAP4 PE=1 SV=2;	Helix-loop-helix DNA-binding domain;Transcription factor COE1 helix-loop-helix domain	4.2	3.88	2.39	5.05	3.82	5.1	7.67	5.24	11.81	25.2	7.58	10.34	1.22665	1.23041e-08	1.92464e-07	up
gene-LOC119899442	LOC119899442	pre-B-cell leukemia transcription factor 1 isoform X1 [Larimichthys crocea]	Pre-B-cell leukemia transcription factor 1 OS=Xenopus tropicalis OX=8364 GN=pbx1 PE=2 SV=1;	PBC domain;Homeodomain;Homeobox KN domain	1.86	3.13	1.5	2.43	2.22	3.16	0.43	0.63	2.07	2.55	1.05	0.89	-1.17505	5.15472e-06	4.38466e-05	down
gene-LOC119899445	LOC119899445	LOW QUALITY PROTEIN: procollagen galactosyltransferase 1-like [Sparus aurata]	Procollagen galactosyltransferase 1 OS=Danio rerio OX=7955 GN=colgalt1 PE=3 SV=1;	Glycosyltransferase family 25;Glycosyl transferase family 2;Anp1	2.56	3.98	5.18	5.36	4.17	4.93	55.56	62.51	120.52	184.34	78.32	91.76	4.25855	1.25174e-102	1.41256e-99	up
gene-LOC119899449	LOC119899449	uncharacterized protein LOC115012353 [Cottoperca gobio]	------	------	0.83	1.26	0.63	1.14	1.18	1.48	0.33	0.61	0.55	0.69	0.31	0.5	-1.26034	2.63477e-05	0.000185996	down
gene-LOC119899452	LOC119899452	dynamin-2 isoform X2 [Oreochromis aureus]	Dynamin-2 OS=Bos taurus OX=9913 GN=DNM2 PE=2 SV=1;	Dynamin central region;Dynamin family;Dynamin GTPase effector domain;PH domain;50S ribosome-binding GTPase	8.24	10.88	11.36	10.21	12.89	9.04	2.54	3.27	7.89	9.2	2.46	4.25	-1.37714	2.23333e-09	4.0964e-08	down
gene-LOC119899460	LOC119899460	------	------	------	3.1	10.25	5.12	2.35	0.35	12.38	5.77	3.4	7.12	2.41	2.01	5.81	1.38592	0.00763133	0.0243401	up
gene-LOC119899470	LOC119899470	complement C3-like [Sparus aurata]	Complement C3;	------	122.11	138.32	56.12	67.62	104.97	81.8	28.65	36.7	14.87	7.07	32.67	18.89	-1.87332	4.73204e-05	0.00031124	down
gene-LOC119899473	LOC119899473	complement C3-like [Sander lucioperca]	Complement C3;	------	4.32	4.68	0.96	3.36	1.29	5.4	0.8	0.68	0.55	0.78	1.37	0.86	-1.97742	4.27228e-06	3.71812e-05	down
gene-LOC119899474	LOC119899474	complement component c3-2 [Dicentrarchus labrax]	Complement C3;	------	6.3	7.79	3.32	1.92	7.94	3.38	1.91	1.8	0.34	0.24	1.91	0.93	-1.96086	0.00114945	0.00491337	down
gene-LOC119899478	LOC119899478	PREDICTED: LOW QUALITY PROTEIN: complement C3-like [Lates calcarifer]	Complement C3;	A-macroglobulin TED domain;Macroglobulin domain MG1;Alpha-2-macroglobulin bait region domain;Alpha-2-macroglobulin family;A-macroglobulin receptor binding domain;UNC-6/NTR/C345C module;Macroglobulin domain MG4;MG2 domain;Macroglobulin domain MG3;Anaphylotoxin-like domain	3433.37	2905.39	3014.29	3148.12	3102.65	2312.88	1095.45	830.65	2315.78	1002.49	2222.49	1607.08	-1.09778	0.000330005	0.00168436	down
gene-LOC119899479	LOC119899479	complement C3-like [Sander lucioperca]	Complement C3;	A-macroglobulin TED domain;Macroglobulin domain MG1;Alpha-2-macroglobulin bait region domain;Alpha-2-macroglobulin family;A-macroglobulin receptor binding domain;UNC-6/NTR/C345C module;Macroglobulin domain MG4;MG2 domain;Macroglobulin domain MG3;Anaphylotoxin-like domain;Transglutaminase family, C-terminal ig like domain	921.31	827.21	709.55	734.62	946.85	546.34	325.68	337.93	556.54	262.03	472.19	492.57	-1.02235	0.00048467	0.00234306	down
gene-LOC119899482	LOC119899482	Tubulin beta-4B chain Tubulin beta-2 chain Tubulin beta-2C chain [Larimichthys crocea]	Tubulin beta-4B chain OS=Bos taurus OX=9913 GN=TUBB4B PE=2 SV=1;	Tubulin/FtsZ family, GTPase domain;Tubulin C-terminal domain;Misato Segment II tubulin-like domain	7.11	17.23	4.08	13.28	7.83	9.49	9.39	43.14	18.16	45.74	13.11	24.77	1.29488	0.00109687	0.00472098	up
gene-LOC119899506	LOC119899506	polymeric immunoglobulin receptor-like [Sander lucioperca]	Polymeric immunoglobulin receptor OS=Mus musculus OX=10090 GN=Pigr PE=1 SV=1;	Immunoglobulin V-set domain;TMEM154 protein family	6.71	5.72	4.71	4.04	8.44	7.65	0.27	0.39	3.61	4.98	1.54	1.53	-2.00774	3.9096e-06	3.44295e-05	down
gene-LOC119899530	LOC119899530	guanine nucleotide-binding protein G(I)/G(S)/G(O) subunit gamma-10-like [Takifugu rubripes]	Guanine nucleotide-binding protein;	GGL domain	41.72	47.02	34.61	49.76	46.07	43.86	11.19	15.13	41.82	33.18	21.46	24.68	-1.04669	7.88528e-09	1.28666e-07	down
gene-LOC119899556	LOC119899556	peroxisome proliferator-activated receptor gamma coactivator-related protein 1 [Epinephelus lanceolatus]	Peroxisome proliferator-activated receptor gamma coactivator-related protein 1 OS=Mus musculus OX=10090 GN=Pprc1 PE=1 SV=1;	RNA recognition motif.	3.77	3.04	5.61	5.53	4	3.13	21.15	22.03	19.32	51.93	12.55	24.62	2.3736	1.66287e-15	8.40227e-14	up
gene-LOC119899569	LOC119899569	------	------	------	0.17	0.12	0.13	0.26	0.25	0.43	0.71	0.32	0.51	0.48	0.63	0.53	1.18444	0.0110691	0.0330289	up
gene-LOC119899589	LOC119899589	------	------	------	0.46	0.65	0.31	0.6	0.41	1.07	0.04	0.12	0.26	0.51	0.27	0.26	-1.4853	0.000186243	0.00102237	down
gene-LOC119899590	LOC119899590	LOW QUALITY PROTEIN: inositol 1,4,5-trisphosphate receptor-interacting protein-like [Sander lucioperca]	Inositol 1,4,5-trisphosphate receptor-interacting protein OS=Danio rerio OX=7955 GN=itprip PE=2 SV=1;	Mab-21 protein	0.81	0.78	0.97	1.02	0.84	0.82	0.14	0.19	1.04	1.52	0.31	0.22	-1.02475	0.0147725	0.0418853	down
gene-LOC119899612	LOC119899612	myosin-10 isoform X4 [Sparus aurata]	Myosin-10 OS=Bos taurus OX=9913 GN=MYH10 PE=2 SV=2;	Myosin head;Myosin tail;IQ calmodulin-binding motif	0.14	0.29	0.41	0.81	0.43	0.45	0.76	1.38	1.62	5.14	0.52	1.44	1.77541	4.38354e-05	0.000290821	up
gene-LOC119899619	LOC119899619	Nuclear distribution protein nudE -like protein 1 [Collichthys lucidus]	Nuclear distribution protein nudE homolog 1 OS=Mus musculus OX=10090 GN=Nde1 PE=1 SV=1;	NUDE protein, C-terminal conserved region;TPR/MLP1/MLP2-like protein	4.02	4.82	4.71	6.32	5.36	5.59	7.9	8.7	12.36	29.86	6.34	12.17	1.0755	5.59429e-07	6.08414e-06	up
gene-LOC119899624	LOC119899624	PREDICTED: mpv17-like protein [Lates calcarifer]	Mpv17-like protein OS=Mus musculus OX=10090 GN=Mpv17l PE=1 SV=2;	Mpv17 / PMP22 family	5.05	3.73	6.41	2.48	4.64	3.36	33.01	22.22	30.15	52.99	42.43	30.79	2.87989	2.16751e-20	1.796e-18	up
gene-LOC119899629	LOC119899629	PREDICTED: nuclear factor interleukin-3-regulated protein-like [Lates calcarifer]	------	Basic region leucine zipper;bZIP transcription factor	1.1	2.69	0.07	1.52	0.78	0.8	2.98	1.52	2.24	3.5	3.71	2.61	1.22631	0.0183511	0.0499982	up
gene-LOC119899659	LOC119899659	uncharacterized protein LOC117739498 [Cyclopterus lumpus]	CD209 antigen-like protein A OS=Mus musculus OX=10090 GN=Cd209a PE=2 SV=1;	Lectin C-type domain	26.84	39.95	35.39	12.4	22.18	23.88	14.04	5.44	13.99	16.91	15.76	8.03	-1.08526	0.00136888	0.00570397	down
gene-LOC119899681	LOC119899681	neoverrucotoxin subunit beta-like [Anarrhichthys ocellatus]	Stonustoxin subunit beta OS=Synanceia horrida OX=13279 PE=1 SV=3;	SPRY-associated domain;SPRY domain	3.9	4.38	1.77	2.68	3.67	2.24	6.79	9.85	7.08	13.48	8.35	12.09	1.5225	2.26326e-07	2.70609e-06	up
gene-LOC119899687	LOC119899687	uncharacterized protein LOC111666675 isoform X1 [Seriola lalandi dorsalis]	------	Zinc-finger double domain;Zinc finger, C2H2 type;C2H2-type zinc finger;Zinc-finger double-stranded RNA-binding;Zinc-finger of C2H2 type	2.94	4.01	2.07	3.18	2.88	4.25	7.76	5.25	8.51	16.12	6.59	7.6	1.10537	6.90225e-13	2.42685e-11	up
gene-LOC119899728	LOC119899728	gastrula zinc finger protein XlCGF57.1-like, partial [Epinephelus lanceolatus]	------	Zinc-finger double domain;Zinc finger, C2H2 type;C2H2-type zinc finger;C2H2-type zinc finger;C2H2-type zinc-finger domain	0.43	0.36	0.29	0.33	0.29	0.37	0.58	0.46	1.37	3.17	1.1	1.01	1.57847	1.31685e-07	1.65816e-06	up
gene-LOC119899732	LOC119899732	E3 ubiquitin/ISG15 ligase TRIM25-like [Epinephelus lanceolatus]	E3 ubiquitin/ISG15 ligase TRIM25 OS=Mus musculus OX=10090 GN=Trim25 PE=1 SV=2;	zinc finger of C3HC4-type, RING;Zinc finger, C3HC4 type;RING-type zinc-finger;Zinc finger, C3HC4 type;Zinc finger, C3HC4 type;Ring finger domain;B-box zinc finger;zinc-RING finger domain	18.4	5.38	7.96	17.3	7.22	7.22	1.33	0.44	4.45	0.14	2.63	3.05	-2.58454	3.40162e-05	0.000232511	down
gene-LOC119899753	LOC119899753	nicotinate-nucleotide pyrophosphorylase [carboxylating] isoform X3 [Sander lucioperca]	Nicotinate-nucleotide pyrophosphorylase [carboxylating];	Quinolinate phosphoribosyl transferase, C-terminal domain;Quinolinate phosphoribosyl transferase, N-terminal domain	8.33	3.27	6.63	3.38	11.8	7.63	0.3	2.17	1.1	0	2.79	0	-2.65661	0.0144418	0.0411387	down
gene-LOC119899759	LOC119899759	group XIIB secretory phospholipase A2-like protein [Etheostoma spectabile]	Group XIIB secretory phospholipase A2-like protein OS=Homo sapiens OX=9606 GN=PLA2G12B PE=1 SV=2;	Group XII secretory phospholipase A2 precursor	158.01	153.07	91.39	74.97	203.5	244.88	44.08	68.78	10.23	2.68	98.32	45.49	-1.62785	0.0127092	0.0371006	down
gene-LOC119899766	LOC119899766	polycomb complex protein BMI-1-A-like isoform X1 [Cyclopterus lumpus]	Polycomb group RING finger protein 2 OS=Homo sapiens OX=9606 GN=PCGF2 PE=1 SV=1;	RAWUL domain RING finger- and WD40-associated ubiquitin-like;Zinc finger, C3HC4 type;Zinc finger, C3HC4 type;Ring finger domain;Zinc finger, C3HC4 type;zinc finger of C3HC4-type, RING	3.17	6.21	1.55	4.34	3.94	5.46	0.34	0.41	2.08	0.95	0.86	1.26	-2.23501	1.12287e-09	2.19372e-08	down
gene-LOC119899767	LOC119899767	CDGSH iron-sulfur domain-containing protein 3, mitochondrial-like isoform X1 [Sparus aurata]	------	Iron-binding zinc finger CDGSH type	6.31	8.02	2.4	5.78	6.01	8.54	0.23	0.54	0.29	0.43	0.63	0.05	-4.19184	6.12072e-22	5.71059e-20	down
gene-LOC119899773	LOC119899773	SWI/SNF-related matrix-associated actin-dependent regulator of chromatin subfamily E member 1 isoform X1 [Etheostoma spectabile]	SWI/SNF-related matrix-associated actin-dependent regulator of chromatin subfamily E member 1 OS=Mus musculus OX=10090 GN=Smarce1 PE=1 SV=1;	HMG;HMG-box domain	3.85	5.85	3.53	5.76	4.34	6.31	28.53	30.9	33.28	76	33.66	38.73	2.83922	1.54599e-61	7.4769e-59	up
gene-LOC119899825	LOC119899825	hypothetical protein EPR50_G00021320 [Perca flavescens]	H/ACA ribonucleoprotein complex non-core subunit NAF1 OS=Homo sapiens OX=9606 GN=NAF1 PE=1 SV=2;	Gar1/Naf1 RNA binding region	1.63	2.55	2.61	3.61	2.58	1.79	6.49	5.56	5.99	9.89	4.92	7.58	1.3034	3.46363e-07	3.96328e-06	up
gene-LOC119899834	LOC119899834	------	------	------	0.05	0.3	0.56	0.24	0.23	0.13	1.14	0.42	2.8	2.32	1.21	1.53	2.37054	6.27922e-06	5.21757e-05	up
gene-LOC119899862	LOC119899862	CSC1-like protein 2 isoform X6 [Sphaeramia orbicularis]	CSC1-like protein 2 OS=Homo sapiens OX=9606 GN=TMEM63B PE=1 SV=1;	Calcium-dependent channel, 7TM region, putative phosphate;Cytosolic domain of 10TM putative phosphate transporter;Late exocytosis, associated with Golgi transport	2.02	2.89	4.32	2.45	3.06	2.15	10.72	7.34	5.91	5.13	4.42	3.35	1.12397	0.00630249	0.0207324	up
gene-LOC119899943	LOC119899943	uncharacterized protein LOC111232931 [Seriola dumerili]	NACHT, LRR and PYD domains-containing protein 3 OS=Homo sapiens OX=9606 GN=NLRP3 PE=1 SV=3;	NLRC4 helical domain HD2;NACHT domain;Leucine Rich repeat;Fish-specific NACHT associated domain;NOD2 winged helix domain	0.43	0.82	0.06	1.49	0.44	1.36	0.03	0.01	0.26	0.05	0.22	0.35	-2.37728	0.000814419	0.00366713	down
gene-LOC119899944	LOC119899944	protein NLRC3-like [Sparus aurata]	NLR family CARD domain-containing protein 3 OS=Homo sapiens OX=9606 GN=NLRC3 PE=1 SV=2;	NLRC4 helical domain HD2;Fish-specific NACHT associated domain;NACHT domain;NOD2 winged helix domain;SPRY-associated domain;Leucine Rich repeat;SPRY domain	4.93	3.66	1.44	6.95	3.52	4.72	2.16	2.1	6.6	26.27	3.7	4.42	1.35611	0.00485076	0.0166262	up
gene-LOC119899948	LOC119899948	oocyte zinc finger protein XlCOF7.1-like [Perca flavescens]	------	Zinc-finger double domain;Zinc finger, C2H2 type;C2H2-type zinc finger	2.7	5.08	0.89	2.07	1.34	2.56	2.47	6.99	5.48	8.58	4.93	6.47	1.07089	9.89377e-08	1.28402e-06	up
gene-LOC119899955	LOC119899955	atlastin-2-like isoform X2 [Sparus aurata]	Atlastin-2 OS=Mus musculus OX=10090 GN=Atl2 PE=1 SV=1;	Guanylate-binding protein, N-terminal domain;Guanylate-binding protein, C-terminal domain	1.95	2.98	4.41	4.48	3.41	3.23	5.39	9.48	6.54	8.9	8.1	9.65	1.15683	6.27303e-05	0.000396422	up
gene-LOC119899973	LOC119899973	NACHT, LRR and PYD domains-containing protein 12-like [Sparus aurata]	------	PAAD/DAPIN/Pyrin domain	7.13	8.23	1.61	3.3	5.02	5.97	1.61	0.78	1.93	7.84	2.1	2.75	-1.19605	0.00481345	0.016515	down
gene-LOC119899990	LOC119899990	hypothetical protein F7725_028741 [Dissostichus mawsoni]	------	------	0.38	0.5	0.13	0.52	0.12	0.44	0.04	0.07	0.16	0.55	0.14	0.15	-1.24656	0.0182324	0.0497549	down
gene-LOC119900123	LOC119900123	E3 ubiquitin/ISG15 ligase TRIM25-like isoform X1 [Astatotilapia calliptera]	Tripartite motif-containing protein 16 OS=Mus musculus OX=10090 GN=Trim16 PE=1 SV=2;	SPRY-associated domain;zinc finger of C3HC4-type, RING;RING-type zinc-finger;B-box zinc finger;Zinc finger, C3HC4 type;SPRY domain;Zinc finger, C3HC4 type;Zinc finger, C3HC4 type;Ring finger domain;zinc-RING finger domain;U-box domain	2.31	4.61	1.92	4.47	4.36	4.93	0.44	0.96	1.46	1.11	2.99	1.55	-1.46744	0.000207658	0.00112636	down
gene-LOC119900133	LOC119900133	PREDICTED: peroxisomal bifunctional enzyme isoform X2 [Lates calcarifer]	Peroxisomal bifunctional enzyme OS=Danio rerio OX=7955 GN=ehhadh PE=2 SV=1;	------	1.44	1.66	0.26	1.4	1.05	1.82	0	0.7	0.64	0.38	0	0.41	-1.99036	0.0101604	0.0307904	down
gene-LOC119900142	LOC119900142	Selection and upkeep of intraepithelial T-cells protein 1 [Larimichthys crocea]	Myelin-oligodendrocyte glycoprotein OS=Macaca fascicularis OX=9541 GN=MOG PE=2 SV=1;	Immunoglobulin V-set domain;Immunoglobulin domain;Immunoglobulin domain;Immunoglobulin I-set domain	8.44	2.66	5.86	6.41	0.32	0.71	10.63	10.69	19.57	21.01	35.08	12.82	1.72379	0.00173922	0.00700002	up
gene-LOC119900143	LOC119900143	CD276 antigen isoform X2 [Oreochromis niloticus]	Myelin-oligodendrocyte glycoprotein OS=Macaca fascicularis OX=9541 GN=MOG PE=2 SV=1;	Immunoglobulin V-set domain;Immunoglobulin domain;Immunoglobulin domain;Immunoglobulin I-set domain	0	0	1.61	0	0.53	0	68.08	3.08	7.91	3.92	100.19	23.78	6.14105	3.78436e-05	0.00025514	up
gene-LOC119900147	LOC119900147	myelin-oligodendrocyte glycoprotein-like, partial [Epinephelus lanceolatus]	Myelin-oligodendrocyte glycoprotein OS=Macaca fascicularis OX=9541 GN=MOG PE=2 SV=1;	Immunoglobulin V-set domain;Immunoglobulin domain;Immunoglobulin domain;Immunoglobulin I-set domain	1.12	0.27	1.49	0.61	1.55	0.18	1.8	2.47	5.08	4.68	5.84	2.59	1.88924	0.000286961	0.0014923	up
gene-LOC119900148	LOC119900148	Selection and upkeep of intraepithelial T-cells protein 1 [Larimichthys crocea]	Myelin-oligodendrocyte glycoprotein OS=Macaca fascicularis OX=9541 GN=MOG PE=2 SV=1;	Immunoglobulin V-set domain;Immunoglobulin domain;Immunoglobulin I-set domain;Immunoglobulin domain	0.23	0.38	0.18	0.58	0.11	0.08	6.21	4.99	5.01	3.54	3.97	5.94	4.24138	8.55138e-20	6.73257e-18	up
gene-LOC119900165	LOC119900165	tripartite motif-containing protein 16-like [Maylandia zebra]	Tripartite motif-containing protein 16 OS=Mus musculus OX=10090 GN=Trim16 PE=1 SV=2;	SPRY-associated domain;SPRY domain;B-box zinc finger	5.16	6.76	3.25	7.17	5.94	10.13	0.94	1.56	3.69	3.34	2.88	1.68	-1.60819	2.40309e-09	4.38065e-08	down
gene-LOC119900166	LOC119900166	LOW QUALITY PROTEIN: NLR family CARD domain-containing protein 3-like [Epinephelus lanceolatus]	NLR family CARD domain-containing protein 3 OS=Homo sapiens OX=9606 GN=NLRC3 PE=1 SV=2;	NLRC4 helical domain HD2;Fish-specific NACHT associated domain;NACHT domain;SPRY-associated domain;NOD2 winged helix domain;Leucine Rich repeat;SPRY domain	0.88	1.1	0.95	1.04	0.58	1.17	1.17	1.3	2.86	5.83	1.5	2.13	1.09304	1.55181e-05	0.000116782	up
gene-LOC119900185	LOC119900185	tribbles homolog 1 [Larimichthys crocea]	Tribbles homolog 1 OS=Mus musculus OX=10090 GN=Trib1 PE=2 SV=2;	Protein kinase domain;Protein tyrosine and serine/threonine kinase	3.72	3.64	3.51	3.36	5.6	3.4	43.93	17.03	25.19	20.31	27.09	25.82	2.77152	3.25056e-15	1.57852e-13	up
gene-LOC119900191	LOC119900191	tyrosyl-DNA phosphodiesterase 2-like [Cyclopterus lumpus]	Tyrosyl-DNA phosphodiesterase 2 OS=Danio rerio OX=7955 GN=tdp2 PE=1 SV=3;	Endonuclease/Exonuclease/phosphatase family	15.82	15.31	9.14	7.92	11.08	14.4	2.8	6.97	5.98	4.38	7.46	6.11	-1.19312	0.000252041	0.00133263	down
gene-LOC119900205	LOC119900205	Protein FAM184B [Takifugu flavidus]	------	------	0.29	0	0.25	0.08	0	0.1	0.66	0.56	0.37	3.94	0.1	2.03	2.82242	0.00179798	0.00719858	up
gene-LOC119900208	LOC119900208	hypothetical protein PFLUV_G00105930 [Perca fluviatilis]	------	------	2.27	3.61	2.07	3.24	2.74	4.3	18.07	29.23	16.64	29.46	35.45	36.08	3.12605	1.4974e-19	1.16e-17	up
gene-LOC119900213	LOC119900213	interferon-induced protein with tetratricopeptide repeats 1-like [Perca flavescens]	Interferon-induced protein with tetratricopeptide repeats 1 OS=Homo sapiens OX=9606 GN=IFIT1 PE=1 SV=2;	Tetratricopeptide repeat	47.32	75.12	76.96	104.1	100.39	103.36	10.82	25.96	29.26	29.55	32.84	29.05	-1.79929	2.0725e-11	5.66484e-10	down
gene-LOC119900263	LOC119900263	insulin-like growth factor-binding protein 3 [Epinephelus lanceolatus]	Insulin-like growth factor-binding protein 3 OS=Bos taurus OX=9913 GN=IGFBP3 PE=1 SV=3;	Thyroglobulin type-1 repeat;Insulin-like growth factor binding protein	1.22	1.06	0.31	1.6	1.01	2.29	1.08	2.03	7.42	6.21	2.12	3.42	1.31922	0.000678359	0.00312819	up
gene-LOC119900277	LOC119900277	interferon regulatory factor 4-like [Sparus aurata]	Interferon regulatory factor 4 OS=Homo sapiens OX=9606 GN=IRF4 PE=1 SV=1;	Interferon-regulatory factor 3;Interferon regulatory factor transcription factor	0.76	0.74	0.14	0.57	0.56	0.51	0	0.24	0.29	0.73	0.06	0.25	-1.39372	0.0167147	0.0463253	down
gene-LOC119900308	LOC119900308	PREDICTED: regulator of G-protein signaling 5-like [Stegastes partitus]	Regulator of G-protein signaling 2 OS=Mus musculus OX=10090 GN=Rgs2 PE=2 SV=2;	Regulator of G protein signaling domain	0.04	0.41	0.2	0.22	0.3	0.27	1.99	0.81	0.69	3.28	1.1	1.97	2.6592	1.69238e-07	2.08343e-06	up
gene-LOC119900312	LOC119900312	complement factor H isoform X2 [Oreochromis niloticus]	Complement factor H OS=Bos taurus OX=9913 GN=CFH PE=1 SV=3;	Sushi repeat	145.51	123.47	49.93	55.87	93.29	155.08	10.92	17.28	22.3	8.68	43.52	19.1	-2.37099	2.38805e-08	3.52817e-07	down
gene-LOC119900338	LOC119900338	PREDICTED: uncharacterized protein LOC108880108 isoform X2 [Lates calcarifer]	Lysosome-associated membrane glycoprotein 3 OS=Mus musculus OX=10090 GN=Lamp3 PE=2 SV=1;	Lysosome-associated membrane glycoprotein;Vacuolar ATP synthase subunit S1	1.42	4.27	0.45	0.93	1.56	2.23	0.18	0.13	0.44	0.1	0.37	0.31	-2.87635	1.26446e-07	1.59899e-06	down
gene-LOC119900340	LOC119900340	hypothetical protein cypCar_00047815 [Cyprinus carpio]	------	DDE superfamily endonuclease;THAP domain;Helix-turn-helix of DDE superfamily endonuclease	0.25	0.46	0.52	0.45	0.66	0.51	1.78	0.48	4.44	2.46	2.64	0.58	1.90069	1.38422e-05	0.000105621	up
gene-LOC119900344	LOC119900344	alpha-tubulin 1 [Micropterus salmoides]	Tubulin alpha chain OS=Oncorhynchus keta OX=8018 PE=2 SV=2;	Tubulin/FtsZ family, GTPase domain;Tubulin C-terminal domain	67.92	83.72	70.54	63.01	82.39	80.85	0	0	34.19	14.54	19.44	11.46	-2.82869	0.0179854	0.0492044	down
gene-LOC119900354	LOC119900354	ceruloplasmin-like [Seriola dumerili]	Ceruloplasmin OS=Homo sapiens OX=9606 GN=CP PE=1 SV=1;	Multicopper oxidase;Multicopper oxidase	1215.83	935.41	1427.68	1294.63	1365.73	1117.16	342.59	440.02	1360.7	252.92	869.73	700.42	-1.0587	0.00434334	0.0151588	down
gene-LOC119900373	LOC119900373	G-protein-signaling modulator 2-like isoform X1 [Perca flavescens]	G-protein-signaling modulator 2 OS=Mus musculus OX=10090 GN=Gpsm2 PE=1 SV=2;	GoLoco motif;Tetratricopeptide repeat;Tetratricopeptide repeat;Tetratricopeptide repeat;Tetratricopeptide repeat	3.08	4.28	2.98	4.43	3.87	2.84	13.71	22.06	13.34	58.82	12.02	18.22	2.43783	1.22497e-16	7.23924e-15	up
gene-LOC119900409	LOC119900409	putative tyrosine-protein phosphatase auxilin [Scophthalmus maximus]	------	------	1.86	3.3	0.61	1.33	1.33	2.97	4.33	2.65	3.64	9.28	8.44	4.9	1.4465	0.000124077	0.000720151	up
gene-LOC119900416	LOC119900416	PREDICTED: cornifelin-like [Neolamprologus brichardi]	Cornifelin OS=Bos taurus OX=9913 GN=CNFN PE=3 SV=1;	PLAC8 family	0.43	0.29	0.59	0.64	0.05	0.38	2.94	2.04	4.52	5.72	5.38	4.58	3.22142	2.97972e-15	1.45295e-13	up
gene-LOC119900423	LOC119900423	------	------	------	1.12	4.51	0.71	0.72	4.65	4.31	0.2	0.52	0.23	0.06	0.77	0.47	-2.79049	2.27759e-05	0.000163311	down
gene-LOC119900453	LOC119900453	aryl hydrocarbon receptor 1b isoform X2 [Epinephelus lanceolatus]	Aryl hydrocarbon receptor OS=Delphinapterus leucas OX=9749 GN=AHR PE=2 SV=1;	PAS fold;PAS domain;PAS fold;Helix-loop-helix DNA-binding domain	0.07	0.22	0.15	0.36	0.18	0.26	0.46	0.38	0.36	2.19	0.32	0.54	1.71469	0.000126672	0.000733236	up
gene-LOC119900463	LOC119900463	PREDICTED: receptor-type tyrosine-protein phosphatase C-like isoform X2 [Lates calcarifer]	Receptor-type tyrosine-protein phosphatase C OS=Cyprinus carpio OX=7962 GN=ptprc PE=2 SV=1;	Fibronectin type III domain	25.78	10.94	0.94	34.18	13.92	22.11	0.04	13.57	0.04	0.27	0.01	10.41	-2.54081	0.00340826	0.0123955	down
gene-LOC119900477	LOC119900477	interferon-induced protein 44-like [Sparus aurata]	Interferon-induced protein 44-like OS=Homo sapiens OX=9606 GN=IFI44L PE=2 SV=3;	TLD;50S ribosome-binding GTPase;Septin	14.89	18.86	27.74	36.53	36.2	39.32	6.31	10.75	15.53	8.87	18.42	17.46	-1.2385	0.000318939	0.00163492	down
gene-LOC119900483	LOC119900483	interferon-induced protein 44-like isoform X1 [Seriola dumerili]	Interferon-induced protein 44 OS=Homo sapiens OX=9606 GN=IFI44 PE=2 SV=2;	50S ribosome-binding GTPase	39.42	61.9	71.31	83.11	110.92	96.47	9.2	17.48	22.93	13.66	42.05	19.12	-1.99648	1.53254e-07	1.90346e-06	down
gene-LOC119900484	LOC119900484	Glutaminase kidney isoform, mitochondrial [Larimichthys crocea]	NGFI-A-binding protein 1 OS=Homo sapiens OX=9606 GN=NAB1 PE=1 SV=2;	Conserved region in Nab1;NAB conserved region 2;NAB conserved region 1	1.53	3.35	1.4	3.51	2.14	3.47	2.36	4.41	14.14	26.54	3.94	9.09	1.61461	1.063e-05	8.3635e-05	up
gene-LOC119900485	LOC119900485	interferon-induced protein 44-like isoform X4 [Sander lucioperca]	Interferon-induced protein 44 OS=Homo sapiens OX=9606 GN=IFI44 PE=2 SV=2;	50S ribosome-binding GTPase	118.7	155.56	242.9	283.95	273.24	230.83	35.43	90.87	57.48	53.72	93.07	57.73	-1.79115	3.69786e-07	4.20297e-06	down
gene-LOC119900489	LOC119900489	arrestin domain-containing protein 2-like isoform X2 [Cottoperca gobio]	Arrestin domain-containing protein 3 OS=Bos taurus OX=9913 GN=ARRDC3 PE=2 SV=1;	Arrestin	5.37	8.35	6.08	6.04	4.34	4.84	34.2	11.32	8.54	23.37	15.2	18.5	1.76345	9.95488e-06	7.88634e-05	up
gene-LOC119900496	LOC119900496	transcription factor jun-D-like [Amphiprion ocellaris]	Transcription factor jun-D OS=Bos taurus OX=9913 GN=JUND PE=2 SV=1;	Jun-like transcription factor;bZIP transcription factor;bZIP Maf transcription factor;Basic region leucine zipper	1.29	1.89	1.29	2.97	1.75	2.22	2.77	3.16	4.68	8.55	2.26	5.58	1.04376	3.97868e-05	0.000266799	up
gene-LOC119900507	LOC119900507	angiopoietin-related protein 4-like [Seriola dumerili]	Angiopoietin-related protein 4 OS=Bos taurus OX=9913 GN=ANGPTL4 PE=2 SV=1;	Fibrinogen beta and gamma chains, C-terminal globular domain	29.35	35.57	30.38	22.86	23.66	28.74	514.76	434.18	363.43	1363	198.49	453.03	4.04547	1.38022e-37	3.17559e-35	up
gene-LOC119900539	LOC119900539	N-acetyllactosaminide beta-1,3-N-acetylglucosaminyltransferase 3-like isoform X1 [Epinephelus lanceolatus]	N-acetyllactosaminide beta-1,3-N-acetylglucosaminyltransferase 3 OS=Mus musculus OX=10090 GN=B3gnt3 PE=2 SV=1;	Galactosyltransferase	49.54	37.1	39.69	42.79	62.32	54.19	11.37	8.97	35.56	19.72	25.34	17.97	-1.44569	1.13925e-07	1.45699e-06	down
gene-LOC119900558	LOC119900558	------	------	------	0.19	0.23	0	0.1	0.32	0.13	0.93	0.64	1	1.83	1.16	1.86	2.8105	6.55706e-08	8.89973e-07	up
gene-LOC119900568	LOC119900568	protein SREK1IP1 [Mastacembelus armatus]	Protein SREK1IP1 OS=Danio rerio OX=7955 GN=srek1ip1 PE=2 SV=1;	Zinc knuckle	3.23	3.44	6.87	3.96	6.86	9.49	44.28	16.86	57.15	129.71	36.62	44.21	2.99369	1.14145e-17	7.51389e-16	up
gene-LOC119900584	LOC119900584	virus-induced protein 5 [Siniperca chuatsi]	Receptor-transporting protein 3 OS=Mus musculus OX=10090 GN=Rtp3 PE=1 SV=2;	Zinc-binding domain	9.95	34.49	54.28	20.37	77.32	66.16	11.01	0	15.42	5.96	18.2	10.09	-2.11027	0.00274114	0.0103176	down
gene-LOC119900585	LOC119900585	5-hydroxytryptamine receptor 3A-like [Epinephelus lanceolatus]	5-hydroxytryptamine receptor 3A OS=Mus musculus OX=10090 GN=Htr3a PE=1 SV=1;	Neurotransmitter-gated ion-channel ligand binding domain;Neurotransmitter-gated ion-channel transmembrane region	2.12	6.9	6.47	4.56	11.13	12.33	0.78	0.13	3.59	1.02	3.65	1.21	-2.25622	8.03519e-05	0.000495107	down
gene-LOC119900597	LOC119900597	hypothetical protein FQN60_012881, partial [Etheostoma spectabile]	5-hydroxytryptamine receptor 2B OS=Tetraodon fluviatilis OX=47145 GN=htr2b PE=2 SV=1;	7 transmembrane receptor;Serpentine type 7TM GPCR chemoreceptor Srsx;Serpentine type 7TM GPCR chemoreceptor Srx;Olfactory receptor	1.17	1.3	0.46	0.74	0.64	1.72	2.7	2.28	3.62	23.38	4.7	10.56	2.61163	4.30061e-09	7.40668e-08	up
gene-LOC119900598	LOC119900598	uncharacterized protein LOC117253549 [Epinephelus lanceolatus]	------	Domain of unknown function	9.53	11.87	4.24	7.4	9.62	11.33	1.37	1.31	1.51	1.53	2.39	2.19	-2.44244	6.91085e-16	3.74767e-14	down
gene-LOC119900635	LOC119900635	hypothetical protein PFLUV_G00109750 [Perca fluviatilis]	Deoxyribonuclease-2-beta OS=Homo sapiens OX=9606 GN=DNASE2B PE=2 SV=1;	Deoxyribonuclease II	2.82	3.01	2.69	2.44	3.51	4.08	0.35	0.49	2.45	1.76	1.14	0.52	-1.86138	8.96031e-07	9.29691e-06	down
gene-LOC119900643	LOC119900643	afadin- and alpha-actinin-binding protein isoform X1 [Sander lucioperca]	Afadin- and alpha-actinin-binding protein A OS=Xenopus laevis OX=8355 GN=ssx2ip-a PE=1 SV=1;	Afadin- and alpha -actinin-Binding	0.35	0.54	0.21	0.31	0.51	0.66	0.12	0.26	0.36	0.2	0.24	0.16	-1.0509	0.00524294	0.0177706	down
gene-LOC119900661	LOC119900661	uncharacterized protein LOC116695778 [Etheostoma spectabile]	Carboxypeptidase N subunit 2 OS=Mus musculus OX=10090 GN=Cpn2 PE=1 SV=2;	Leucine rich repeat;BspA type Leucine rich repeat region;Leucine Rich repeats;Leucine-rich repeat;Late nodulin protein	60.07	100.76	38.81	24.56	61.29	110.44	19.05	11.33	52.12	13.7	41.02	32.23	-1.09063	0.010169	0.0308087	down
gene-LOC119900672	LOC119900672	protein downstream neighbor of son homolog [Epinephelus lanceolatus]	Protein downstream neighbor of son homolog OS=Xenopus tropicalis OX=8364 GN=donson PE=2 SV=1;	------	0.59	0.41	1.27	1.38	1.17	1.17	0.02	0.16	0.3	0.13	0.18	0.13	-2.89194	1.70887e-09	3.23715e-08	down
gene-LOC119900685	LOC119900685	ceramide synthase 2-like [Anarrhichthys ocellatus]	Ceramide synthase 2 OS=Bos taurus OX=9913 GN=CERS2 PE=2 SV=1;	TLC domain;Homeodomain	0.24	0.29	0.2	0.25	0.11	0.24	0.49	0.93	0.24	1.49	0.41	0.31	1.36276	0.00722774	0.0232532	up
gene-LOC119900702	LOC119900702	uncharacterized protein LOC114562000 [Perca flavescens]	------	------	0.3	0.77	0.44	0.47	0.73	0.84	1.64	2.37	2.54	6.31	1.32	2.92	2.05455	1.20374e-11	3.41631e-10	up
gene-LOC119900704	LOC119900704	nicotinamide riboside kinase 2 isoform X1 [Sparus aurata]	Nicotinamide riboside kinase 2 OS=Homo sapiens OX=9606 GN=NMRK2 PE=1 SV=1;	AAA domain;50S ribosome-binding GTPase;AAA domain	12.26	4.72	7.43	4.22	8.07	5.63	64.58	26.51	7.91	7.42	44.64	9.88	2.08425	0.000676835	0.003123	up
gene-LOC119900764	LOC119900764	guanine nucleotide-binding protein subunit alpha-11 [Larimichthys crocea]	Guanine nucleotide-binding protein subunit alpha-14 OS=Xenopus laevis OX=8355 GN=gna14 PE=2 SV=1;	G-protein alpha subunit;ADP-ribosylation factor family;Gtr1/RagA G protein conserved region	0.06	0.06	0.17	0.31	0.32	0.42	0.49	1.17	1.84	1.12	0.43	0.72	1.9589	6.17116e-05	0.000391132	up
gene-LOC119900792	LOC119900792	sodium/potassium-transporting ATPase subunit beta-233-like [Seriola dumerili]	Sodium/potassium-transporting ATPase subunit beta-233 OS=Anguilla anguilla OX=7936 GN=atnb233 PE=1 SV=1;	Sodium / potassium ATPase beta chain	2.74	2.96	1.71	5.17	2.64	3.11	9.42	5.25	23.94	15.11	6.34	13.8	1.82107	2.44524e-09	4.45406e-08	up
gene-LOC119900804	LOC119900804	chemokine XC receptor 1 [Perca flavescens]	Chemokine XC receptor 1 OS=Homo sapiens OX=9606 GN=XCR1 PE=1 SV=1;	7 transmembrane receptor;Serpentine type 7TM GPCR chemoreceptor Srsx	1.04	1.39	0.47	1.19	0.88	1.57	0.38	0.57	0.6	0.74	0.55	0.53	-1.08255	0.000384595	0.00191675	down
gene-LOC119900807	LOC119900807	PREDICTED: DDRGK domain-containing protein 1 [Paralichthys olivaceus]	DDRGK domain-containing protein 1 OS=Osmerus mordax OX=8014 GN=ddrgk1 PE=2 SV=1;	DDRGK domain	32.25	33.24	38.11	41.89	37.41	38.27	15.46	10.55	23.84	28.3	16.58	10.57	-1.26386	4.98661e-11	1.27204e-09	down
gene-LOC119900810	LOC119900810	fatty-acid amide hydrolase 1 [Seriola dumerili]	Fatty-acid amide hydrolase 1 OS=Rattus norvegicus OX=10116 GN=Faah PE=1 SV=1;	Amidase	4.99	5.79	2.67	2.32	4.95	4.99	0.44	0.15	0.91	0.63	0.45	0.86	-3.12013	4.98725e-21	4.41e-19	down
gene-LOC119900813	LOC119900813	GTPase IMAP family member 4-like, partial [Sander lucioperca]	GTPase IMAP family member 9 OS=Mus musculus OX=10090 GN=Gimap9 PE=1 SV=1;	AIG1 family;50S ribosome-binding GTPase;Ferrous iron transport protein B	1.26	1.7	1.18	1.43	2.05	1.04	0.62	0.19	0.94	0.69	0.37	0.21	-1.69032	6.22929e-06	5.18882e-05	down
gene-LOC119900816	LOC119900816	GTPase IMAP family member 4-like, partial [Sander lucioperca]	GTPase IMAP family member 9 OS=Mus musculus OX=10090 GN=Gimap9 PE=1 SV=1;	AIG1 family;50S ribosome-binding GTPase;Ferrous iron transport protein B;Septin	0.7	1.29	0.39	0.67	1.36	0.85	0.1	0.06	0.2	0.38	0.22	0.17	-2.40971	8.75754e-09	1.41181e-07	down
gene-LOC119900835	LOC119900835	PREDICTED: type I iodothyronine deiodinase [Lates calcarifer]	Type I iodothyronine deiodinase OS=Oreochromis niloticus OX=8128 GN=dio1 PE=2 SV=3;	Iodothyronine deiodinase	2.58	1.71	1.62	1.54	1.8	3.55	0.23	0.94	0.34	0	1.04	0	-2.2259	0.00600573	0.0199138	down
gene-LOC119900839	LOC119900839	Elovl4-like protein [Trachinotus ovatus]	Elongation of very long chain fatty acids protein 4 OS=Macaca fascicularis OX=9541 GN=ELOVL4 PE=2 SV=1;	GNS1/SUR4 family	24.04	15.83	19.09	18.86	22.32	15.37	2.14	4.48	9.99	2.72	6.94	5.19	-2.02105	1.63438e-08	2.50527e-07	down
gene-LOC119900855	LOC119900855	N-acetylneuraminate lyase isoform X1 [Cottoperca gobio]	N-acetylneuraminate lyase OS=Danio rerio OX=7955 GN=npl PE=2 SV=1;	Dihydrodipicolinate synthetase family	10.59	7.23	10.76	8.07	5.75	7.82	1.02	1.01	3.68	5.11	2.13	1.52	-2.14265	1.69838e-12	5.55915e-11	down
gene-LOC119900858	LOC119900858	UDP-N-acetylglucosamine transporter Golgi [Larimichthys crocea]	UDP-N-acetylglucosamine transporter OS=Bos taurus OX=9913 GN=SLC35A3 PE=2 SV=1;	Nucleotide-sugar transporter;EamA-like transporter family	60.72	32.02	74.24	37.4	52.37	43.03	25.61	14.11	29.9	12.9	29.08	21.9	-1.29967	0.000650385	0.00301916	down
gene-LOC119900872	LOC119900872	hypothetical protein PFLUV_G00111910 [Perca fluviatilis]	------	------	2.37	1.81	1.92	0.89	1.59	2.25	0.16	0.39	1.15	1.24	0.22	0.61	-1.78187	0.000159073	0.000891608	down
gene-LOC119900887	LOC119900887	------	------	------	1.97	1.52	0.91	0.88	1.17	1.2	0.42	0.17	0.29	1.06	0.67	0.41	-1.51961	0.000647294	0.00300599	down
gene-LOC119900900	LOC119900900	spindlin-1-like [Etheostoma spectabile]	Spindlin-1 OS=Rattus norvegicus OX=10116 GN=Spin1 PE=2 SV=1;	Spin/Ssty Family	4.39	4.78	4.94	5.77	4.5	5.92	12.16	10.31	18.44	41.79	13.07	12.7	1.57106	5.17644e-16	2.8462e-14	up
gene-LOC119900902	LOC119900902	serine protease 57-like [Perca flavescens]	Mast cell protease 1A OS=Ovis aries OX=9940 PE=1 SV=2;	Trypsin;Domain of unknown function;Trypsin-like peptidase domain	2.33	5.92	2.7	4.22	9.53	4.92	1.51	0.42	2.66	3.63	0.86	1.31	-1.762	9.96025e-06	7.88634e-05	down
gene-LOC119900919	LOC119900919	granzyme B(G,H)-like isoform X2 [Sander lucioperca]	Granzyme E OS=Mus musculus OX=10090 GN=Gzme PE=1 SV=1;	Trypsin;Trypsin-like peptidase domain;Domain of unknown function	5.02	5.03	0.52	4.9	3.4	4.58	0.32	0.39	0.14	1.72	0.19	0.36	-3.18642	5.34031e-09	9.03317e-08	down
gene-LOC119900920	LOC119900920	granzyme B(G,H)-like isoform X2 [Sander lucioperca]	Granzyme G OS=Mus musculus OX=10090 GN=Gzmg PE=1 SV=1;	Trypsin;Trypsin-like peptidase domain	6.37	5.51	1.77	5.8	4.74	9.57	0.28	0.44	0.43	2.69	0.61	0.49	-3.09033	1.59661e-12	5.26972e-11	down
gene-LOC119900921	LOC119900921	hypothetical protein PFLUV_G00112300 [Perca fluviatilis]	Granzyme;	Trypsin;Trypsin-like peptidase domain;Domain of unknown function	2.47	1.48	0.25	0.43	1.26	1.5	0.1	0.29	1.24	0.92	0.25	0.37	-1.5362	0.00892687	0.027715	down
gene-LOC119900929	LOC119900929	PREDICTED: mitochondrial coenzyme A transporter SLC25A42 [Lates calcarifer]	Mitochondrial coenzyme A transporter SLC25A42 OS=Danio rerio OX=7955 GN=slc25a42 PE=2 SV=1;	Mitochondrial carrier protein	8.16	5.79	3.06	2.57	6.2	5.62	51.17	18.9	9.72	15.85	17.14	14.16	2.11756	2.59357e-05	0.000183525	up
gene-LOC119900967	LOC119900967	cytochrome P450 2J2-like [Sparus aurata]	Cytochrome P450 2J1 OS=Oryctolagus cuniculus OX=9986 GN=CYP2J1 PE=1 SV=2;	Cytochrome P450	1.11	1.19	0.43	0.46	0.75	0.69	0.07	0.19	0.45	0	0.08	0.22	-2.57929	5.24884e-05	0.000340048	down
gene-LOC119900971	LOC119900971	cytochrome P450 2N14 [Micropterus salmoides]	Cytochrome P450 2J6 OS=Mus musculus OX=10090 GN=Cyp2j6 PE=2 SV=2;	Cytochrome P450	77.86	76.73	28.1	20.16	51.57	43.71	9.79	14.26	3.25	0.4	11.97	4.99	-2.60545	6.93699e-05	0.000433754	down
gene-LOC119900972	LOC119900972	cytochrome P450 2N14 [Micropterus salmoides]	Cytochrome P450 2J6 OS=Mus musculus OX=10090 GN=Cyp2j6 PE=2 SV=2;	Cytochrome P450	98.3	99.5	49.5	42.06	66.49	70.29	12.3	26.23	4.38	2.8	24.58	21.27	-2.13194	0.000136013	0.000778748	down
gene-LOC119900974	LOC119900974	hypothetical protein PFLUV_G00112800 [Perca fluviatilis]	Cytochrome P450 2J2 OS=Homo sapiens OX=9606 GN=CYP2J2 PE=1 SV=2;	Cytochrome P450	46.17	88.85	24.21	18.38	45.24	47.59	5.26	5.02	3.74	2.78	8.07	4.41	-3.1513	1.33757e-13	5.28297e-12	down
gene-LOC119900989	LOC119900989	cell wall integrity and stress response component 4-like [Monopterus albus]	------	------	7.67	8.94	12.17	29.01	11.38	12.02	1.02	3.88	12.62	10.7	3.31	6.18	-1.41394	0.000636039	0.00295662	down
gene-LOC119900995	LOC119900995	nuclear fragile X mental retardation-interacting protein 1 isoform X1 [Sander lucioperca]	Nuclear fragile X mental retardation-interacting protein 1 OS=Mus musculus OX=10090 GN=Nufip1 PE=1 SV=1;	Nuclear fragile X mental retardation-interacting protein 1;Zinc-finger double-stranded RNA-binding	1.46	1.16	1.42	1.58	1.21	1.99	2.91	2.15	4.27	8.39	1.97	3.3	1.1247	4.8874e-06	4.19036e-05	up
gene-LOC119900998	LOC119900998	Hypothetical protein SMAX5B_017632 [Scophthalmus maximus]	Cytochrome c oxidase assembly factor 7 OS=Danio rerio OX=7955 GN=coa7 PE=2 SV=1;	Sel1 repeat	2.51	2.22	4.47	3.2	2.72	2.49	5.84	4.96	8.79	13.77	5.85	6.45	1.13501	8.88105e-06	7.12951e-05	up
gene-LOC119901004	LOC119901004	PREDICTED: dimethylaniline monooxygenase [N-oxide-forming] 5-like [Lates calcarifer]	Dimethylaniline monooxygenase [N-oxide-forming] 5 OS=Homo sapiens OX=9606 GN=FMO5 PE=1 SV=2;	Flavin-binding monooxygenase-like;Pyridine nucleotide-disulphide oxidoreductase;Pyridine nucleotide-disulphide oxidoreductase;L-lysine 6-monooxygenase	171.06	175.27	132.42	94.65	181.39	211.65	13.99	30	4.04	0.57	60.22	15.46	-2.83309	6.74355e-05	0.000423222	down
gene-LOC119901008	LOC119901008	dimethylaniline monooxygenase [N-oxide-forming] 5-like [Parambassis ranga]	Dimethylaniline monooxygenase [N-oxide-forming] 5 OS=Homo sapiens OX=9606 GN=FMO5 PE=1 SV=2;	Flavin-binding monooxygenase-like;Pyridine nucleotide-disulphide oxidoreductase;L-lysine 6-monooxygenase;Pyridine nucleotide-disulphide oxidoreductase	31.39	84.93	13.72	8.08	16.72	39.03	7.91	2.93	4.18	2.13	8.16	4.16	-2.4022	4.62021e-06	3.98e-05	down
gene-LOC119901010	LOC119901010	PREDICTED: LOW QUALITY PROTEIN: dimethylaniline monooxygenase [N-oxide-forming] 5-like [Lates calcarifer]	Dimethylaniline monooxygenase [N-oxide-forming] 5 OS=Rattus norvegicus OX=10116 GN=Fmo5 PE=1 SV=3;	Flavin-binding monooxygenase-like;Pyridine nucleotide-disulphide oxidoreductase;L-lysine 6-monooxygenase;Pyridine nucleotide-disulphide oxidoreductase;NA	23.93	30.89	7.22	17.85	16.25	20.8	2.76	4.01	6.17	2.36	7.05	5.12	-2.12529	1.8203e-08	2.76345e-07	down
gene-LOC119901012	LOC119901012	dimethylaniline monooxygenase [N-oxide-forming] 5-like [Anabas testudineus]	Dimethylaniline monooxygenase [N-oxide-forming] 5 OS=Rattus norvegicus OX=10116 GN=Fmo5 PE=1 SV=3;	Flavin-binding monooxygenase-like;Pyridine nucleotide-disulphide oxidoreductase;Pyridine nucleotide-disulphide oxidoreductase;L-lysine 6-monooxygenase;NA	1.87	2.03	1.09	1.29	1.11	3.59	0.64	0.46	0.82	0.17	1.16	0.99	-1.3576	0.00403489	0.0142678	down
gene-LOC119901056	LOC119901056	uncharacterized protein LOC115591226 isoform X2 [Sparus aurata]	------	Immunoglobulin domain;Immunoglobulin domain;Immunoglobulin V-set domain;Immunoglobulin domain;Immunoglobulin I-set domain	0	0.56	0	0.06	0.01	0.3	0.62	0.23	1.07	1.09	2	0.18	2.1033	0.0104459	0.0314905	up
gene-LOC119901057	LOC119901057	capping protein, Arp2/3 and myosin-I linker protein 3 isoform X1 [Larimichthys crocea]	Capping protein, Arp2/3 and myosin-I linker protein 3 OS=Rattus norvegicus OX=10116 GN=Carmil3 PE=2 SV=2;	CARMIL C-terminus;Carmil pleckstrin homology domain;Leucine Rich repeat	0.14	0.4	0.34	0.16	0.08	0.46	1.35	0.79	2.27	1.48	1.65	1.23	2.35483	5.17913e-09	8.7982e-08	up
gene-LOC119901091	LOC119901091	complement C1q tumor necrosis factor-related protein 7 [Acanthochromis polyacanthus]	Complement C1q tumor necrosis factor-related protein 7 OS=Homo sapiens OX=9606 GN=C1QTNF7 PE=2 SV=1;	C1q domain;Collagen triple helix repeat	1.31	3.1	0.16	1.48	1.2	2.41	0.23	0	0.19	0.13	0.61	0.18	-2.83216	3.72003e-05	0.000251447	down
gene-LOC119901095	LOC119901095	chymotrypsin-like elastase family member 3B [Sander lucioperca]	Chymotrypsin-like elastase family member 3B OS=Mus musculus OX=10090 GN=Cela3b PE=1 SV=1;	Trypsin;Trypsin-like peptidase domain	6.59	5.48	12.31	4.11	0.25	7.76	0.88	3.29	1.27	2.2	0.83	1.26	-2.03884	0.00109708	0.00472102	down
gene-LOC119901105	LOC119901105	sex comb on midleg-like protein 2 [Epinephelus lanceolatus]	Sex comb on midleg-like protein 2 OS=Homo sapiens OX=9606 GN=SCML2 PE=1 SV=1;	mbt repeat;SLED domain;RNA binding Region;SAM domain;SAM domain	4.2	6.28	3.97	6.36	4.49	5.86	22.37	30.2	29.15	60.22	21.03	27.38	2.46278	1.67354e-41	4.72136e-39	up
gene-LOC119901106	LOC119901106	retinoic acid-induced protein 2 [Epinephelus lanceolatus]	Retinoic acid-induced protein 2 OS=Mus musculus OX=10090 GN=Rai2 PE=2 SV=2;	Sine oculis-binding protein	1.6	1.42	1.44	2.35	2.02	2.71	2.66	4.25	6.61	4.19	3.41	5.68	1.1057	1.07865e-05	8.4726e-05	up
gene-LOC119901124	LOC119901124	CD276 antigen homolog [Seriola lalandi dorsalis]	------	CD80-like C2-set immunoglobulin domain;Immunoglobulin C1-set domain;Immunoglobulin domain	0.71	1.46	0.87	0.72	1.8	2.33	0.22	0.21	0.88	0.34	0.18	0.8	-1.73102	0.000253204	0.00133789	down
gene-LOC119901149	LOC119901149	basic immunoglobulin-like variable motif-containing protein isoform X1 [Sander lucioperca]	Basic immunoglobulin-like variable motif-containing protein OS=Xenopus tropicalis OX=8364 GN=bivm PE=2 SV=1;	------	2.64	2.67	1.68	1.77	2.06	3.55	0.59	0.47	2.9	2.66	1.47	0.58	-1.02659	0.00306629	0.0113371	down
gene-LOC119901177	LOC119901177	espin-like protein [Epinephelus lanceolatus]	Espin-like protein OS=Homo sapiens OX=9606 GN=ESPNL PE=2 SV=3;	Ankyrin repeats;Ankyrin repeats;Ankyrin repeats;Ankyrin repeat;Ankyrin repeat	0.04	0.14	0.12	0.26	0.04	0.34	0.32	0.31	0.32	0.43	1.54	0.1	1.6916	0.0135168	0.0389685	up
gene-LOC119901238	LOC119901238	meprin A subunit beta-like [Etheostoma spectabile]	Meprin A subunit beta OS=Mus musculus OX=10090 GN=Mep1b PE=1 SV=2;	Astacin;MAM domain, meprin/A5/mu	1.07	1.41	1.34	2.94	1.84	2.31	0.26	0.18	0.68	0.74	0.31	0.46	-2.25504	4.04989e-14	1.71077e-12	down
gene-LOC119901255	LOC119901255	hypothetical protein EPR50_G00236400 [Perca flavescens]	Retinol dehydrogenase 7 OS=Rattus norvegicus OX=10116 GN=Rdh7 PE=1 SV=1;	short chain dehydrogenase;Enoyl	309.84	540.67	173.45	173.43	252.77	259.66	132.73	125.18	77.25	44.18	210.85	164.73	-1.10898	0.0139278	0.0399348	down
gene-LOC119901267	LOC119901267	retinol dehydrogenase 7-like isoform X1 [Sander lucioperca]	Retinol dehydrogenase 7 OS=Rattus norvegicus OX=10116 GN=Rdh7 PE=1 SV=1;	short chain dehydrogenase;Enoyl	37.7	37.3	15.27	16.03	32.37	46.86	10.95	8.97	13.65	8.26	19	19.68	-1.23073	0.00091376	0.00404375	down
gene-LOC119901283	LOC119901283	sodium/glucose cotransporter 4 isoform X2 [Sparus aurata]	Sodium/glucose cotransporter 4 OS=Danio rerio OX=7955 GN=slc5a9 PE=2 SV=1;	Sodiu	2.34	1.72	0.67	1.4	1.72	1.79	0.16	0.11	0.82	0	0.16	0.14	-2.9853	1.44591e-06	1.4295e-05	down
gene-LOC119901289	LOC119901289	lon protease homolog, mitochondrial [Epinephelus lanceolatus]	Lon protease homolog, mitochondrial OS=Mus musculus OX=10090 GN=Lonp1 PE=1 SV=2;	Lon protease;Subunit ChlI of Mg-chelatase	8.89	5.34	21.65	6.97	0	7.58	31.87	64.46	64.89	108.17	33.29	69.7	2.5917	0.000231218	0.00123996	up
gene-LOC119901316	LOC119901316	ST3 beta-galactoside alpha-2,3-sialyltransferase 3a isoform X1 [Hippoglossus hippoglossus]	CMP-N-acetylneuraminate-beta-1,4-galactoside alpha-2,3-sialyltransferase OS=Rattus norvegicus OX=10116 GN=St3gal3 PE=1 SV=1;	Glycosyltransferase family 29	0.9	1.57	2.28	1.12	0.97	0.68	0.36	0	0.95	0.95	0.59	0	-1.70974	0.011246	0.0334653	down
gene-LOC119901317	LOC119901317	CMP-N-acetylneuraminate-beta-1,4-galactoside alpha-2,3-sialyltransferase [Sphaeramia orbicularis]	CMP-N-acetylneuraminate-beta-1,4-galactoside alpha-2,3-sialyltransferase OS=Homo sapiens OX=9606 GN=ST3GAL3 PE=1 SV=1;	Glycosyltransferase family 29	1.1	1.77	1.41	0.83	1.12	2.13	0.08	0.66	1.03	1.34	0.89	0.31	-1.36911	0.000385543	0.00192026	down
gene-LOC119901318	LOC119901318	beta-1,4-galactosyltransferase 6-like isoform X1 [Seriola dumerili]	Beta-1,4-galactosyltransferase 6 OS=Homo sapiens OX=9606 GN=B4GALT6 PE=1 SV=1;	N-terminal region of glycosyl transferase group 7;N-terminal domain of galactosyltransferase	1.43	1.79	1.16	1.49	1.1	1.81	1.53	2.48	5.36	11.73	3.54	3.62	1.36185	1.02852e-07	1.32828e-06	up
gene-LOC119901319	LOC119901319	PREDICTED: sodium/glucose cotransporter 4-like isoform X1 [Lates calcarifer]	Sodium/glucose cotransporter 4 OS=Danio rerio OX=7955 GN=slc5a9 PE=2 SV=1;	Sodiu	2.64	2.02	0.25	1.76	1.27	1.75	0.21	0.17	0.48	0	0.83	0.07	-2.48296	0.000685078	0.00315365	down
gene-LOC119901321	LOC119901321	PREDICTED: Krueppel-like factor 2 [Lates calcarifer]	Krueppel-like factor 4 OS=Homo sapiens OX=9606 GN=KLF4 PE=1 SV=3;	Zinc finger, C2H2 type;Zinc-finger double domain;C2H2-type zinc finger	4.26	7.46	2.17	4.1	2.83	5.32	0.46	2.16	2.9	6.1	1.12	2.52	-1.06105	0.00546271	0.0184068	down
gene-LOC119901324	LOC119901324	PREDICTED: Krueppel-like factor 2 [Lates calcarifer]	Krueppel-like factor 4 OS=Homo sapiens OX=9606 GN=KLF4 PE=1 SV=3;	Zinc finger, C2H2 type;Zinc-finger double domain;C2H2-type zinc finger	2.24	5.42	1.67	5.71	4.99	4.1	1.03	1.6	2.75	4.49	2.01	1.74	-1.02564	0.000289986	0.00150671	down
gene-LOC119901365	LOC119901365	transmembrane protease serine 3-like [Epinephelus lanceolatus]	Granzyme;	Trypsin;Trypsin-like peptidase domain;Domain of unknown function	4.66	4.15	0.81	2.39	2.89	3.44	0.49	0.34	2.55	1.98	1.03	0.87	-1.56234	0.000278979	0.00145654	down
gene-LOC119901404	LOC119901404	PREDICTED: neuromedin-U isoform X2 [Lates calcarifer]	Neuromedin-U OS=Rattus norvegicus OX=10116 GN=Nmu PE=1 SV=2;	------	0.18	0.76	0.32	0.45	0.13	0.62	0.06	0.07	0.25	0.2	0	0.06	-2.02467	0.00594325	0.0197508	down
gene-LOC119901443	LOC119901443	exportin-1 isoform X2 [Larimichthys crocea]	Exportin-1 OS=Homo sapiens OX=9606 GN=XPO1 PE=1 SV=1;	CRM1 C terminal;Exportin 1-like protein;CRM1 / Exportin repeat 2;CRM1 / Exportin repeat 3;Chromosome region maintenance or exportin repeat;Importin-beta N-terminal domain	1.66	1.39	1.76	2.15	2.47	2.24	3.26	5.55	6.39	11.33	4.91	5.42	1.46705	5.06216e-14	2.12324e-12	up
gene-LOC119901445	LOC119901445	checkpoint protein HUS1 isoform X2 [Epinephelus lanceolatus]	Checkpoint protein HUS1 OS=Homo sapiens OX=9606 GN=HUS1 PE=1 SV=1;	Hus1-like protein	0.1	1.06	1.91	1.14	1.16	1.91	2.46	3.62	2.65	2.35	5.51	3.15	1.41781	0.00622662	0.0205342	up
gene-LOC119901458	LOC119901458	------	------	------	0.42	0.13	0.17	0	0.22	0.4	0.91	1.17	3.27	9.48	4.2	0.1	3.44413	5.93329e-06	4.96144e-05	up
gene-LOC119901541	LOC119901541	Arpin [Larimichthys crocea]	Arpin OS=Danio rerio OX=7955 GN=arpin PE=2 SV=1;	Arp2/3-interacting proteins Arpin	4.9	4.48	3.26	6.55	4.01	4.01	0.05	0	0.47	0.71	0.8	0.09	-3.94193	3.40105e-15	1.64486e-13	down
gene-LOC119901582	LOC119901582	ankyrin repeat and SOCS box protein 1 [Gymnodraco acuticeps]	Ankyrin repeat and SOCS box protein 1 OS=Mus musculus OX=10090 GN=Asb1 PE=2 SV=1;	Ankyrin repeats;Ankyrin repeat;Ankyrin repeat;Ankyrin repeats;Ankyrin repeats;SOCS box	0.98	1.83	1.21	1.68	1.41	1.64	5.51	6.39	2.61	4.13	4.69	6.42	1.79487	4.46335e-07	4.99633e-06	up
gene-LOC119901652	LOC119901652	tripartite motif-containing protein 16-like [Anarrhichthys ocellatus]	Tripartite motif-containing protein 16 OS=Mus musculus OX=10090 GN=Trim16 PE=1 SV=2;	SPRY-associated domain;zinc finger of C3HC4-type, RING;RING-type zinc-finger;B-box zinc finger;Zinc finger, C3HC4 type;Zinc finger, C3HC4 type;Zinc finger, C3HC4 type;SPRY domain;Ring finger domain;zinc-RING finger domain;U-box domain	6.72	13.3	6.15	12.36	16.61	21.31	1.56	5.01	6.27	7.14	8.63	6.23	-1.2368	0.000442337	0.00216581	down
gene-LOC119901654	LOC119901654	zinc finger protein 112-like isoform X2 [Epinephelus lanceolatus]	------	Zinc-finger double domain;Zinc finger, C2H2 type;C2H2-type zinc finger;Zinc-finger double-stranded RNA-binding	2.54	3.32	1.61	3.71	2.14	3.09	30.4	27.62	16.22	23.48	22.98	25.07	3.16951	2.66008e-23	2.70552e-21	up
gene-LOC119901662	LOC119901662	solute carrier organic anion transporter family member 5A1-like isoform X1 [Seriola lalandi dorsalis]	Solute carrier organic anion transporter family member 5A1 OS=Homo sapiens OX=9606 GN=SLCO5A1 PE=2 SV=2;	Organic Anion Transporter Polypeptide;Major Facilitator Superfamily;Kazal-type serine protease inhibitor domain;Kazal-type serine protease inhibitor domain	0.48	0.56	0.23	0.32	0.46	0.51	0.14	0.15	0.15	0.28	0.21	0.07	-1.48462	2.56002e-06	2.38285e-05	down
gene-LOC119901666	LOC119901666	tripartite motif-containing protein 16-like [Mastacembelus armatus]	E3 ubiquitin/ISG15 ligase TRIM25 OS=Homo sapiens OX=9606 GN=TRIM25 PE=1 SV=2;	SPRY-associated domain;zinc finger of C3HC4-type, RING;RING-type zinc-finger;B-box zinc finger;Zinc finger, C3HC4 type;Zinc finger, C3HC4 type;Zinc finger, C3HC4 type;SPRY domain;Ring finger domain;zinc-RING finger domain;U-box domain	2.56	2.71	2.25	3.27	2.77	1.48	0.19	0.14	0.29	0.78	1.42	0.91	-2.16355	9.62637e-06	7.65523e-05	down
gene-LOC119901667	LOC119901667	tripartite motif-containing protein 16-like isoform X1 [Astatotilapia calliptera]	E3 ubiquitin/ISG15 ligase TRIM25 OS=Homo sapiens OX=9606 GN=TRIM25 PE=1 SV=2;	SPRY-associated domain;zinc finger of C3HC4-type, RING;RING-type zinc-finger;Zinc finger, C3HC4 type;Zinc finger, C3HC4 type;Zinc finger, C3HC4 type;SPRY domain;Ring finger domain;U-box domain;zinc-RING finger domain	1.08	1.48	0.76	1.17	1.15	1.28	0.25	0.32	0.85	0.62	0.56	0.23	-1.48375	4.0932e-07	4.61688e-06	down
gene-LOC119901686	LOC119901686	disco-interacting protein 2 homolog C isoform X7 [Larimichthys crocea]	Disco-interacting protein 2 homolog C OS=Homo sapiens OX=9606 GN=DIP2C PE=1 SV=2;	AMP-binding enzyme;DMAP1-binding Domain	0.63	1.32	0.36	0.67	0.74	1.3	1.42	1.34	3.54	3.04	1.7	2.28	1.23398	3.28459e-07	3.77672e-06	up
gene-LOC119901712	LOC119901712	PREDICTED: neuropilin-1a-like [Lates calcarifer]	Neuropilin-1a OS=Danio rerio OX=7955 GN=nrp1a PE=2 SV=1;	------	1.97	2.83	2.7	2.95	2.23	2.18	2.34	2.89	8.08	44.12	2.22	5.01	1.52129	0.00214472	0.00838153	up
gene-LOC119901715	LOC119901715	arylsulfatase I-like [Seriola dumerili]	Arylsulfatase I OS=Rattus norvegicus OX=10116 GN=Arsi PE=2 SV=1;	Sulfatase;C-terminal region of aryl-sulfatase	0.98	1.46	0.45	1.04	0.77	1.38	0.07	0.09	0.49	0.18	0.1	0.21	-2.61806	2.19818e-11	5.98763e-10	down
gene-LOC119901725	LOC119901725	PREDICTED: acyl-coenzyme A thioesterase 1-like [Lates calcarifer]	Acyl-coenzyme A thioesterase 1 OS=Homo sapiens OX=9606 GN=ACOT1 PE=1 SV=1;	BAAT / Acyl-CoA thioester hydrolase C terminal;Acyl-CoA thioester hydrolase/BAAT N-terminal region;Dienelactone hydrolase family	28.45	10.83	5.64	12.65	8.6	5.75	2.23	3.23	3.62	2.66	3.55	2.51	-1.18759	0.000414424	0.00204519	down
gene-LOC119901727	LOC119901727	acyl-coenzyme A thioesterase 1-like [Sander lucioperca]	Acyl-coenzyme A thioesterase 2, mitochondrial OS=Homo sapiens OX=9606 GN=ACOT2 PE=1 SV=6;	BAAT / Acyl-CoA thioester hydrolase C terminal;Acyl-CoA thioester hydrolase/BAAT N-terminal region;Dienelactone hydrolase family	43.18	5.46	11.7	14.96	13.01	1.06	3.83	2.21	2.86	0.22	2.91	0.72	-3.23672	1.33593e-05	0.000102389	down
gene-LOC119901728	LOC119901728	PREDICTED: acyl-coenzyme A thioesterase 1-like [Lates calcarifer]	Acyl-coenzyme A thioesterase 5 OS=Mus musculus OX=10090 GN=Acot5 PE=1 SV=2;	BAAT / Acyl-CoA thioester hydrolase C terminal;Acyl-CoA thioester hydrolase/BAAT N-terminal region;Dienelactone hydrolase family	67.86	73.12	19.51	15.49	36.03	73.51	57.68	23.4	19.73	10.14	58.61	32.34	-1.91649	0.000447361	0.00218769	down
gene-LOC119901733	LOC119901733	lysosomal acid phosphatase-like isoform X1 [Sparus aurata]	Lysosomal acid phosphatase OS=Rattus norvegicus OX=10116 GN=Acp2 PE=1 SV=1;	Histidine phosphatase superfamily	25.87	23.08	56.97	41.1	45.52	46.57	9.5	12.71	42.5	15.78	22.86	13.67	-1.28481	0.00029977	0.00154838	down
gene-LOC119901737	LOC119901737	PREDICTED: insulin receptor substrate 2-like isoform X1 [Lates calcarifer]	Insulin receptor substrate 2 OS=Mus musculus OX=10090 GN=Irs2 PE=1 SV=2;	PTB domain;PH domain	3.82	7.83	3.34	4.23	4.73	6.48	20.12	7.35	7.39	6.84	13.67	8.54	1.16069	0.00458462	0.0158608	up
gene-LOC119901749	LOC119901749	lysosomal acid phosphatase-like isoform X1 [Sparus aurata]	Lysosomal acid phosphatase OS=Rattus norvegicus OX=10116 GN=Acp2 PE=1 SV=1;	Histidine phosphatase superfamily	19.09	24.62	28.44	45.41	55.46	54.57	6.9	14.91	19.1	12.63	19.26	16.21	-1.45337	1.28471e-05	9.88153e-05	down
gene-LOC119901783	LOC119901783	Telomerase protein component 1 [Larimichthys crocea]	Telomerase protein component 1 OS=Rattus norvegicus OX=10116 GN=Tep1 PE=1 SV=1;	WD domain, G-beta repeat;WD40-like domain	3.1	3.77	3.11	3.25	5.22	4.02	1.37	1.43	1.1	2.35	3	1.36	-1.17784	0.000166507	0.000929255	down
gene-LOC119901788	LOC119901788	LOW QUALITY PROTEIN: uncharacterized protein LOC115572372, partial [Sparus aurata]	Apolipoprotein L6 OS=Homo sapiens OX=9606 GN=APOL6 PE=2 SV=1;	Apolipoprotein L	0.87	1.16	1.16	2.17	1.29	2.22	0.2	0.16	0.58	0.47	0.25	0.09	-2.55167	1.77826e-13	6.8971e-12	down
gene-LOC119901807	LOC119901807	piezo-type mechanosensitive ion channel component 2 isoform X1 [Perca flavescens]	Piezo-type mechanosensitive ion channel component 2 OS=Mus musculus OX=10090 GN=Piezo2 PE=1 SV=2;	Piezo non-specific cation channel, R-Ras-binding domain;Piezo	0.49	0.7	0.23	0.44	0.4	0.58	0.45	1.02	1.77	4.78	0.4	1.3	1.40295	0.000350039	0.00176984	up
gene-LOC119901810	LOC119901810	PREDICTED: microtubule cross-linking factor 1 isoform X1 [Lates calcarifer]	Microtubule cross-linking factor 1 OS=Mus musculus OX=10090 GN=Mtcl1 PE=1 SV=1;	Protein SOGA;Domain of unknown function;TSC-22/dip/bun family	0.26	0.46	0.12	0.38	0.17	0.33	0.04	0.06	0.21	0.3	0.06	0.04	-1.66301	0.000128835	0.000743395	down
gene-LOC119901836	LOC119901836	hypothetical protein PFLUV_G00133710 [Perca fluviatilis]	Guanine nucleotide exchange factor VAV3 OS=Mus musculus OX=10090 GN=Vav3 PE=1 SV=2;	RhoGEF domain;CAMSAP CH domain;Calponin homology;SH3 domain;Variant SH3 domain;Variant SH3 domain;SH2 domain;Phorbol esters/diacylglycerol binding domain;PH domain;CDC24 Calponin	1.08	1.26	0.24	0.58	0.57	0.99	0.11	0.18	0.61	0.61	0.4	0.34	-1.28523	0.00108686	0.00468468	down
gene-LOC119901859	LOC119901859	calreticulin-like [Epinephelus lanceolatus]	Calreticulin OS=Oryctolagus cuniculus OX=9986 GN=CALR PE=1 SV=1;	Calreticulin family	147.86	162.2	163.41	243.42	149.18	170.42	499.93	433.76	1313.8	541.89	555.09	443.91	1.71821	6.65333e-11	1.66144e-09	up
gene-LOC119901896	LOC119901896	macrophage mannose receptor 1-like [Perca flavescens]	Macrophage mannose receptor 1 OS=Mus musculus OX=10090 GN=Mrc1 PE=1 SV=2;	Lectin C-type domain;Fibronectin type II domain;UL45 protein, carbohydrate-binding C-type lectin-like;Ricin-type beta-trefoil lectin domain	8.5	8.73	5.44	5.34	6.67	3.8	0.87	1.22	3.69	6.66	2.64	1.88	-1.81215	1.56023e-07	1.93481e-06	down
gene-LOC119901897	LOC119901897	hypothetical protein PFLUV_G00134320 [Perca fluviatilis]	Macrophage mannose receptor 1 OS=Mus musculus OX=10090 GN=Mrc1 PE=1 SV=2;	Lectin C-type domain;Fibronectin type II domain;UL45 protein, carbohydrate-binding C-type lectin-like;Ricin-type beta-trefoil lectin domain	3.24	3.97	1.73	1.82	3	2.67	0.33	0.38	1.4	0.89	1.29	1.75	-1.5585	0.000168742	0.000940023	down
gene-LOC119901899	LOC119901899	hypothetical protein PFLUV_G00134320 [Perca fluviatilis]	Macrophage mannose receptor 1 OS=Mus musculus OX=10090 GN=Mrc1 PE=1 SV=2;	Lectin C-type domain;Fibronectin type II domain;UL45 protein, carbohydrate-binding C-type lectin-like;Ricin-type beta-trefoil lectin domain	3.81	5.49	5.33	3.24	4.55	2.74	0.64	0.49	1.98	5.85	0.87	2.87	-1.43705	0.000487897	0.00235479	down
gene-LOC119901907	LOC119901907	rho GTPase-activating protein 20-like [Epinephelus lanceolatus]	Rho GTPase-activating protein 20 OS=Homo sapiens OX=9606 GN=ARHGAP20 PE=1 SV=2;	RhoGAP domain;Ras association	0.16	0.19	0.21	0.1	0.23	0.24	0.66	0.37	0.34	0.4	0.64	0.23	1.20045	0.00562126	0.0188473	up
gene-LOC119901916	LOC119901916	metabolism of cobalamin associated Da isoform X1 [Notolabrus celidotus]	Methylmalonic aciduria and homocystinuria type D homolog, mitochondrial OS=Mus musculus OX=10090 GN=Mmadhc PE=1 SV=1;	Methylmalonic aciduria and homocystinuria type D protein	16.89	9.62	17.39	12.31	13.93	11.16	44.81	33.71	27.52	40.32	32.45	35.88	1.36315	1.55548e-05	0.000117022	up
gene-LOC119901923	LOC119901923	vimentin [Seriola dumerili]	Vimentin OS=Bos taurus OX=9913 GN=VIM PE=1 SV=3;	Intermediate filament protein;Intermediate filament head;Myosin tail	0.44	2.07	0	0.63	0.52	0.93	0.09	0	0.22	0.18	0.06	0.24	-2.63806	0.00105807	0.00458148	down
gene-LOC119901924	LOC119901924	uncharacterized protein LOC114565956 [Perca flavescens]	Chemokine XC receptor 1 OS=Homo sapiens OX=9606 GN=XCR1 PE=1 SV=1;	7 transmembrane receptor;Serpentine type 7TM GPCR chemoreceptor Srsx	3.52	4.68	4.57	4.71	7.08	6.77	0.36	0.46	2.52	1.78	1.74	1.58	-2.11537	5.5763e-10	1.16944e-08	down
gene-LOC119901925	LOC119901925	uncharacterized protein LOC114565956 [Perca flavescens]	Chemokine XC receptor 1 OS=Homo sapiens OX=9606 GN=XCR1 PE=1 SV=1;	7 transmembrane receptor;Serpentine type 7TM GPCR chemoreceptor Srsx	5.1	7.65	6.13	5.82	18.77	10.85	0.49	1.52	9.75	7.02	4.01	2.82	-1.19264	0.00174762	0.00702906	down
gene-LOC119901932	LOC119901932	E3 ubiquitin/ISG15 ligase TRIM25-like [Sander lucioperca]	E3 ubiquitin/ISG15 ligase TRIM25 OS=Homo sapiens OX=9606 GN=TRIM25 PE=1 SV=2;	SPRY-associated domain;zinc finger of C3HC4-type, RING;RING-type zinc-finger;SPRY domain;B-box zinc finger;Zinc finger, C3HC4 type;Zinc finger, C3HC4 type;Zinc finger, C3HC4 type;Ring finger domain;zinc-RING finger domain	0.1	0.46	0.1	0.04	0.19	0.26	0.57	0.44	0.56	1.23	0.7	0.91	1.80847	0.000173679	0.000964122	up
gene-LOC119901939	LOC119901939	uncharacterized protein LOC116393107 isoform X1 [Anarrhichthys ocellatus]	Probable bifunctional E2/E3 enzyme R795 OS=Acanthamoeba polyphaga mimivirus OX=212035 GN=MIMI_R795 PE=3 SV=1;	Ubiquitin-conjugating enzyme;von Willebrand factor type A domain;U-box domain;von Willebrand factor type A domain;Zinc-finger of the MIZ type in Nse subunit;von Willebrand factor type A domain	11.87	18.66	10.76	14.43	20.13	31.07	2.23	1.98	4.84	8.95	6.35	3.49	-2.12122	1.11518e-13	4.45656e-12	down
gene-LOC119901941	LOC119901941	R3H domain-containing protein 1 isoform X3 [Epinephelus lanceolatus]	R3H domain-containing protein 1 OS=Homo sapiens OX=9606 GN=R3HDM1 PE=1 SV=3;	R3H domain;SUZ domain	3.13	4.03	3.47	5.11	3.31	3.39	8.51	10.63	7.15	12.43	6.31	8.34	1.15198	2.46661e-06	2.30133e-05	up
gene-LOC119901948	LOC119901948	outer dense fiber protein 2-like isoform X1 [Sander lucioperca]	Protein BCAP OS=Homo sapiens OX=9606 GN=ODF2L PE=2 SV=2;	------	0.61	0.78	0.27	0.66	0.7	0.73	0.1	0.17	0.3	0.39	0.14	0.18	-1.74504	1.22048e-08	1.91036e-07	down
gene-LOC119901982	LOC119901982	aquaporin 1ab [Lateolabrax maculatus]	Aquaporin-1 OS=Mus musculus OX=10090 GN=Aqp1 PE=1 SV=3;	Major intrinsic protein	12.06	45.17	4	12.06	24.53	22.23	0.24	2.8	1.29	5.13	4.66	1.61	-3.06033	5.86808e-08	8.0429e-07	down
gene-LOC119901983	LOC119901983	aquaporin-1-like [Sparus aurata]	Aquaporin-1 OS=Sus scrofa OX=9823 GN=AQP1 PE=2 SV=3;	Major intrinsic protein	198.49	573.98	215.83	373.58	346.32	324.22	26	105.15	58.42	40.52	53.84	51.65	-2.58559	1.12692e-11	3.22145e-10	down
gene-LOC119902033	LOC119902033	PREDICTED: alanine aminotransferase 2-like isoform X1 [Lates calcarifer]	Alanine aminotransferase 2 OS=Xenopus tropicalis OX=8364 GN=gpt2 PE=2 SV=1;	Aminotransferase class I and II	10.49	11.4	1.13	1.7	3.53	7.94	2.14	0.53	0.03	0.17	0.95	0.58	-2.94456	0.000125512	0.000727057	down
gene-LOC119902047	LOC119902047	Phosphatase and actin regulator 1 [Collichthys lucidus]	Phosphatase and actin regulator 1 OS=Xenopus laevis OX=8355 GN=phactr1 PE=2 SV=1;	RPEL repeat	2.32	4.27	5.98	4.88	4.26	3.82	1.08	1.01	2.74	0.54	0.72	0.55	-2.00767	8.01682e-07	8.41748e-06	down
gene-LOC119902052	LOC119902052	insulin-like growth factor-binding protein 1 [Amphiprion ocellaris]	Insulin-like growth factor-binding protein 1 OS=Bos taurus OX=9913 GN=IGFBP1 PE=2 SV=2;	Thyroglobulin type-1 repeat;Insulin-like growth factor binding protein	26.61	60.89	49.77	60.67	70.83	55.22	289.66	26.85	71.46	46.05	186.93	234.62	1.49211	0.00748628	0.0239484	up
gene-LOC119902073	LOC119902073	tetratricopeptide repeat protein 39C-like isoform X1 [Epinephelus lanceolatus]	Tetratricopeptide repeat protein 39C OS=Danio rerio OX=7955 GN=ttc39c PE=2 SV=1;	Protein of unknown function;Cohesin loading factor	2.8	3.03	1.69	4.23	2.97	4.1	0.46	0.56	1.85	2.8	0.92	0.79	-1.66078	3.73839e-09	6.543e-08	down
gene-LOC119902105	LOC119902105	uncharacterized protein LOC116046099 [Sander lucioperca]	------	Class I Histocompatibility antigen, domains alpha 1 and 2	2.99	3.49	3.3	5.8	6.78	7.23	0.68	0.66	1.59	1.18	1.65	0.6	-2.32424	3.31803e-12	1.02785e-10	down
gene-LOC119902122	LOC119902122	PREDICTED: calcyclin-binding protein [Paralichthys olivaceus]	Calcyclin-binding protein OS=Macaca fascicularis OX=9541 GN=CACYBP PE=2 SV=1;	CS domain;Siah interacting protein, N terminal;SGS domain	14.32	11.83	32.15	15.61	16.59	18.27	149.21	76.67	226.21	350.42	117.21	124.27	2.96173	1.47865e-20	1.24259e-18	up
gene-LOC119902201	LOC119902201	PREDICTED: Abelson tyrosine-protein kinase 2-like [Lates calcarifer]	Mitogen-activated protein kinase kinase kinase 20 OS=Mus musculus OX=10090 GN=Map3k20 PE=1 SV=1;	Protein tyrosine and serine/threonine kinase;Protein kinase domain	1.24	2.07	0.48	1.41	0.88	1.73	13.21	30.34	31.07	95.57	21.79	34.7	4.60456	1.42742e-43	4.22838e-41	up
gene-LOC119902216	LOC119902216	PREDICTED: SPRY domain-containing SOCS box protein 4-like [Stegastes partitus]	SPRY domain-containing SOCS box protein 4 OS=Mus musculus OX=10090 GN=Spsb4 PE=1 SV=1;	SPRY domain;SOCS box	2.21	1.69	1.69	2.07	1.73	2.19	3.1	2.24	6.38	12.6	2.27	3.04	1.00474	0.000281278	0.0014666	up
gene-LOC119902237	LOC119902237	Growth/differentiation factor 15 [Collichthys lucidus]	Growth/differentiation factor 15 OS=Homo sapiens OX=9606 GN=GDF15 PE=1 SV=3;	Transforming growth factor beta like domain;TGF-beta propeptide;Poxvirus P35 protein	0.11	0	30.1	3.95	3.48	11.57	0	0	1.19	0.13	0.07	0	-5.75959	0.00147728	0.00608844	down
gene-LOC119902262	LOC119902262	PREDICTED: cytochrome b-c1 complex subunit 6, mitochondrial-like [Lates calcarifer]	Cytochrome b-c1 complex subunit 6, mitochondrial OS=Rattus norvegicus OX=10116 GN=Uqcrh PE=3 SV=1;	Ubiquinol-cytochrome C reductase hinge protein	98.04	96.36	105.62	84.08	96.99	97.6	757.06	661.44	784.91	1075.27	840.34	749.83	2.95045	1.08198e-51	4.34589e-49	up
gene-LOC119902275	LOC119902275	PREDICTED: glomulin [Lates calcarifer]	Glomulin OS=Homo sapiens OX=9606 GN=GLMN PE=1 SV=2;	Uncharacterised protein family, YAP/Alf4/glomulin	1.36	1.62	1.4	2.4	1.2	1.73	0.22	0.67	1.16	1.24	0.42	0.45	-1.47013	9.94497e-07	1.0191e-05	down
gene-LOC119902276	LOC119902276	hypothetical protein FQN60_016590, partial [Etheostoma spectabile]	Zinc finger protein Gfi-1 OS=Mus musculus OX=10090 GN=Gfi1 PE=1 SV=2;	Zinc-finger double domain;Zinc finger, C2H2 type;C2H2-type zinc finger;Zinc-finger double-stranded RNA-binding;C2H2-type zinc finger;Zinc-finger of C2H2 type	0.58	1.61	0.69	1.83	0.94	1.86	0.07	0.82	0.18	1.58	0.22	0.24	-1.51226	0.00732992	0.0235212	down
gene-LOC119902293	LOC119902293	nucleolin-like isoform X1 [Sander lucioperca]	Nucleolin OS=Xenopus laevis OX=8355 GN=ncl PE=2 SV=3;	RNA recognition motif.	4.44	4.39	8.85	6.16	4.35	4.08	12.01	9.5	19.03	34.28	12.65	14.56	1.35891	1.17937e-06	1.18477e-05	up
gene-LOC119902301	LOC119902301	transcription factor HES-1-B-like [Epinephelus lanceolatus]	Transcription factor HES-1-B OS=Xenopus laevis OX=8355 GN=hes1-b PE=2 SV=1;	Hairy Orange;Helix-loop-helix DNA-binding domain	2.08	0.85	0.81	0.55	1.85	1.41	0.21	0.13	0.8	0.69	0.34	1.26	-1.37895	0.00466322	0.0160904	down
gene-LOC119902307	LOC119902307	------	------	------	3.97	2.01	5.31	1.57	3.16	1.79	0.33	0.53	0.9	0.52	0.99	0.31	-2.52813	2.63506e-06	2.43643e-05	down
gene-LOC119902315	LOC119902315	hypothetical protein PFLUV_G00132860 [Perca fluviatilis]	Receptor-interacting serine/threonine-protein kinase 2 OS=Mus musculus OX=10090 GN=Ripk2 PE=1 SV=1;	Protein kinase domain;Protein tyrosine and serine/threonine kinase;Caspase recruitment domain	3.66	6.49	4.44	10.05	6.81	7.96	10.69	14.72	17.43	37.69	5.19	9.73	1.03958	0.000978674	0.00429334	up
gene-LOC119902341	LOC119902341	complement factor H-like [Epinephelus lanceolatus]	Complement factor H-related protein 4 OS=Homo sapiens OX=9606 GN=CFHR4 PE=1 SV=3;	Sushi repeat	528.98	479.16	406.63	391.3	593.06	574.43	218.34	172.99	250.67	106.81	403.67	266.35	-1.15275	0.0019395	0.0076706	down
gene-LOC119902342	LOC119902342	complement factor H-like isoform X1 [Epinephelus lanceolatus]	Complement factor H OS=Homo sapiens OX=9606 GN=CFH PE=1 SV=4;	Sushi repeat	120.29	118.98	84.24	76.42	157.11	124.59	39.7	29.38	22.13	7.84	74.35	26.07	-1.69629	0.000543534	0.0025825	down
gene-LOC119902343	LOC119902343	complement factor H-like isoform X1 [Epinephelus lanceolatus]	Complement factor H OS=Bos taurus OX=9913 GN=CFH PE=1 SV=3;	Sushi repeat	361.47	407.36	198.81	157.88	389.47	509.82	127.99	92.59	66.15	17.53	333.14	142.5	-1.34184	0.0183291	0.0499574	down
gene-LOC119902344	LOC119902344	complement factor H-like isoform X1 [Epinephelus lanceolatus]	Complement factor H OS=Bos taurus OX=9913 GN=CFH PE=1 SV=3;	Sushi repeat	57.72	56.97	27.96	24.23	55.21	76.61	7.33	5.9	3.37	1.31	21.48	7.19	-2.58775	5.18247e-06	4.40352e-05	down
gene-LOC119902351	LOC119902351	regulator of G-protein signaling 21-like isoform X1 [Epinephelus lanceolatus]	Regulator of G-protein signaling 2 OS=Bos taurus OX=9913 GN=RGS2 PE=2 SV=1;	Regulator of G protein signaling domain	2.94	2.96	3.64	4.26	6.06	4.86	1.35	0.66	4.03	3.67	2.03	1.31	-1.18257	0.000136854	0.000782993	down
gene-LOC119902362	LOC119902362	PREDICTED: 3-keto-steroid reductase-like [Lates calcarifer]	3-keto-steroid reductase OS=Mus musculus OX=10090 GN=Hsd17b7 PE=1 SV=1;	short chain dehydrogenase;Enoyl;KR domain	21.1	28.43	28.93	12.21	48.05	24.92	7.96	20.98	7.05	4.92	5.23	5.09	-1.62106	0.00113181	0.00484947	down
gene-LOC119902374	LOC119902374	putative histone-binding protein N1/N2-like [Scophthalmus maximus]	Nuclear autoantigenic sperm protein OS=Rattus norvegicus OX=10116 GN=Nasp PE=1 SV=1;	SHNi-TPR;Tetratricopeptide repeat;Tetratricopeptide repeat;Tetratricopeptide repeat	2.19	1.36	1.27	2.17	1.64	2.55	0.03	0.07	0.98	0.21	0.09	0.18	-3.1331	5.62628e-09	9.4898e-08	down
gene-LOC119902395	LOC119902395	Angiopoietin-related protein 1 Angiopoietin-like protein 1 Precursor [Channa argus]	Angiopoietin-related protein 1 OS=Homo sapiens OX=9606 GN=ANGPTL1 PE=2 SV=1;	Fibrinogen beta and gamma chains, C-terminal globular domain	2.58	3.1	1.47	4.81	2.43	3.18	0.27	0.48	3.11	1.67	0.43	0.44	-1.79574	4.06345e-05	0.000271945	down
gene-LOC119902407	LOC119902407	phospholipid phosphatase 3-like isoform X1 [Etheostoma spectabile]	Phospholipid phosphatase 3 OS=Bos taurus OX=9913 GN=PLPP3 PE=2 SV=1;	PAP2 superfamily;PAP2 superfamily C-terminal	4.6	5.44	3.37	9.4	3.95	3.28	0.49	0.33	3.52	3.16	0	0.97	-2.26698	0.000595029	0.00279782	down
gene-LOC119902424	LOC119902424	amyloid beta A4 precursor protein-binding family B member 1-interacting protein [Larimichthys crocea]	Amyloid beta A4 precursor protein-binding family B member 1-interacting protein OS=Danio rerio OX=7955 GN=apbb1ip PE=2 SV=1;	Ras association;PH domain	0.57	0.83	0.12	0.33	0.6	0.97	0.1	0.3	0.14	0.61	0.17	0.32	-1.23828	0.0140798	0.0402732	down
gene-LOC119902428	LOC119902428	oocyte zinc finger protein XlCOF7.1-like [Perca flavescens]	------	Zinc-finger double domain;C2H2-type zinc finger;Zinc finger, C2H2 type;Zinc-finger of C2H2 type;Zinc-finger double-stranded RNA-binding;C2H2-type zinc finger;C2H2 type zinc-finger	0.59	1.19	0.22	0.44	0.83	0.86	1.03	0.93	3.11	6.67	2.95	1.65	1.71331	1.36803e-05	0.000104478	up
gene-LOC119902430	LOC119902430	serine/threonine-protein kinase tousled-like 1-B isoform X1 [Larimichthys crocea]	Serine/threonine-protein kinase tousled-like 1-B OS=Danio rerio OX=7955 GN=tlk1b PE=2 SV=1;	Protein kinase domain;Protein tyrosine and serine/threonine kinase	4.69	7	4.38	6.46	5.47	6.28	1.81	2.64	4.47	5.26	2.43	1.82	-1.09845	2.55502e-10	5.70139e-09	down
gene-LOC119902435	LOC119902435	PREDICTED: kidney mitochondrial carrier protein 1 [Lates calcarifer]	Kidney mitochondrial carrier protein 1 OS=Xenopus tropicalis OX=8364 GN=slc25a30 PE=2 SV=1;	Mitochondrial carrier protein	0.26	0.58	0.37	0.64	0.51	0.34	0.22	0.24	0.46	0.31	0.08	0.17	-1.0417	0.0137576	0.0395616	down
gene-LOC119902443	LOC119902443	uncharacterized protein CXorf38 homolog [Sander lucioperca]	Uncharacterized protein CXorf38 homolog OS=Mus musculus OX=10090 PE=1 SV=1;	Domain of unknown function;Swt1-like HEPN	19.6	17.65	19	27.26	25.98	25.39	9.72	15.59	6.21	11.01	9.3	7.21	-1.20534	0.000259922	0.00136942	down
gene-LOC119902446	LOC119902446	caspase-8, partial [Siniperca chuatsi]	Caspase-8 OS=Mus musculus OX=10090 GN=Casp8 PE=1 SV=1;	Caspase domain;Death effector domain	5.82	6.46	5.79	6.84	7.65	8.14	53.27	48.83	60.85	116.58	60.92	56.5	3.20079	1.36841e-107	1.90757e-104	up
gene-LOC119902448	LOC119902448	caspase-8-like [Epinephelus lanceolatus]	Caspase-8 OS=Rattus norvegicus OX=10116 GN=Casp8 PE=1 SV=1;	Caspase domain;Caspase recruitment domain	17.04	15.57	14.58	23.09	21	28.76	3.5	3.2	16.45	22.33	7.62	5.08	-1.38517	1.00925e-05	7.98039e-05	down
gene-LOC119902456	LOC119902456	UDP-glucuronosyltransferase 1-1-like [Perca flavescens]	UDP-glucuronosyltransferase 1-1 OS=Rattus norvegicus OX=10116 GN=Ugt1a1 PE=1 SV=1;	UDP-glucoronosyl and UDP-glucosyl transferase;Glycosyltransferase family 28 C-terminal domain	123.21	118.98	55.17	52.6	105.74	114.35	12.23	34.68	15.63	3.54	67.92	19.67	-1.78803	0.00145123	0.00599569	down
gene-LOC119902457	LOC119902457	UDP-glucuronosyltransferase 1-1-like [Perca flavescens]	UDP-glucuronosyltransferase 1-1 OS=Rattus norvegicus OX=10116 GN=Ugt1a1 PE=1 SV=1;	UDP-glucoronosyl and UDP-glucosyl transferase;Glycosyltransferase family 28 C-terminal domain	64.86	57.45	20.85	23.04	39.41	63.26	1.55	7.38	6.04	1.26	21.63	7.79	-2.5404	1.9294e-05	0.00014112	down
gene-LOC119902478	LOC119902478	solute carrier family 22 member 13-like [Seriola lalandi dorsalis]	Solute carrier family 22 member 13 OS=Mus musculus OX=10090 GN=Slc22a13 PE=1 SV=3;	Sugar;Major Facilitator Superfamily	0.71	1.49	1.44	0.26	1.92	2.16	0.42	0.32	0.03	0	0.59	0	-2.35769	0.00948794	0.0291175	down
gene-LOC119902482	LOC119902482	1-phosphatidylinositol 4,5-bisphosphate phosphodiesterase delta-1-like isoform X2 [Echeneis naucrates]	1-phosphatidylinositol 4,5-bisphosphate phosphodiesterase delta-1 OS=Bos taurus OX=9913 GN=PLCD1 PE=2 SV=2;	Phosphatidylinositol-specific phospholipase C, X domain;Phosphatidylinositol-specific phospholipase C, Y domain;Phosphoinositide-specific phospholipase C, efhand-like;EF hand;C2 domain;PH domain;EF-hand domain;EF-hand domain pair	3.7	5.93	4.61	6.74	7.44	8.48	0.3	0.37	1.01	0.32	0.7	0.3	-3.74603	3.79498e-29	5.80216e-27	down
gene-LOC119902486	LOC119902486	PREDICTED: vasoactive intestinal polypeptide receptor-like [Lates calcarifer]	Vasoactive intestinal polypeptide receptor OS=Carassius auratus OX=7957 GN=vipr1 PE=2 SV=1;	7 transmembrane receptor;Hormone receptor domain	3.45	6.59	2.54	3.59	3.46	4.43	0.08	0.1	0.17	0.05	0.14	0.19	-5.16839	4.66318e-39	1.15112e-36	down
gene-LOC119902489	LOC119902489	mitochondrial ubiquitin ligase activator of nfkb 1-A-like [Sander lucioperca]	Mitochondrial ubiquitin ligase activator of nfkb 1-A OS=Danio rerio OX=7955 GN=mul1a PE=2 SV=1;	E3 Ubiquitin ligase	9.13	8.64	7.31	11.71	13.01	16.08	2.17	2.1	9.5	5.78	3.86	4.42	-1.46173	4.65992e-08	6.51125e-07	down
gene-LOC119902513	LOC119902513	nucleolar protein 9 [Seriola dumerili]	Nucleolar protein 9 OS=Homo sapiens OX=9606 GN=NOP9 PE=1 SV=1;	Pumilio-family RNA binding repeat	3.28	5.34	5.1	5.64	4.44	5.2	8.7	9.14	9.67	20.46	8.09	10.49	1.02245	1.1263e-07	1.44275e-06	up
gene-LOC119902539	LOC119902539	PREDICTED: epidermal retinol dehydrogenase 2-like [Lates calcarifer]	Epidermal retinol dehydrogenase 2 OS=Homo sapiens OX=9606 GN=SDR16C5 PE=2 SV=2;	short chain dehydrogenase;Enoyl;KR domain	19.9	16.03	15.72	9.78	18.34	18.67	4.5	3.27	7.2	2.65	7.17	4.1	-1.93064	1.32038e-08	2.05587e-07	down
gene-LOC119902542	LOC119902542	putative junctophilin-1-like [Scophthalmus maximus]	Junctophilin-1 OS=Mus musculus OX=10090 GN=Jph1 PE=1 SV=1;	MORN repeat	0.04	0.22	0.08	0.12	0.03	0.17	0.2	0.34	0.68	1.69	0.32	0.33	2.09652	3.05558e-06	2.77937e-05	up
gene-LOC119902543	LOC119902543	zinc finger protein 2-like [Seriola dumerili]	------	Zinc-finger double domain;Zinc finger, C2H2 type;C2H2-type zinc finger;C2H2-type zinc-finger domain;Drought induced 19 protein	0.54	1	0.32	0.53	0.54	1.1	0.12	0.34	0.71	0.35	0.15	0.26	-1.22054	0.00297466	0.011063	down
gene-LOC119902545	LOC119902545	hypothetical protein PFLUV_G00129790 [Perca fluviatilis]	Biliverdin reductase A OS=Homo sapiens OX=9606 GN=BLVRA PE=1 SV=2;	Biliverdin reductase, catalytic;Oxidoreductase family, NAD-binding Rossmann fold	27.24	25.37	28.13	21.01	31.26	23.96	11.37	11.35	18.14	26.3	11.65	10.09	-1.03772	6.85725e-08	9.29121e-07	down
gene-LOC119902575	LOC119902575	uncharacterized protein LOC117272033 [Epinephelus lanceolatus]	------	------	1057.95	508.56	229.06	492.92	468.71	616.96	1.59	1.4	26.54	1.81	28.97	42	-5.16433	6.0978e-13	2.18287e-11	down
gene-LOC119902576	LOC119902576	uncharacterized protein LOC117272033 [Epinephelus lanceolatus]	------	------	27.94	25.89	8.11	30.54	11.57	32.05	0.06	0.19	3.07	0.37	1.34	2.82	-4.28622	6.21383e-11	1.55826e-09	down
gene-LOC119902581	LOC119902581	methyltransferase-like protein 7A [Seriola dumerili]	Methyltransferase-like protein 7A OS=Homo sapiens OX=9606 GN=METTL7A PE=1 SV=1;	------	1.83	3.55	1.43	2.25	1.09	5.42	0	0.73	1.48	1.63	0.68	1.74	-1.52063	0.0064417	0.02112	down
gene-LOC119902598	LOC119902598	kinesin-associated protein 3 isoform X2 [Etheostoma spectabile]	Kinesin-associated protein 3 OS=Homo sapiens OX=9606 GN=KIFAP3 PE=1 SV=2;	Kinesin-associated protein;Armadillo/beta-catenin-like repeat	1.65	2.3	2.01	2.26	2.05	2.06	3.58	3.04	5.83	10.86	3.4	3.77	1.05655	5.77899e-09	9.7197e-08	up
gene-LOC119902606	LOC119902606	PREDICTED: acyl-coenzyme A thioesterase 11-like isoform X3 [Lates calcarifer]	Acyl-coenzyme A thioesterase 11 OS=Mus musculus OX=10090 GN=Acot11 PE=1 SV=1;	Thioesterase superfamily;START domain	7.82	9.22	5.87	6.44	9.48	10.61	22.45	23.05	35.96	59.84	36.31	26.82	1.86588	1.31269e-28	1.93218e-26	up
gene-LOC119902612	LOC119902612	fibrous sheath CABYR-binding protein-like isoform X5 [Sphaeramia orbicularis]	Aspartyl/asparaginyl beta-hydroxylase OS=Bos taurus OX=9913 GN=ASPH PE=1 SV=1;	Aspartyl beta-hydroxylase N-terminal region	80.69	89.94	70.16	69.99	64.72	69.83	34.91	27.59	40.99	22.49	43.15	34.77	-1.19137	2.38698e-05	0.000170228	down
gene-LOC119902624	LOC119902624	tripartite motif-containing protein 16-like [Seriola lalandi dorsalis]	Tripartite motif-containing protein 16 OS=Mus musculus OX=10090 GN=Trim16 PE=1 SV=2;	SPRY-associated domain;zinc finger of C3HC4-type, RING;RING-type zinc-finger;B-box zinc finger;Zinc finger, C3HC4 type;Zinc finger, C3HC4 type;Zinc finger, C3HC4 type;Ring finger domain;SPRY domain;zinc-RING finger domain	0.54	1.21	1.02	0.47	0.62	0.82	0.16	0.13	0.55	0.12	0.3	0.25	-1.66197	0.000143566	0.000815724	down
gene-LOC119902625	LOC119902625	tripartite motif-containing protein 16-like [Seriola dumerili]	Tripartite motif-containing protein 16 OS=Homo sapiens OX=9606 GN=TRIM16 PE=1 SV=3;	------	8.86	27.42	11.96	6.95	10.93	8.18	2.1	1.22	2.96	4.14	8.28	3.27	-1.94266	2.24806e-05	0.000161732	down
gene-LOC119902637	LOC119902637	nuclear factor 7, brain-like [Epinephelus lanceolatus]	Zinc-binding protein A33 OS=Pleurodeles waltl OX=8319 PE=1 SV=2;	SPRY-associated domain;zinc finger of C3HC4-type, RING;B-box zinc finger;Zinc finger, C3HC4 type;RING-type zinc-finger;Zinc finger, C3HC4 type;Zinc finger, C3HC4 type;SPRY domain;Ring finger domain;U-box domain;zf-RING of BARD1-type protein;zinc-RING finger domain;Prokaryotic RING finger family 4	0.33	0.33	0.36	0.53	0.36	0.43	0.14	0.06	0.34	0.21	0.31	0.21	-1.07101	0.00945917	0.0290405	down
gene-LOC119902643	LOC119902643	deubiquitinating protein VCIP135-like [Sparus aurata]	Deubiquitinating protein VCIP135 OS=Homo sapiens OX=9606 GN=VCPIP1 PE=1 SV=2;	OTU-like cysteine protease	0.67	1.71	1.02	1.67	0.83	1.68	0.39	0.64	0.89	0.91	0.28	0.93	-1.04684	0.000582549	0.00274513	down
gene-LOC119902656	LOC119902656	uncharacterized protein LOC113172100 [Anabas testudineus]	------	Immunoglobulin V-set domain;Immunoglobulin domain;Immunoglobulin C1-set domain;Immunoglobulin domain	1.91	3.8	0.66	2.21	1.63	1.48	0.37	0.36	1.63	2.87	1.14	0.7	-1.01608	0.0152554	0.042972	down
gene-LOC119902666	LOC119902666	transcriptional regulator Myc-like isoform X2 [Seriola dumerili]	Transcriptional regulator Myc-A OS=Xenopus laevis OX=8355 GN=myc-a PE=2 SV=1;	Myc amino-terminal region;Helix-loop-helix DNA-binding domain;Myc leucine zipper domain	6.36	7.55	6.21	14.34	10.43	13.24	40.01	35.81	34.91	44.77	20.23	34.76	1.80577	2.12412e-10	4.83084e-09	up
gene-LOC119902667	LOC119902667	tripartite motif-containing protein 16-like isoform X1 [Astatotilapia calliptera]	E3 ubiquitin/ISG15 ligase TRIM25 OS=Homo sapiens OX=9606 GN=TRIM25 PE=1 SV=2;	------	0.63	0.92	3.52	8.74	7.9	10.5	0.72	0.76	0.29	0.34	3.23	0.81	-2.29891	0.00132161	0.00553935	down
gene-LOC119902668	LOC119902668	LOW QUALITY PROTEIN: uncharacterized protein LOC113172023 [Anabas testudineus]	Tripartite motif-containing protein 16 OS=Mus musculus OX=10090 GN=Trim16 PE=1 SV=2;	------	2.26	5.21	3.15	2.61	6.19	4.37	0.66	0.63	1.87	1.58	3.31	0.96	-1.52809	0.000200042	0.00108954	down
gene-LOC119902669	LOC119902669	LOW QUALITY PROTEIN: uncharacterized protein LOC113172023 [Anabas testudineus]	Tripartite motif-containing protein 16 OS=Mus musculus OX=10090 GN=Trim16 PE=1 SV=2;	SPRY-associated domain;zinc finger of C3HC4-type, RING;RING-type zinc-finger;B-box zinc finger;Zinc finger, C3HC4 type;Zinc finger, C3HC4 type;Zinc finger, C3HC4 type;SPRY domain;Ring finger domain;zinc-RING finger domain;U-box domain	17.77	16.4	7.24	23.93	19.69	13.02	2.67	9.15	4.14	5.56	10.2	3.87	-1.2735	0.000123102	0.000715717	down
gene-LOC119902671	LOC119902671	PREDICTED: tripartite motif-containing protein 16-like [Lates calcarifer]	Tripartite motif-containing protein 16 OS=Mus musculus OX=10090 GN=Trim16 PE=1 SV=2;	SPRY-associated domain;zinc finger of C3HC4-type, RING;RING-type zinc-finger;Zinc finger, C3HC4 type;Zinc finger, C3HC4 type;Zinc finger, C3HC4 type;Ring finger domain;zinc-RING finger domain;SPRY domain;U-box domain	1.72	1.5	0.93	1.29	1.63	1.28	0.23	0.17	0.77	0.78	0.77	0.32	-1.65584	5.88248e-07	6.36544e-06	down
gene-LOC119902676	LOC119902676	tripartite motif-containing protein 16-like [Seriola dumerili]	Tripartite motif-containing protein 16 OS=Homo sapiens OX=9606 GN=TRIM16 PE=1 SV=3;	------	4.94	6.74	2.63	8.18	5.44	6.24	0	1.15	1.4	1.93	2.13	3.04	-1.94933	0.000346138	0.0017546	down
gene-LOC119902677	LOC119902677	PREDICTED: tripartite motif-containing protein 16-like [Lates calcarifer]	Tripartite motif-containing protein 16 OS=Mus musculus OX=10090 GN=Trim16 PE=1 SV=2;	------	6.96	8.04	6.13	12.93	11.57	12.47	1.13	3	3.58	3.65	5.64	4.52	-1.57628	9.15593e-06	7.32042e-05	down
[truncated: 3,552 more rows]
