# Supplementary material for: Comparative Transcriptomic Analysis of Largemouth Bass (Micropterus salmoides) Livers Reveals Response Mechanisms to High Temperatures
Source: Genes (Basel). 2023 Nov 17;14(11):2096. doi: 10.3390/genes14112096 (PMC10671503; doi:10.3390/genes14112096)
Supplement: Supplementary file 1 [file genes-14-02096-s001.zip › Table S4.xlsx]

## Sheet: Sheet1
Table S4. Summary of the differentially expressed genes (DEGs) in the livers of the heat-tolerant subgroup (HES) of largemouth bass (M. salmoides) following heat stress.
Gene ID	Gene name	NR description	Swissprot description	Pfam description	Con-1_FPKM	Con-2_FPKM	Con-3_FPKM	Con-4_FPKM	Con-5_FPKM	Con-6_FPKM	HET-1_FPKM	HET-2_FPKM	HET-3_FPKM	HET-4_FPKM	HET-5_FPKM	HET-6_FPKM	Log2FC(HET/Con)	Pvalue	Padjust	Up_down regulation
gene-ATP6	ATP6	ATP synthase F0 subunit 6 [Micropterus salmoides]	ATP synthase subunit a OS=Salmo salar OX=8030 GN=mt-atp6 PE=3 SV=3;	------	1199.96	1135.37	1619.94	1166.32	1063.9	640.77	666.55	514.52	763.14	434.01	1505.97	1002.58	-1.01703	0.00210699	0.00828805	down
gene-COX1	COX1	cytochrome c oxidase subunit I [Micropterus salmoides]	Cytochrome c oxidase subunit 1 OS=Gadus morhua OX=8049 GN=mt-co1 PE=3 SV=1;	------	4933.18	4566.42	3461.77	4394.65	3372.97	3001.3	2505.09	2275.8	2439.31	1643.33	4528.15	3267.17	-1.01819	2.75981e-05	0.000200616	down
gene-COX2	COX2	COX2 gene product [Micropterus floridanus]	Cytochrome c oxidase subunit 2 OS=Gadus morhua OX=8049 GN=mt-co2 PE=3 SV=1;	------	5595.08	5126.39	3864.7	4619.35	3826.75	2929.62	1409.51	1343.58	1235.99	904.14	3280.64	1828.45	-1.89058	6.23022e-11	1.73058e-09	down
gene-COX3	COX3	COX3 gene product [Micropterus salmoides salmoides]	Cytochrome c oxidase subunit 3 OS=Carassius auratus OX=7957 GN=mt-co3 PE=2 SV=2;	------	3686.18	3575.2	2836.06	2866.23	2349.03	1849.21	1679.95	1381.62	1599.93	1070.22	3693.88	2430.72	-1.04888	0.000481721	0.00236547	down
gene-LOC119881836	LOC119881836	serine/threonine-protein kinase Nek4-like [Sander lucioperca]	Serine/threonine-protein kinase Nek1 OS=Mus musculus OX=10090 GN=Nek1 PE=1 SV=2;	Protein kinase domain;Protein tyrosine and serine/threonine kinase	0.81	0.96	0.04	1.63	0.14	1.22	0.09	0.21	0.09	0	0.24	0.43	-2.5988	0.000661027	0.00310876	down
gene-LOC119881851	LOC119881851	NADPH oxidase organizer 1-like [Seriola dumerili]	NADPH oxidase organizer 1 OS=Homo sapiens OX=9606 GN=NOXO1 PE=1 SV=1;	------	0.21	0.08	0.08	0.22	0.45	2.65	0.39	25.9	0.32	0.6	7.68	0.77	2.75383	0.0165431	0.045397	up
gene-LOC119881879	LOC119881879	PDZ domain containing 3b isoform X2 [Epinephelus lanceolatus]	N;	------	1.49	4.7	1.81	4.58	1.26	1.09	7.72	3.5	8.85	5.92	3.03	5.24	1.00284	0.014004	0.0395736	up
gene-LOC119881930	LOC119881930	hypothetical protein EPR50_G00206660 [Perca flavescens]	Immunoglobulin lambda-like polypeptide 5 OS=Homo sapiens OX=9606 GN=IGLL5 PE=2 SV=2;	------	0.78	0.81	0	0.62	0	2.01	0	0	0	0	0	0	-5.05467	0.00317717	0.0116733	down
gene-LOC119881996	LOC119881996	neuropilin-1a-like [Acanthochromis polyacanthus]	Neuropilin-1a OS=Danio rerio OX=7955 GN=nrp1a PE=2 SV=1;	C-terminal domain of neuropilin glycoprotein;MAM domain, meprin/A5/mu	1.51	0.62	1.11	0	0.89	0.61	1.8	4.47	2.38	6.14	1.87	6.3	1.69507	0.0129294	0.0371128	up
gene-LOC119881999	LOC119881999	NLR family CARD domain-containing protein 3-like [Perca flavescens]	Protein NLRC3 OS=Mus musculus OX=10090 GN=Nlrc3 PE=1 SV=2;	NLRC4 helical domain HD2;Fish-specific NACHT associated domain;NACHT domain;SPRY-associated domain;NOD2 winged helix domain;Leucine Rich repeat;SPRY domain	0.43	2.17	0.48	0.57	0.05	0.04	0.44	0.05	0.24	0.19	0.17	0.08	-2.08715	0.00685085	0.0220189	down
gene-LOC119882016	LOC119882016	delta(3,5)-Delta(2,4)-dienoyl-CoA isomerase, mitochondrial [Sander lucioperca]	Delt;	Enoyl-CoA hydratase/isomerase;Enoyl-CoA hydratase/isomerase	25.35	16.9	14.47	23.71	10.13	12.61	15.83	9.42	12.01	5.56	10.19	8.03	-1.24657	6.13594e-05	0.000401229	down
gene-LOC119882022	LOC119882022	butyrophilin subfamily 3 member A2-like [Trematomus bernacchii]	------	------	0.84	0.88	2.31	0.74	0.55	1.31	0.3	1.43	0.24	0.71	0.4	0.55	-1.5097	0.00297898	0.0110761	down
gene-LOC119882028	LOC119882028	LIM and cysteine-rich domains protein 1 isoform X1 [Sander lucioperca]	LIM and cysteine-rich domains protein 1 OS=Bos taurus OX=9913 GN=LMCD1 PE=2 SV=1;	PET Domain;LIM domain	0.3	0.52	0.12	0.33	0.34	0.77	0.58	0.95	0.76	1.96	1.88	1.15	1.14535	0.0108303	0.0321448	up
gene-LOC119882031	LOC119882031	butyrophilin subfamily 1 member A1-like, partial [Labrus bergylta]	Butyrophilin subfamily 1 member A1 OS=Mus musculus OX=10090 GN=Btn1a1 PE=1 SV=2;	Immunoglobulin domain;Immunoglobulin I-set domain;Immunoglobulin V-set domain;Immunoglobulin domain;CD47 immunoglobulin-like domain	4.26	3.18	10.88	11.19	3.92	5.76	3.17	2.42	2.74	0.93	1.44	2.69	-2.06679	7.01487e-07	8.11484e-06	down
gene-LOC119882052	LOC119882052	retinoid-inducible serine carboxypeptidase [Anabas testudineus]	Retinoid-inducible serine carboxypeptidase OS=Homo sapiens OX=9606 GN=SCPEP1 PE=1 SV=1;	Serine carboxypeptidase	156.06	252.76	170.04	267.09	212.91	204.27	182.29	122.88	96.11	73.33	154.1	59.9	-1.33968	1.00889e-06	1.11011e-05	down
gene-LOC119882086	LOC119882086	prostaglandin reductase 3 [Seriola dumerili]	Prostaglandin reductase 3 OS=Homo sapiens OX=9606 GN=ZADH2 PE=1 SV=1;	Zinc-binding dehydrogenase;Zinc-binding dehydrogenase;Alcohol dehydrogenase GroES-like domain;N-terminal domain of oxidoreductase	6.66	7.02	2.31	4.99	4.14	4.74	2.54	1.65	1.51	0.93	1.96	1.38	-2.04883	3.29142e-12	1.17109e-10	down
gene-LOC119882092	LOC119882092	E3 ubiquitin-protein ligase RNF19A-like isoform X1 [Sparus aurata]	------	IBR domain, a half RING-finger domain	2.1	0.68	0.82	3.18	1.6	4.44	1.07	1.79	0.74	0.86	0.83	2.09	-1.09697	0.00781862	0.0246311	down
gene-LOC119882150	LOC119882150	hypothetical protein EPR50_G00033730 [Perca flavescens]	Vesicle transport protein GOT1A OS=Bos taurus OX=9913 GN=GOLT1A PE=2 SV=1;	Got1/Sft2-like family	13.26	5.19	20.45	15.47	6.17	14.52	7.07	7.13	6.12	3.69	0	4.99	-1.5732	0.00794148	0.0249605	down
gene-LOC119882155	LOC119882155	zinc finger protein 845-like isoform X12 [Mastacembelus armatus]	------	Zinc-finger double domain;Zinc finger, C2H2 type;C2H2-type zinc finger;Zinc-finger double-stranded RNA-binding	0.9	0.97	0.28	0.6	0.95	1	2.76	3.01	2.56	1.55	1.8	2.53	1.15502	8.93292e-05	0.000557083	up
gene-LOC119882167	LOC119882167	zinc finger protein 345-like [Notolabrus celidotus]	------	Zinc-finger double domain;Zinc finger, C2H2 type;C2H2-type zinc finger;C2H2-type zinc finger;Zinc ribbon domain	0	0.35	0.23	0.71	0	0	2.12	2.34	0.98	1.18	0.88	1.55	2.32743	0.00283929	0.0106434	up
gene-LOC119882168	LOC119882168	E3 ubiquitin-protein ligase TRIM21 [Larimichthys crocea]	Pyrin OS=Homo sapiens OX=9606 GN=MEFV PE=1 SV=1;	SPRY-associated domain;SPRY domain	15.81	12.84	32.73	49.54	50.25	37.78	2.61	4.65	4.32	5.92	2.06	3.26	-3.1529	2.97742e-21	3.98786e-19	down
gene-LOC119882202	LOC119882202	sarcosine dehydrogenase [Sciaenops ocellatus]	Sarcosine dehydrogenase, mitochondrial OS=Mus musculus OX=10090 GN=Sardh PE=1 SV=1;	Aminomethyltransferase folate-binding domain;Glycine cleavage T-protein C-terminal barrel domain	8.75	7.94	7.25	4.33	7.21	9.56	4.44	4.48	3	6.28	2.99	1.31	-1.50054	4.82048e-06	4.37126e-05	down
gene-LOC119882206	LOC119882206	disintegrin and metalloproteinase domain-containing protein 19-like [Sander lucioperca]	Disintegrin and metalloproteinase domain-containing protein 19 OS=Mus musculus OX=10090 GN=Adam19 PE=2 SV=2;	Reprolysin;ADAM cysteine-rich;Metallo-peptidase family M12;Disintegrin;Metallo-peptidase family M12B Reprolysin-like;Metallo-peptidase family M12B Reprolysin-like;Metallo-peptidase family M12B Reprolysin-like	0.26	0.64	0.2	0.38	0.23	0.21	0.14	0.22	0.07	0.04	0.09	0	-2.25261	3.35518e-05	0.000238319	down
gene-LOC119882212	LOC119882212	F-type lectin [Oplegnathus fasciatus]	Fucolectin-1 OS=Anguilla japonica OX=7937 PE=2 SV=1;	F5/8 type C domain	7.56	8.78	6.2	5.22	7.67	7.82	5.98	5.56	1.14	1.79	2.37	2.73	-1.65554	2.52953e-06	2.48527e-05	down
gene-LOC119882213	LOC119882213	f-type lectin 3 [Oplegnathus fasciatus]	Fucolectin-6 OS=Anguilla japonica OX=7937 PE=2 SV=1;	F5/8 type C domain	70.52	94.08	47.53	37.38	41.21	43.71	53.02	35.23	13.9	10.57	17.8	36.96	-1.44564	0.000195518	0.00109559	down
gene-LOC119882215	LOC119882215	dual specificity protein phosphatase 4 [Echeneis naucrates]	Dual specificity protein phosphatase 4 OS=Mus musculus OX=10090 GN=Dusp4 PE=2 SV=1;	Dual specificity phosphatase, catalytic domain;Rhodanese-like domain;Protein-tyrosine phosphatase	0.95	0.65	1.9	1.61	0.75	1.42	6.2	6.56	4.59	4.82	4.16	5.52	1.60674	2.09414e-08	3.49849e-07	up
gene-LOC119882241	LOC119882241	polymeric immunoglobulin receptor-like isoform X2 [Mastacembelus armatus]	------	Immunoglobulin V-set domain;Immunoglobulin I-set domain;Immunoglobulin domain;Immunoglobulin domain	0.06	0.19	0.08	0.12	0.15	0.17	0.46	0.89	0.77	0.68	0.28	0.59	1.79489	3.64107e-07	4.5016e-06	up
gene-LOC119882284	LOC119882284	transcobalamin-1-like [Amphiprion ocellaris]	------	Domain of unknown function	0.08	0.17	1.58	0.4	1.08	0	0.16	0.36	0.08	0.17	0.09	0	-2.59605	0.0154208	0.0427732	down
gene-LOC119882308	LOC119882308	tripartite motif-containing protein 16-like [Maylandia zebra]	Tripartite motif-containing protein 16 OS=Mus musculus OX=10090 GN=Trim16 PE=1 SV=2;	SPRY-associated domain;zinc finger of C3HC4-type, RING;Zinc finger, C3HC4 type;RING-type zinc-finger;Zinc finger, C3HC4 type;Zinc finger, C3HC4 type;SPRY domain;B-box zinc finger;Ring finger domain;zinc-RING finger domain;U-box domain;Prokaryotic RING finger family 4	3.04	5.66	3.66	5.32	7.22	8.76	1.37	2.84	1.39	2.16	0.89	0.89	-2.29853	1.22508e-13	5.70913e-12	down
gene-LOC119882333	LOC119882333	cell migration-inducing and hyaluronan-binding protein [Seriola dumerili]	Cell migration-inducing and hyaluronan-binding protein OS=Homo sapiens OX=9606 GN=CEMIP PE=1 SV=2;	Interleukin-like EMT inducer;G8 domain;Mucin-2 protein WxxW repeating region	5.02	17.51	5.21	12.61	9.33	9.01	6.03	6.39	2.85	4.8	4.68	2.34	-1.61474	1.54963e-07	2.11193e-06	down
gene-LOC119882409	LOC119882409	PREDICTED: collagenase 3-like [Lates calcarifer]	Collagenase 3 OS=Equus caballus OX=9796 GN=MMP13 PE=2 SV=1;	Matrixin;Hemopexin;Putative peptidoglycan binding domain	4.52	5.33	0.09	2.25	1.82	5.48	0.25	0.17	0.06	0.04	0.15	0.33	-4.72552	1.14677e-12	4.5025e-11	down
gene-LOC119882431	LOC119882431	segment polarity protein dishevelled homolog DVL-3-like [Seriola dumerili]	Segment polarity protein dishevelled homolog DVL-3 OS=Homo sapiens OX=9606 GN=DVL3 PE=1 SV=2;	Dishevelled specific domain;DIX domain;PDZ domain;Domain found in Dishevelled, Egl-10, and Pleckstrin;Segment polarity protein dishevelled;PDZ domain	0.46	0.52	0.17	0.27	0.27	0.56	0.84	1.72	0.92	1.29	0.48	2.16	1.29295	0.000686982	0.0032181	up
gene-LOC119882490	LOC119882490	deleted in malignant brain tumors 1 protein-like [Sander lucioperca]	Antigen WC1.1 OS=Bos taurus OX=9913 PE=2 SV=1;	Scavenger receptor cysteine-rich domain	3.08	2.68	2.2	3.6	2.92	6.36	1.84	1.44	3.27	0.76	0.96	1.43	-2.09383	5.0732e-08	7.84024e-07	down
gene-LOC119882563	LOC119882563	cylicin-1-like [Sander lucioperca]	------	Nuclear RNA-splicing-associated protein	29.95	24.26	0.57	3.83	4.47	9.6	9.51	3.43	5.31	1.76	4.74	6.82	-1.64648	0.011518	0.0337985	down
gene-LOC119882583	LOC119882583	interleukin-1 receptor accessory protein [Seriola lalandi dorsalis]	Interleukin-1 receptor accessory protein OS=Macaca mulatta OX=9544 GN=IL1RAP PE=1 SV=1;	TIR domain;Immunoglobulin domain;Immunoglobulin I-set domain;Immunoglobulin domain;TIR domain;Immunoglobulin domain	10.66	12.39	11.84	12.35	10.22	9.18	18.11	36.87	29.59	36.39	21.13	52.18	1.02909	3.02269e-05	0.000217151	up
gene-LOC119882585	LOC119882585	E3 ISG15--protein ligase HERC5-like isoform X2 [Sander lucioperca]	Probable E3 ubiquitin-protein ligase HERC6 OS=Homo sapiens OX=9606 GN=HERC6 PE=1 SV=2;	Regulator of chromosome condensation;HECT-domain;Regulator of chromosome condensation	62.2	110.96	138.29	205.81	205.46	162.72	9.01	12.4	26.64	16.55	4.98	6.17	-3.99234	1.22411e-22	1.96744e-20	down
gene-LOC119882591	LOC119882591	tumor necrosis factor alpha-induced protein 2-like [Sparus aurata]	Exocyst complex component 3-like protein 2 OS=Homo sapiens OX=9606 GN=EXOC3L2 PE=2 SV=1;	Exocyst complex component Sec6	13.84	24.33	18.26	25.96	28.92	25.92	17.05	14.83	12	9.44	10.45	12.76	-1.15425	7.42591e-09	1.36807e-07	down
gene-LOC119882629	LOC119882629	A disintegrin and metalloproteinase with thrombospondin motifs 15-like [Epinephelus lanceolatus]	A disintegrin and metalloproteinase with thrombospondin motifs 15 OS=Mus musculus OX=10090 GN=Adamts15 PE=2 SV=2;	ADAM-TS Spacer 1;Reprolysin family propeptide;Thrombospondin type 1 domain;Reprolysin;ADAM cysteine-rich domain;Metallo-peptidase family M12;Thrombospondin type 1 domain;Metallo-peptidase family M12B Reprolysin-like;Spondin-like TSP1 domain	0.26	1.13	0.16	0.36	0.34	0.39	0.3	0.16	0.1	0.12	0.28	0.18	-1.63488	0.00021086	0.00116835	down
gene-LOC119882638	LOC119882638	hypothetical protein EPR50_G00029490 [Perca flavescens]	Cyclic AMP-dependent transcription factor ATF-5 OS=Homo sapiens OX=9606 GN=ATF5 PE=1 SV=4;	bZIP transcription factor;Basic region leucine zipper	40.6	29.07	61.43	42.45	50.47	43.56	126.2	128.09	182.77	135.37	159.03	219.04	1.30448	2.099e-07	2.7528e-06	up
gene-LOC119882640	LOC119882640	alpha-2-macroglobulin isoform X1 [Epinephelus lanceolatus]	Alpha-2-macroglobulin-like protein 1 OS=Homo sapiens OX=9606 GN=A2ML1 PE=1 SV=3;	A-macroglobulin TED domain;Alpha-2-macroglobulin family;Alpha-2-macroglobulin bait region domain;Macroglobulin domain MG3;A-macroglobulin receptor binding domain;Macroglobulin domain MG4;MG2 domain;Seminal vesicle autoantigen	189.38	330.17	70.12	178.87	203.16	219.48	89.65	98.78	60.42	51.9	27.19	59.27	-2.0717	1.11354e-10	2.96924e-09	down
gene-LOC119882648	LOC119882648	glucuronokinase 1 [Larimichthys crocea]	Probable glucuronokinase 2 OS=Arabidopsis thaliana OX=3702 GN=GLCAK2 PE=2 SV=1;	Nucleotidyl transferase;GHMP kinases C terminal;GHMP kinases N terminal domain	6.58	8.27	4.01	5.59	4.99	7.53	5.08	3.57	3.89	2.26	3.61	3.17	-1.24112	1.64651e-08	2.81318e-07	down
gene-LOC119882651	LOC119882651	alpha-2-macroglobulin-like isoform X1 [Perca flavescens]	Alpha-2-macroglobulin OS=Rattus norvegicus OX=10116 GN=A2m PE=2 SV=2;	A-macroglobulin TED domain;Alpha-2-macroglobulin family;Alpha-2-macroglobulin bait region domain;A-macroglobulin receptor binding domain;Macroglobulin domain MG3;MG2 domain;Macroglobulin domain MG4	1226.72	1256.89	530.2	1643.52	1351.89	1030.34	634.12	738.07	919.21	449.16	424.77	763.99	-1.26995	1.33238e-07	1.84718e-06	down
gene-LOC119882653	LOC119882653	Alpha-2-macroglobulin [Larimichthys crocea]	Alpha-2-macroglobulin OS=Rattus norvegicus OX=10116 GN=A2m PE=2 SV=2;	A-macroglobulin TED domain;Alpha-2-macroglobulin family;A-macroglobulin receptor binding domain;Alpha-2-macroglobulin bait region domain;Macroglobulin domain MG3;MG2 domain;Macroglobulin domain MG4	9.72	7.06	1.89	16.03	16.31	5.01	0.68	4.17	9.7	2.77	1.64	0.56	-1.92741	0.017322	0.0471343	down
gene-LOC119882654	LOC119882654	PREDICTED: LOW QUALITY PROTEIN: alpha-2-macroglobulin-like [Lates calcarifer]	Alpha-2-macroglobulin OS=Rattus norvegicus OX=10116 GN=A2m PE=2 SV=2;	A-macroglobulin TED domain;Alpha-2-macroglobulin family;A-macroglobulin receptor binding domain;Alpha-2-macroglobulin bait region domain;Macroglobulin domain MG3;MG2 domain;Macroglobulin domain MG4	359.04	322.07	171.31	267.94	333.92	154.49	93.59	115.03	194.27	65.77	46.65	133.31	-1.80248	2.76238e-07	3.52559e-06	down
gene-LOC119882655	LOC119882655	alpha-2-macroglobulin-like isoform X1 [Perca flavescens]	Alpha-2-macroglobulin OS=Rattus norvegicus OX=10116 GN=A2m PE=2 SV=2;	A-macroglobulin TED domain;Alpha-2-macroglobulin family;Alpha-2-macroglobulin bait region domain;A-macroglobulin receptor binding domain;Macroglobulin domain MG3;MG2 domain;Macroglobulin domain MG4	1936.29	1462.06	768.57	2772.73	1348.66	1567.9	801.76	842.6	521.01	280.7	266.39	809.01	-2.115	2.67698e-11	8.06022e-10	down
gene-LOC119882657	LOC119882657	alpha-2-macroglobulin-like isoform X2 [Sander lucioperca]	Alpha-2-macroglobulin OS=Rattus norvegicus OX=10116 GN=A2m PE=2 SV=2;	A-macroglobulin TED domain;Alpha-2-macroglobulin family;A-macroglobulin receptor binding domain;Alpha-2-macroglobulin bait region domain;Macroglobulin domain MG3;MG2 domain;Macroglobulin domain MG4	1177.87	603.98	1179.67	1768.92	873.19	443.12	263.45	629.07	594.63	192.72	202.37	267.11	-2.03041	4.46672e-07	5.39922e-06	down
gene-LOC119882658	LOC119882658	alpha-2-macroglobulin-like isoform X2 [Sander lucioperca]	Alpha-2-macroglobulin OS=Rattus norvegicus OX=10116 GN=A2m PE=2 SV=2;	A-macroglobulin TED domain;Alpha-2-macroglobulin family;Alpha-2-macroglobulin bait region domain;A-macroglobulin receptor binding domain;Macroglobulin domain MG3;MG2 domain;Macroglobulin domain MG4;Bacterial Ig-like domain	155.55	222.29	51.43	129.3	132.55	137.99	18.85	25.01	25.52	22.85	11.13	29.73	-3.09497	1.22922e-26	3.49354e-24	down
gene-LOC119882659	LOC119882659	alpha-2-macroglobulin-like isoform X2 [Sander lucioperca]	Alpha-2-macroglobulin OS=Homo sapiens OX=9606 GN=A2M PE=1 SV=3;	A-macroglobulin TED domain;Alpha-2-macroglobulin family;A-macroglobulin receptor binding domain;Alpha-2-macroglobulin bait region domain	25.71	13.16	11.31	36.68	14.26	8.99	5.36	13.9	7.99	4.91	4.63	7.36	-1.84288	4.44413e-07	5.38028e-06	down
gene-LOC119882685	LOC119882685	GHS-R1a-like protein [Lateolabrax maculatus]	------	------	14.43	15.09	14.62	14.76	18.07	19.15	7.72	5.71	6.82	1.99	2.44	2.83	-2.25779	1.56388e-11	4.9452e-10	down
gene-LOC119882703	LOC119882703	coxsackievirus and adenovirus receptor-like isoform X2 [Perca flavescens]	Butyrophilin-like protein 2 OS=Rattus norvegicus OX=10116 GN=Btnl2 PE=3 SV=1;	Immunoglobulin V-set domain;Immunoglobulin domain;Immunoglobulin I-set domain;Immunoglobulin domain;Immunoglobulin domain	4.9	12.36	11.31	16.55	17.73	16.26	7.19	8.04	7.03	7.36	4.3	5.01	-1.72071	3.18351e-09	6.35748e-08	down
gene-LOC119882706	LOC119882706	PREDICTED: HAUS augmin-like complex subunit 7 [Pundamilia nyererei]	------	------	0.29	0.15	0.09	0.28	0	0.34	1.17	3.83	1.51	0.96	0.38	0.52	2.33985	0.000495174	0.00242285	up
gene-LOC119882708	LOC119882708	glutamine-dependent NAD(+) synthetase [Sparus aurata]	Glutamine-dependent NA;	Carbon-nitrogen hydrolase	1.41	1.49	1.61	3.44	1.91	1.22	0.74	1.71	1.46	1.42	1.01	1.26	-1.05321	0.00173345	0.00700748	down
gene-LOC119882718	LOC119882718	dehydrogenase/reductase SDR family member 12-like [Perca flavescens]	Dehydrogenase/reductase SDR family member 12 OS=Homo sapiens OX=9606 GN=DHRS12 PE=2 SV=2;	short chain dehydrogenase;Enoyl;KR domain;NAD dependent epimerase/dehydratase family;GDP-mannose 4,6 dehydratase;NA	0.14	0.24	0.13	0.16	0.19	0.25	0.34	1.01	0.4	0.27	0.47	0.76	1.05018	0.0146764	0.0411396	up
gene-LOC119882727	LOC119882727	PREDICTED: LOW QUALITY PROTEIN: latent-transforming growth factor beta-binding protein 2-like [Lates calcarifer]	Latent-transforming growth factor beta-binding protein 4 OS=Homo sapiens OX=9606 GN=LTBP4 PE=1 SV=2;	Calcium-binding EGF domain;Complement Clr-like EGF-like;TB domain;EGF-like domain;Human growth factor-like EGF;Coagulation Factor Xa inhibitory site;EGF domain;Pvs28 EGF domain	1.41	2.34	0.63	1.35	1.22	1.9	0.82	0.73	0.52	0.47	0.61	1.01	-1.54115	4.89054e-09	9.44276e-08	down
gene-LOC119882746	LOC119882746	galectin-9 like protein [Oplegnathus fasciatus]	Galectin-9 OS=Bos taurus OX=9913 GN=LGALS9 PE=2 SV=1;	Galactoside-binding lectin	257.34	342.61	298.58	307.47	385.68	414.09	107.1	113.27	143.17	88.56	108.93	88.31	-2.1102	6.04926e-37	6.12948e-34	down
gene-LOC119882752	LOC119882752	TRPM8 channel-associated factor 2 isoform X2 [Perca flavescens]	TRPM8 channel-associated factor homolog OS=Danio rerio OX=7955 GN=tcaf PE=2 SV=1;	Peptidase M60, enhancin and enhancin-like;N-terminal domain of M60-like peptidases	1.82	2.25	2.16	3.99	3.16	2.03	4.38	10.91	4.65	8.36	12.08	11.1	1.2413	1.39105e-05	0.000110906	up
gene-LOC119882765	LOC119882765	serine/threonine-protein kinase Nek3 isoform X1 [Larimichthys crocea]	------	------	1.57	4.2	1.63	1.5	2.24	2.87	1.43	1.47	1.74	1.23	1.52	1.88	-1.12433	0.00117526	0.00506182	down
gene-LOC119882794	LOC119882794	------	------	------	0.25	0.46	0.24	0.21	0.37	0.38	1.2	1.92	0.9	1.29	1.41	5.76	2.21689	7.67866e-07	8.78072e-06	up
gene-LOC119882839	LOC119882839	calpain-5-like [Epinephelus lanceolatus]	Calpain-5 OS=Homo sapiens OX=9606 GN=CAPN5 PE=1 SV=2;	Calpain family cysteine protease;Calpain large subunit, domain III;C2 domain	22.27	27.95	26.01	45.67	40.31	33.17	16.73	16.72	12.4	11.36	11.3	13.3	-1.7402	3.03184e-20	3.66098e-18	down
gene-LOC119882845	LOC119882845	rhomboid-related protein 4-like [Seriola lalandi dorsalis]	Rhomboid-related protein 4 OS=Homo sapiens OX=9606 GN=RHBDD1 PE=1 SV=1;	------	3.88	10.76	15.29	15.23	20.27	15.77	1.01	1.25	1.89	0.85	0.72	0.99	-4.07601	1.75127e-29	7.28811e-27	down
gene-LOC119882846	LOC119882846	rhomboid-related protein 4-like isoform X2 [Anabas testudineus]	Rhomboid-related protein 4 OS=Homo sapiens OX=9606 GN=RHBDD1 PE=1 SV=1;	Rhomboid family	9.48	18.9	19.55	26.51	30.17	28.59	4.62	5.31	5.51	3.47	3.03	2.6	-2.92335	6.78546e-25	1.49184e-22	down
gene-LOC119882865	LOC119882865	P2Y purinoceptor 13-like isoform X1 [Notolabrus celidotus]	P2Y purinoceptor 13 OS=Homo sapiens OX=9606 GN=P2RY13 PE=2 SV=3;	7 transmembrane receptor	4.44	4.8	6.78	13.29	8.99	7.39	4.56	4.73	6.01	3.81	3.09	3.68	-1.30056	4.42035e-06	4.04461e-05	down
gene-LOC119882892	LOC119882892	C-X-C chemokine receptor type 5 [Seriola dumerili]	C-X-C chemokine receptor type 5 OS=Homo sapiens OX=9606 GN=CXCR5 PE=1 SV=1;	7 transmembrane receptor;Serpentine type 7TM GPCR chemoreceptor Srsx	0.54	1.07	0.03	1.21	0.31	0.48	0.35	0.36	0.29	0.06	0.32	0.28	-1.5582	0.0115224	0.033807	down
gene-LOC119882900	LOC119882900	SPRY domain-containing SOCS box protein 4-like [Epinephelus lanceolatus]	SPRY domain-containing SOCS box protein 4 OS=Mus musculus OX=10090 GN=Spsb4 PE=1 SV=1;	SPRY domain;SOCS box	4.93	5.32	4.96	6.74	5.75	4.43	11.35	22.64	10.58	21.99	14.16	24.92	1.14132	4.52566e-07	5.46479e-06	up
gene-LOC119882934	LOC119882934	hypothetical protein PFLUV_G00015790 [Perca fluviatilis]	60S ribosomal protein L35a OS=Ictalurus punctatus OX=7998 GN=rpl35a PE=3 SV=1;	Ribosomal protein L35Ae	2.55	1.43	3.39	2.51	3.49	2.63	12.35	11.72	11.65	11.43	12.41	13.25	1.66467	1.25193e-15	8.17263e-14	up
gene-LOC119882968	LOC119882968	LOW QUALITY PROTEIN: deleted in malignant brain tumors 1 protein-like [Sparus aurata]	Scavenger receptor cysteine-rich type 1 protein M130 OS=Canis lupus familiaris OX=9615 GN=CD163 PE=2 SV=1;	Scavenger receptor cysteine-rich domain;Scavenger receptor cysteine-rich domain;Immunoglobulin domain;Immunoglobulin domain	1.97	1.11	0.56	3.56	1.72	2.37	0.51	0.19	0.2	0.2	0	0.4	-3.10554	6.23341e-09	1.16964e-07	down
gene-LOC119882973	LOC119882973	claudin-3-like [Sparus aurata]	Claudin-3 OS=Canis lupus familiaris OX=9615 GN=CLDN3 PE=2 SV=1;	PMP-22/EMP/MP20/Claudin family;PMP-22/EMP/MP20/Claudin tight junction	63.64	140.75	27.49	90.35	74.43	94.24	46.54	62.81	23.43	34.39	50.62	34.02	-1.42621	6.88551e-07	7.99535e-06	down
gene-LOC119882997	LOC119882997	nucleolar pre-ribosomal-associated protein 1 isoform X1 [Cottoperca gobio]	Nucleolar pre-ribosomal-associated protein 1 OS=Homo sapiens OX=9606 GN=URB1 PE=1 SV=4;	Ribosome 60S biogenesis N-terminal;Nucleolar pre-ribosomal-associated protein 1	1.13	1.15	3.16	1.09	1.54	1.52	3.11	9.11	3.93	6.07	6.72	5.49	1.39205	1.52099e-07	2.07533e-06	up
gene-LOC119883005	LOC119883005	DNA ligase 1-like [Labrus bergylta]	------	------	1.42	13.32	0.27	1.55	4.81	11.91	0.02	0.62	0.27	2.29	0.42	0.21	-3.50094	0.000303642	0.00159284	down
gene-LOC119883006	LOC119883006	inositol-tetrakisphosphate 1-kinase-like [Epinephelus lanceolatus]	Inositol-tetrakisphosphate 1-kinase OS=Gallus gallus OX=9031 GN=ITPK1 PE=2 SV=1;	Inositol 1,3,4-trisphosphate 5/6-kinase ATP-grasp domain;Inositol 1,3,4-trisphosphate 5/6-kinase pre-ATP-grasp domain	0.42	0.52	0.75	2.16	0.97	0.92	0.65	0.43	0.35	0.77	1	0.73	-1.00377	0.0175976	0.0477764	down
gene-LOC119883023	LOC119883023	muscleblind-like protein 1 isoform X1 [Larimichthys crocea]	Muscleblind-like protein 1 OS=Homo sapiens OX=9606 GN=MBNL1 PE=1 SV=2;	Zinc finger C-x8-C-x5-C-x3-H type;RNA-binding, Nab2-type zinc finger;CCCH-type zinc finger;Zinc-finger containing family	0.65	1.03	0.51	1.12	0.77	1.03	0.49	0.68	0.37	0.39	0.58	0.22	-1.38166	2.14123e-08	3.57204e-07	down
gene-LOC119883035	LOC119883035	uncharacterized protein LOC115017372 [Cottoperca gobio]	Glycosyltransferase family 92 protein F13G3.3 OS=Caenorhabditis elegans OX=6239 GN=F13G3.3 PE=3 SV=2;	Glycosyltransferase family 92	1.73	2.39	0.85	1.66	1.71	2.35	1.25	2.03	1.13	1.12	0.6	0.9	-1.06805	0.000184263	0.00104095	down
gene-LOC119883083	LOC119883083	SPARC-related modular calcium-binding protein 1 [Larimichthys crocea]	SPARC-related modular calcium-binding protein 1 OS=Homo sapiens OX=9606 GN=SMOC1 PE=1 SV=1;	Thyroglobulin type-1 repeat;Secreted protein acidic and rich in cysteine Ca binding region;Kazal-type serine protease inhibitor domain	0.69	1.23	0.91	1.68	2.53	2.41	0.56	1.5	0.98	1.2	0.24	0.19	-1.48407	0.00168352	0.00684481	down
gene-LOC119883098	LOC119883098	dapper homolog 3 [Seriola dumerili]	Dapper homolog 1 OS=Mus musculus OX=10090 GN=Dact1 PE=1 SV=1;	Dapper	0.16	0.41	0.1	0.12	0.2	0.32	0.18	0.12	0.16	0	0.05	0.09	-1.55819	0.00877258	0.0271435	down
gene-LOC119883284	LOC119883284	hypothetical protein F7725_020480 [Dissostichus mawsoni]	LHFPL tetraspan subfamily member 6 protein OS=Danio rerio OX=7955 GN=lhfpl6 PE=2 SV=1;	Lipoma HMGIC fusion partner-like protein	5.13	9.94	3.79	11.36	9.37	7.83	5.05	3.84	3.41	3.19	5.12	4.38	-1.38013	8.58962e-09	1.56026e-07	down
gene-LOC119883303	LOC119883303	------	------	------	0.97	0.63	1.47	0.35	0.46	0.91	2.7	8.5	1.65	4.23	4.21	2.91	1.91879	1.6183e-05	0.000126347	up
gene-LOC119883312	LOC119883312	cGMP-dependent 3',5'-cyclic phosphodiesterase isoform X1 [Epinephelus lanceolatus]	cGMP-dependent 3',5'-cyclic phosphodiesterase OS=Mus musculus OX=10090 GN=Pde2a PE=1 SV=4;	3'5'-cyclic nucleotide phosphodiesterase;GAF domain;GAF domain;GAF domain	0.8	1.44	0.39	0.67	0.88	1.03	0.85	0.59	0.49	0.39	0.6	0.46	-1.07329	0.000210969	0.00116868	down
gene-LOC119883324	LOC119883324	retinol-binding protein 2 [Gouania willdenowi]	Retinol-binding protein 2 OS=Sus scrofa OX=9823 GN=RBP2 PE=2 SV=2;	Lipocalin / cytosolic fatty-acid binding protein family;Lipocalin / cytosolic fatty-acid binding protein family	307.24	487.39	46.75	144.11	188.65	386.61	80.76	53.75	61.2	30.25	22.32	115.6	-2.52301	9.33499e-08	1.35546e-06	down
gene-LOC119883325	LOC119883325	------	------	------	7.03	8.71	8.31	6.46	8.48	9.93	23.04	21.45	25.88	25.97	31.13	18.69	1.08958	5.76566e-10	1.34235e-08	up
gene-LOC119883329	LOC119883329	acetylcholinesterase-like [Perca flavescens]	Acetylcholinesterase OS=Bungarus fasciatus OX=8613 GN=ACHE PE=1 SV=2;	Carboxylesterase family;alpha/beta hydrolase fold	11.69	16.68	1.47	6.95	4.58	11.75	2.23	0.28	0.78	0.16	0.17	0.7	-4.14514	9.3247e-12	3.06505e-10	down
gene-LOC119883343	LOC119883343	mitochondrial glycine transporter A-like [Anarrhichthys ocellatus]	Mitochondrial glycine transporter A OS=Danio rerio OX=7955 GN=slc25a38a PE=2 SV=2;	Mitochondrial carrier protein	75.58	26.99	59.71	39.95	38.14	17.55	92.47	110.12	150.12	203.07	95.84	190.14	1.17823	0.00204186	0.00807081	up
gene-LOC119883351	LOC119883351	deoxyribonuclease gamma-like isoform X1 [Sander lucioperca]	Deoxyribonuclease-1-like 1 OS=Cricetulus griseus OX=10029 GN=DNASE1L1 PE=2 SV=1;	Endonuclease-reverse transcriptase	0.35	1.85	0.5	1.08	1.61	0.19	0.42	0.68	0.72	0.6	0.37	0.72	-1.1312	0.0160254	0.0441559	down
gene-LOC119883382	LOC119883382	uncharacterized protein LOC116047970 [Sander lucioperca]	------	Immunoglobulin domain	0.15	0.59	0.14	0.26	0.1	0.36	0.05	0.23	0.1	0	0	0	-2.52611	0.00707659	0.0226135	down
gene-LOC119883393	LOC119883393	CD3 gamma/delta protein [Siniperca chuatsi]	------	T-cell surface glycoprotein CD3 delta chain;Ig-like domain on T-cell surface glycoprotein CD3 epsilon chain	5.28	5.9	1.69	4.09	3.95	5.09	3.15	1.76	1.98	0.72	0.75	3.45	-1.5837	9.58351e-05	0.000591169	down
gene-LOC119883434	LOC119883434	T cell surface glycoprotein CD3 epsilon [Siniperca chuatsi]	T-cell surface glycoprotein CD3 epsilon chain OS=Gallus gallus OX=9031 GN=CD3E PE=2 SV=1;	T-cell surface glycoprotein CD3 delta chain;Ig-like domain on T-cell surface glycoprotein CD3 epsilon chain	3.96	5.58	1.23	3.23	3.53	5.74	2.58	2.71	6.62	0.79	1.16	5.2	-1.12275	0.00602293	0.0198031	down
gene-LOC119883436	LOC119883436	uncharacterized protein LOC116041172 isoform X1 [Sander lucioperca]	Zinc finger BED domain-containing protein 1 OS=Homo sapiens OX=9606 GN=ZBED1 PE=1 SV=1;	hAT family C-terminal dimerisation region;CxC4 like cysteine cluster associated with KDZ transposases	0.22	0.25	0.09	0.42	0.24	0.4	0.94	1.45	0.97	0.5	0.7	0.85	1.26058	0.000123776	0.00073775	up
gene-LOC119883445	LOC119883445	P2Y purinoceptor 12-like [Parambassis ranga]	P2Y purinoceptor 12 OS=Homo sapiens OX=9606 GN=P2RY12 PE=1 SV=1;	7 transmembrane receptor	24.08	27.71	9.06	31.5	20.92	30.2	17.86	12.6	11.79	4.4	6.92	11.05	-1.59308	1.37205e-06	1.4449e-05	down
gene-LOC119883446	LOC119883446	prostacyclin receptor [Mastacembelus armatus]	Prostacyclin receptor OS=Bos taurus OX=9913 GN=PTGIR PE=3 SV=1;	------	0.22	0.26	0.22	0.06	0.1	0.63	0.14	0.05	0.1	0	0	0.23	-1.9627	0.0185422	0.0498588	down
gene-LOC119883470	LOC119883470	Mitochondrial ornithine transporter 1 [Anoplopoma fimbria]	Mitochondrial ornithine transporter 1 OS=Homo sapiens OX=9606 GN=SLC25A15 PE=1 SV=1;	Mitochondrial carrier protein	25.73	18.03	42.51	31.29	40.82	15.59	13.52	14.57	16.44	16.83	19.15	20.53	-1.24752	2.16862e-05	0.000162716	down
gene-LOC119883492	LOC119883492	hypothetical protein F7725_003936 [Dissostichus mawsoni]	Low-density lipoprotein receptor OS=Cricetulus griseus OX=10029 GN=LDLR PE=3 SV=2;	------	10.98	14.73	8.69	4.58	7.02	9.41	4.31	0.94	6.39	1.54	3.86	4.75	-1.79654	7.31157e-05	0.000466946	down
gene-LOC119883496	LOC119883496	tyrosine-protein kinase receptor UFO [Epinephelus lanceolatus]	Tyrosine-protein kinase receptor UFO OS=Mus musculus OX=10090 GN=Axl PE=1 SV=2;	Protein tyrosine and serine/threonine kinase;Protein kinase domain;Fibronectin type III domain;Immunoglobulin domain;Immunoglobulin I-set domain;Immunoglobulin domain;Immunoglobulin V-set domain;Immunoglobulin domain;Purple acid Phosphatase, N-terminal domain	13.77	27.68	15.02	33.22	25.45	28.61	12.63	14.24	13.06	8.28	11.85	7.86	-1.54477	6.05299e-13	2.51902e-11	down
gene-LOC119883523	LOC119883523	cytochrome P450 2F3-like isoform X1 [Cottoperca gobio]	Cytochrome P450 2F3 OS=Capra hircus OX=9925 GN=CYP2F3 PE=2 SV=1;	Cytochrome P450	13.9	11.9	5.7	7.69	7.39	8.5	11.34	5.85	8.06	2.5	3.75	2.63	-1.15291	0.00333817	0.0121766	down
gene-LOC119883524	LOC119883524	cytochrome P450 2G1-like [Seriola dumerili]	Cytochrome P450 2G1 OS=Oryctolagus cuniculus OX=9986 GN=CYP2G1 PE=1 SV=1;	Cytochrome P450	38.32	43.93	5.68	13.26	14.47	31.37	34.71	10.96	12.66	2.33	2.33	7.89	-1.46352	0.0162202	0.0446348	down
gene-LOC119883537	LOC119883537	lysophosphatidic acid receptor 6-like [Perca flavescens]	Lysophosphatidic acid receptor 6 OS=Gallus gallus OX=9031 GN=LPAR6 PE=1 SV=1;	7 transmembrane receptor	1.16	1.74	0.27	1.1	1.14	1.45	1.09	0.79	0.81	0.35	0.33	0.78	-1.15555	0.00462869	0.0159408	down
gene-LOC119883544	LOC119883544	P2Y purinoceptor 14-like [Seriola dumerili]	P2Y purinoceptor 14 OS=Bos taurus OX=9913 GN=P2RY14 PE=2 SV=1;	7 transmembrane receptor	0.72	1.31	0.38	1.32	0.97	0.95	0.93	0.57	0.47	0	0.47	0.79	-1.25469	0.0162687	0.0447419	down
gene-LOC119883552	LOC119883552	hypothetical protein PFLUV_G00022850 [Perca fluviatilis]	Ribonucleoside-diphosphate reductase large subunit OS=Mus musculus OX=10090 GN=Rrm1 PE=1 SV=2;	Ribonucleotide reductase, barrel domain;Ribonucleotide reductase, all-alpha domain;ATP cone domain	11.19	8.2	24.08	19.86	20.28	13.09	7.75	10.55	7.27	6.37	12.98	7.23	-1.44114	2.01325e-06	2.0331e-05	down
gene-LOC119883611	LOC119883611	SH2B adapter protein 2 [Sphaeramia orbicularis]	SH2B adapter protein 2 OS=Rattus norvegicus OX=10116 GN=Sh2b2 PE=1 SV=1;	Phenylalanine zipper;SH2 domain;PH domain	1.3	1.93	2.17	4.01	3.72	2.75	1.41	2.27	1.5	1.55	0.82	1.62	-1.28255	7.60754e-06	6.55187e-05	down
gene-LOC119883615	LOC119883615	uncharacterized protein LOC116391107 isoform X2 [Anarrhichthys ocellatus]	Fc receptor-like B OS=Homo sapiens OX=9606 GN=FCRLB PE=1 SV=1;	Immunoglobulin domain;Immunoglobulin domain	137.33	98.25	230.76	255.7	211.19	164.86	117.38	147.27	114.34	105.02	116.9	59.53	-1.2066	1.44207e-05	0.000114389	down
gene-LOC119883767	LOC119883767	leptin B [Siniperca chuatsi]	Leptin-B OS=Oryzias latipes OX=8090 GN=LEP-B PE=2 SV=2;	------	0.28	0.7	0.32	0.8	0.88	0.4	1.93	4.34	0.51	3.44	13.89	3.61	2.5106	2.18152e-05	0.000163369	up
gene-LOC119883943	LOC119883943	solute carrier family 22 member 5-like isoform X1 [Etheostoma spectabile]	Solute carrier family 22 member 4 OS=Papio anubis OX=9555 GN=SLC22A4 PE=3 SV=1;	Sugar;Major Facilitator Superfamily	0.02	0.02	0.36	0.07	1	0.02	0.29	2.37	0.44	6.79	0.75	2.14	2.50313	0.00862365	0.0267609	up
gene-LOC119883951	LOC119883951	zinc finger protein 180-like isoform X1 [Seriola dumerili]	------	Zinc-finger double domain;Zinc finger, C2H2 type;C2H2-type zinc finger;Zinc-finger double-stranded RNA-binding;C2H2-type zinc finger;zinc-finger C2H2-type	0.26	0.14	0.28	0.55	0.66	0.62	0.09	0.18	0.14	0.07	0.27	0.15	-2.01473	4.20676e-05	0.000290316	down
gene-LOC119883953	LOC119883953	uncharacterized protein LOC116060183 isoform X2 [Sander lucioperca]	TERF1-interacting nuclear factor 2 OS=Homo sapiens OX=9606 GN=TINF2 PE=1 SV=1;	TERF1-interacting nuclear factor 2 N-terminus	1.98	2.57	1.5	1.42	1.92	2.12	3.7	9.48	5.09	5.84	3.03	8.65	1.13124	7.53234e-05	0.000479621	up
gene-LOC119883956	LOC119883956	leukocyte elastase inhibitor-like isoform X2 [Sander lucioperca]	Serpin B6 OS=Bos taurus OX=9913 GN=SERPINB6 PE=2 SV=1;	------	0.32	0.26	0.84	0.41	0	0.42	0	0	0.24	0.09	0.18	0	-2.68084	0.0154489	0.0428259	down
gene-LOC119883963	LOC119883963	Tetraspanin-8 [Larimichthys crocea]	Tetraspanin-8 OS=Pongo abelii OX=9601 GN=TSPAN8 PE=2 SV=1;	Tetraspanin family	0.09	0.14	1.05	1.96	0.72	1.7	0.28	0.1	0.19	0.2	0.31	0	-2.98932	0.000618363	0.00293621	down
gene-LOC119883964	LOC119883964	------	------	------	0.1	0.02	0.14	0.13	0.18	0.08	0.16	1.01	0.26	1.33	1.13	0.4	2.16675	0.000261657	0.00140311	up
gene-LOC119883970	LOC119883970	transcription elongation factor A protein 3 isoform X3 [Mastacembelus armatus]	Transcription elongation factor A protein 3 OS=Bos taurus OX=9913 GN=TCEA3 PE=2 SV=1;	Transcription factor S-II;Transcription factor S-II;TFIIS helical bundle-like domain	15.65	19.22	8.79	13.87	12.46	18.41	7.78	7.07	5.74	5.56	4.1	1.72	-1.95455	4.90159e-11	1.39307e-09	down
gene-LOC119883979	LOC119883979	spondin-1-like [Epinephelus lanceolatus]	Spondin-1 OS=Rattus norvegicus OX=10116 GN=Spon1 PE=1 SV=1;	Thrombospondin type 1 domain;Spondin-like TSP1 domain;Spondin_N;CCN3 Nov like TSP1 domain;Thrombospondin type 1 domain	2.82	2.28	0.7	1.66	2.2	2.57	0.99	1.12	1.09	0.26	1.4	2.14	-1.28108	0.00139559	0.00585918	down
gene-LOC119883985	LOC119883985	C-C motif chemokine 20-like [Parambassis ranga]	C-C motif chemokine 20 OS=Mus musculus OX=10090 GN=Ccl20 PE=1 SV=1;	Small cytokines	3.34	0	3	6.87	1.13	0	2.3	67.02	12.34	47.21	67.41	113.35	3.83637	0.00121908	0.00522158	up
gene-LOC119884030	LOC119884030	hypothetical protein OJAV_G00074620 [Oryzias javanicus]	Retinal cone rhodopsin-sensitive cGMP 3',5'-cyclic phosphodiesterase subunit gamma OS=Homo sapiens OX=9606 GN=PDE6H PE=1 SV=1;	Retinal cGMP phosphodiesterase, gamma subunit	0.38	0.31	0.22	0.57	0.38	0.04	3.68	1.87	0.69	1.84	1.15	1.8	2.0432	0.000117163	0.000703917	up
gene-LOC119884033	LOC119884033	vascular endothelial growth factor A-A-like isoform X2 [Amphiprion ocellaris]	Vascular endothelial growth factor A-A OS=Danio rerio OX=7955 GN=vegfaa PE=1 SV=1;	VEGF heparin-binding domain;PDGF/VEGF domain	1.27	1.24	1.22	3.02	0.75	1.69	0.88	7.98	7.37	11.25	5.83	4.39	1.49586	0.000330316	0.00171295	up
gene-LOC119884048	LOC119884048	protein FAM83D-like [Sparus aurata]	Protein FAM83D OS=Danio rerio OX=7955 GN=fam83d PE=2 SV=1;	FAM83 A-H	0.43	0.61	0.57	0.44	0.37	0.38	0.19	0.49	0.24	0	0.05	0.26	-1.70272	0.00354411	0.0128174	down
gene-LOC119884066	LOC119884066	LOW QUALITY PROTEIN: scavenger receptor cysteine-rich type 1 protein M130-like [Larimichthys crocea]	------	Scavenger receptor cysteine-rich domain;Immunoglobulin domain;Immunoglobulin domain	0.89	0.82	0.45	0.39	0.47	0.38	1.16	35.19	3.21	11.42	5.17	1.72	2.96956	3.65702e-06	3.43795e-05	up
gene-LOC119884095	LOC119884095	T-cell immunoglobulin and mucin domain-containing protein 4-like [Anarrhichthys ocellatus]	T-cell immunoglobulin and mucin domain-containing protein 4 OS=Homo sapiens OX=9606 GN=TIMD4 PE=1 SV=2;	Immunoglobulin V-set domain;Immunoglobulin domain;Immunoglobulin domain	2.14	1.15	1.47	5.16	2.11	4.06	1.2	0.93	1.36	0.22	0.8	0.1	-2.15741	0.000139554	0.000817329	down
gene-LOC119884100	LOC119884100	uncharacterized protein LOC115576659 isoform X1 [Sparus aurata]	------	ADP-ribosylglycohydrolase	17.16	9.93	23.56	21.64	16.74	13.78	41.55	20.11	50.85	76.22	65.92	44.57	1.03169	0.002707	0.0102447	up
gene-LOC119884116	LOC119884116	kielin/chordin-like protein [Sander lucioperca]	Kielin/chordin-like protein OS=Xenopus laevis OX=8355 GN=kcp PE=2 SV=1;	------	1.04	1.16	0.25	2.61	1.09	1.57	0.77	0.35	0.63	0.41	0.28	0.68	-1.73493	0.000264813	0.00141742	down
gene-LOC119884138	LOC119884138	phosphatidylserine decarboxylase proenzyme, mitochondrial isoform X4 [Labrus bergylta]	Phosphatidylserine decarboxylase proenzyme, mitochondrial OS=Mus musculus OX=10090 GN=Pisd PE=2 SV=1;	------	9.06	5.09	8.06	1.91	9.01	8.66	3.74	1.44	0.74	3.32	5.78	0.47	-2.11287	2.18725e-06	2.1896e-05	down
gene-LOC119884154	LOC119884154	small integral membrane protein 11A-like [Kryptolebias marmoratus]	Small integral membrane protein 11A OS=Bos taurus OX=9913 GN=SMIM11A PE=3 SV=1;	FAM165 family	9.34	8.76	13.05	10.08	9.63	8.35	44.23	244.46	39.52	37.13	111.53	33.41	2.59901	3.56096e-09	7.06282e-08	up
gene-LOC119884172	LOC119884172	epithelial membrane protein 2-like [Sparus aurata]	Peripheral myelin protein 22 OS=Equus caballus OX=9796 GN=PMP22 PE=2 SV=1;	PMP-22/EMP/MP20/Claudin family	0.6	0.94	0.68	0.65	0.22	1.16	1.58	1.95	2.17	2.23	5.02	5.14	1.60437	6.21683e-05	0.000405722	up
gene-LOC119884178	LOC119884178	PREDICTED: poly [ADP-ribose] polymerase 12-like [Lates calcarifer]	Protein mono-ADP-ribosyltransferase PARP12 OS=Homo sapiens OX=9606 GN=PARP12 PE=1 SV=1;	Pol	9.21	23.06	2.39	7.39	21.34	22.26	0.07	6.2	0.25	0.26	0.19	0.48	-4.09092	5.62395e-06	4.9949e-05	down
gene-LOC119884190	LOC119884190	butyrophilin subfamily 1 member A1-like [Labrus bergylta]	------	CD80-like C2-set immunoglobulin domain;Immunoglobulin C1-set domain	0.86	0.39	0.66	0.56	0.3	0.93	0.93	3.81	1.57	1.51	0.64	3.23	1.11085	0.0146187	0.0409925	up
gene-LOC119884197	LOC119884197	arginase-1 [Seriola lalandi dorsalis]	Arginase-1 OS=Homo sapiens OX=9606 GN=ARG1 PE=1 SV=2;	Arginase family	17.47	4.99	22.58	23.98	26.99	10.23	0	5.93	4.67	6.63	4.84	0.15	-2.82358	0.00256901	0.00981166	down
gene-LOC119884204	LOC119884204	ARF GTPase-activating protein GIT2a isoform X6 [Epinephelus lanceolatus]	ARF GTPase-activating protein GIT2 OS=Homo sapiens OX=9606 GN=GIT2 PE=1 SV=2;	G protein-coupled receptor kinase-interacting protein 1 C term;GIT coiled-coil Rho guanine nucleotide exchange factor;Putative GTPase activating protein for Arf;Spa2 homology domain;Ankyrin repeats;Ankyrin repeats;Ankyrin repeats;Ankyrin repeat	11.32	15.09	5.43	12.67	11.55	13.17	8.72	12.63	9	6.46	6.53	7.38	-1.02955	3.46619e-06	3.27839e-05	down
gene-LOC119884239	LOC119884239	Nucleolar complex protein 3-like protein [Larimichthys crocea]	Nucleolar complex protein 3 homolog OS=Danio rerio OX=7955 GN=noc3l PE=2 SV=1;	Nucleolar complex-associated protein;CBF/Mak21 family	0.52	0.44	0.46	0.68	0.5	0.42	5.95	3.33	5.06	2.21	2.44	18.41	3.08404	3.85723e-11	1.12366e-09	up
gene-LOC119884249	LOC119884249	protein L-Myc-1b-like [Seriola dumerili]	Protein L-Myc-1b OS=Danio rerio OX=7955 GN=mycl1b PE=2 SV=1;	Myc amino-terminal region;Helix-loop-helix DNA-binding domain	5.22	4.91	7.83	7.17	7.29	4.33	7.69	25.23	7.64	23.93	16.22	19.09	1.01676	0.00156969	0.0064609	up
gene-LOC119884255	LOC119884255	PREDICTED: uncharacterized protein LOC109071592 isoform X1 [Cyprinus carpio]	------	------	0.12	0.4	0.24	0.14	0.04	0.97	0.37	4.31	2.55	2.27	0.15	1.74	2.04519	0.00764233	0.0241334	up
gene-LOC119884261	LOC119884261	PREDICTED: alpha-2-antiplasmin-like [Lates calcarifer]	Alpha-2-antiplasmin OS=Bos taurus OX=9913 GN=SERPINF2 PE=1 SV=2;	------	5.17	5.28	6.74	4.27	8.66	4.19	2.6	2.57	1.77	3.47	4.3	2.78	-1.05573	0.000615369	0.00292379	down
gene-LOC119884268	LOC119884268	hypothetical protein F2P81_014689 [Scophthalmus maximus]	Heme-binding protein 1 OS=Xenopus tropicalis OX=8364 GN=hebp1 PE=2 SV=1;	SOUL heme-binding protein	0.2	0.11	0.07	0.28	0.16	0.36	0.23	0.42	0.75	0.62	0.71	1.22	1.2738	0.00691017	0.0221609	up
gene-LOC119884271	LOC119884271	phosphomevalonate kinase [Epinephelus lanceolatus]	Phosphomevalonate kinase OS=Bos taurus OX=9913 GN=PMVK PE=2 SV=3;	Phosphomevalonate kinase	43.48	30.23	81.35	34.84	87.25	44.01	24.69	32.53	26.76	36.66	35.46	23.52	-1.37373	1.59565e-05	0.00012462	down
gene-LOC119884280	LOC119884280	H-2 class I histocompatibility antigen, Q9 alpha chain-like isoform X1 [Perca flavescens]	Major histocompatibility complex class I-related gene protein OS=Rattus norvegicus OX=10116 GN=Mr1 PE=2 SV=2;	Class I Histocompatibility antigen, domains alpha 1 and 2;Immunoglobulin C1-set domain	14.54	37.94	2.13	21.15	20.02	22.81	5.52	15.46	6.61	5.43	0.81	8.82	-1.93538	0.000379658	0.0019243	down
gene-LOC119884284	LOC119884284	neurabin-1 isoform X1 [Seriola lalandi dorsalis]	Neurabin-1 OS=Homo sapiens OX=9606 GN=PPP1R9A PE=1 SV=2;	PDZ domain;SAM domain;PDZ domain;SAM domain;PDZ domain	0.57	1.31	0.2	0.6	0.24	0.67	0.35	0.39	0.24	0.3	0.23	0.18	-1.54295	0.000533068	0.00258063	down
gene-LOC119884385	LOC119884385	uncharacterized protein LOC117272033 [Epinephelus lanceolatus]	------	------	0.67	0.21	0.08	1.25	1.17	0.93	0.21	0.32	0.29	0.51	0.22	0.11	-1.88207	0.00327233	0.0119833	down
gene-LOC119884443	LOC119884443	inactive tyrosine-protein kinase transmembrane receptor ROR1 isoform X1 [Larimichthys crocea]	Inactive tyrosine-protein kinase transmembrane receptor ROR1 OS=Homo sapiens OX=9606 GN=ROR1 PE=1 SV=2;	Protein tyrosine and serine/threonine kinase;Protein kinase domain;Kringle domain;Immunoglobulin I-set domain;Immunoglobulin domain;Fz domain;Immunoglobulin domain;Immunoglobulin domain;Immunoglobulin V-set domain	0.55	0.75	1.36	0.82	0.47	0.93	0.54	0.69	0.49	0.55	0.77	0.27	-1.09031	0.000978509	0.00433045	down
gene-LOC119884462	LOC119884462	PREDICTED: ankyrin repeat and fibronectin type-III domain-containing protein 1-like [Lates calcarifer]	Ankyrin repeat and fibronectin type-III domain-containing protein 1 OS=Homo sapiens OX=9606 GN=ANKFN1 PE=2 SV=2;	Fibronectin type III domain	0.78	1.1	0.22	0.9	0.62	0.9	0.32	0.24	0.12	0.05	0.18	0.65	-1.99984	4.70449e-05	0.000319552	down
gene-LOC119884479	LOC119884479	hypothetical protein F7725_006437 [Dissostichus mawsoni]	Histone H2B OS=Oncorhynchus mykiss OX=8022 PE=1 SV=2;	Core histone H2A/H2B/H3/H4;Histone-like transcription factor	0	0.29	2.05	1.37	0	0.65	15.28	7.74	11.91	18.87	5.18	14.17	3.46032	1.88128e-07	2.50533e-06	up
gene-LOC119884486	LOC119884486	uncharacterized protein LOC114552060 isoform X1 [Perca flavescens]	------	------	0	0.26	0.22	0.17	0	0.21	1.22	0.1	1	0.48	0.59	0.74	1.86837	0.0136988	0.0389093	up
gene-LOC119884497	LOC119884497	uncharacterized protein LOC115589998 [Sparus aurata]	------	Immunoglobulin V-set domain;Immunoglobulin domain;Immunoglobulin domain;CD47 immunoglobulin-like domain;Immunoglobulin I-set domain;Immunoglobulin domain	2.11	2.45	0.5	0.62	1.53	0.92	0.2	0.39	0.42	0.59	0.13	0.52	-2.32128	7.47276e-06	6.44294e-05	down
gene-LOC119884499	LOC119884499	uncharacterized protein LOC113102395 [Carassius auratus]	------	------	2.06	1.49	0.16	0.54	0.53	0.64	0.06	0.14	0.07	0.12	0.05	0.06	-3.76909	6.44474e-11	1.7859e-09	down
gene-LOC119884533	LOC119884533	MICAL-like protein 1 isoform X3 [Sander lucioperca]	MICAL-like protein 1 OS=Bos taurus OX=9913 GN=MICALL1 PE=1 SV=2;	Bivalent Mical/EHBP Rab binding domain;Calponin homology;CAMSAP CH domain;LIM domain	0.98	2.02	0.28	1.18	0.74	1.36	0.95	0.63	0.94	0.37	0.4	0.7	-1.13789	0.00399403	0.0141074	down
gene-LOC119884575	LOC119884575	sodium- and chloride-dependent GABA transporter 2-like [Seriola lalandi dorsalis]	Sodium- and chloride-dependent GABA transporter 2 OS=Rattus norvegicus OX=10116 GN=Slc6a13 PE=1 SV=1;	Sodiu	8.14	5.25	1.77	1.49	2.45	3.45	3.32	2.6	3.66	1.17	1.31	0.19	-1.3608	0.0172503	0.0469976	down
gene-LOC119884588	LOC119884588	histone H1-like [Xiphophorus maculatus]	Histone H1 OS=Oncorhynchus mykiss OX=8022 PE=1 SV=2;	linker histone H1 and H5 family	0	0.37	0.52	0	0	0.39	21.45	27.95	12.61	23.6	18.02	25.39	6.09552	8.7571e-35	6.18437e-32	up
gene-LOC119884598	LOC119884598	PREDICTED: serine/threonine-protein kinase DCLK2 isoform X1 [Lates calcarifer]	Serine/threonine-protein kinase DCLK2 OS=Mus musculus OX=10090 GN=Dclk2 PE=1 SV=1;	Doublecortin	0.31	0.8	0.23	0.73	0.66	0.62	2.03	1.86	3.73	1.71	1.65	3.92	1.76054	1.37028e-06	1.44483e-05	up
gene-LOC119884654	LOC119884654	sodium/glucose cotransporter 4 [Archocentrus centrarchus]	Sodium/glucose cotransporter 4 OS=Danio rerio OX=7955 GN=slc5a9 PE=2 SV=1;	Sodiu	1.39	1.23	0.22	0.84	0.95	0.7	1.25	1.8	0.19	0.81	0.59	0.34	-1.50712	0.000872756	0.00392732	down
gene-LOC119884655	LOC119884655	hypothetical protein PFLUV_G00173500 [Perca fluviatilis]	Interferon-induced very large GTPase 1 OS=Homo sapiens OX=9606 GN=GVINP1 PE=2 SV=2;	------	7.95	8.7	5.35	8.66	7.76	9.9	2.56	4	6.87	3.55	0.46	1.36	-1.83667	5.24411e-05	0.000349983	down
gene-LOC119884714	LOC119884714	hypothetical protein PFLUV_G00067910 [Perca fluviatilis]	Ectonucleoside triphosphate diphosphohydrolase 2 OS=Homo sapiens OX=9606 GN=ENTPD2 PE=1 SV=1;	GDA1/CD39	4.62	7.63	2.41	3.68	3.45	4.33	1.69	1.92	0.01	0.97	0	0.62	-2.82011	0.000235076	0.00128421	down
gene-LOC119884716	LOC119884716	hypothetical protein D5F01_LYC11170 [Larimichthys crocea]	G2/M phase-specific E3 ubiquitin-protein ligase OS=Gallus gallus OX=9031 GN=G2E3 PE=2 SV=1;	HECT-domain	0	0.38	0.08	0.25	0	0.68	0	0	0.02	0	0.02	0	-4.59328	0.0118679	0.034616	down
gene-LOC119884720	LOC119884720	acetyl-CoA acetyltransferase, cytosolic [Sparus aurata]	Acetyl-CoA acetyltransferase, cytosolic OS=Mus musculus OX=10090 GN=Acat2 PE=1 SV=2;	Thiolase, N-terminal domain;Thiolase, C-terminal domain;Beta-ketoacyl synthase, N-terminal domain	22.05	21.82	38.26	8.28	42	24.63	5.9	13.76	10.6	14.48	21.16	5.8	-1.68949	3.29921e-05	0.000234701	down
gene-LOC119884722	LOC119884722	protein NLRC3-like isoform X1 [Epinephelus lanceolatus]	NLR family CARD domain-containing protein 3 OS=Homo sapiens OX=9606 GN=NLRC3 PE=1 SV=2;	NLRC4 helical domain HD2;Fish-specific NACHT associated domain;NACHT domain;Leucine Rich repeat;NOD2 winged helix domain;Zinc finger, C3HC4 type;zinc finger of C3HC4-type, RING;RING-type zinc-finger;Zinc finger, C3HC4 type;Zinc finger, C3HC4 type;Prokaryotic RING finger family 4;Ring finger domain	1.65	3.07	1.98	3.03	2.45	2.73	7.07	8.04	5.85	5.54	7.99	8.69	1.04671	1.7085e-11	5.35891e-10	up
gene-LOC119884727	LOC119884727	uncharacterized protein LOC114551477 [Perca flavescens]	------	Immunoglobulin V-set domain;Immunoglobulin domain	6.12	3.15	0.1	4.5	3.94	7.84	2.75	1.69	3.71	0.12	2.89	2.27	-1.8021	0.016044	0.0441922	down
gene-LOC119884729	LOC119884729	55 kDa erythrocyte membrane protein isoform X2 [Amphiprion ocellaris]	55 kDa erythrocyte membrane protein OS=Takifugu rubripes OX=31033 GN=mpp1 PE=3 SV=1;	PDZ domain;PDZ domain;PDZ domain	9.61	15.34	12.54	14.96	15.76	12.18	12.71	13.84	6.92	4.7	8.42	9.72	-1.01344	3.97654e-05	0.000276637	down
gene-LOC119884751	LOC119884751	uncharacterized protein LOC116396390 isoform X2 [Anarrhichthys ocellatus]	------	------	6.26	4.66	3.73	1.77	4.74	4.79	13.32	19.08	8.65	12.03	8.63	9.09	1.02374	0.000246282	0.00133572	up
gene-LOC119884813	LOC119884813	protein disulfide-isomerase A3-like isoform X1 [Seriola dumerili]	Protein disulfide-isomerase A3 OS=Gallus gallus OX=9031 GN=PDIA3 PE=2 SV=1;	Thioredoxin;Thioredoxin-like domain;Thioredoxin-like;Calsequestrin	0.25	0.09	0.93	0.85	0.33	0.22	2.88	1.55	2.41	3.31	9.14	3.35	2.51804	2.35512e-05	0.000174574	up
gene-LOC119884831	LOC119884831	protein Tob2-like [Seriola dumerili]	Protein Tob2 OS=Homo sapiens OX=9606 GN=TOB2 PE=1 SV=2;	BTG family;Ataxin-2 C-terminal region	0.47	0.79	0.24	0.42	0.36	0.59	0.36	0.3	0.24	0.19	0.45	0.15	-1.2385	0.00012857	0.000763202	down
gene-LOC119884835	LOC119884835	headcase protein homolog isoform X1 [Larimichthys crocea]	Headcase protein homolog OS=Homo sapiens OX=9606 GN=HECA PE=1 SV=1;	Headcase protein;Headcase protein family homologue	2.34	3.08	0.99	2.2	1.85	1.97	1.96	1.58	1.45	0.65	0.74	0.73	-1.26062	0.00020337	0.00113305	down
gene-LOC119884836	LOC119884836	clusterin [Larimichthys crocea]	Clusterin OS=Coturnix japonica OX=93934 GN=CLU PE=2 SV=2;	Clusterin	263.52	311.77	254.71	232.17	354.39	353.16	2020.45	2006.93	1727.27	2516.16	2080.07	2229.17	2.34633	8.34356e-63	9.72233e-59	up
gene-LOC119884839	LOC119884839	nucleolar pre-ribosomal-associated protein 1 isoform X1 [Cottoperca gobio]	Nucleolar pre-ribosomal-associated protein 1 OS=Mus musculus OX=10090 GN=Urb1 PE=1 SV=2;	Nucleolar pre-ribosomal-associated protein 1	1.53	0.93	2.14	2.03	1.14	1.56	3.17	3.76	3.86	5.6	7.09	5.94	1.13395	0.000148538	0.000861755	up
gene-LOC119884848	LOC119884848	fatty acid desaturase 2 isoform X1 [Amphiprion ocellaris]	Fatty acid desaturase 2 OS=Danio rerio OX=7955 GN=fads2 PE=2 SV=1;	Fatty acid desaturase;Cytochrome b5-like Heme/Steroid binding domain	99.74	147.82	136.04	7.6	140.98	141.01	17.87	31.7	0.6	50.67	17.26	0.23	-3.05601	0.0020024	0.00792964	down
gene-LOC119884856	LOC119884856	L-rhamnose-binding lectin CSL2 [Sparus aurata]	L-rhamnose-binding lectin SML OS=Scomberomorus niphonius OX=321164 PE=1 SV=1;	Galactose binding lectin domain	158.22	95.26	207.08	232.86	261.73	313.92	92.44	140.06	122.95	83.22	103.35	118.9	-1.44386	1.59171e-08	2.7302e-07	down
gene-LOC119884857	LOC119884857	PREDICTED: uncharacterized protein LOC108873273 [Lates calcarifer]	L-rhamnose-binding lectin SML OS=Scomberomorus niphonius OX=321164 PE=1 SV=1;	Galactose binding lectin domain	0.43	0.59	0.82	1.31	1.14	1.89	1.36	2.78	4.3	3.08	4.38	9.82	1.52901	0.000330631	0.0017142	up
gene-LOC119884913	LOC119884913	kelch-like protein 9 [Kryptolebias marmoratus]	Kelch-like protein 13 OS=Bos taurus OX=9913 GN=KLHL13 PE=2 SV=1;	Kelch motif;Kelch motif;BTB/POZ domain;Galactose oxidase, central domain;Kelch motif;BTB And C-terminal Kelch;Galactose oxidase, central domain;Kelch motif	2.34	3	0.95	5.19	2.28	3.99	1.37	0.9	0.87	0.31	1.46	1.8	-1.85056	2.79608e-06	2.70647e-05	down
gene-LOC119884922	LOC119884922	dehydrogenase/reductase SDR family member 12 [Perca flavescens]	Dehydrogenase/reductase SDR family member 12 OS=Bos taurus OX=9913 GN=DHRS12 PE=2 SV=1;	short chain dehydrogenase;Enoyl;KR domain;NAD dependent epimerase/dehydratase family;NA;GDP-mannose 4,6 dehydratase	1.88	0.79	0.13	0.95	0.58	0.98	2.62	2.53	5.34	5.22	6.33	4.52	1.87791	1.19427e-05	9.68083e-05	up
gene-LOC119884936	LOC119884936	scavenger receptor cysteine-rich type 1 protein M130-like [Cyclopterus lumpus]	Scavenger receptor cysteine-rich type 1 protein M130 OS=Canis lupus familiaris OX=9615 GN=CD163 PE=2 SV=1;	Scavenger receptor cysteine-rich domain;Scavenger receptor cysteine-rich domain;Immunoglobulin domain;Immunoglobulin domain;Hepsin, SRCR domain	30.52	17.14	12.79	28.11	35.46	54.87	9.87	8.82	16.66	4.14	9.44	5.64	-2.01651	2.53995e-08	4.15102e-07	down
gene-LOC119884948	LOC119884948	------	------	Interferon-induced 6-16 family	22.73	17.03	38.75	17.65	102.67	77.23	2.53	1.97	3.13	1.8	0	0.47	-5.26819	2.09685e-10	5.27723e-09	down
gene-LOC119884949	LOC119884949	galectin-8-like isoform X2 [Acanthochromis polyacanthus]	Galectin-8 OS=Homo sapiens OX=9606 GN=LGALS8 PE=1 SV=4;	Galactoside-binding lectin	0.38	0.3	0.1	0.21	0.69	0.53	0.25	0.19	0.08	0.09	0.19	0.03	-1.85681	0.00120437	0.00516524	down
gene-LOC119884950	LOC119884950	------	------	Interferon-induced 6-16 family	63.23	71.21	127.14	109.19	231.35	220.48	21.26	48.76	18.95	22.14	11.21	9.56	-3.16601	7.00024e-15	4.10933e-13	down
gene-LOC119884952	LOC119884952	------	------	------	6.41	3.86	8.32	0	0	0.47	0.31	0	0	0.56	0	0	-4.67747	0.001693	0.00687735	down
gene-LOC119884978	LOC119884978	------	------	Interferon-induced 6-16 family	148.82	264.59	86.41	103.31	113.17	354.37	82.36	48.21	136.07	77.17	16.01	17.92	-1.88809	0.000163161	0.000934268	down
gene-LOC119884979	LOC119884979	------	------	Interferon-induced 6-16 family	882.02	898.44	583.92	1271.32	2134.74	2024.02	267.39	811.17	389.38	404.57	77.5	171.34	-2.36834	6.76014e-08	1.01708e-06	down
gene-LOC119884995	LOC119884995	glycogen [starch] synthase, liver [Sparus aurata]	Glycogen [starch] synthase, muscle OS=Oryctolagus cuniculus OX=9986 GN=GYS1 PE=1 SV=4;	Glycogen synthase;Glycosyl transferases group 1	14.05	15.46	8.28	11.61	11.75	16.12	7.5	9.04	9.81	4.44	4.21	9.02	-1.27447	1.9764e-07	2.62002e-06	down
gene-LOC119885012	LOC119885012	brain acid soluble protein 1 [Epinephelus lanceolatus]	------	------	0	0.07	0	0.15	0.29	0.13	0.32	0.32	0.74	0.42	0.92	0.26	1.84684	0.00950719	0.0289893	up
gene-LOC119885020	LOC119885020	------	------	Brain acid soluble protein 1	8.27	11.55	5.93	8.59	11.16	9.68	4.32	2.23	2.62	2.02	3.65	2.8	-2.11135	2.55451e-21	3.44121e-19	down
gene-LOC119885050	LOC119885050	------	------	Zinc-finger double domain;Zinc finger, C2H2 type;C2H2-type zinc finger;C2H2-type zinc finger	0	0.11	0.19	0.2	0.07	0.08	0.22	1.07	0.97	1.37	2.57	0.68	3.05042	7.878e-05	0.000498498	up
gene-LOC119885215	LOC119885215	interferon-induced very large GTPase 1 isoform X6 [Larimichthys crocea]	Interferon-induced very large GTPase 1 OS=Homo sapiens OX=9606 GN=GVINP1 PE=2 SV=2;	50S ribosome-binding GTPase;Dynamin family	2	2.57	1.36	4.05	1.78	3.16	0.87	0.63	0.94	2.24	0.9	0.49	-1.73769	1.4169e-06	1.48609e-05	down
gene-LOC119885218	LOC119885218	DNA-binding protein SATB2 isoform X1 [Cottoperca gobio]	DNA-binding protein SATB2 OS=Homo sapiens OX=9606 GN=SATB2 PE=1 SV=2;	Homeodomain	0.34	0.33	0.28	0.19	0.43	0.16	0.29	0.09	0.13	0.26	0.2	0.09	-1.17076	0.0111841	0.0330224	down
gene-LOC119885222	LOC119885222	Inositol-3-phosphate synthase 1-A [Larimichthys crocea]	Inositol-3-phosphate synthase 1-A OS=Xenopus laevis OX=8355 GN=isyna1-a PE=2 SV=1;	Myo-inositol-1-phosphate synthase;Myo-inositol-1-phosphate synthase	0	0.65	0.57	0.47	0.42	0.15	1.45	5.43	3.93	1.91	20.4	0	3.37052	0.000409574	0.0020536	up
gene-LOC119885278	LOC119885278	caspase recruitment domain-containing protein 11 isoform X2 [Mastacembelus armatus]	Caspase recruitment domain-containing protein 11 OS=Mus musculus OX=10090 GN=Card11 PE=1 SV=2;	Guanylate kinase;PDZ domain	1.56	1.82	0.49	1.61	0.61	1.56	0.45	0.67	0.47	0.11	0.12	0.65	-2.09491	7.63038e-06	6.56427e-05	down
gene-LOC119885363	LOC119885363	Fc receptor-like protein 4 [Epinephelus lanceolatus]	------	------	0.07	0.43	0.13	0.8	0.66	0.87	0.18	0.1	0.11	0.12	0	0.06	-2.75306	0.000535111	0.00258837	down
gene-LOC119885371	LOC119885371	zinc finger protein 2-like isoform X2 [Epinephelus lanceolatus]	------	Zinc-finger double domain;Zinc finger, C2H2 type;C2H2-type zinc finger;Drought induced 19 protein;C2H2-type zinc finger;C2H2-type zinc-finger domain	0.54	0.13	0.33	0.29	0.47	0.68	1.59	1.64	1.53	0.84	0.91	1.2	1.15655	0.00130659	0.00553737	up
gene-LOC119885390	LOC119885390	LOW QUALITY PROTEIN: RNA-binding protein 39-like [Labrus bergylta]	RNA-binding protein 39 OS=Pongo abelii OX=9601 GN=RBM39 PE=2 SV=1;	RNA recognition motif.;linker between RRM2 and RRM3 domains in RBM39 protein;Occluded RNA-recognition motif	7.12	8.48	6.14	10.8	7.02	7.34	17.03	21.37	17.72	23.43	23.07	23.18	1.0089	6.74383e-14	3.26069e-12	up
gene-LOC119885395	LOC119885395	MKRN2 opposite strand protein [Sparus aurata]	MKRN2 opposite strand protein OS=Homo sapiens OX=9606 GN=MKRN2OS PE=4 SV=1;	Domain of unknown function	6.44	0.76	0.76	1.47	1.04	2.49	6.28	5.82	4.29	6.02	8.39	26.99	1.60866	0.00534936	0.0179532	up
gene-LOC119885396	LOC119885396	------	------	------	2.11	1.85	1.02	1.9	1.59	1.02	4.83	6.42	6.2	7.11	4.9	7.05	1.52875	4.36968e-13	1.85831e-11	up
gene-LOC119885485	LOC119885485	------	------	------	0.62	0.53	0.22	0.21	0	0.63	3.04	2.25	3.61	0.93	2.07	2.44	2.24994	0.000119328	0.000714713	up
gene-LOC119885504	LOC119885504	hypothetical protein PFLUV_G00048130 [Perca fluviatilis]	T-complex protein 11 homolog OS=Homo sapiens OX=9606 GN=TCP11 PE=1 SV=1;	T-complex protein 11	1.93	0.52	0.75	0.5	1.23	1.39	0.45	1.61	0.34	0.51	0.15	0.32	-1.4437	0.00731511	0.0232767	down
gene-LOC119885526	LOC119885526	tensin-2-like isoform X1 [Anarrhichthys ocellatus]	Tensin-2 OS=Mus musculus OX=10090 GN=Tns2 PE=1 SV=1;	Phosphotyrosine-binding domain;C2 domain of PTEN tumour-suppressor protein;SH2 domain;Phorbol esters/diacylglycerol binding domain;C1 domain	2.03	3.18	1.44	3.04	2.33	2.92	6.46	11.06	6.46	8.17	8.71	7.66	1.2321	2.84179e-16	2.03153e-14	up
gene-LOC119885534	LOC119885534	nuclear factor 7, ovary-like [Cottoperca gobio]	Zinc-binding protein A33 OS=Pleurodeles waltl OX=8319 PE=1 SV=2;	SPRY-associated domain;RING-type zinc-finger;B-box zinc finger;zinc finger of C3HC4-type, RING;Zinc finger, C3HC4 type;Zinc finger, C3HC4 type;Zinc finger, C3HC4 type;U-box domain;SPRY domain;Ring finger domain;zinc-RING finger domain	2	2.62	1.04	1.6	2.03	2.33	4.48	7.55	4.95	5.99	5	4.83	1.0162	1.89632e-08	3.20013e-07	up
gene-LOC119885546	LOC119885546	cytosolic 10-formyltetrahydrofolate dehydrogenase-like [Amphiprion ocellaris]	Cytosolic 10-formyltetrahydrofolate dehydrogenase OS=Xenopus tropicalis OX=8364 GN=aldh1l1 PE=2 SV=1;	Aldehyde dehydrogenase family;Formyl transferase;Formyl transferase, C-terminal domain	152.06	139.33	40.02	38.28	61.27	101.66	40.34	31.54	19.32	14.09	7.3	35.51	-2.32431	9.9907e-08	1.43804e-06	down
gene-LOC119885548	LOC119885548	synaptoporin [Sparus aurata]	Synaptoporin OS=Rattus norvegicus OX=10116 GN=Synpr PE=1 SV=2;	Membrane-associating domain	1.35	1.17	0.24	0.33	0.57	1.41	0.9	0.55	0.25	0.4	0.52	0.48	-1.17151	0.0125714	0.0362954	down
gene-LOC119885549	LOC119885549	A disintegrin and metalloproteinase with thrombospondin motifs 9 [Sparus aurata]	A disintegrin and metalloproteinase with thrombospondin motifs 9 OS=Homo sapiens OX=9606 GN=ADAMTS9 PE=1 SV=4;	Thrombospondin type 1 domain;GON domain;Thrombospondin type 1 domain;Reprolysin family propeptide;ADAM-TS Spacer 1;Reprolysin;Spondin-like TSP1 domain;ADAM cysteine-rich domain;CCN3 Nov like TSP1 domain;Metallo-peptidase family M12;Metallo-peptidase family M12B Reprolysin-like;Metallo-peptidase family M12B Reprolysin-like	0.81	1.85	1.11	2.62	2.22	1.69	1.5	8.07	1.98	9.35	7.96	16.67	1.67746	8.0493e-05	0.000508174	up
gene-LOC119885559	LOC119885559	extracellular serine/threonine protein kinase FAM20C-like [Perca flavescens]	Extracellular serine/threonine protein kinase FAM20C OS=Homo sapiens OX=9606 GN=FAM20C PE=1 SV=2;	Golgi casein kinase, C-terminal, Fam20;FAM198 protein	0.25	0.07	0.75	0.84	1.85	1.22	0.59	0.14	0.49	0.11	0.64	0.06	-1.76179	0.0123219	0.0356722	down
gene-LOC119885585	LOC119885585	hypothetical protein PFLUV_G00038650 [Perca fluviatilis]	Complement C1q subcomponent subunit A OS=Rattus norvegicus OX=10116 GN=C1qa PE=1 SV=2;	C1q domain;Collagen triple helix repeat	301.57	326.16	346.61	483.8	504.86	443.54	147.95	111.84	63.29	39.91	58.08	22.79	-2.92959	3.95572e-15	2.37598e-13	down
gene-LOC119885596	LOC119885596	centromere protein P [Sander lucioperca]	Centromere protein P OS=Danio rerio OX=7955 GN=cenpp PE=2 SV=1;	CENP-A-nucleosome distal	1.65	0.86	3.47	1.26	2.2	3.29	0.92	1.54	1.2	0.23	1.54	1.52	-1.41717	0.00260312	0.00991918	down
gene-LOC119885597	LOC119885597	uncharacterized protein LOC109996501 [Labrus bergylta]	GTPase IMAP family member 4 OS=Homo sapiens OX=9606 GN=GIMAP4 PE=1 SV=1;	AIG1 family;50S ribosome-binding GTPase;Septin	2.45	2.45	4.17	8.3	8.85	6.59	1.05	0.16	1.38	4.19	0.32	2.35	-2.54519	9.05077e-06	7.61199e-05	down
gene-LOC119885607	LOC119885607	uncharacterized protein DDB_G0286299-like [Sparus aurata]	Nuclear body protein SP140-like protein OS=Homo sapiens OX=9606 GN=SP140L PE=1 SV=3;	SAND domain	3.56	4.04	3.54	4.47	4.68	6.5	2.57	3.6	3.16	3.8	3.12	2.46	-1.01844	1.0349e-09	2.27745e-08	down
gene-LOC119885628	LOC119885628	protein FAM83D [Perca flavescens]	Protein FAM83D OS=Danio rerio OX=7955 GN=fam83d PE=2 SV=1;	FAM83 A-H;PLD-like domain	0.72	1.31	1.58	1.46	2.21	2.57	1.05	0.83	0.75	0.94	0.52	0.8	-1.48397	4.18773e-06	3.86056e-05	down
gene-LOC119885652	LOC119885652	myocardin-related transcription factor A-like isoform X1 [Sander lucioperca]	Myocardin-related transcription factor A OS=Mus musculus OX=10090 GN=Mrtfa PE=1 SV=2;	RPEL repeat;SAP domain	0.3	0.56	0.27	0.31	0.3	0.51	0.22	0.24	0.23	0.31	0.26	0.2	-1.07146	6.44811e-06	5.65575e-05	down
gene-LOC119885659	LOC119885659	uncharacterized protein LOC113155049 [Anabas testudineus]	------	ApoM domain	289.33	531.8	94.45	95.51	266.91	818.38	132.3	111.73	170.89	75.26	38.14	85.18	-1.84929	2.35693e-05	0.000174598	down
gene-LOC119885660	LOC119885660	uncharacterized protein LOC113155049 [Anabas testudineus]	------	ApoM domain	2132.01	1723.6	652.49	474.41	1189	1900.13	1026.32	497.36	1096.7	454.29	309.68	988.71	-1.32995	0.00136731	0.00576326	down
gene-LOC119885700	LOC119885700	helicase with zinc finger domain 2 isoform X1 [Sander lucioperca]	Helicase with zinc finger domain 2 OS=Mus musculus OX=10090 GN=Helz2 PE=1 SV=1;	AAA domain;AAA domain;RNB domain;AAA domain;AAA domain;UvrD-like helicase C-terminal domain;Type III restriction enzyme, res subunit;UvrD-like helicase C-terminal domain;Uncharacterized conserved protein	13.35	20.5	18.74	25.61	27.18	31.32	5.12	5.32	10.33	4.54	1.73	2.96	-2.6296	4.39852e-13	1.86717e-11	down
gene-LOC119885744	LOC119885744	polymeric immunoglobulin receptor isoform X1 [Gymnodraco acuticeps]	Polymeric immunoglobulin receptor OS=Homo sapiens OX=9606 GN=PIGR PE=1 SV=4;	Immunoglobulin V-set domain;Immunoglobulin domain;Immunoglobulin I-set domain;Immunoglobulin domain	0.49	0.42	0	0.24	0.33	0.31	1	2.18	1.26	1.52	0.7	0.65	1.56082	0.00181464	0.00728859	up
gene-LOC119885747	LOC119885747	polymeric immunoglobulin receptor-like [Mastacembelus armatus]	CMRF35-like molecule 2 OS=Homo sapiens OX=9606 GN=CD300E PE=1 SV=2;	Immunoglobulin V-set domain;Immunoglobulin I-set domain;Immunoglobulin domain;Immunoglobulin domain;Immunoglobulin domain	0.13	0.06	0.07	0.2	0.15	0.26	0.22	1.59	1.14	1.97	1.65	0.72	2.50252	5.32605e-07	6.34903e-06	up
gene-LOC119885778	LOC119885778	laminin subunit beta-3 [Perca flavescens]	Laminin subunit beta-3 OS=Homo sapiens OX=9606 GN=LAMB3 PE=1 SV=1;	Laminin EGF domain;Laminin N-terminal;AAA domain	2.3	0.24	1.42	0.9	0.21	0.74	1.49	3.65	13.25	3.08	0.62	16.38	2.17607	0.00918639	0.0281918	up
gene-LOC119885783	LOC119885783	hypothetical protein F2P81_014459 [Scophthalmus maximus]	------	------	0.35	0.15	0.35	0.08	0.36	0.09	0.65	0.73	0.67	1.53	0.55	0.43	1.16984	0.0172865	0.0470743	up
gene-LOC119885788	LOC119885788	hypothetical protein EPR50_G00045040 [Perca flavescens]	Complement C1q subcomponent subunit C OS=Rattus norvegicus OX=10116 GN=C1qc PE=1 SV=2;	C1q domain;Collagen triple helix repeat	230.81	262.71	263.02	334.15	396.55	352.7	159.66	130.61	80.47	43.23	63.87	48.73	-2.29239	2.85191e-13	1.24802e-11	down
gene-LOC119885789	LOC119885789	filamin-B-like [Seriola dumerili]	Filamin-B OS=Homo sapiens OX=9606 GN=FLNB PE=1 SV=2;	Filamin/ABP280 repeat;Calponin homology	6.83	8.44	11.09	14.03	6.53	6.39	23.1	34.26	27.01	28.5	30.27	60.74	1.42372	6.77148e-07	7.88258e-06	up
gene-LOC119885794	LOC119885794	------	------	------	9.14	6.78	7.4	3.01	12.66	10.77	10.04	8.22	7.01	1.85	3.99	2.5	-1.08142	0.0155547	0.0430576	down
gene-LOC119885802	LOC119885802	pentraxin-4 [Larimichthys crocea]	Pentraxin-4 OS=Mus musculus OX=10090 GN=Ptx4 PE=1 SV=2;	Pentaxin family;Concanavalin A-like lectin/glucanases superfamily	1.03	0.49	0.7	1.69	0.9	0.61	0.28	0.29	0.48	0.44	0.71	0.32	-1.60949	1.20556e-05	9.76557e-05	down
gene-LOC119885814	LOC119885814	anti-Muellerian hormone type-2 receptor isoform X1 [Cottoperca gobio]	Bone morphogenetic protein receptor type-2 OS=Homo sapiens OX=9606 GN=BMPR2 PE=1 SV=2;	Protein tyrosine and serine/threonine kinase;Protein kinase domain	0.14	0.23	0	0.16	0.05	0.14	0.62	1.03	1.44	1.29	0.37	0.86	2.66754	2.0592e-07	2.71435e-06	up
gene-LOC119885830	LOC119885830	cytokine-like protein 1 [Sander lucioperca]	Cytokine-like protein 1 OS=Homo sapiens OX=9606 GN=CYTL1 PE=1 SV=1;	Cytokine-like protein 1	2.05	6.61	1.25	2.72	3.53	6.64	1.92	2.54	2.19	2.15	1.6	1.31	-1.38817	9.17483e-05	0.000569881	down
gene-LOC119885876	LOC119885876	inter-alpha-trypsin inhibitor heavy chain H3-like [Sander lucioperca]	Inter alpha-trypsin inhibitor, heavy chain 4 OS=Mus musculus OX=10090 GN=Itih4 PE=1 SV=2;	Vault protein inter-alpha-trypsin domain	2.69	0.7	0.41	1.84	1.62	1.45	2.46	1.82	5.07	4	4.12	11.1	1.25696	0.0139399	0.039402	up
gene-LOC119885878	LOC119885878	transmembrane protein 82-like [Notolabrus celidotus]	Transmembrane protein 82 OS=Homo sapiens OX=9606 GN=TMEM82 PE=2 SV=2;	Transmembrane protein 82	0.31	0.05	0.12	0.12	0.08	0.22	1.09	0.2	0.72	0.24	0.41	0.13	1.52736	0.00772312	0.0243621	up
gene-LOC119885885	LOC119885885	hypothetical protein EPR50_G00036500 [Perca flavescens]	1,25-dihydroxyvitamin;	Cytochrome P450	69.77	43.14	180.05	51.18	116.02	49.19	294.31	241.38	449.32	480.1	219.35	384.63	1.45912	0.000480063	0.00235981	up
gene-LOC119885891	LOC119885891	zinc finger E-box-binding homeobox 2-like [Epinephelus lanceolatus]	Zinc finger E-box-binding homeobox 1 OS=Homo sapiens OX=9606 GN=ZEB1 PE=1 SV=2;	Zinc-finger double domain;Zinc finger, C2H2 type;Drought induced 19 protein	0.32	0.48	0.06	0.13	0.16	0.19	0.03	0.23	0.09	0.11	0.08	0.13	-1.5082	0.00348962	0.01264	down
gene-LOC119885892	LOC119885892	interferon-induced GTP-binding protein Mx-like [Seriola lalandi dorsalis]	Interferon-induced GTP-binding protein Mx OS=Siniperca chuatsi OX=119488 GN=mx PE=2 SV=1;	Dynamin central region;Dynamin family;Dynamin GTPase effector domain;50S ribosome-binding GTPase	45.37	87.34	126.67	206.57	250.02	167.46	3.36	3.54	9.57	2.8	1.01	1.44	-5.87979	5.63257e-32	3.1254e-29	down
gene-LOC119885899	LOC119885899	plexin-B1 isoform X2 [Astyanax mexicanus]	Plexin-B1 OS=Homo sapiens OX=9606 GN=PLXNB1 PE=1 SV=3;	------	2.09	1.84	0	1.19	0.84	1.82	0.71	0	0.14	0	0	0	-3.52299	0.00228806	0.00890205	down
gene-LOC119885946	LOC119885946	SLIT-ROBO Rho GTPase-activating protein 3 isoform X1 [Larimichthys crocea]	SLIT-ROBO Rho GTPase-activating protein 3 OS=Homo sapiens OX=9606 GN=SRGAP3 PE=1 SV=3;	RhoGAP domain;Fes/CIP4, and EFC/F-BAR homology domain;SH3 domain;Variant SH3 domain;Variant SH3 domain	0.68	0.8	0.39	0.42	0.67	0.79	0.57	0.49	0.49	0.25	0.14	0.21	-1.22862	0.00039527	0.00199216	down
gene-LOC119886013	LOC119886013	hypothetical protein PFLUV_G00049200 [Perca fluviatilis]	Mitochondrial import receptor subunit TOM34 OS=Homo sapiens OX=9606 GN=TOMM34 PE=1 SV=2;	Tetratricopeptide repeat;Tetratricopeptide repeat;TPR repeat;Tetratricopeptide repeat;Tetratricopeptide repeat;Tetratricopeptide repeat;Anaphase-promoting complex, cyclosome, subunit 3	9.27	12.46	26.03	28.58	29.63	33.53	7.55	12.78	8.69	8.96	11.44	11.32	-1.69875	5.69634e-09	1.07772e-07	down
gene-LOC119886040	LOC119886040	mucin-5AC-like isoform X1 [Sander lucioperca]	Protein FAM83G OS=Mus musculus OX=10090 GN=Fam83g PE=1 SV=1;	FAM83 A-H;PLD-like domain	1.9	2.26	1.34	2.04	2.38	2.7	0.97	0.99	0.96	0.46	0.6	1.13	-1.76465	1.42031e-15	9.17457e-14	down
gene-LOC119886070	LOC119886070	butyrophilin-like protein 1 isoform X4 [Labrus bergylta]	Butyrophilin-like protein 1 OS=Mus musculus OX=10090 GN=Btnl1 PE=2 SV=3;	Immunoglobulin domain;Immunoglobulin I-set domain;Immunoglobulin V-set domain;Immunoglobulin domain;CD47 immunoglobulin-like domain	6.36	6.65	8.75	12.95	6.95	7.35	4.46	4.14	3.37	2.97	2.26	4.88	-1.71214	3.92459e-11	1.14043e-09	down
gene-LOC119886083	LOC119886083	cytoglobin-1-like isoform X1 [Amphiprion ocellaris]	Cytoglobin-1 OS=Oryzias latipes OX=8090 GN=cygb1 PE=2 SV=1;	Globin	1.65	8.85	2.42	8.17	4.62	7.11	1.28	1.08	0.64	0.2	0.96	0.1	-3.38072	7.25435e-11	1.99602e-09	down
gene-LOC119886093	LOC119886093	hypothetical protein PFLUV_G00051240 [Perca fluviatilis]	Butyrophilin subfamily 1 member A1 OS=Homo sapiens OX=9606 GN=BTN1A1 PE=1 SV=3;	Immunoglobulin domain;Immunoglobulin V-set domain;Immunoglobulin domain;Immunoglobulin I-set domain;Immunoglobulin domain;CD47 immunoglobulin-like domain	10.17	33.18	40.51	53.37	38.62	51.38	40.21	16.06	34.53	34.74	39.82	39.2	-1.16666	0.000338378	0.00174583	down
gene-LOC119886120	LOC119886120	plakophilin-1-like [Seriola lalandi dorsalis]	Plakophilin-1 OS=Bos taurus OX=9913 GN=PKP1 PE=2 SV=1;	Armadillo/beta-catenin-like repeat	2.66	2.39	0.07	1.58	1.86	4.29	0.53	1.63	0.35	0.64	1.26	1.19	-1.67707	0.00291575	0.0108721	down
gene-LOC119886153	LOC119886153	hypothetical protein PFLUV_G00043390 [Perca fluviatilis]	G-protein coupled receptor 84 OS=Mus musculus OX=10090 GN=Gpr84 PE=1 SV=1;	7 transmembrane receptor;Serpentine type 7TM GPCR chemoreceptor Srx;Serpentine type 7TM GPCR chemoreceptor Srsx	3.14	1.61	11.16	5.91	7.24	2.97	15.33	52.35	28.05	103.48	63.04	40.26	2.64675	1.32201e-07	1.8339e-06	up
gene-LOC119886164	LOC119886164	------	------	------	2.94	4.58	5.35	9.8	6.18	6.41	1.41	1.42	2.36	1.88	0.35	0.51	-2.50067	2.17634e-11	6.70008e-10	down
gene-LOC119886173	LOC119886173	hypothetical protein PFLUV_G00040100 [Perca fluviatilis]	Opioid growth factor receptor OS=Mus musculus OX=10090 GN=Ogfr PE=1 SV=1;	Opioid growth factor receptor	33.74	45.89	37.59	56.72	71.13	77.22	10.7	14.67	18.56	17.23	9.01	10.57	-2.45637	3.88618e-23	6.65936e-21	down
gene-LOC119886241	LOC119886241	nuclear receptor subfamily 1 group D member 1-like [Epinephelus lanceolatus]	Nuclear receptor subfamily 1 group D member 2 OS=Homo sapiens OX=9606 GN=NR1D2 PE=1 SV=3;	Zinc finger, C4 type;Ligand-binding domain of nuclear hormone receptor	1.15	1.56	0.93	1.97	1.68	2.06	1.21	1.7	0.73	0.66	1.19	0.94	-1.02447	1.78609e-05	0.000137785	down
gene-LOC119886243	LOC119886243	uncharacterized protein LOC116051300 [Sander lucioperca]	------	------	6.08	9.56	3.08	9.48	8.12	8.88	4.05	4.24	2.79	2.84	2.25	1.98	-1.83741	2.90085e-12	1.04328e-10	down
gene-LOC119886245	LOC119886245	uncharacterized protein LOC116065499 isoform X2 [Sander lucioperca]	------	------	0.17	0.5	0.2	0.27	0.24	0.6	1.57	3.47	0.83	1.65	1.93	1.03	1.90443	8.1214e-07	9.22814e-06	up
gene-LOC119886272	LOC119886272	deoxyribonuclease-1-like [Anabas testudineus]	Deoxyribonuclease-1-like 1 OS=Cricetulus griseus OX=10029 GN=DNASE1L1 PE=2 SV=1;	Endonuclease-reverse transcriptase	3.18	2.45	1.76	3.75	2.56	8.46	0.73	1.34	0.79	0.69	0.23	0.71	-2.5515	2.43014e-10	6.08319e-09	down
gene-LOC119886273	LOC119886273	ras-related protein Rab-37-like isoform X1 [Sphaeramia orbicularis]	Ras-related protein Rab-37 OS=Homo sapiens OX=9606 GN=RAB37 PE=1 SV=3;	Ras family;Ras of Complex, Roc, domain of DAPkinase;ADP-ribosylation factor family;RsgA GTPase;Gtr1/RagA G protein conserved region;Signal recognition particle receptor beta subunit;50S ribosome-binding GTPase;Ferrous iron transport protein B	21.32	23.18	19.32	18.85	19.85	20.46	48.47	90.38	81.93	57.98	39.19	48.11	1.07356	3.63931e-07	4.5016e-06	up
gene-LOC119886281	LOC119886281	butyrophilin-like protein 2 [Etheostoma spectabile]	CD276 antigen homolog OS=Xenopus laevis OX=8355 GN=cd276 PE=2 SV=1;	Immunoglobulin V-set domain;Immunoglobulin domain;Immunoglobulin domain;CD47 immunoglobulin-like domain;Immunoglobulin domain;Immunoglobulin I-set domain	0.22	1.07	0.38	0.52	0.06	0.56	3.23	3.02	1.56	1.92	1.16	2.22	1.77505	0.000133888	0.000790339	up
gene-LOC119886298	LOC119886298	hypothetical protein PFLUV_G00044150 [Perca fluviatilis]	Tripartite motif-containing protein 16 OS=Mus musculus OX=10090 GN=Trim16 PE=1 SV=2;	SPRY-associated domain;SPRY domain;zinc finger of C3HC4-type, RING;RING-type zinc-finger;B-box zinc finger;Zinc finger, C3HC4 type;Zinc finger, C3HC4 type;No apical meristem-associated C-terminal domain	2.95	6.03	4.39	7.05	5.74	6.51	2.16	1.98	2.19	2.01	1.1	0.86	-2.15224	3.74519e-15	2.26118e-13	down
gene-LOC119886302	LOC119886302	------	------	------	1.82	1.95	0.65	2.08	0.93	2.28	9.84	23.62	15.03	19.98	9.02	48.1	3.22652	6.96741e-16	4.76175e-14	up
gene-LOC119886307	LOC119886307	E3 ubiquitin-protein ligase DTX3L-like [Perca flavescens]	E3 ubiquitin-protein ligase DTX3L OS=Homo sapiens OX=9606 GN=DTX3L PE=1 SV=1;	Deltex C-terminal domain;Zinc finger, C3HC4 type;RING-type zinc-finger;Zinc finger, C3HC4 type;Ring finger domain;zinc finger of C3HC4-type, RING;Zinc finger, C3HC4 type	30.56	40.94	27.43	42.49	46.85	65.94	14.72	23.72	27.16	19.99	12.78	16.04	-1.61171	1.43463e-12	5.51716e-11	down
gene-LOC119886312	LOC119886312	delta-type opioid receptor-like [Anarrhichthys ocellatus]	Galanin receptor type 3 OS=Homo sapiens OX=9606 GN=GALR3 PE=1 SV=1;	7 transmembrane receptor	3.6	7.54	2.21	3.94	4.6	6.75	2.76	3.33	2.42	2.86	2.16	3.43	-1.20757	2.41328e-07	3.11932e-06	down
gene-LOC119886327	LOC119886327	nuclear factor 7, brain-like [Epinephelus lanceolatus]	Zinc-binding protein A33 OS=Pleurodeles waltl OX=8319 PE=1 SV=2;	SPRY-associated domain;RING-type zinc-finger;zinc finger of C3HC4-type, RING;Zinc finger, C3HC4 type;Zinc finger, C3HC4 type;Zinc finger, C3HC4 type;B-box zinc finger;zinc-RING finger domain;SPRY domain;U-box domain;Ring finger domain;Prokaryotic RING finger family 4;Zinc-finger of the MIZ type in Nse subunit	0.55	1.57	1.14	1.05	0.91	1.12	1.94	5.2	2.62	5.22	4.65	4.17	1.40814	5.09315e-07	6.09322e-06	up
gene-LOC119886402	LOC119886402	elastase-1-like [Epinephelus lanceolatus]	Elastase-1 OS=Salmo salar OX=8030 PE=1 SV=1;	Trypsin;Trypsin-like peptidase domain	830.08	773.51	1473.81	541.39	47.58	660.82	345.53	232.23	551.98	567.35	267.37	350.2	-1.43471	0.00734141	0.0233381	down
gene-LOC119886461	LOC119886461	Adenosine receptor A1 [Dicentrarchus labrax]	Adenosine receptor A1 OS=Bos taurus OX=9913 GN=ADORA1 PE=2 SV=3;	7 transmembrane receptor;Serpentine type 7TM GPCR chemoreceptor Srsx;Olfactory receptor;Serpentine type 7TM GPCR chemoreceptor Srx	1.83	2.45	0.82	2.06	1.49	2.04	1.47	0.82	1.09	0.33	0.76	1	-1.40626	3.02462e-05	0.000217223	down
gene-LOC119886474	LOC119886474	Inositol hexakisphosphate kinase 2 [Collichthys lucidus]	Inositol hexakisphosphate kinase 2 OS=Rattus norvegicus OX=10116 GN=Ip6k2 PE=2 SV=2;	Inositol polyphosphate kinase	10.93	15.77	12.37	25.66	21.33	20.11	10.46	12.03	8.75	5.24	8.98	14.6	-1.30089	1.12889e-07	1.59738e-06	down
gene-LOC119886509	LOC119886509	sortilin-like [Seriola dumerili]	Sortilin OS=Danio rerio OX=7955 GN=sort1 PE=2 SV=1;	Sortilin, neurotensin receptor 3,;Sortilin, neurotensin receptor 3, C-terminal;BNR-Asp box repeat	1.94	1.31	0.16	0.9	0.33	0.79	0.79	0.51	0.29	0.39	0.66	0.71	-1.18275	0.0144662	0.0406384	down
gene-LOC119886515	LOC119886515	bactericidal permeability-increasing protein-like [Epinephelus lanceolatus]	Bactericidal permeability-increasing protein OS=Homo sapiens OX=9606 GN=BPI PE=1 SV=4;	LBP / BPI / CETP family, C-terminal domain;LBP / BPI / CETP family, N-terminal domain	3.44	3.78	3.45	18.04	4.93	7.49	5.11	4.43	4.89	0.98	1.84	1.06	-1.60261	0.0016386	0.00669018	down
gene-LOC119886561	LOC119886561	PAK4-inhibitor inka2-like [Seriola dumerili]	PAK4-inhibitor inka1 OS=Danio rerio OX=7955 GN=fam212aa PE=2 SV=1;	FAM212 family	30.82	39.35	11.84	32.97	27.59	31.97	18.3	8.8	8.83	6.2	9.89	14.3	-1.84016	6.92716e-10	1.58427e-08	down
gene-LOC119886583	LOC119886583	PREDICTED: cytochrome P450 2K1-like [Lates calcarifer]	Cytochrome P450 2K1 OS=Oncorhynchus mykiss OX=8022 GN=cyp2k1 PE=2 SV=1;	Cytochrome P450	5.77	5.4	0.35	3.75	2.75	10.45	3.65	3.09	1.34	0.94	1.23	3.48	-1.48187	0.00625002	0.0204115	down
gene-LOC119886589	LOC119886589	uncharacterized protein LOC113154443 isoform X1 [Anabas testudineus]	------	------	3.56	2.13	0.15	1.4	0.93	2.61	0.75	0.28	0.27	0.02	0.2	0.82	-2.20756	0.000733303	0.00340211	down
gene-LOC119886613	LOC119886613	RING finger protein 208-like [Sander lucioperca]	E3 ubiquitin-protein ligase RNF182 OS=Ailuropoda melanoleuca OX=9646 GN=RNF182 PE=3 SV=1;	Ring finger domain;zinc-RING finger domain;Zinc finger, C3HC4 type;RING-type zinc-finger	1.22	0.8	0.25	0.4	0.5	0.42	0.49	0.31	0.07	0.22	0.12	0.15	-1.89889	0.000695549	0.00325367	down
gene-LOC119886643	LOC119886643	rac GTPase-activating protein 1-like [Sander lucioperca]	Rac GTPase-activating protein 1 OS=Homo sapiens OX=9606 GN=RACGAP1 PE=1 SV=1;	RhoGAP domain;Phorbol esters/diacylglycerol binding domain	0.79	0.47	1.04	0.75	0.95	1.13	0.33	0.28	0.18	0.1	0.18	0.08	-2.66414	1.83549e-12	6.93508e-11	down
gene-LOC119886646	LOC119886646	hypothetical protein F2P81_013074 [Scophthalmus maximus]	Semaphorin-3F OS=Mus musculus OX=10090 GN=Sema3f PE=2 SV=2;	Sema domain;Immunoglobulin domain;Immunoglobulin I-set domain;Immunoglobulin domain;Immunoglobulin domain;Immunoglobulin V-set domain;Plexin repeat	0.81	2.16	0.46	0.82	1	2.42	0.46	0.55	0.27	0.45	0.57	0.85	-1.64976	4.11101e-06	3.79434e-05	down
gene-LOC119886661	LOC119886661	hypothetical protein D9C73_004853 [Collichthys lucidus]	------	------	4.1	6.35	2.09	5.43	4.29	6.64	2.99	5.06	2.49	2.16	2.45	2.31	-1.19864	7.52282e-07	8.6152e-06	down
gene-LOC119886685	LOC119886685	hypothetical protein PFLUV_G00039670 [Perca fluviatilis]	N-acylethanolamine-hydrolyzing acid amidase OS=Mus musculus OX=10090 GN=Naaa PE=1 SV=2;	beta subunit of N-acylethanolamine-hydrolyzing acid amidase;Linear amide C-N hydrolases, choloylglycine hydrolase family	97.82	118.72	78.37	78.92	86.21	186.73	30.69	67.73	52.9	4.98	28.34	17.25	-2.16633	5.9093e-07	6.96945e-06	down
gene-LOC119886699	LOC119886699	catechol O-methyltransferase B [Hippoglossus hippoglossus]	Catechol O-methyltransferase B OS=Danio rerio OX=7955 GN=comtb PE=2 SV=1;	O-methyltransferase;Methyltransferase domain;Methyltransferase domain	82.62	97.73	14.78	46.21	40.32	63	31.79	14.66	15.21	4.48	3.56	5.43	-2.61551	7.0876e-07	8.18111e-06	down
gene-LOC119886711	LOC119886711	prolargin [Perca flavescens]	Keratocan OS=Coturnix japonica OX=93934 GN=KERA PE=2 SV=1;	Leucine rich repeat;Leucine Rich repeats;BspA type Leucine rich repeat region	0.43	1.06	0.1	0.8	0.24	1.44	0.61	0.55	0.16	0.29	0.15	0.23	-1.43441	0.0127222	0.0366083	down
gene-LOC119886712	LOC119886712	laminin subunit beta-3 [Cottoperca gobio]	Laminin subunit beta-3 OS=Homo sapiens OX=9606 GN=LAMB3 PE=1 SV=1;	------	2.23	0.47	2.15	1.8	0.43	0.54	1.15	10.94	39.58	5.08	0.23	33.02	3.02008	0.00183105	0.00734469	up
gene-LOC119886730	LOC119886730	Uncharacterized protein [Dicentrarchus labrax]	Nuclear factor 7, ovary OS=Xenopus laevis OX=8355 PE=2 SV=1;	SPRY-associated domain;RING-type zinc-finger;B-box zinc finger;SPRY domain;zinc finger of C3HC4-type, RING;Zinc finger, C3HC4 type;Zinc finger, C3HC4 type;Zinc finger, C3HC4 type;Ring finger domain	0.37	0.8	0.92	1.01	0.17	0.49	3.23	7.07	7.19	5.03	1.72	11.11	2.83811	2.10947e-11	6.52004e-10	up
gene-LOC119886767	LOC119886767	NACHT, LRR and PYD domains-containing protein 12-like isoform X1 [Seriola lalandi dorsalis]	Protein NLRC3 OS=Mus musculus OX=10090 GN=Nlrc3 PE=1 SV=2;	------	11.91	10.96	3.25	14.58	18.77	4.2	5.52	11.8	6.77	7.36	7.99	7.19	-1.01111	0.00821817	0.0257114	down
gene-LOC119886774	LOC119886774	uncharacterized protein LOC115584141 isoform X2 [Sparus aurata]	------	Pentaxin family	212.45	306.66	298.21	387.39	522.78	501.35	58.55	70.82	77.58	46.49	32.92	36.67	-3.18315	5.22361e-29	2.11935e-26	down
gene-LOC119886812	LOC119886812	ADP-ribosylation factor 3-like isoform X2 [Gadus morhua]	ADP-ribosylation factor 3 OS=Bos taurus OX=9913 GN=ARF3 PE=2 SV=3;	ADP-ribosylation factor family;Signal recognition particle receptor beta subunit;Ras of Complex, Roc, domain of DAPkinase;Ras family;G-protein alpha subunit;Gtr1/RagA G protein conserved region;50S ribosome-binding GTPase	0.12	0.3	0.45	1.24	0.31	0	0.6	1.59	0.71	1.33	1.56	3.62	2.13139	0.00029716	0.00156398	up
gene-LOC119886849	LOC119886849	immunoglobulin delta heavy chain [Siniperca chuatsi]	Ig heavy chain V region 5A OS=Carassius auratus OX=7957 PE=4 SV=1;	------	5.35	1.11	0	3.04	0	11.43	0.32	0	1.03	0	0.38	0	-3.55223	0.00856376	0.026614	down
gene-LOC119886860	LOC119886860	rano class II histocompatibility antigen, B alpha chain-like isoform X1 [Sander lucioperca]	H-2 class II histocompatibility antigen, A-S alpha chain OS=Mus musculus OX=10090 GN=H2-Aa PE=1 SV=1;	Immunoglobulin C1-set domain;Immunoglobulin domain	1.61	2	0.74	2.5	2.84	2.81	0.97	0.97	1.13	0.69	0.28	1.1	-1.72385	1.27521e-06	1.3564e-05	down
gene-LOC119886876	LOC119886876	PREDICTED: keratin, type I cytoskeletal 18-like [Lates calcarifer]	Keratin, type I cytoskeletal 18 OS=Danio rerio OX=7955 GN=krt18 PE=1 SV=2;	Intermediate filament protein	114.05	225.37	69.76	115.15	97.69	181.45	71.7	93.11	53.88	64.69	127.69	71.4	-1.20133	1.1957e-06	1.28355e-05	down
gene-LOC119886883	LOC119886883	immunoglobulin heavy chain, partial [Dicentrarchus labrax]	Immunoglobulin heavy variable 3-33 OS=Homo sapiens OX=9606 GN=IGHV3-33 PE=1 SV=2;	------	3.43	0	6.17	2.99	0	16.97	0	9.51	0.14	0	0.99	0	-3.20742	0.011851	0.0345897	down
gene-LOC119886892	LOC119886892	hypothetical protein PFLUV_G00049200 [Perca fluviatilis]	Mitochondrial import receptor subunit TOM34 OS=Homo sapiens OX=9606 GN=TOMM34 PE=1 SV=2;	Tetratricopeptide repeat;Tetratricopeptide repeat;TPR repeat;Tetratricopeptide repeat;Tetratricopeptide repeat;Tetratricopeptide repeat;Tetratricopeptide repeat;Anaphase-promoting complex, cyclosome, subunit 3	4.42	5.96	11.62	12.37	13.22	3.59	2.52	4.33	4.22	1.92	4.88	2.39	-1.86768	9.22531e-07	1.0304e-05	down
gene-LOC119886903	LOC119886903	HLA class II histocompatibility antigen, DQ beta 1 chain-like isoform X1 [Sander lucioperca]	SLA class II histocompatibility antigen, DQ haplotype D beta chain OS=Sus scrofa OX=9823 PE=2 SV=1;	Immunoglobulin C1-set domain;Class II histocompatibility antigen, beta domain;CD80-like C2-set immunoglobulin domain	0.27	0.19	0	0	1.16	1.15	2.25	6.04	3.19	5.05	5.24	5.58	2.53098	0.000606692	0.0028875	up
gene-LOC119886911	LOC119886911	troponin T, cardiac muscle isoforms-like isoform X1 [Seriola lalandi dorsalis]	Troponin T, cardiac muscle OS=Bos taurus OX=9913 GN=TNNT2 PE=1 SV=3;	Troponin	0.35	0.27	0	0.08	0.28	0.72	0.11	0.17	0.07	0	0.05	0	-2.60726	0.0074435	0.0236079	down
gene-LOC119886914	LOC119886914	hypothetical protein PFLUV_G00047930 [Perca fluviatilis]	Troponin I, slow skeletal muscle OS=Mus musculus OX=10090 GN=Tnni1 PE=1 SV=3;	Troponin	3.29	3.68	1.37	3.22	1.25	3.89	0.3	0.34	0.38	0.24	0.34	0	-3.83654	8.25821e-15	4.77562e-13	down
gene-LOC119886926	LOC119886926	protein phosphatase 1 regulatory subunit 12B-like [Epinephelus lanceolatus]	Protein phosphatase 1 regulatory subunit 12B OS=Homo sapiens OX=9606 GN=PPP1R12B PE=1 SV=2;	cGMP-dependent protein kinase interacting domain	3.12	3.63	0.54	2.09	1.53	4.17	1.78	1.93	1.26	0.64	1.1	1	-1.41539	0.000976177	0.00432259	down
gene-LOC119886954	LOC119886954	PREDICTED: LOW QUALITY PROTEIN: inter-alpha-trypsin inhibitor heavy chain H3-like [Lates calcarifer]	Inter-alpha-trypsin inhibitor heavy chain H3 OS=Oryctolagus cuniculus OX=9986 GN=ITIH3 PE=2 SV=1;	Inter-alpha-trypsin inhibitor heavy chain C-terminus;Vault protein inter-alpha-trypsin domain;von Willebrand factor type A domain;von Willebrand factor type A domain;von Willebrand factor type A domain;vWA found in TerF C terminus	842.97	1358.52	188.59	549.47	488.36	690.73	404.68	262.33	307.02	272.74	185.99	480.83	-1.54376	1.88811e-05	0.000144554	down
gene-LOC119886959	LOC119886959	------	------	------	9.56	6.57	11.71	8.54	7.9	6.81	62.76	81.61	86.17	59.95	68.77	30.75	2.21944	3.67482e-17	3.01555e-15	up
gene-LOC119886971	LOC119886971	protein unc-119 homolog B-like [Gymnodraco acuticeps]	Protein unc-119 homolog B OS=Danio rerio OX=7955 GN=unc119b PE=1 SV=2;	GMP-PDE, delta subunit	0.2	0.31	0.12	0.25	0.18	0.42	1.37	2.4	1.48	1.83	1.2	1.09	2.17155	3.85136e-12	1.34769e-10	up
gene-LOC119886977	LOC119886977	hypothetical protein PFLUV_G00047460 [Perca fluviatilis]	Pre-miRNA 5'-monophosphate methyltransferase OS=Danio rerio OX=7955 GN=bcdin3d PE=3 SV=2;	Bicoid-interacting protein 3;Methyltransferase domain;Methyltransferase domain	1.96	1.27	1.61	0.91	1.62	2.26	4.32	5.4	4.21	5.83	6.12	5.76	1.20903	2.62398e-07	3.36925e-06	up
gene-LOC119887050	LOC119887050	immunoglobulin delta heavy chain [Siniperca chuatsi]	Ig heavy chain V region 5A OS=Carassius auratus OX=7957 PE=4 SV=1;	------	7.59	0	0	1.47	1.84	12.4	0.3	1.07	0	0	0.59	0	-3.7697	0.00416694	0.0146097	down
gene-LOC119887107	LOC119887107	meprin A subunit beta-like [Perca flavescens]	Meprin A subunit beta OS=Homo sapiens OX=9606 GN=MEP1B PE=1 SV=3;	Astacin	1.44	4	5.04	3.54	1.96	1.61	1.98	0.93	0.14	0.6	0	0.76	-2.47091	0.000214769	0.00118719	down
gene-LOC119887131	LOC119887131	carbonic anhydrase 1 isoform X1 [Cyclopterus lumpus]	Carbonic anhydrase 1 OS=Chionodraco hamatus OX=36188 GN=ca1 PE=1 SV=1;	------	1.68	0.32	0.6	1.63	1.04	1.27	4.27	2.87	1.92	1.97	3.32	4.5	1.02922	0.00827952	0.0258582	up
gene-LOC119887136	LOC119887136	Immunoglobulin heavy variable 3-53 [Collichthys lucidus]	Ig heavy chain V region 5A OS=Carassius auratus OX=7957 PE=4 SV=1;	------	5.42	2.47	1.39	3.31	1.01	0.83	1.21	0.3	0	0	0.28	0	-3.42558	0.000270088	0.00144267	down
gene-LOC119887161	LOC119887161	complement C3-like [Anabas testudineus]	Complement C3;	Macroglobulin domain MG1	1.99	4.02	0.35	0.41	0.3	1.14	0	0.39	0.29	0	0	0	-3.96209	0.000121457	0.000725782	down
gene-LOC119887189	LOC119887189	LOW QUALITY PROTEIN: receptor-type tyrosine-protein kinase FLT3 [Cyclopterus lumpus]	Receptor-type tyrosine-protein kinase FLT3 OS=Homo sapiens OX=9606 GN=FLT3 PE=1 SV=2;	Protein tyrosine and serine/threonine kinase;Protein kinase domain;Immunoglobulin I-set domain;Immunoglobulin domain;Immunoglobulin V-set domain;Immunoglobulin domain	1.5	3.75	0.69	3.69	3.15	5.14	0.73	1.35	1.07	0.83	1.28	1.92	-1.753	1.44521e-06	1.51034e-05	down
gene-LOC119887213	LOC119887213	complement C3-like [Sander lucioperca]	Complement C3;	A-macroglobulin TED domain;Alpha-2-macroglobulin family;Alpha-2-macroglobulin bait region domain;Macroglobulin domain MG4;Macroglobulin domain MG3;Anaphylotoxin-like domain	41.98	40.29	16.48	25.25	35	28.48	11.23	14.63	25.29	24.41	11.79	22.25	-1.37476	6.66244e-06	5.81529e-05	down
gene-LOC119887222	LOC119887222	hypothetical protein G5714_021916 [Onychostoma macrolepis]	------	------	0.42	0.56	0.27	0.18	0.33	0.16	1.15	1.57	0.35	1.91	0.54	0.82	1.24998	0.00975773	0.0295829	up
gene-LOC119887259	LOC119887259	PREDICTED: insulin-like growth factor-binding protein 1 [Stegastes partitus]	Insulin-like growth factor-binding protein 1 OS=Sus scrofa OX=9823 GN=IGFBP1 PE=3 SV=1;	Thyroglobulin type-1 repeat	22.92	52.3	39.5	42.09	61.94	41.42	217.23	172.88	331.2	402.63	182.88	256.39	2.12406	5.87557e-14	2.87065e-12	up
gene-LOC119887273	LOC119887273	immunoglobulin M heavy chain [Lateolabrax japonicus]	Immunoglobulin mu heavy chain OS=Homo sapiens OX=9606 PE=1 SV=2;	------	40.84	45.66	5.2	43.79	5.89	47.35	21.09	14.15	5.73	6.8	11.06	35.84	-1.45268	0.00715675	0.0228352	down
gene-LOC119887445	LOC119887445	------	------	------	1.55	6.4	2.64	0.85	5.6	2.72	2.8	10.21	7.08	13.31	6.93	13.9	1.24732	0.00536831	0.0180012	up
gene-LOC119887456	LOC119887456	bactericidal permeability-increasing protein-like [Epinephelus lanceolatus]	Bactericidal permeability-increasing protein OS=Homo sapiens OX=9606 GN=BPI PE=1 SV=4;	LBP / BPI / CETP family, C-terminal domain;LBP / BPI / CETP family, N-terminal domain	3.67	3.24	5.97	19.63	9.83	10.74	5.57	5.67	6.14	1.42	3.61	1.27	-1.62125	0.000741667	0.0034322	down
gene-LOC119887499	LOC119887499	lysine-specific demethylase 9-like [Sander lucioperca]	Lysine-specific demethylase 9 OS=Homo sapiens OX=9606 GN=RSBN1 PE=1 SV=2;	------	0.92	0.72	0.53	0.3	0.42	1.02	1.62	1.43	1.35	2.62	1.19	3.12	1.05611	0.00339521	0.0123479	up
gene-LOC119887500	LOC119887500	adenosine kinase isoform X1 [Larimichthys crocea]	Adenosine kinase OS=Homo sapiens OX=9606 GN=ADK PE=1 SV=2;	pfkB family carbohydrate kinase	3.6	5.82	3.94	5.51	5.42	4.98	2.34	2.4	1.51	2.1	2.64	1.25	-1.78062	1.42719e-18	1.38011e-16	down
gene-LOC119887507	LOC119887507	PREDICTED: 4-hydroxyphenylpyruvate dioxygenase-like protein [Lates calcarifer]	4-hydroxyphenylpyruvate dioxygenase-like protein OS=Rattus norvegicus OX=10116 GN=Hpdl PE=2 SV=1;	Glyoxalase/Bleomycin resistance protein/Dioxygenase superfamily;Glyoxalase/Bleomycin resistance protein/Dioxygenase superfamily	0.5	0.32	1.74	1.08	0.49	0.66	1.28	1.96	2.21	2.37	4.26	3.79	1.15555	0.0114393	0.0336226	up
gene-LOC119887535	LOC119887535	Beta-2-syntrophin 59 kDa dystrophin-associated protein A1 basic component 2 Syntrophin-3 [Larimichthys crocea]	Beta-2-syntrophin OS=Homo sapiens OX=9606 GN=SNTB2 PE=1 SV=1;	PH domain;PH domain	5.26	1.52	1.02	4.69	1.24	1.83	1.45	1.45	1.47	3.33	0.97	0.89	-1.46671	0.000891243	0.00399893	down
gene-LOC119887670	LOC119887670	immunoglobulin heavy chain [Siniperca chuatsi]	Immunoglobulin heavy variable 1-3 OS=Homo sapiens OX=9606 GN=IGHV1-3 PE=3 SV=1;	------	1.06	0	1.06	0	0.29	13.42	0	0	0	0	0	0	-6.05136	0.00119539	0.00513142	down
gene-LOC119887697	LOC119887697	BCL2/adenovirus E1B 19 kDa protein-interacting protein 2 isoform X2 [Cyclopterus lumpus]	BCL2/adenovirus E1B 19 kDa protein-interacting protein 2 OS=Mus musculus OX=10090 GN=Bnip2 PE=1 SV=2;	Bcl2-/adenovirus E1B nineteen kDa-interacting protein 2;Divergent CRAL/TRIO domain;CRAL/TRIO domain	2.98	0.65	2.48	1.77	0.52	1.23	6.38	1.72	1.31	13.69	7.39	8.8	1.47322	0.0105394	0.0314414	up
gene-LOC119887716	LOC119887716	tubulin alpha chain [Larimichthys crocea]	Tubulin alpha chain OS=Xenopus laevis OX=8355 GN=tuba PE=2 SV=2;	------	0.78	1.71	1.14	4.91	1.77	2.08	0	0	0.84	0	0	0	-4.20933	0.00402863	0.0142131	down
gene-LOC119887740	LOC119887740	neudesin isoform X1 [Maylandia zebra]	Neudesin OS=Bos taurus OX=9913 GN=NENF PE=2 SV=1;	Cytochrome b5-like Heme/Steroid binding domain	8.18	12.4	7.94	8.75	12.38	26.75	37.12	46.14	45.4	31.39	33.86	44.52	1.14931	0.000268768	0.00143694	up
gene-LOC119887749	LOC119887749	uncharacterized protein C1orf131 homolog [Sparus aurata]	Uncharacterized protein C1orf131 OS=Homo sapiens OX=9606 GN=C1orf131 PE=1 SV=4;	Domain of unknown function	3.62	3.1	4.82	3.59	3.66	3.34	7.16	10.7	10.71	14.5	14.01	13.52	1.14952	8.43531e-07	9.51985e-06	up
gene-LOC119887763	LOC119887763	pleckstrin homology domain-containing family H member 1 [Larimichthys crocea]	Pleckstrin homology domain-containing family H member 1 OS=Danio rerio OX=7955 GN=plekhh1 PE=2 SV=1;	MyTH4 domain;PH domain;FERM central domain;PH domain;Pleckstrin homology domain	0.72	1.56	0.27	1.05	0.52	1.34	0.92	0.9	0.48	0.46	0.49	0.3	-1.05127	0.00572626	0.0190046	down
gene-LOC119887769	LOC119887769	PREDICTED: LOW QUALITY PROTEIN: hemicentin-1-like [Lates calcarifer]	Immunoglobulin alpha-2 heavy chain OS=Homo sapiens OX=9606 PE=1 SV=2;	Immunoglobulin C1-set domain;Immunoglobulin domain;CD80-like C2-set immunoglobulin domain;Immunoglobulin domain;Immunoglobulin I-set domain;Immunoglobulin V-set domain;Pre-T-cell antigen receptor	50.57	41.49	8.04	42.11	20.86	46.86	24.99	16.73	12.49	8.02	42.85	7.11	-1.28996	0.00350395	0.012684	down
gene-LOC119887771	LOC119887771	------	------	------	2.35	1.13	0.96	4.17	4.13	2.33	11.31	14.08	14.89	18.53	23.21	7.26	2.07656	7.1656e-08	1.06843e-06	up
gene-LOC119887772	LOC119887772	PREDICTED: purine nucleoside phosphorylase-like [Stegastes partitus]	Purine nucleoside phosphorylase OS=Bos taurus OX=9913 GN=PNP PE=1 SV=3;	------	1.38	1.17	0.87	0.36	1.15	1.25	5.92	6.09	1.81	6.74	2.8	2.08	1.54383	0.000362633	0.00184765	up
gene-LOC119887807	LOC119887807	P2X purinoceptor 7-like [Myripristis murdjan]	------	------	1.52	1.9	1.69	1.48	1.32	1.32	4.55	2.89	5.47	3.3	5.87	4.44	1.04322	0.000403757	0.00202792	up
gene-LOC119887810	LOC119887810	Fc receptor-like protein 5 [Astatotilapia calliptera]	Leukocyte immunoglobulin-like receptor subfamily A member 6 OS=Pan troglodytes OX=9598 GN=LILRA6 PE=2 SV=1;	------	0.13	0.13	0.1	0.3	0.17	0.38	0.06	0.09	0.04	0.05	0.11	0.1	-1.90108	5.25471e-05	0.000350433	down
gene-LOC119887826	LOC119887826	PREDICTED: protein NLRC3-like [Lates calcarifer]	Protein NLRC3 OS=Mus musculus OX=10090 GN=Nlrc3 PE=1 SV=2;	------	0.27	1.14	0.73	0.59	0.63	1.04	2.29	1.38	2.41	2.16	1.87	3.35	1.15462	0.00035477	0.00181513	up
gene-LOC119887877	LOC119887877	26S proteasome non-ATPase regulatory subunit 1-like [Astyanax mexicanus]	26S proteasome non-ATPase regulatory subunit 1 OS=Homo sapiens OX=9606 GN=PSMD1 PE=1 SV=2;	Proteasome/cyclosome repeat	0.03	0.14	0.06	0.16	0.12	0.11	0.16	0.68	0.58	0.62	0.43	0.65	1.84483	0.000494289	0.00241953	up
gene-LOC119887951	LOC119887951	hypoxia up-regulated protein 1 [Seriola dumerili]	Hypoxia up-regulated protein 1 OS=Danio rerio OX=7955 GN=hyou1 PE=2 SV=1;	------	1.28	1.92	2.85	4.75	2.14	2.63	6.3	2.89	6.32	5.26	8.82	4.5	1.15776	0.000342479	0.00176503	up
gene-LOC119888099	LOC119888099	putative major facilitator superfamily domain-containing protein 3 [Scophthalmus maximus]	Annexin A1 OS=Cavia cutleri OX=10144 GN=ANXA1 PE=1 SV=1;	Annexin	104.46	237.42	34.16	107.06	71.51	216.66	62.18	68.42	36.78	32.23	64.83	65.74	-1.65952	2.77421e-06	2.68828e-05	down
gene-LOC119888122	LOC119888122	------	------	------	0.27	1.03	0	0.47	0.59	0.66	1.21	11.41	9.44	7.55	6.58	6.87	3.21676	1.89282e-09	3.94917e-08	up
gene-LOC119888142	LOC119888142	uncharacterized protein LOC117260659 [Epinephelus lanceolatus]	------	Secreted Novel AID/APOBEC-like Deaminase 3;APOBEC-like N-terminal domain	203.79	156.56	123.5	140.19	242.28	304.99	32.58	35.88	58.48	29.4	9.27	16.16	-3.12568	1.43549e-16	1.0679e-14	down
gene-LOC119888143	LOC119888143	uncharacterized protein LOC115568689 [Sparus aurata]	------	Secreted Novel AID/APOBEC-like Deaminase 3;APOBEC-like N-terminal domain	157.43	148.29	67.41	96.45	121.35	201.16	75.7	104.41	115.1	78.97	46.05	81.53	-1.11997	1.96957e-05	0.000149953	down
gene-LOC119888216	LOC119888216	phospholipid phosphatase-related protein type 3-like isoform X1 [Anarrhichthys ocellatus]	Phospholipid phosphatase-related protein type 3 OS=Rattus norvegicus OX=10116 GN=Plppr3 PE=2 SV=1;	------	0.11	0.16	0.14	0	0.2	0.12	0.84	0.86	1.07	0.54	0.74	0.99	2.28815	2.78802e-07	3.54359e-06	up
gene-LOC119888246	LOC119888246	------	------	------	1.29	0.1	0.31	0.17	0.19	0.09	2.17	5.07	1.4	7.72	0.44	4.59	1.96761	0.000370925	0.00188578	up
gene-LOC119888252	LOC119888252	PREDICTED: probable pancreatic secretory proteinase inhibitor [Lates calcarifer]	Probable pancreatic secretory proteinase inhibitor OS=Anguilla anguilla OX=7936 PE=1 SV=1;	Kazal-type serine protease inhibitor domain;Kazal-type serine protease inhibitor domain	22.42	10.29	0	4.11	1.73	4.8	1.21	0.09	0.33	0.61	0.27	0.62	-4.23919	1.72432e-06	1.76406e-05	down
gene-LOC119888256	LOC119888256	PREDICTED: Na(+)/H(+) exchange regulatory cofactor NHE-RF2 [Paralichthys olivaceus]	N;	------	1.48	1.74	0.44	1.13	0.96	1.06	2.91	4.38	3.12	3.29	1.15	3.92	1.003	0.00264079	0.0100447	up
gene-LOC119888388	LOC119888388	tripartite motif-containing protein 16-like isoform X2 [Maylandia zebra]	Tripartite motif-containing protein 16 OS=Mus musculus OX=10090 GN=Trim16 PE=1 SV=2;	------	0.18	0.35	0.73	1.3	2.18	0.68	0.07	0.3	0.68	0.15	0	0	-2.62047	0.0025119	0.00962509	down
gene-LOC119888392	LOC119888392	tetraspanin-33-like [Cottoperca gobio]	Tetraspanin-33 OS=Bos taurus OX=9913 GN=TSPAN33 PE=1 SV=1;	Tetraspanin family	1.71	3.64	1.29	3.26	3.91	3.7	0.97	1.29	1.64	1.09	0.27	0.86	-1.95365	1.4419e-07	1.97659e-06	down
gene-LOC119888494	LOC119888494	sterile alpha motif domain-containing protein 9-like [Trematomus bernacchii]	Sterile alpha motif domain-containing protein 9-like OS=Homo sapiens OX=9606 GN=SAMD9L PE=1 SV=2;	SAM domain	0.2	0.13	0.34	0.31	0.52	0.47	0.79	0.56	2.54	1.29	0.32	1.34	1.34033	0.0162892	0.0447877	up
gene-LOC119888495	LOC119888495	antithrombin-III [Larimichthys crocea]	Antithrombin-III OS=Mus musculus OX=10090 GN=Serpinc1 PE=1 SV=1;	Serpin	29.05	30.3	16.2	22.84	19.13	22.87	12.03	15.67	10.55	12.6	12.37	16.44	-1.30424	1.52321e-14	8.41449e-13	down
gene-LOC119888499	LOC119888499	PREDICTED: LOW QUALITY PROTEIN: non-histone chromosomal protein HMG-14A-like [Stegastes partitus]	------	HMG14 and HMG17	178.34	184.29	97.77	181.43	128.97	145.76	89.54	81.25	47.57	53	55.29	41.7	-1.79828	1.84494e-16	1.34785e-14	down
gene-LOC119888503	LOC119888503	------	------	------	0.64	0.66	0.32	0.31	0.49	0.64	1.09	1.34	2.9	1.83	0.73	1.68	1.19409	0.00101843	0.0044799	up
gene-LOC119888509	LOC119888509	PREDICTED: LOW QUALITY PROTEIN: dedicator of cytokinesis protein 2 [Lates calcarifer]	Dedicator of cytokinesis protein 2 OS=Homo sapiens OX=9606 GN=DOCK2 PE=1 SV=2;	DOCK N-terminus;Dock homology region 2;C2 domain in Dock180 and Zizimin proteins;Variant SH3 domain	10.54	12.33	11.56	17.5	14.97	14.12	9.83	9.75	7.28	4.59	8.82	7.08	-1.26767	2.75587e-11	8.27648e-10	down
gene-LOC119888539	LOC119888539	endoplasmic reticulum-Golgi intermediate compartment protein 1 [Sparus aurata]	Endoplasmic reticulum-Golgi intermediate compartment protein 1 OS=Danio rerio OX=7955 GN=ergic1 PE=2 SV=1;	------	3.87	5.27	13.89	12.44	9.7	7.41	19.19	26.07	26.17	35.72	37	19.14	1.10313	0.000981049	0.00433725	up
gene-LOC119888584	LOC119888584	uncharacterized protein LOC109139202 [Larimichthys crocea]	------	------	3.83	8.16	2.35	2.82	5.27	7.07	2.45	2.73	2.47	2.71	1.01	1.17	-1.67071	3.08896e-06	2.95883e-05	down
gene-LOC119888586	LOC119888586	hypothetical protein PFLUV_G00121990, partial [Perca fluviatilis]	------	Small cytokines	108.49	116.74	51.13	165.5	119.04	142.46	86.95	68.39	58.1	48.87	20.36	61.57	-1.47594	3.33917e-06	3.17371e-05	down
gene-LOC119888587	LOC119888587	hypothetical protein PFLUV_G00121990, partial [Perca fluviatilis]	------	Small cytokines	26.13	27.4	10.59	95.81	20.11	33.5	10.58	19.17	19.94	39.69	27.69	26.45	-1.02124	0.0180434	0.0487706	down
gene-LOC119888589	LOC119888589	A disintegrin and metalloproteinase with thrombospondin motifs 2-like [Cyclopterus lumpus]	A disintegrin and metalloproteinase with thrombospondin motifs 2 OS=Bos taurus OX=9913 GN=ADAMTS2 PE=1 SV=1;	Reprolysin family propeptide;Thrombospondin type 1 domain;Thrombospondin type 1 domain;ADAM-TS Spacer 1;Reprolysin;ADAM cysteine-rich domain;Metallo-peptidase family M12;Spondin-like TSP1 domain;Metallo-peptidase family M12B Reprolysin-like;Metallo-peptidase family M12B Reprolysin-like;Metallo-peptidase family M12B Reprolysin-like;Matrixin	0.37	1.13	0.11	0.6	0.2	0.91	0.13	0.21	0.06	0.04	0.07	0.1	-2.86851	3.72048e-08	5.87836e-07	down
gene-LOC119888590	LOC119888590	uncharacterized protein LOC117267886 [Epinephelus lanceolatus]	------	------	37.41	45.33	61.29	59.83	112.92	106.33	11.55	19.17	20.71	8.99	1.45	4.85	-2.96579	2.64812e-10	6.58639e-09	down
gene-LOC119888599	LOC119888599	uncharacterized protein si:ch211-188c18.1 isoform X1 [Epinephelus lanceolatus]	------	Immunoglobulin V-set domain;Immunoglobulin domain	10.73	10.71	3.26	8.76	7.87	10.34	6.71	4.79	4.7	2.81	3.22	8.58	-1.21699	0.000142254	0.0008313	down
gene-LOC119888605	LOC119888605	MHC II invariant chain [Siniperca chuatsi]	H-2 class II histocompatibility antigen gamma chain OS=Rattus norvegicus OX=10116 GN=Cd74 PE=1 SV=2;	CLIP, MHC2 interacting;Class II MHC-associated invariant chain trimerisation domain;Thyroglobulin type-1 repeat	2130.4	3281.26	1321.21	4796.06	3015.02	3125.42	1612.4	1605.94	1318.95	873.47	815.83	1086.96	-1.71535	4.88174e-11	1.39082e-09	down
gene-LOC119888608	LOC119888608	HMG domain-containing protein 3 HMG box-containing protein 3 Protein SMF [Larimichthys crocea]	HMG domain-containing protein 3 OS=Homo sapiens OX=9606 GN=HMGXB3 PE=2 SV=2;	CxC4 like cysteine cluster associated with KDZ transposases;HMG-box domain;HMG	0.71	0.76	0.28	1.03	0.92	0.9	2.1	2.77	2.29	2.11	2.41	2.07	1.11075	1.00785e-07	1.44897e-06	up
gene-LOC119888609	LOC119888609	PREDICTED: LOW QUALITY PROTEIN: macrophage colony-stimulating factor 1 receptor [Lates calcarifer]	Macrophage colony-stimulating factor 1 receptor 1 OS=Takifugu rubripes OX=31033 GN=csf1r1 PE=3 SV=1;	Protein tyrosine and serine/threonine kinase;Protein kinase domain;Immunoglobulin domain;Immunoglobulin I-set domain;Immunoglobulin domain;Immunoglobulin domain;CD80-like C2-set immunoglobulin domain	21.21	35.23	19.23	44.8	33.1	27.49	19.76	14.66	13.13	3.86	10.15	12.43	-1.72663	2.87123e-08	4.62113e-07	down
gene-LOC119888611	LOC119888611	homeobox protein CDX-1a [Epinephelus lanceolatus]	Homeobox protein CDX-1 OS=Gallus gallus OX=9031 GN=CDX1 PE=2 SV=2;	Homeodomain	0.32	0.35	0.36	0.52	0.59	1.05	1.75	2.52	1.66	1.82	1.57	1.34	1.27019	2.24041e-05	0.000167295	up
gene-LOC119888635	LOC119888635	hypothetical protein PFLUV_G00122330 [Perca fluviatilis]	------	Negative regulator of p53/TP53	4.56	5.1	1.07	2.49	2.68	3.55	3.39	2.23	1.34	1.05	1.61	1.7	-1.23713	0.00052714	0.00255565	down
gene-LOC119888664	LOC119888664	Androgen receptor Dihydrotestosterone receptor Nuclear receptor subfamily 3 group C member 4 [Larimichthys crocea]	Androgen receptor;	Ligand-binding domain of nuclear hormone receptor;Zinc finger, C4 type	6.17	9.06	4.74	8.56	5.86	7.67	4.99	5.75	4.84	4.14	3.2	4.56	-1.02335	3.37755e-09	6.72193e-08	down
gene-LOC119888689	LOC119888689	protocadherin Fat 4 [Seriola dumerili]	Protocadherin Fat 4 OS=Homo sapiens OX=9606 GN=FAT4 PE=1 SV=2;	Cadherin domain;Cadherin-like;Laminin G domain;Laminin G domain;EGF-like domain;Calcium-binding EGF domain;Human growth factor-like EGF	0.54	1.65	0.43	0.93	0.68	0.87	0.9	0.61	0.43	0.26	0.71	0.57	-1.0052	0.00166492	0.00677865	down
gene-LOC119888709	LOC119888709	UPF0449 protein C19orf25 homolog isoform X1 [Notolabrus celidotus]	UPF0449 protein C19orf25 OS=Homo sapiens OX=9606 GN=C19orf25 PE=1 SV=2;	Uncharacterised protein family UPF0449	8.38	9	11.96	12.78	5.89	8.57	22.41	22.07	16.28	26.13	55	21.18	1.00402	0.00086969	0.00391503	up
gene-LOC119888721	LOC119888721	uncharacterized protein LOC114549216 isoform X1 [Perca flavescens]	Protein CIP2A OS=Homo sapiens OX=9606 GN=CIP2A PE=1 SV=2;	------	2.32	3.53	1.47	0.49	2.35	2.97	6.1	3.62	11.24	7.8	3.4	13.66	1.35508	0.00500792	0.0170106	up
gene-LOC119888723	LOC119888723	NACHT domain- and WD repeat-containing protein 1-like [Cottoperca gobio]	NACHT domain- and WD repeat-containing protein 1 OS=Homo sapiens OX=9606 GN=NWD1 PE=1 SV=3;	NACHT domain;WD domain, G-beta repeat;AAA ATPase domain;Domain of unknown function;AAA domain	2.51	1.65	1.42	1.31	1.17	1.89	5.96	4.82	2.53	4.15	2.51	7.01	1.07042	0.00118409	0.00509417	up
gene-LOC119888733	LOC119888733	hypothetical protein F7725_028338 [Dissostichus mawsoni]	NACHT domain- and WD repeat-containing protein 1 OS=Homo sapiens OX=9606 GN=NWD1 PE=1 SV=3;	------	0.49	0.19	0.07	0	0.18	0.32	1.24	1.3	0.92	1.6	0.99	2.12	2.19738	5.15848e-05	0.000344959	up
gene-LOC119888763	LOC119888763	antithrombin-III [Larimichthys crocea]	Antithrombin-III OS=Mus musculus OX=10090 GN=Serpinc1 PE=1 SV=1;	Serpin	679.44	817.81	360.71	507.64	566.59	548.56	237.27	301.31	279.05	306.28	279.69	453.89	-1.34862	1.85603e-11	5.76731e-10	down
gene-LOC119888909	LOC119888909	hypothetical protein FQN60_010354 [Etheostoma spectabile]	Serine/threonine-protein phosphatase 2A catalytic subunit alpha isoform OS=Bos taurus OX=9913 GN=PPP2CA PE=1 SV=1;	Calcineurin-like phosphoesterase	1.66	1.28	0.38	1.09	0.94	1.52	0.89	0.61	0.58	0.16	0.07	0.36	-1.80927	0.000394587	0.00199001	down
gene-LOC119888938	LOC119888938	small integral membrane protein 32 [Sander lucioperca]	Small integral membrane protein 32 OS=Homo sapiens OX=9606 GN=SMIM32 PE=3 SV=1;	------	0.59	3.45	1.23	1.83	0.4	1.34	0.86	0.86	0.16	0.1	0.49	0.27	-2.15711	0.000171983	0.000979009	down
gene-LOC119888966	LOC119888966	complement C1q tumor necrosis factor-related protein 2-like [Cottoperca gobio]	Complement C1q tumor necrosis factor-related protein 2 OS=Homo sapiens OX=9606 GN=C1QTNF2 PE=1 SV=1;	C1q domain;Collagen triple helix repeat	0.67	0.94	0.21	0.35	0.49	1.2	0.3	0.27	0.09	0	0.16	0	-2.68564	7.79455e-05	0.000494156	down
gene-LOC119889040	LOC119889040	tripartite motif-containing protein 16-like [Maylandia zebra]	Tripartite motif-containing protein 16 OS=Mus musculus OX=10090 GN=Trim16 PE=1 SV=2;	SPRY-associated domain;zinc finger of C3HC4-type, RING;RING-type zinc-finger;Zinc finger, C3HC4 type;B-box zinc finger;Zinc finger, C3HC4 type;Zinc finger, C3HC4 type;SPRY domain;Ring finger domain;zinc-RING finger domain;zinc RING finger of MSL2	7.23	12.08	7.09	10.44	7.25	14.63	3.62	6.63	2.53	4.65	1.71	2.94	-1.89523	1.00782e-11	3.27576e-10	down
gene-LOC119889044	LOC119889044	hypothetical protein PFLUV_G00121770 [Perca fluviatilis]	Down syndrome cell adhesion molecule homolog OS=Gallus gallus OX=9031 GN=DSCAM PE=1 SV=3;	Fibronectin type III domain;Immunoglobulin V-set domain;Immunoglobulin I-set domain;Immunoglobulin domain;Immunoglobulin domain	18.27	30.31	4.81	36.22	7.52	18.64	14.67	6.71	4.83	2.04	5.68	7.6	-1.90034	5.8079e-05	0.000382137	down
gene-LOC119889164	LOC119889164	------	------	------	0.27	0.37	0.11	0.2	0.2	0.44	0.65	2.16	0.94	1.5	1.07	0.95	1.43924	3.35971e-05	0.000238568	up
gene-LOC119889187	LOC119889187	PREDICTED: cytokine-dependent hematopoietic cell linker-like isoform X2 [Lates calcarifer]	Cytokine-dependent hematopoietic cell linker OS=Mus musculus OX=10090 GN=Clnk PE=1 SV=1;	SH2 domain	2.55	3.73	0.74	2.47	2.83	3.29	1.83	2.44	1.5	1.38	0.9	2.12	-1.08221	0.000782136	0.00358108	down
gene-LOC119889190	LOC119889190	PREDICTED: alpha-1A adrenergic receptor-like [Lates calcarifer]	Alpha-1B adrenergic receptor;	------	1.1	1.25	0.6	0.69	1.28	0.85	0.69	0.52	0.61	0.63	0.85	0.21	-1.19468	0.000305404	0.00160051	down
gene-LOC119889212	LOC119889212	MRN complex-interacting protein isoform X1 [Epinephelus lanceolatus]	MRN complex-interacting protein OS=Danio rerio OX=7955 GN=mrnip PE=2 SV=1;	MRN-interacting protein	1.13	0.36	1.26	0.6	1.49	1.47	0.24	0.6	0.19	0.05	0.48	0.21	-2.39559	9.14682e-06	7.68445e-05	down
gene-LOC119889285	LOC119889285	PREDICTED: peroxisomal membrane protein PMP34-like isoform X1 [Lates calcarifer]	Peroxisomal membrane protein PMP34 OS=Mus musculus OX=10090 GN=Slc25a17 PE=1 SV=1;	Mitochondrial carrier protein	2.2	1.65	2.5	2.62	2.62	3.4	0.81	0.99	1.61	1.04	1.79	1.49	-1.44633	1.31256e-08	2.30513e-07	down
gene-LOC119889319	LOC119889319	protocadherin beta-16-like isoform X34 [Sparus aurata]	Protocadherin beta-16 OS=Homo sapiens OX=9606 GN=PCDHB16 PE=1 SV=3;	------	0.25	0.41	0.46	0.4	0.71	0.59	1.03	1.5	0.99	1.79	1.52	1.13	1.00191	0.00025964	0.00139422	up
gene-LOC119889328	LOC119889328	sphingosine 1-phosphate receptor 1 [Epinephelus lanceolatus]	Sphingosine 1-phosphate receptor 1 OS=Danio rerio OX=7955 GN=s1pr1 PE=2 SV=2;	7 transmembrane receptor	0.15	0.07	0.1	0.15	0.2	0.2	0.71	0.82	1.21	0.68	0.39	1.65	2.18211	2.78686e-07	3.54359e-06	up
gene-LOC119889331	LOC119889331	PREDICTED: excitatory amino acid transporter 5-like [Lates calcarifer]	Excitatory amino acid transporter 5 OS=Homo sapiens OX=9606 GN=SLC1A7 PE=2 SV=2;	Sodiu	0.14	0.3	0.14	0.09	0.08	0.13	1.66	1.15	0.89	0.75	1.34	1.36	2.55118	1.443e-10	3.77431e-09	up
gene-LOC119889405	LOC119889405	SH2 domain-containing protein 1A-like [Epinephelus lanceolatus]	SH2 domain-containing protein 1A OS=Homo sapiens OX=9606 GN=SH2D1A PE=1 SV=1;	SH2 domain	8.34	7.06	2.12	6.07	5.03	8.42	4.05	2.22	3.69	1.88	1.89	4.85	-1.43686	4.66568e-05	0.000317286	down
gene-LOC119889411	LOC119889411	------	------	------	0.37	0.58	2.41	0.1	2.42	2.53	0.29	0.26	0.2	0.25	0.03	0.09	-3.41667	2.42212e-06	2.39667e-05	down
gene-LOC119889423	LOC119889423	hepatitis A virus cellular receptor 1 homolog isoform X1 [Sander lucioperca]	T-cell immunoglobulin and mucin domain-containing protein 4 OS=Homo sapiens OX=9606 GN=TIMD4 PE=1 SV=2;	Immunoglobulin V-set domain;Immunoglobulin domain;Immunoglobulin domain	0.23	0.63	0.57	1.34	0.82	1.56	0.58	0.33	0.04	0.09	0.17	0.21	-2.30812	8.97328e-05	0.000559151	down
gene-LOC119889424	LOC119889424	serine protease inhibitor Kazal-type 1-like [Sparus aurata]	Serine protease inhibitor Kazal-type 1 OS=Sus scrofa OX=9823 GN=SPINK1 PE=1 SV=1;	Kazal-type serine protease inhibitor domain;Kazal-type serine protease inhibitor domain	94	90.15	150.79	48.13	10.42	108.22	417.29	560.62	256.57	263.13	176.95	126.51	1.28565	0.00958847	0.029176	up
gene-LOC119889505	LOC119889505	uncharacterized protein C20orf85 homolog [Sander lucioperca]	Uncharacterized protein C20orf85 homolog OS=Mus musculus OX=10090 PE=2 SV=2;	Normal lung function maintenance, Low in Lung Cancer 1 protein	0.3	0.44	0	0	0.2	0.09	0.78	4.39	2.84	0.26	1.1	2.55	3.08677	0.000298068	0.0015677	up
gene-LOC119889506	LOC119889506	HLA class II histocompatibility antigen, DQ beta 1 chain-like isoform X1 [Sander lucioperca]	SLA class II histocompatibility antigen, DQ haplotype D beta chain OS=Sus scrofa OX=9823 PE=2 SV=1;	Immunoglobulin C1-set domain;Class II histocompatibility antigen, beta domain;CD80-like C2-set immunoglobulin domain	1.55	2.73	1.26	1.68	1.78	1.97	4.82	18.09	4.94	7.22	7.97	6.48	1.44491	1.22265e-05	9.88342e-05	up
gene-LOC119889541	LOC119889541	protein phosphatase 1K, mitochondrial [Sparus aurata]	Protein phosphatase 1K, mitochondrial OS=Homo sapiens OX=9606 GN=PPM1K PE=1 SV=1;	Protein phosphatase 2C;Protein phosphatase 2C	4.71	3.76	4.21	3.25	4.55	4.34	16.66	14.8	31.81	24.93	12.54	29.85	1.90861	1.32668e-11	4.23538e-10	up
gene-LOC119889573	LOC119889573	centriolar coiled-coil protein of 110 kDa isoform X2 [Sander lucioperca]	Centriolar coiled-coil protein of 110 kDa OS=Homo sapiens OX=9606 GN=CCP110 PE=1 SV=3;	Calcium-dependent calmodulin binding	0.17	0.25	0.2	0.14	0.08	0.21	0.24	1.31	0.36	0.84	0.83	0.82	1.52926	0.00015417	0.000890219	up
gene-LOC119889612	LOC119889612	hypothetical protein PFLUV_G00176680 [Perca fluviatilis]	Dynein assembly factor 5, axonemal OS=Homo sapiens OX=9606 GN=DNAAF5 PE=1 SV=4;	HEAT repeats;Vacuolar 14 Fab1-binding region;CLASP N terminal;HEAT-like repeat;TATA-binding protein interacting	1.11	1.63	1.28	2.18	0.91	1.27	3.39	5.3	2.22	4.97	4.52	3.96	1.03541	3.37924e-05	0.000239371	up
gene-LOC119889623	LOC119889623	PREDICTED: LOW QUALITY PROTEIN: proprotein convertase subtilisin/kexin type 5-like [Lates calcarifer]	Proprotein convertase subtilisin/kexin type 5 OS=Homo sapiens OX=9606 GN=PCSK5 PE=1 SV=4;	------	0.53	0.42	0.18	0.2	0.17	0.52	0.16	0.03	0.01	0.02	0.08	0.15	-2.60599	6.37751e-05	0.000414698	down
gene-LOC119889624	LOC119889624	protein prune homolog 2 isoform X1 [Larimichthys crocea]	Protein prune homolog 2 OS=Homo sapiens OX=9606 GN=PRUNE2 PE=1 SV=3;	Bcl2-/adenovirus E1B nineteen kDa-interacting protein 2;Divergent CRAL/TRIO domain;CRAL/TRIO domain	0.3	0.23	0.15	0.25	0.24	0.59	0.04	0.14	0.22	0.29	0.18	0.04	-1.39493	0.00856964	0.0266252	down
gene-LOC119889661	LOC119889661	uncharacterized protein LOC117268682 [Epinephelus lanceolatus]	------	------	0.07	0.05	0.1	0.29	0.1	0.18	0.72	0.69	0.31	0.39	0.48	0.68	1.57229	7.75854e-05	0.000492403	up
gene-LOC119889710	LOC119889710	leukotriene B4 receptor 1-like [Cyclopterus lumpus]	Leukotriene B4 receptor 1 OS=Bos taurus OX=9913 GN=LTB4R PE=2 SV=1;	------	1.38	1.81	2.1	3.16	3.86	3.71	0.28	0.8	0.78	0.5	0.16	0.2	-3.03526	3.26482e-13	1.41953e-11	down
gene-LOC119889804	LOC119889804	AT-rich interactive domain-containing protein 3B-like isoform X2 [Epinephelus lanceolatus]	AT-rich interactive domain-containing protein 3B OS=Homo sapiens OX=9606 GN=ARID3B PE=1 SV=2;	ARID/BRIGHT DNA binding domain	0.45	0.93	1.91	0.69	0.54	2.93	2.25	3.85	1.36	4.5	4.71	7.69	1.198	0.0124398	0.0359778	up
gene-LOC119889805	LOC119889805	uncharacterized protein LOC104920765 isoform X1 [Larimichthys crocea]	Synaptotagmin-4 OS=Mus musculus OX=10090 GN=Syt4 PE=1 SV=2;	C2 domain	0.26	0.31	0.14	0.19	0.17	0.3	0.21	0.08	0.02	0.05	0.23	0.02	-1.66668	0.0052822	0.0177738	down
gene-LOC119889853	LOC119889853	aminopeptidase N-like [Etheostoma spectabile]	Aminopeptidase N OS=Bos taurus OX=9913 GN=ANPEP PE=2 SV=4;	ERAP1-like C-terminal domain;Peptidase family M1 domain;Peptidase M1 N-terminal domain	1.65	4.91	2.18	2.9	3.37	3.4	1.15	1.07	0.91	0.81	0.9	0.67	-2.20321	4.23815e-20	4.9385e-18	down
gene-LOC119889854	LOC119889854	PREDICTED: aminopeptidase Ey-like [Lates calcarifer]	Aminopeptidase Ey OS=Gallus gallus OX=9031 GN=ANPEP PE=1 SV=2;	ERAP1-like C-terminal domain;Peptidase family M1 domain;Peptidase M1 N-terminal domain	1.42	2.59	1.92	0.81	1.07	1.49	0.48	0.42	0.18	0.29	0.08	0.14	-3.06975	4.99331e-13	2.10433e-11	down
gene-LOC119889859	LOC119889859	DNA-binding protein RFX7 [Larimichthys crocea]	DNA-binding protein RFX7 OS=Homo sapiens OX=9606 GN=RFX7 PE=1 SV=1;	RFX5 N-terminal domain;RFX DNA-binding domain;Poxvirus D5 protein-like	0.28	0.44	0.09	0.19	0.13	0.4	0.17	0.04	0.06	0.09	0.06	0.06	-2.08548	8.53906e-06	7.24173e-05	down
gene-LOC119889870	LOC119889870	adhesion G-protein coupled receptor G1-like isoform X1 [Cottoperca gobio]	Adhesion G-protein coupled receptor G2 OS=Homo sapiens OX=9606 GN=ADGRG2 PE=1 SV=2;	7 transmembrane receptor;GPCR proteolysis site, GPS, motif	0.22	0.26	0.09	2.39	0.72	1.41	0.97	5.57	2.78	6.11	0.99	2.71	1.44675	0.00179767	0.00723069	up
gene-LOC119889880	LOC119889880	protein phosphatase 1 regulatory subunit 3E-like [Amphiprion ocellaris]	Protein phosphatase 1 regulatory subunit 3D OS=Homo sapiens OX=9606 GN=PPP1R3D PE=1 SV=1;	Carbohydrate/starch-binding module;Starch/carbohydrate-binding module	1.84	1.94	1.13	0.89	1.15	1.76	3.43	9.26	4.61	4.33	1.31	4.66	1.15041	0.00121811	0.00521837	up
gene-LOC119889889	LOC119889889	PREDICTED: uncharacterized protein KIAA0895-like homolog isoform X1 [Lates calcarifer]	Uncharacterized protein KIAA0895-like OS=Mus musculus OX=10090 GN=Kiaa0895l PE=2 SV=1;	Domain of unknown function	1.97	1.3	3.27	2.79	2.35	1.87	3.52	4.99	3.73	7.56	17.22	7.37	1.1638	0.00313423	0.0115483	up
gene-LOC119889904	LOC119889904	switch-associated protein 70 [Sparus aurata]	Switch-associated protein 70 OS=Mus musculus OX=10090 GN=Swap70 PE=1 SV=2;	------	0.97	1.42	0.15	1.35	0.75	1.12	0.5	1.01	0.56	0.06	0.5	0.18	-1.42723	0.0174451	0.0474121	down
gene-LOC119889908	LOC119889908	Transmembrane protein 100 [Collichthys lucidus]	------	Transmembrane protein 100	2.01	4.27	1.04	3	2.59	4.41	1.12	1.67	0.79	0.79	0.98	0.61	-1.99237	2.64374e-11	7.99123e-10	down
gene-LOC119889935	LOC119889935	PREDICTED: cytochrome P450 2K1-like [Lates calcarifer]	Cytochrome P450 2K1 OS=Oncorhynchus mykiss OX=8022 GN=cyp2k1 PE=2 SV=1;	Cytochrome P450	41.89	35.93	12.13	14.28	21.89	27.75	13.95	7.16	7.18	2.25	1.88	6	-2.49949	9.99626e-08	1.43804e-06	down
gene-LOC119889962	LOC119889962	PREDICTED: arylamine N-acetyltransferase, pineal gland isozyme NAT-10-like isoform X1 [Lates calcarifer]	Arylamine N-acetyltransferase, pineal gland isozyme NAT-10 OS=Gallus gallus OX=9031 PE=2 SV=1;	N-acetyltransferase	0.45	0.35	0	0.3	0.71	0.72	1.71	2.45	1.48	2.11	2.22	1.35	1.70338	0.000203142	0.00113205	up
gene-LOC119889994	LOC119889994	hexokinase-1 [Epinephelus lanceolatus]	Hexokinase-1 OS=Homo sapiens OX=9606 GN=HK1 PE=1 SV=3;	Hexokinase;Hexokinase	6.02	9.8	7.79	12.35	9.46	9.03	16.9	39.15	21.13	33.93	26	42.99	1.21787	2.06038e-08	3.44703e-07	up
gene-LOC119890027	LOC119890027	dexamethasone-induced Ras-related protein 1 [Larimichthys crocea]	Dexamethasone-induced Ras-related protein 1 OS=Homo sapiens OX=9606 GN=RASD1 PE=1 SV=1;	Ras family;Ras of Complex, Roc, domain of DAPkinase;ADP-ribosylation factor family;Elongation factor Tu GTP binding domain	0.91	0.83	0.21	1.12	0.94	1.57	0.05	0.1	0.09	0	0.31	0.15	-3.46747	2.51058e-08	4.1059e-07	down
gene-LOC119890061	LOC119890061	chymotrypsin A-like [Sparus aurata]	Chymotrypsin A OS=Gadus morhua OX=8049 PE=1 SV=1;	Trypsin;Domain of unknown function;Trypsin-like peptidase domain	994.74	665.68	1541.86	683.61	46.43	498.02	439.41	307.21	536.97	576.11	283.92	452.49	-1.3218	0.0139303	0.0393843	down
gene-LOC119890067	LOC119890067	calmodulin-like protein 4 isoform X1 [Anarrhichthys ocellatus]	Calmodulin-like protein 4 OS=Bos taurus OX=9913 GN=CALML4 PE=2 SV=1;	EF hand;EF-hand domain pair;EF-hand domain;EF-hand domain pair;EF-hand domain	1.58	0.43	0.08	3.14	0	1.5	0.19	1.08	0.16	0.3	0.28	0.2	-2.12689	0.0137516	0.0390211	down
gene-LOC119890071	LOC119890071	circadian-associated transcriptional repressor-like isoform X2 [Sander lucioperca]	Circadian-associated transcriptional repressor OS=Mus musculus OX=10090 GN=Ciart PE=1 SV=1;	Circadian-associated transcriptional repressor	1.49	1.87	2.44	1.34	1.15	1.4	6.51	12.37	7.41	18.36	12.05	23.08	2.43014	7.6745e-11	2.09431e-09	up
gene-LOC119890134	LOC119890134	Neuropeptide B [Collichthys lucidus]	Neuropeptide B OS=Bos taurus OX=9913 GN=NPB PE=1 SV=1;	Neuropeptides B and W	0.26	0.11	0.58	0.09	1.86	0.42	0.16	0.12	0.43	0.06	0.24	0.17	-1.99325	0.0143117	0.0403064	down
gene-LOC119890185	LOC119890185	phenazine biosynthesis-like domain-containing protein isoform X2 [Seriola dumerili]	Phenazine biosynthesis-like domain-containing protein 2 OS=Mus musculus OX=10090 GN=Pbld2 PE=1 SV=1;	Phenazine biosynthesis-like protein	84.9	85.12	87.32	84.31	51.48	62.09	59.21	55.75	66.73	36.16	46.65	46.07	-1.05474	3.50236e-06	3.30723e-05	down
gene-LOC119890195	LOC119890195	PREDICTED: cytochrome P450 27C1 [Lates calcarifer]	Cytochrome P450 27C1 OS=Danio rerio OX=7955 GN=cyp27c1 PE=1 SV=2;	Cytochrome P450	7.14	7.37	11.21	6.81	13.37	12.37	5.71	4.18	4.8	5.15	5.61	2.03	-1.58246	6.04121e-08	9.178e-07	down
gene-LOC119890208	LOC119890208	PREDICTED: LOW QUALITY PROTEIN: galectin-3-binding protein A-like [Lates calcarifer]	Galectin-3-binding protein B OS=Danio rerio OX=7955 GN=lgals3bpb PE=2 SV=1;	Scavenger receptor cysteine-rich domain;BTB And C-terminal Kelch;Scavenger receptor cysteine-rich domain	335.24	576.28	571.23	1245.18	991.65	852.39	201.93	168.23	216.93	125.9	55.28	62.51	-2.84277	8.94364e-15	5.14646e-13	down
gene-LOC119890333	LOC119890333	putative G-protein coupled receptor 21 [Larimichthys crocea]	Neuropeptide receptor 22 OS=Caenorhabditis elegans OX=6239 GN=npr-22 PE=2 SV=1;	7 transmembrane receptor;Serpentine type 7TM GPCR chemoreceptor Srx	2.01	0.86	2.2	2.18	0.45	0.76	5.18	5.42	12.96	7.26	4.36	1.2	1.66929	0.00114467	0.00495017	up
gene-LOC119890354	LOC119890354	CD82 antigen-like [Epinephelus lanceolatus]	CD82 antigen OS=Homo sapiens OX=9606 GN=CD82 PE=1 SV=1;	Tetraspanin family	12.71	15.09	4.63	9.01	15.9	14.42	4.86	4.66	4.89	4.52	4.45	5.89	-1.74343	1.6585e-12	6.31557e-11	down
gene-LOC119890364	LOC119890364	uncharacterized protein LOC116045192 [Sander lucioperca]	Low choriolytic enzyme OS=Oryzias latipes OX=8090 GN=lce PE=1 SV=1;	Astacin	4.17	3.08	12.72	5.08	0.54	4.33	1.34	1.82	1.51	1.62	0.65	1.54	-2.42218	1.81141e-05	0.00013938	down
gene-LOC119890366	LOC119890366	high choriolytic enzyme 1-like [Epinephelus lanceolatus]	High choriolytic enzyme 1 OS=Oryzias latipes OX=8090 GN=hcea PE=1 SV=1;	Astacin	146.81	122.05	220.16	101.39	8.29	90.29	18.66	21.54	19.67	41.44	16.07	22.91	-2.86483	2.80945e-08	4.54366e-07	down
gene-LOC119890378	LOC119890378	hypothetical protein PFLUV_G00031110 [Perca fluviatilis]	C3a anaphylatoxin chemotactic receptor OS=Danio rerio OX=7955 GN=c3ar1 PE=3 SV=1;	7 transmembrane receptor	0.98	1.6	0.48	0.99	0.73	1.12	0.57	0.69	0.43	0.38	0.77	0.36	-1.35609	2.4351e-06	2.40772e-05	down
gene-LOC119890379	LOC119890379	centromere protein Q [Sander lucioperca]	Centromere protein Q OS=Gallus gallus OX=9031 GN=CENPQ PE=2 SV=1;	CENP-Q, a CENPA-CAD centromere complex subunit	1.05	0.72	0.71	0.77	0.72	1.81	0.65	0.56	0.32	0.58	0.32	0.38	-1.51902	2.75981e-05	0.000200616	down
gene-LOC119890433	LOC119890433	Chromodomain-helicase-DNA-binding protein 9 [Larimichthys crocea]	Retinoblastoma-like protein 2 OS=Mus musculus OX=10090 GN=Rbl2 PE=1 SV=3;	Retinoblastoma-associated protein A domain;Retinoblastoma-associated protein B domain	7.11	9.84	5.13	8.13	8.21	8.91	5.65	7.34	4.45	2.92	3.38	3.66	-1.27311	2.42009e-09	4.94306e-08	down
gene-LOC119890508	LOC119890508	immunoglobulin lambda-1 light chain-like isoform X4 [Larimichthys crocea]	Immunoglobulin lambda-1 light chain OS=Homo sapiens OX=9606 PE=1 SV=1;	Immunoglobulin C1-set domain;Immunoglobulin V-set domain;Immunoglobulin domain;Immunoglobulin I-set domain;Immunoglobulin domain;CD80-like C2-set immunoglobulin domain;Immunoglobulin domain	2.13	2.8	1.81	2.15	0.98	1.07	5.83	0.4	0.23	0	0.27	0.68	-1.99417	0.00481325	0.0164512	down
gene-LOC119890509	LOC119890509	PREDICTED: vitamin D 25-hydroxylase [Lates calcarifer]	Vitamin D 25-hydroxylase OS=Homo sapiens OX=9606 GN=CYP2R1 PE=1 SV=1;	Cytochrome P450	8.82	9.88	15.84	8.47	27.24	17.28	6.57	6.56	11.16	7.25	18.47	6.51	-1.1181	0.00279281	0.0105114	down
gene-LOC119890523	LOC119890523	LOW QUALITY PROTEIN: protein NLRC3-like [Seriola dumerili]	NLR family CARD domain-containing protein 3 OS=Homo sapiens OX=9606 GN=NLRC3 PE=1 SV=2;	Leucine Rich repeat;NLRC4 helical domain HD2;Fish-specific NACHT associated domain;NACHT domain;Leucine Rich repeats;NOD2 winged helix domain;SPRY-associated domain;SPRY domain;Leucine rich repeat	18.59	26.27	22.2	25.77	28.96	24.06	14.18	16.35	14.44	11.52	10.58	13.27	-1.24135	1.2926e-18	1.26042e-16	down
gene-LOC119890528	LOC119890528	------	------	------	0.23	0.29	0.07	0	0.15	0.38	1.2	1.39	0.8	0.56	0.98	0.56	1.80818	0.000886502	0.00398072	up
gene-LOC119890537	LOC119890537	PREDICTED: G2/mitotic-specific cyclin-B2-like isoform X2 [Lates calcarifer]	G2/mitotic-specific cyclin-B2 OS=Oryzias latipes OX=8090 GN=ccnb2 PE=2 SV=1;	Cyclin, N-terminal domain;Cyclin, C-terminal domain	1.62	0.45	1.18	1.13	1.55	1.21	0.26	0.1	0.41	0.09	0.03	0.16	-3.24111	7.86757e-10	1.77496e-08	down
gene-LOC119890540	LOC119890540	immunoglobulin lambda-1 light chain-like isoform X1 [Trematomus bernacchii]	Immunoglobulin lambda-1 light chain OS=Homo sapiens OX=9606 PE=1 SV=1;	Immunoglobulin C1-set domain;Immunoglobulin domain;Immunoglobulin V-set domain;Immunoglobulin I-set domain;Immunoglobulin domain;Immunoglobulin domain;CD80-like C2-set immunoglobulin domain	5.52	6.77	0.34	4.91	1.01	9.73	1.53	1.87	1.94	1.27	0.66	0.71	-2.0495	0.000271869	0.00145086	down
gene-LOC119890555	LOC119890555	immunoglobulin lambda-1 light chain-like isoform X1 [Sparus aurata]	Immunoglobulin lambda-1 light chain OS=Homo sapiens OX=9606 PE=1 SV=1;	Immunoglobulin C1-set domain;Immunoglobulin V-set domain;Immunoglobulin domain;Immunoglobulin I-set domain;Immunoglobulin domain;CD80-like C2-set immunoglobulin domain	4.33	3.17	0.61	8.54	1.38	10.98	0.68	1.71	1.91	0.25	3.56	0.55	-2.20874	0.000981162	0.00433725	down
gene-LOC119890578	LOC119890578	LOW QUALITY PROTEIN: eukaryotic translation initiation factor 4 gamma 2 [Sander lucioperca]	Eukaryotic translation initiation factor 4 gamma 2 OS=Bos taurus OX=9913 GN=EIF4G2 PE=2 SV=2;	MIF4G domain;eIF4-gamma/eIF5/eIF2-epsilon;MA3 domain	7.1	3.36	5.04	9.27	5.12	4.3	7.35	19.83	7.81	29.89	27.38	28.85	1.29203	0.000601575	0.00286936	up
gene-LOC119890639	LOC119890639	USP6 N-terminal-like protein [Epinephelus lanceolatus]	USP6 N-terminal-like protein OS=Homo sapiens OX=9606 GN=USP6NL PE=1 SV=3;	Rab-GTPase-TBC domain	0.84	0.97	0.56	0.58	0.67	0.48	2.89	2.54	2.99	1.33	1.17	2.83	1.35511	2.5995e-05	0.000190627	up
gene-LOC119890643	LOC119890643	glucosamine 6-phosphate N-acetyltransferase [Larimichthys crocea]	Glucosamine 6-phosphate N-acetyltransferase OS=Homo sapiens OX=9606 GN=GNPNAT1 PE=1 SV=1;	------	0	1.28	0.66	2.88	6.53	2.79	3.49	8.19	11.96	15.64	33.32	1.53	2.23762	0.00366425	0.0131966	up
gene-LOC119890694	LOC119890694	gasdermin-E-like isoform X1 [Epinephelus lanceolatus]	------	Gasdermin pore forming domain;Gasdermin PUB domain	2.24	2.45	0.5	0.73	1.01	1.21	1.12	0.49	0.65	0.25	0.76	0.31	-1.68045	0.000320733	0.00166957	down
gene-LOC119890709	LOC119890709	aromatase cytochrome P450 [Siniperca chuatsi]	Aromatase OS=Oryzias latipes OX=8090 GN=cyp19a1 PE=2 SV=1;	Cytochrome P450	0.33	1.81	0.11	0.33	0.84	0.56	2.33	6.61	1.59	6.11	3.84	2.71	2.07703	5.67904e-05	0.000374505	up
gene-LOC119890739	LOC119890739	leukotriene B4 receptor 1-like [Cyclopterus lumpus]	Leukotriene B4 receptor 2 OS=Homo sapiens OX=9606 GN=LTB4R2 PE=2 SV=2;	------	0.42	0.53	0.88	1.25	1.25	1.11	0.1	0.17	0.18	0.2	0.05	0.23	-3.03942	1.16136e-13	5.43485e-12	down
gene-LOC119890770	LOC119890770	migration and invasion enhancer 1-like [Petromyzon marinus]	Migration and invasion enhancer 1 OS=Mus musculus OX=10090 GN=Mien1 PE=1 SV=1;	------	0.71	1.1	0.8	0.57	1.28	1.86	0.4	0.05	0.28	0.43	0.13	0.04	-2.65681	1.07225e-06	1.16895e-05	down
gene-LOC119890775	LOC119890775	SHC-transforming protein 4 Rai-like protein [Larimichthys crocea]	SHC-transforming protein 4 OS=Homo sapiens OX=9606 GN=SHC4 PE=1 SV=1;	Phosphotyrosine interaction domain;SH2 domain	0.16	0.58	0.2	0.36	0.21	0.62	0.1	0.2	0.1	0.05	0.27	0.29	-1.52508	0.00143486	0.00601211	down
gene-LOC119890798	LOC119890798	very long-chain acyl-CoA synthetase-like [Seriola dumerili]	Very long-chain acyl-CoA synthetase OS=Homo sapiens OX=9606 GN=SLC27A2 PE=1 SV=2;	AMP-binding enzyme;AMP-binding enzyme C-terminal domain	24.66	26.29	5.81	7.24	15.38	21.21	13.61	1.98	7.41	3.4	2.84	2.35	-2.07789	5.11479e-05	0.000342431	down
gene-LOC119890799	LOC119890799	very long-chain acyl-CoA synthetase-like [Epinephelus lanceolatus]	Very long-chain acyl-CoA synthetase OS=Rattus norvegicus OX=10116 GN=Slc27a2 PE=1 SV=1;	------	0.97	1	0.43	0.45	0.46	0.78	0.8	0.42	0.63	0.23	0.4	0.29	-1.02096	0.00616681	0.0201935	down
gene-LOC119890801	LOC119890801	carbohydrate sulfotransferase 1 [Epinephelus lanceolatus]	Carbohydrate sulfotransferase 1 OS=Danio rerio OX=7955 GN=chst1 PE=2 SV=2;	Sulfotransferase domain;Sulfotransferase family	0.53	0.72	0.27	0.15	0.46	0.54	0.31	0.29	0.37	0.22	0.21	0.17	-1.22583	0.00205366	0.0081106	down
gene-LOC119890828	LOC119890828	Calcium and integrin-binding family member 2, partial [Larimichthys crocea]	Calcium and integrin-binding family member 2 OS=Mus musculus OX=10090 GN=Cib2 PE=1 SV=1;	EF-hand domain pair;EF hand;EF-hand domain	1.03	1	0.47	1.17	0.97	0.81	0.32	0.14	0.04	0	0.04	0.13	-3.46697	4.05178e-10	9.72469e-09	down
gene-LOC119890841	LOC119890841	serine protease 23 [Larimichthys crocea]	Serine protease 23 OS=Macaca mulatta OX=9544 GN=PRSS23 PE=2 SV=1;	Trypsin;Trypsin-like peptidase domain	7.2	13.96	3.03	12.63	6.19	12.33	6.2	7.11	3.18	4.29	7.85	4.26	-1.20411	7.99742e-05	0.000505232	down
gene-LOC119890861	LOC119890861	growth arrest-specific protein 1 [Epinephelus lanceolatus]	Growth arrest-specific protein 1 OS=Homo sapiens OX=9606 GN=GAS1 PE=2 SV=2;	GDNF/GAS1 domain	0.39	0.56	0.21	0.43	0.47	0.57	0.15	0.16	0.16	0.14	0.19	0.2	-1.86803	9.19564e-10	2.05076e-08	down
gene-LOC119890909	LOC119890909	bifunctional 3'-phosphoadenosine 5'-phosphosulfate synthase 1 [Seriola dumerili]	Bifunctional 3'-phosphoadenosine 5'-phosphosulfate synthase 1 OS=Homo sapiens OX=9606 GN=PAPSS1 PE=1 SV=2;	ATP-sulfurylase	1.56	2.72	2.57	2.25	1.65	1.39	2.9	3.05	3.33	8.47	13.02	4.43	1.01176	0.0122619	0.0355294	up
gene-LOC119890922	LOC119890922	PREDICTED: E3 ubiquitin-protein ligase TRIM21-like [Lates calcarifer]	Pyrin OS=Homo sapiens OX=9606 GN=MEFV PE=1 SV=1;	SPRY-associated domain;SPRY domain	3.39	4.99	1.79	3.86	4.18	5.5	2.26	3.94	2.23	1.6	1.35	1.85	-1.31808	1.13524e-06	1.22542e-05	down
gene-LOC119890925	LOC119890925	E3 ubiquitin-protein ligase TRIM21-like [Sander lucioperca]	Zinc-binding protein A33 OS=Pleurodeles waltl OX=8319 PE=1 SV=2;	------	0.74	0.59	0.55	1.15	1.35	1.5	0.68	0.83	0.94	0.22	0.33	0.73	-1.12705	0.00372389	0.0133557	down
gene-LOC119891055	LOC119891055	hypothetical protein PFLUV_G00209400 [Perca fluviatilis]	Adhesion G protein-coupled receptor F5 OS=Mus musculus OX=10090 GN=Adgrf5 PE=1 SV=1;	------	1.18	2	0.44	1.56	1.29	1.5	0.32	2.1	0.59	0.62	0.59	2.62	-1.12726	0.0142548	0.0401946	down
gene-LOC119891081	LOC119891081	midnolin-A-like [Epinephelus lanceolatus]	Midnolin-B OS=Xenopus laevis OX=8355 GN=midn-b PE=2 SV=1;	Ubiquitin family	0.6	0.75	3.11	1.85	1.44	0.9	1.97	5.64	2.99	7.97	14.84	8.52	1.69145	0.000837921	0.00379548	up
gene-LOC119891113	LOC119891113	hexokinase-2-like [Sander lucioperca]	Hexokinase-2 OS=Homo sapiens OX=9606 GN=HK2 PE=1 SV=2;	Hexokinase	2.95	1.85	3.27	3.91	2.48	2.59	4.35	7.69	7.85	6.66	3.62	6.14	1.27911	8.73343e-05	0.000546791	up
gene-LOC119891167	LOC119891167	interferon stimulated protein 15b [Miichthys miiuy]	Polyubiquitin-B OS=Ovis aries OX=9940 GN=UBB PE=2 SV=1;	Ubiquitin family;Ubiquitin-like domain;Ubiquitin-2 like Rad60 SUMO-like;TANK binding kinase 1 ubiquitin-like domain	214.48	504.19	921.61	1771.88	2519.92	1119.42	10.32	24.71	76.13	25.7	10.65	11.83	-5.88234	5.68136e-25	1.27312e-22	down
gene-LOC119891171	LOC119891171	interferon stimulated protein 15b [Miichthys miiuy]	Polyubiquitin-B OS=Ovis aries OX=9940 GN=UBB PE=2 SV=1;	Ubiquitin family;Ubiquitin-like domain;Ubiquitin-2 like Rad60 SUMO-like;TANK binding kinase 1 ubiquitin-like domain	299.63	233.08	1445.24	84.32	1374.17	1758.35	15.89	6.42	31.3	33.03	3.64	2.49	-6.27197	9.59418e-14	4.54456e-12	down
gene-LOC119891230	LOC119891230	LOW QUALITY PROTEIN: neurogenic locus notch homolog protein 1-like [Cottoperca gobio]	Neurogenic locus notch homolog protein 1 OS=Homo sapiens OX=9606 GN=NOTCH1 PE=1 SV=4;	EGF-like domain;Human growth factor-like EGF;Calcium-binding EGF domain;EGF-like domain;Ankyrin repeats;LNR domain;Ankyrin repeat;NOTCH protein;Domain of unknown function;NOTCH protein;Ankyrin repeats;Ankyrin repeat;Ankyrin repeats;EGF domain;Complement Clr-like EGF-like	5.84	11.62	4.94	10.45	9.29	9.23	6.86	7.09	4.99	4.26	5.75	5.43	-1.04482	9.52293e-09	1.71244e-07	down
gene-LOC119891235	LOC119891235	hsp90 co-chaperone Cdc37 [Salarias fasciatus]	Hsp90 co-chaperone Cdc37 OS=Tetraodon fluviatilis OX=47145 GN=cdc37 PE=3 SV=1;	Cdc37 Hsp90 binding domain;Cdc37 C terminal domain;Cdc37 N terminal kinase binding	14.77	16.69	25.44	23.47	19.03	20.42	45.16	77.06	44.37	69.57	129.11	59.05	1.29016	9.8448e-07	1.08633e-05	up
gene-LOC119891246	LOC119891246	calphotin-like isoform X1 [Epinephelus lanceolatus]	------	------	0.53	0.79	0.09	1.33	0.31	0.93	0.02	0.52	0.02	0.48	0.18	0.37	-1.8043	0.00998383	0.0301	down
gene-LOC119891300	LOC119891300	selenoprotein P [Seriola dumerili]	Selenoprotein Pa OS=Danio rerio OX=7955 GN=sepp1a PE=1 SV=3;	Selenoprotein P, N terminal region;Selenoprotein P, C terminal region	2612.31	2373.54	1531.95	1204.61	1952.79	1694.47	1773.67	1106.25	1446.51	1283.7	697.49	402.64	-1.23226	0.000350782	0.00179815	down
gene-LOC119891459	LOC119891459	MN-Hbalpha3 [Dicentrarchus labrax]	Hemoglobin embryonic subunit alpha OS=Oryzias latipes OX=8090 PE=2 SV=3;	Globin	10.97	2.51	1.73	2.59	1.04	1.13	0.51	0.19	0	0	0	0.33	-4.91009	1.89848e-07	2.52535e-06	down
gene-LOC119891473	LOC119891473	hemoglobin subunit beta-2-like [Sander lucioperca]	Hemoglobin subunit beta-2 OS=Anarhichas minor OX=65739 GN=hbb2 PE=1 SV=1;	Globin	26.29	4.22	15.56	0.68	10.14	0.48	1.17	0.16	0.56	0	0	0	-5.45747	1.70705e-07	2.31027e-06	down
gene-LOC119891480	LOC119891480	MN-Hbalpha3 [Dicentrarchus labrax]	Hemoglobin embryonic subunit alpha OS=Oryzias latipes OX=8090 PE=2 SV=3;	Globin	21.42	4.13	17.35	1.44	8.2	0	2.81	1.6	0.21	0	0	0	-4.1101	0.00709154	0.022655	down
gene-LOC119891487	LOC119891487	hemoglobin subunit beta-2-like [Sander lucioperca]	Hemoglobin subunit beta-2 OS=Anarhichas minor OX=65739 GN=hbb2 PE=1 SV=1;	Globin	1.67	0.21	0.97	1.95	0.89	1.64	0.14	0	0	0	0	0	-5.26769	2.23363e-06	2.22646e-05	down
gene-LOC119891489	LOC119891489	rho guanine nucleotide exchange factor 28-like isoform X1 [Larimichthys crocea]	Rho guanine nucleotide exchange factor 28 OS=Homo sapiens OX=9606 GN=ARHGEF28 PE=1 SV=3;	PH domain;RhoGEF domain;Phorbol esters/diacylglycerol binding domain;Ankyrin repeats;PH domain	1.53	2.7	3.64	3.37	2.5	2.12	1.56	1.95	1.41	1.35	2.63	1.39	-1.25995	2.78394e-07	3.54359e-06	down
gene-LOC119891494	LOC119891494	MN-Hbalpha3 [Dicentrarchus labrax]	Hemoglobin embryonic subunit alpha OS=Oryzias latipes OX=8090 PE=2 SV=3;	Globin	40.4	12.37	19.55	7.61	24.13	3.74	1.76	1.75	0.9	0.99	0.85	0.84	-4.48521	4.81631e-16	3.35057e-14	down
gene-LOC119891502	LOC119891502	MN-Beta2 [Dicentrarchus labrax]	Hemoglobin subunit beta-2 OS=Pseudaphritis urvillii OX=56722 GN=hbb2 PE=1 SV=1;	Globin	3392.58	3254.11	875.06	1347.92	1642.7	1949.57	184	161.21	125.2	290.11	95.29	119.32	-4.11719	1.07369e-28	3.90976e-26	down
gene-LOC119891504	LOC119891504	LOW QUALITY PROTEIN: scavenger receptor cysteine-rich type 1 protein M160 [Oreochromis niloticus]	Deleted in malignant brain tumors 1 protein OS=Homo sapiens OX=9606 GN=DMBT1 PE=1 SV=2;	Scavenger receptor cysteine-rich domain;Scavenger receptor cysteine-rich domain;Immunoglobulin domain;Immunoglobulin domain	881.57	884.58	278.73	693.81	588.2	720.12	380.09	338.43	402.95	296.28	163.88	570.02	-1.40088	3.30605e-06	3.14737e-05	down
gene-LOC119891505	LOC119891505	protein mono-ADP-ribosyltransferase PARP14-like isoform X1 [Sander lucioperca]	Protein mono-ADP-ribosyltransferase PARP14 OS=Homo sapiens OX=9606 GN=PARP14 PE=1 SV=3;	Macro domain;Pol	27.91	37.42	47.63	64.87	60.98	60.63	13.54	15.7	18.34	11.99	10.93	7.46	-2.35698	1.36359e-20	1.69938e-18	down
gene-LOC119891506	LOC119891506	protein mono-ADP-ribosyltransferase PARP14-like isoform X1 [Sander lucioperca]	Protein mono-ADP-ribosyltransferase PARP14 OS=Homo sapiens OX=9606 GN=PARP14 PE=1 SV=3;	Macro domain;Pol	7.93	8.88	10.85	13.17	15.01	16.59	1.98	2.41	3.1	2.06	1.44	1.13	-3.05211	8.0748e-29	3.08497e-26	down
gene-LOC119891507	LOC119891507	protein mono-ADP-ribosyltransferase PARP14-like isoform X3 [Etheostoma spectabile]	Protein mono-ADP-ribosyltransferase PARP14 OS=Homo sapiens OX=9606 GN=PARP14 PE=1 SV=3;	Macro domain;Pol	65.15	7.18	54.7	15.72	135.7	12.31	5.21	34.92	6.23	3.27	10.45	7.67	-1.96787	1.0263e-10	2.75235e-09	down
gene-LOC119891514	LOC119891514	PREDICTED: DNA excision repair protein ERCC-6-like [Lates calcarifer]	DNA excision repair protein ERCC-6-like OS=Danio rerio OX=7955 GN=ercc6l PE=1 SV=1;	SNF2 family N-terminal domain;Helicase conserved C-terminal domain;Type III restriction enzyme, res subunit;P-loop containing NTP hydrolase pore-1;DEAD/DEAH box helicase;SWI2/SNF2 ATPase;Class II histone deacetylase complex subunits 2 and 3	0.38	0.24	0.49	0.41	0.69	0.26	0.09	0.26	0.03	0.12	0.12	0.03	-2.55971	3.14041e-09	6.27679e-08	down
gene-LOC119891526	LOC119891526	PREDICTED: hemoglobin embryonic subunit alpha [Poecilia mexicana]	Hemoglobin subunit alpha-1 OS=Anarhichas minor OX=65739 GN=hba1 PE=1 SV=2;	Globin	2481.53	2405.37	584.82	946.73	1180.33	1272.51	77.54	68.43	58.03	136.36	30.32	58.17	-4.7049	1.31129e-33	8.4888e-31	down
gene-LOC119891533	LOC119891533	hemoglobin subunit alpha-A [Seriola dumerili]	Hemoglobin subunit alpha-A OS=Seriola quinqueradiata OX=8161 GN=hbaa PE=2 SV=3;	Globin	59.51	33.29	7.78	21.69	21.58	29.44	2.8	1.09	1.78	6.47	1.52	2.1	-3.90975	1.46028e-15	9.37517e-14	down
gene-LOC119891550	LOC119891550	uncharacterized protein LOC117252559 [Epinephelus lanceolatus]	GTPase IMAP family member 4 OS=Mus musculus OX=10090 GN=Gimap4 PE=1 SV=2;	AIG1 family;50S ribosome-binding GTPase;Ferrous iron transport protein B	0.16	0.35	0.06	0.16	0.13	0.41	0.42	0.89	0.6	1	0.2	0.6	1.12647	0.0101753	0.0305562	up
gene-LOC119891556	LOC119891556	PREDICTED: bile salt-activated lipase-like [Lates calcarifer]	Bile salt-activated lipase;	Carboxylesterase family;alpha/beta hydrolase fold	252.89	63.87	101.27	35.35	92.21	40.02	49.21	23.58	26.15	25.28	21.41	60.48	-2.06396	2.17932e-05	0.000163309	down
gene-LOC119891580	LOC119891580	hypothetical protein EPR50_G00049220 [Perca flavescens]	Actin, cytoplasmic 1 OS=Takifugu rubripes OX=31033 GN=actba PE=2 SV=1;	------	40.97	27.35	23.65	30.7	49.19	15.63	5.25	29.86	7.4	15.63	27.64	27.07	-1.18741	3.86334e-05	0.000269538	down
gene-LOC119891588	LOC119891588	hypothetical protein PFLUV_G00178740 [Perca fluviatilis]	------	Domain of unknown function;Nucleoside diphosphate kinase	2.34	6.71	2.3	3.92	4.23	8.35	2.74	4.7	1.6	5.13	2.12	1.83	-1.03479	0.00330412	0.0120807	down
gene-LOC119891605	LOC119891605	CD5 antigen-like isoform X1 [Cottoperca gobio]	Scavenger receptor cysteine-rich type 1 protein M130 OS=Bos taurus OX=9913 GN=CD163 PE=1 SV=2;	Scavenger receptor cysteine-rich domain	160.12	91.24	69.63	63.59	128.44	85.46	46.09	78.76	31.47	47.82	20.43	58.07	-1.31381	3.69335e-05	0.000259023	down
gene-LOC119891618	LOC119891618	peptidyl-tRNA hydrolase ICT1, mitochondrial isoform X1 [Fundulus heteroclitus]	Transposable element Tcb1 transposase OS=Caenorhabditis briggsae OX=6238 PE=3 SV=1;	------	0.94	1.98	1.32	0.83	1.9	1.58	1.35	3.81	6.97	7.54	2.9	2.47	1.0831	0.0103388	0.0309501	up
gene-LOC119891619	LOC119891619	uncharacterized protein LOC113094186 [Carassius auratus]	------	------	0.92	1.54	1	1.83	0.98	3.35	4.47	4.31	7.01	9.58	4.91	6	1.44558	1.23028e-05	9.92442e-05	up
gene-LOC119891621	LOC119891621	Poly [ADP-ribose] polymerase 14 [Collichthys lucidus]	Protein mono-ADP-ribosyltransferase PARP14 OS=Homo sapiens OX=9606 GN=PARP14 PE=1 SV=3;	------	0.41	19.2	0.3	5.35	0.57	2.46	1.58	0	2.09	4.3	0	2.17	-2.13227	0.0100441	0.0302488	down
gene-LOC119891669	LOC119891669	citron Rho-interacting kinase-like isoform X1 [Sander lucioperca]	Citron Rho-interacting kinase OS=Homo sapiens OX=9606 GN=CIT PE=1 SV=2;	CNH domain;PH domain;Phorbol esters/diacylglycerol binding domain	0.17	0.29	0.22	0.35	0.2	0.1	0.65	0.91	0.57	0.86	2.21	1	1.69776	6.36574e-06	5.5877e-05	up
gene-LOC119891679	LOC119891679	hypothetical protein PFLUV_G00068030, partial [Perca fluviatilis]	Protein crumbs homolog 1 OS=Mus musculus OX=10090 GN=Crb1 PE=1 SV=3;	EGF-like domain;Human growth factor-like EGF;Laminin G domain;Laminin G domain;Calcium-binding EGF domain;EGF-like domain;Complement Clr-like EGF-like	2.82	11	2.84	8.31	4.54	5.98	2.53	1.58	0.68	0.65	2.1	0.74	-2.52439	4.10821e-10	9.84998e-09	down
gene-LOC119891695	LOC119891695	uncharacterized protein LOC114556267 [Perca flavescens]	------	Small cytokines	277.32	374.5	285.06	1154.84	991.65	1026.96	41.48	497.59	250.48	270.99	126.02	143.43	-2.11793	1.09417e-05	8.97877e-05	down
gene-LOC119891758	LOC119891758	PREDICTED: trichohyalin-like isoform X1 [Lates calcarifer]	Soluble lamin-associated protein of 75 kDa OS=Homo sapiens OX=9606 GN=FAM169A PE=1 SV=2;	------	0.47	0.22	0.13	0.34	0.19	0.15	0.69	1.36	0.87	1.44	0.48	0.42	1.28588	0.001701	0.00689904	up
gene-LOC119891761	LOC119891761	hypothetical protein EYF80_063557 [Liparis tanakae]	------	------	0.11	0.4	0.15	0.16	0.36	0.37	1.02	2.31	1.43	1.23	0.93	0.53	1.81513	4.73533e-06	4.29906e-05	up
gene-LOC119891784	LOC119891784	uncharacterized protein LOC117252631 [Epinephelus lanceolatus]	------	Pol	11.19	16.07	14.11	18.46	23.73	27.93	10.89	12.74	9.18	10.69	10.4	7.69	-1.33339	3.90029e-11	1.13478e-09	down
gene-LOC119891785	LOC119891785	uncharacterized protein LOC104922823 [Larimichthys crocea]	------	Pol	9.69	10.25	19.46	14.57	25.2	25.51	7.49	9.85	7.64	9.54	6.76	6.03	-1.65084	2.92553e-09	5.87754e-08	down
gene-LOC119891786	LOC119891786	UNC93-like protein MFSD11 Major facilitator superfamily domain-containing protein 11 Protein ET [Larimichthys crocea]	UNC93-like protein MFSD11 OS=Mus musculus OX=10090 GN=Mfsd11 PE=1 SV=1;	Ion channel regulatory protein UNC-93;Major Facilitator Superfamily	11.27	10.11	6.44	4.96	7.43	9.73	5.28	5.05	5.53	2.9	4.71	4.59	-1.32249	2.89602e-08	4.6514e-07	down
gene-LOC119891787	LOC119891787	hypothetical protein EPR50_G00055650 [Perca flavescens]	------	Pol	18.73	23.79	28.28	34.87	44.4	42.19	17.89	16.66	16.41	15.38	17.91	14.87	-1.43692	2.54448e-12	9.20794e-11	down
gene-LOC119891850	LOC119891850	cilia- and flagella-associated protein 157-like [Epinephelus lanceolatus]	------	------	0.1	0.15	0.26	0.59	0.19	0.45	0.75	2.53	1.11	2.32	1.45	3.64	2.18528	2.34527e-06	2.32597e-05	up
gene-LOC119891868	LOC119891868	GRAM domain-containing protein 2B isoform X1 [Epinephelus lanceolatus]	GRAM domain-containing protein 2B OS=Pongo abelii OX=9601 GN=GRAMD2B PE=2 SV=1;	GRAM domain	32.85	23.4	17.01	22.24	21.23	27.88	10.14	10.27	14	12.16	7.6	13.89	-1.50909	3.84409e-12	1.34717e-10	down
gene-LOC119891887	LOC119891887	RNA-directed DNA polymerase from mobile element jockey [Collichthys lucidus]	------	------	0.38	0.44	0.3	0.09	0.29	0.32	1.64	2.89	0.81	2.11	0.96	1.22	1.90402	6.79067e-06	5.90289e-05	up
gene-LOC119891888	LOC119891888	spermatid perinuclear RNA-binding protein-like isoform X1 [Etheostoma spectabile]	Spermatid perinuclear RNA-binding protein OS=Gallus gallus OX=9031 GN=STRBP PE=2 SV=1;	DZF domain;Double-stranded RNA binding motif	0.4	0.18	0.29	0.38	0.24	0.3	0.63	0.78	0.68	1.21	1.53	1.08	1.18008	0.000163844	0.000937648	up
gene-LOC119891892	LOC119891892	glutathione S-transferase theta-3-like [Sparus aurata]	Glutathione S-transferase theta-3 OS=Mus musculus OX=10090 GN=Gstt3 PE=1 SV=1;	Glutathione S-transferase, N-terminal domain;Glutathione S-transferase, N-terminal domain;Glutathione S-transferase, C-terminal domain;Glutathione S-transferase, N-terminal domain;Glutathione S-transferase, C-terminal domain;Glutathione S-transferase, C-terminal domain	29.22	969.36	12.34	783.22	336.91	485.46	18.01	244.9	197.8	10.86	86.27	221.74	-2.10089	0.0101546	0.0305006	down
gene-LOC119891945	LOC119891945	kinesin-like protein KIF27 [Sander lucioperca]	Kinesin-like protein KIF27 OS=Rattus norvegicus OX=10116 GN=Kif27 PE=1 SV=1;	Kinesin motor domain;Microtubule binding	1.71	1.96	13.79	8.61	16.78	6.82	0.33	1.03	1	0.54	0.39	0.43	-1.91902	1.63878e-06	1.69065e-05	down
gene-LOC119892024	LOC119892024	interleukin-8-like isoform X1 [Trematomus bernacchii]	C-X-C motif chemokine 13 OS=Homo sapiens OX=9606 GN=CXCL13 PE=1 SV=1;	Small cytokines	10.86	11.61	9.93	76.28	67.31	30.08	0	1.93	2.75	0.55	11.3	0.77	-4.36432	7.23892e-06	6.25521e-05	down
gene-LOC119892033	LOC119892033	GDNF family receptor alpha-2-like [Anarrhichthys ocellatus]	GDNF family receptor alpha-2 OS=Gallus gallus OX=9031 GN=GFRA2 PE=2 SV=1;	GDNF/GAS1 domain	0.58	1.21	0.5	0.53	0.65	0.66	0.7	0.2	0.25	0.35	0.32	0.15	-1.51244	5.63346e-05	0.000372026	down
gene-LOC119892043	LOC119892043	G2/M phase-specific E3 ubiquitin-protein ligase-like [Labrus bergylta]	G2/M phase-specific E3 ubiquitin-protein ligase OS=Gallus gallus OX=9031 GN=G2E3 PE=2 SV=1;	HECT-domain	0.37	0.03	0.11	0.1	0.38	0.63	0.07	0.25	0.06	0	0.08	0	-2.34279	0.00871073	0.026988	down
gene-LOC119892056	LOC119892056	complement C1q-like protein 2 [Sparus aurata]	Complement C1q-like protein 4 OS=Homo sapiens OX=9606 GN=C1QL4 PE=2 SV=1;	C1q domain	13.58	10.11	9.54	12.96	15.77	15.67	31.82	63.7	34.5	38.8	71.02	40.26	1.33469	3.54784e-10	8.63074e-09	up
gene-LOC119892187	LOC119892187	hypothetical protein FQN60_017455 [Etheostoma spectabile]	Histone H1.5 OS=Mus musculus OX=10090 GN=Hist1h1b PE=1 SV=2;	linker histone H1 and H5 family	35.69	21.63	2.06	8	7.02	15.1	3.48	3.36	1.53	6.31	1.95	5.87	-2.47296	5.74048e-06	5.0887e-05	down
gene-LOC119892193	LOC119892193	hypothetical protein PFLUV_G00069900 [Perca fluviatilis]	Acyl-CoA dehydrogenase family member 11 OS=Caenorhabditis elegans OX=6239 GN=acdh-11 PE=1 SV=1;	Acyl-CoA dehydrogenase, C-terminal domain;Adaptive response protein AidB N-terminal domain;Acyl-CoA dehydrogenase, middle domain;Acyl-CoA dehydrogenase, C-terminal domain	20.14	16.41	15.4	14.21	13.34	23.06	3.36	2.77	3.31	5.03	4.47	2.09	-2.6711	6.08835e-32	3.29974e-29	down
gene-LOC119892214	LOC119892214	asialoglycoprotein receptor-like 1 isoform X1 [Anabas testudineus]	C-type lectin domain family 4 member E OS=Rattus norvegicus OX=10116 GN=Clec4e PE=1 SV=1;	Lectin C-type domain	149.42	174.11	92.76	65.17	177.62	204.45	44.48	61.35	34.55	65.07	27.98	24.52	-2.21507	5.1611e-13	2.16719e-11	down
gene-LOC119892228	LOC119892228	hypothetical protein PFLUV_G00067770 [Perca fluviatilis]	Neutrophil cytosol factor 2 OS=Bos taurus OX=9913 GN=NCF2 PE=2 SV=1;	SH3 domain;Variant SH3 domain;Variant SH3 domain	0.52	0.92	0.92	1.94	0.97	2.86	2.26	11.98	2.89	7.86	6.5	6.13	1.71843	2.73208e-05	0.00019891	up
gene-LOC119892267	LOC119892267	cathepsin L1 [Sparus aurata]	Cathepsin L1 OS=Bos taurus OX=9913 GN=CTSL PE=1 SV=3;	Papain family cysteine protease;Cathepsin propeptide inhibitor domain;Peptidase C1-like family	76.74	22.19	60.43	49.66	97.19	148.39	408.68	301.15	476.47	696.74	208.81	274.88	1.87008	1.84798e-06	1.8823e-05	up
gene-LOC119892268	LOC119892268	cathepsin L1 [Sparus aurata]	Cathepsin L1 OS=Chlorocebus aethiops OX=9534 GN=CTSL PE=1 SV=1;	Papain family cysteine protease;Cathepsin propeptide inhibitor domain;Peptidase C1-like family	1.08	9.7	10.81	1.34	41.8	9.18	64.42	52.07	18.29	67.13	110.09	36.33	1.7176	0.00996125	0.0300436	up
gene-LOC119892269	LOC119892269	Pol polyprotein [Dicentrarchus labrax]	------	------	3.28	3.34	6.06	3.24	3.18	2.01	8.51	11.77	14.84	18.29	8.09	9.63	1.21616	0.000318718	0.0016602	up
gene-LOC119892346	LOC119892346	PREDICTED: scavenger receptor cysteine-rich type 1 protein M130-like isoform X1 [Lates calcarifer]	Scavenger receptor cysteine-rich type 1 protein M130 OS=Canis lupus familiaris OX=9615 GN=CD163 PE=2 SV=1;	Scavenger receptor cysteine-rich domain;Scavenger receptor cysteine-rich domain;Hepsin, SRCR domain;Immunoglobulin domain	44.15	234.39	30.05	206	51.52	196.57	64	23.14	102.52	68.59	26.73	79.44	-1.44742	0.00277645	0.0104701	down
gene-LOC119892347	LOC119892347	WD repeat-containing protein 5 isoform X2 [Podarcis muralis]	WD repeat-containing protein 5 OS=Xenopus tropicalis OX=8364 GN=wdr5 PE=2 SV=1;	WD domain, G-beta repeat;Anaphase-promoting complex subunit 4 WD40 domain;Nucleoporin Nup120/160	1.77	1.5	1.88	1.49	1.64	1.31	2.68	6.53	5.2	7.18	3.59	7.28	1.28168	4.43239e-06	4.05198e-05	up
gene-LOC119892364	LOC119892364	beta-microseminoprotein [Oreochromis niloticus]	------	Beta-microseminoprotein	2512.46	2042.86	985.42	639.5	1738.75	1729.42	1013.96	718.79	752.49	660.31	407.89	602.38	-1.40906	1.50881e-05	0.000118513	down
gene-LOC119892438	LOC119892438	coiled-coil domain-containing protein 60 isoform X2 [Sander lucioperca]	Coiled-coil domain-containing protein 60 OS=Homo sapiens OX=9606 GN=CCDC60 PE=1 SV=2;	Domain of unknown function	0.07	0.34	0.13	0.27	0.27	0.38	0.61	1.44	0.39	0.71	0.75	0.5	1.10943	0.00439158	0.0152469	up
gene-LOC119892447	LOC119892447	2',3'-cyclic-nucleotide 3'-phosphodiesterase isoform X1 [Sander lucioperca]	2',3'-cyclic-nucleotide 3'-phosphodiesterase OS=Homo sapiens OX=9606 GN=CNP PE=1 SV=2;	2',3'-cyclic nucleotide 3'-phosphodiesterase;AAA domain;AAA ATPase domain;AAA domain	35.54	40.71	15.33	27.44	19.22	21.98	23.8	23.97	13.2	10.96	21.3	17.26	-1.02811	7.53033e-05	0.000479621	down
gene-LOC119892485	LOC119892485	UDP-glucuronosyltransferase 2A2 isoform X3 [Larimichthys crocea]	UDP-glucuronosyltransferase 2A2 OS=Mus musculus OX=10090 GN=Ugt2a2 PE=2 SV=1;	UDP-glucoronosyl and UDP-glucosyl transferase;Glycosyltransferase family 28 C-terminal domain	82.34	183.36	15.54	51.42	53.81	61.37	47.63	19.81	42.95	19.7	13.03	34.62	-1.66725	0.000105917	0.000644825	down
gene-LOC119892487	LOC119892487	LOW QUALITY PROTEIN: UDP-glucuronosyltransferase 2A2-like [Cottoperca gobio]	UDP-glucuronosyltransferase 2A2 OS=Mus musculus OX=10090 GN=Ugt2a2 PE=2 SV=1;	UDP-glucoronosyl and UDP-glucosyl transferase;Glycosyltransferase family 28 C-terminal domain	18.99	14.43	5.67	9.43	11.61	16	8.19	7.79	10.25	8.61	6.16	7.64	-1.1009	2.15632e-05	0.000162002	down
gene-LOC119892494	LOC119892494	LOW QUALITY PROTEIN: coiled-coil domain-containing protein 158-like [Cottoperca gobio]	Coiled-coil domain-containing protein 158 OS=Homo sapiens OX=9606 GN=CCDC158 PE=2 SV=2;	Coiled-coil domain-containing protein 158	0.51	0.28	0.22	0.4	0.57	1.14	1.17	2.73	1.46	2.02	1.06	2.02	1.29929	0.000163384	0.000935313	up
gene-LOC119892812	LOC119892812	PREDICTED: nuclear receptor ROR-beta-like [Stegastes partitus]	Nuclear receptor ROR-beta OS=Rattus norvegicus OX=10116 GN=Rorb PE=1 SV=3;	Zinc finger, C4 type;Ligand-binding domain of nuclear hormone receptor	9	8.83	3.32	6.96	7.01	8.96	5.6	4.26	3.2	2.9	3.61	3.06	-1.52195	1.51917e-10	3.94696e-09	down
gene-LOC119892832	LOC119892832	protein mono-ADP-ribosyltransferase PARP12-like [Mastacembelus armatus]	Protein mono-ADP-ribosyltransferase PARP12 OS=Mus musculus OX=10090 GN=Parp12 PE=1 SV=3;	------	14.73	32.1	22.41	47.37	33.8	80.32	8.43	10.34	14.4	0	0	4.48	-3.04827	7.22302e-05	0.000462358	down
gene-LOC119892865	LOC119892865	------	------	------	0	4.43	1.56	1.42	1.36	1.09	9.2	12.41	22.43	16.82	16.86	10.74	2.73404	3.95412e-08	6.20963e-07	up
gene-LOC119892911	LOC119892911	LOW QUALITY PROTEIN: beta-galactosidase-1-like protein 2 [Sander lucioperca]	Beta-galactosidase-1-like protein 2 OS=Homo sapiens OX=9606 GN=GLB1L2 PE=2 SV=1;	Glycosyl hydrolases family 35;Beta-galactosidase;Beta-galactosidase jelly roll domain	2.27	3.41	1.59	0.72	1.38	2.03	1.15	1.35	1.53	0.78	1.38	0.54	-1.32433	0.00125364	0.00534504	down
gene-LOC119892986	LOC119892986	2,4-dienoyl-CoA reductase, mitochondrial [Epinephelus lanceolatus]	2,4-dienoyl-CoA reductase, mitochondrial OS=Homo sapiens OX=9606 GN=DECR1 PE=1 SV=1;	Enoyl;short chain dehydrogenase;KR domain	60.63	47.83	57.38	46.55	50.94	40.06	29.25	26.97	25.12	16.58	17.73	19.81	-1.64981	1.43821e-13	6.61094e-12	down
gene-LOC119892995	LOC119892995	------	------	------	2.32	2.11	1.28	2.37	3.22	3.03	2.54	3.82	4.85	3.55	2.36	6.2	1.28924	6.70813e-08	1.01121e-06	up
gene-LOC119893012	LOC119893012	E3 ubiquitin-protein ligase TRIM21 isoform X1 [Larimichthys crocea]	Zinc-binding protein A33 OS=Pleurodeles waltl OX=8319 PE=1 SV=2;	SPRY-associated domain;SPRY domain;B-box zinc finger;Zinc finger, C3HC4 type;RING-type zinc-finger;zinc finger of C3HC4-type, RING;Zinc finger, C3HC4 type;Zinc finger, C3HC4 type;Ring finger domain;U-box domain	1.96	0.6	0	1.87	2.76	0	0.1	0.22	0.23	0.47	0.57	0.35	-2.4078	0.012115	0.0352001	down
gene-LOC119893075	LOC119893075	kelch-like protein 25 isoform X1 [Epinephelus lanceolatus]	Kelch-like protein 25 OS=Xenopus tropicalis OX=8364 GN=klhl25 PE=2 SV=1;	------	1.47	1.19	0.84	0.99	1.36	0.58	3.9	2.9	4.4	4.37	3.7	3	1.35975	0.000623654	0.00295953	up
gene-LOC119893089	LOC119893089	PREDICTED: uncharacterized protein LOC108884589 [Lates calcarifer]	Uncharacterized oxidoreductase C663.09c OS=Schizosaccharomyces pombe;	short chain dehydrogenase;KR domain;NA	0	2.07	2.19	4.4	0	0.74	0	0	0	0	0.9	0	-4.08201	0.0105079	0.0313635	down
gene-LOC119893161	LOC119893161	hypothetical protein EPR50_G00084640 [Perca flavescens]	Cholesteryl ester transfer protein OS=Gallus gallus OX=9031 GN=CETP PE=2 SV=1;	LBP / BPI / CETP family, N-terminal domain;LBP / BPI / CETP family, C-terminal domain	84.81	88.86	120.44	79.18	135.59	110.65	36.73	39.49	35.05	25.26	22.67	8.72	-2.35918	7.40575e-14	3.55858e-12	down
gene-LOC119893230	LOC119893230	zinc finger protein aebp2-like isoform X1 [Notolabrus celidotus]	Zinc finger protein AEBP2 OS=Bos taurus OX=9913 GN=AEBP2 PE=2 SV=2;	------	0.86	0.82	0.19	0	0.62	0.62	0	0.21	0	0.29	0.17	0	-2.67369	0.00995725	0.0300354	down
gene-LOC119893238	LOC119893238	NADH-cytochrome b5 reductase 2-like [Labrus bergylta]	NADH-cytochrome b5 reductase 2 OS=Danio rerio OX=7955 GN=cyb5r2 PE=2 SV=2;	Oxidoreductase FAD-binding domain;Oxidoreductase NAD-binding domain;Ferric reductase NAD binding domain	97.84	90.45	90.63	34.41	132.15	86.02	29.78	22.51	27.27	22.23	10.97	6.5	-2.6492	1.75209e-11	5.46619e-10	down
gene-LOC119893249	LOC119893249	protein PML-like [Seriola dumerili]	------	Exonuclease;3' exoribonuclease, RNase T-like	0.57	1.01	1.06	1.58	3.01	2.62	0.32	0.27	0.24	0.14	0.09	0.17	-3.44722	1.04357e-13	4.91321e-12	down
gene-LOC119893250	LOC119893250	hypothetical protein D5F01_LYC05556 [Larimichthys crocea]	DNA polymerase III PolC-type OS=Thermotoga maritima;	Exonuclease;3' exoribonuclease, RNase T-like	11.58	19.14	43.52	45.96	60.29	51.81	3.82	4.77	5.04	4.18	2.14	2.65	-3.84846	1.06794e-24	2.28333e-22	down
gene-LOC119893253	LOC119893253	E3 ubiquitin/ISG15 ligase TRIM25-like [Sander lucioperca]	E3 ubiquitin/ISG15 ligase TRIM25 OS=Mus musculus OX=10090 GN=Trim25 PE=1 SV=2;	SPRY-associated domain;zinc finger of C3HC4-type, RING;B-box zinc finger;Zinc finger, C3HC4 type;RING-type zinc-finger;SPRY domain;Zinc finger, C3HC4 type;Ring finger domain;Zinc finger, C3HC4 type;zinc-RING finger domain;Zinc-finger of the MIZ type in Nse subunit;zf-RING of BARD1-type protein	1.4	2.17	1.21	2.76	2.37	4.23	1.32	1.21	1.16	1.18	0.74	0.57	-1.63446	5.59675e-08	8.56417e-07	down
gene-LOC119893254	LOC119893254	tripartite motif-containing protein 16-like [Epinephelus lanceolatus]	Tripartite motif-containing protein 16 OS=Mus musculus OX=10090 GN=Trim16 PE=1 SV=2;	SPRY-associated domain;zinc finger of C3HC4-type, RING;RING-type zinc-finger;B-box zinc finger;Zinc finger, C3HC4 type;SPRY domain;Zinc finger, C3HC4 type;Zinc finger, C3HC4 type;Ring finger domain	22.69	34.54	20.4	30.49	37.81	50.75	4.74	5.31	11.94	5.96	1.47	2.2	-3.0599	2.47097e-13	1.08858e-11	down
gene-LOC119893284	LOC119893284	zinc finger protein RFP isoform X3 [Larimichthys crocea]	Zinc-binding protein A33 OS=Pleurodeles waltl OX=8319 PE=1 SV=2;	SPRY-associated domain;SPRY domain;RING-type zinc-finger;B-box zinc finger;Zinc finger, C3HC4 type;zinc finger of C3HC4-type, RING;Zinc finger, C3HC4 type;Zinc finger, C3HC4 type;Ring finger domain;zinc-RING finger domain;U-box domain;zinc RING finger of MSL2	0.21	0.46	0.05	0.38	0.1	0.55	0.29	1.45	1.01	1.14	1.18	0.79	1.30788	0.00880949	0.0272324	up
gene-LOC119893287	LOC119893287	E3 ubiquitin-protein ligase TRIM21-like [Larimichthys crocea]	E3 ubiquitin-protein ligase TRIM21 OS=Homo sapiens OX=9606 GN=TRIM21 PE=1 SV=1;	SPRY-associated domain;SPRY domain;B-box zinc finger;RING-type zinc-finger;Zinc finger, C3HC4 type;zinc finger of C3HC4-type, RING;Zinc finger, C3HC4 type;Zinc finger, C3HC4 type;Ring finger domain;U-box domain;zinc-RING finger domain	2.13	3.61	2.36	4.84	4.7	6.31	1.15	1.43	1.25	0.81	0.82	1.01	-2.59397	1.85601e-20	2.27654e-18	down
gene-LOC119893289	LOC119893289	E3 ubiquitin-protein ligase TRIM21-like [Larimichthys crocea]	Zinc-binding protein A33 OS=Pleurodeles waltl OX=8319 PE=1 SV=2;	SPRY-associated domain;SPRY domain;Zinc finger, C3HC4 type;B-box zinc finger;RING-type zinc-finger;zinc finger of C3HC4-type, RING;Zinc finger, C3HC4 type;Zinc finger, C3HC4 type;Ring finger domain;zinc-RING finger domain;U-box domain;Prokaryotic RING finger family 4	2.01	2.05	2.45	3.9	3.62	4.27	2.19	1.8	0.96	1.5	1.44	1.57	-1.42921	2.69766e-08	4.38722e-07	down
gene-LOC119893317	LOC119893317	E3 ubiquitin-protein ligase TRIM21-like [Larimichthys crocea]	Zinc-binding protein A33 OS=Pleurodeles waltl OX=8319 PE=1 SV=2;	SPRY-associated domain;SPRY domain;B-box zinc finger;Zinc finger, C3HC4 type;RING-type zinc-finger;zinc finger of C3HC4-type, RING;Zinc finger, C3HC4 type;Zinc finger, C3HC4 type;Ring finger domain;zinc-RING finger domain;Prokaryotic RING finger family 4;U-box domain;zinc RING finger of MSL2	0.46	1.97	4.63	2.63	4.1	6.79	1.38	0.17	1.86	0.67	0.15	0.53	-2.52408	9.2499e-05	0.000573474	down
gene-LOC119893361	LOC119893361	uncharacterized protein LOC115586105 [Sparus aurata]	------	------	0.79	0.37	0.09	0.13	0.1	0.74	0.05	0.06	0	0	0	0.33	-2.84858	0.00698322	0.0223488	down
gene-LOC119893366	LOC119893366	uncharacterized protein LOC115586104 [Sparus aurata]	------	------	0.25	0.53	0.31	0.13	0.21	0.19	0.22	0.07	0.19	0.16	0.02	0.05	-1.6317	0.00637177	0.0207191	down
gene-LOC119893379	LOC119893379	carboxypeptidase A2-like isoform X1 [Seriola dumerili]	Carboxypeptidase A2 OS=Mus musculus OX=10090 GN=Cpa2 PE=1 SV=1;	Zinc carboxypeptidase;Carboxypeptidase activation peptide	71.49	72.91	116.59	54.2	5.07	69.79	19.66	9.57	34.12	32.48	14.32	23.41	-2.05163	9.70091e-05	0.000596831	down
gene-LOC119893392	LOC119893392	calcium-independent phospholipase A2-gamma-like isoform X1 [Sander lucioperca]	Calcium-independent phospholipase A2-gamma OS=Mus musculus OX=10090 GN=Pnpla8 PE=1 SV=1;	Patatin-like phospholipase	1.31	2.38	1.83	1.6	1.78	2.31	6.05	6.91	7.06	5.89	6.2	7.75	1.34709	1.9168e-16	1.39597e-14	up
gene-LOC119893396	LOC119893396	dispanin subfamily A member 2b-like [Sparus aurata]	Dispanin subfamily A member 2b OS=Torpedo marmorata OX=7788 PE=2 SV=1;	Interferon-induced transmembrane protein	0	4.77	3.12	8.01	10.68	4.06	1.11	0.93	0.63	0.78	0.71	2.96	-2.58113	0.000298911	0.00157107	down
gene-LOC119893416	LOC119893416	hypothetical protein EXN66_Car004245 [Channa argus]	------	------	0.4	0.29	0.14	0.11	0.11	0.27	0.16	0.13	0.16	0.02	0.06	0.1	-1.53531	0.00607636	0.0199394	down
gene-LOC119893478	LOC119893478	patatin-like phospholipase domain-containing protein 2 isoform X1 [Sander lucioperca]	Patatin-like phospholipase domain-containing protein 2 OS=Rattus norvegicus OX=10116 GN=Pnpla2 PE=1 SV=1;	Patatin-like phospholipase	1.53	0.25	0.91	0.53	1.22	0.38	3.49	9.76	1.25	8.54	6.49	4.12	2.20602	1.74642e-05	0.000135082	up
gene-LOC119893525	LOC119893525	UPF0428 protein CXorf56 homolog [Larimichthys crocea]	UPF0428 protein CXorf56 homolog OS=Danio rerio OX=7955 GN=zgc:103697 PE=2 SV=1;	------	251.37	292.19	237.82	238.28	240.89	193.78	387.54	1545.5	715.26	2050.34	994.47	577.94	1.58369	8.87672e-06	7.48451e-05	up
gene-LOC119893536	LOC119893536	A disintegrin and metalloproteinase with thrombospondin motifs 20 isoform X2 [Larimichthys crocea]	A disintegrin and metalloproteinase with thrombospondin motifs 20 OS=Mus musculus OX=10090 GN=Adamts20 PE=2 SV=2;	Thrombospondin type 1 domain;GON domain;Thrombospondin type 1 domain;Reprolysin family propeptide;ADAM-TS Spacer 1;Reprolysin;Spondin-like TSP1 domain;ADAM cysteine-rich domain;Metallo-peptidase family M12;CCN3 Nov like TSP1 domain;Metallo-peptidase family M12B Reprolysin-like;Metallo-peptidase family M12B Reprolysin-like	0.47	1.08	0.1	0.44	0.4	0.54	0.31	0.25	0.11	0.08	0.15	0.12	-2.00037	9.30851e-06	7.80903e-05	down
gene-LOC119893568	LOC119893568	cGMP-inhibited 3',5'-cyclic phosphodiesterase A-like isoform X1 [Sparus aurata]	cGMP-inhibited 3',5'-cyclic phosphodiesterase A OS=Homo sapiens OX=9606 GN=PDE3A PE=1 SV=3;	3'5'-cyclic nucleotide phosphodiesterase	0.51	0.73	0.3	0.59	0.6	0.75	0.79	1.86	0.77	1.73	1.84	3.41	1.09743	0.000882801	0.00396563	up
gene-LOC119893591	LOC119893591	spondin-1-like [Epinephelus lanceolatus]	Spondin-1 OS=Rattus norvegicus OX=10116 GN=Spon1 PE=1 SV=1;	Thrombospondin type 1 domain;Spondin-like TSP1 domain;Spondin_N;CCN3 Nov like TSP1 domain;Reeler domain;Thrombospondin type 1 domain	2.05	1.22	0.36	0.65	1.29	1.2	0.31	0.45	0.37	0.4	0.51	0.79	-1.79178	3.4995e-06	3.30587e-05	down
gene-LOC119893595	LOC119893595	uncharacterized protein LOC111228388 [Seriola dumerili]	------	------	21.86	33.84	9.93	16.08	19.04	23.04	14.24	17.43	9.19	9.17	15.2	10.15	-1.19358	7.0591e-07	8.15224e-06	down
gene-LOC119893615	LOC119893615	hypothetical protein F2P81_006371 [Scophthalmus maximus]	------	short chain dehydrogenase;Enoyl;KR domain	0.07	0.07	0.18	0	0.25	0.11	0.7	0.99	0.65	1.34	2.89	1.05	3.49476	8.60555e-08	1.25817e-06	up
gene-LOC119893617	LOC119893617	cytochrome P450 2F2-like isoform X1 [Perca flavescens]	Cytochrome P450 2J6 OS=Mus musculus OX=10090 GN=Cyp2j6 PE=2 SV=2;	Cytochrome P450	7.32	7.19	3.26	0.68	1.84	0.62	2.59	0.08	1.59	1.51	1.59	1.26	-1.77068	0.00936183	0.0286116	down
gene-LOC119893640	LOC119893640	E3 ubiquitin-protein ligase TRIM21-like [Larimichthys crocea]	Zinc-binding protein A33 OS=Pleurodeles waltl OX=8319 PE=1 SV=2;	SPRY-associated domain;SPRY domain;B-box zinc finger;RING-type zinc-finger;zinc finger of C3HC4-type, RING;Zinc finger, C3HC4 type;Zinc finger, C3HC4 type;Ring finger domain;Zinc finger, C3HC4 type;zinc-RING finger domain;zinc RING finger of MSL2;U-box domain;Prokaryotic RING finger family 4	1.58	2.34	2.59	2.4	1.75	2.7	1.54	1.17	2.22	1.25	1.23	0.88	-1.52264	1.92017e-12	7.21766e-11	down
gene-LOC119893641	LOC119893641	E3 ubiquitin-protein ligase TRIM21-like [Larimichthys crocea]	Zinc-binding protein A33 OS=Pleurodeles waltl OX=8319 PE=1 SV=2;	SPRY-associated domain;SPRY domain;Zinc finger, C3HC4 type;B-box zinc finger;RING-type zinc-finger;zinc finger of C3HC4-type, RING;Zinc finger, C3HC4 type;Ring finger domain;Zinc finger, C3HC4 type;zinc-RING finger domain;Prokaryotic RING finger family 4	0.52	0.43	0.21	0.21	0.14	0.38	1.66	0.81	1.48	0.32	1.03	1.37	1.3405	0.00315067	0.0115906	up
gene-LOC119893665	LOC119893665	PREDICTED: zinc finger protein aebp2-like isoform X2 [Lates calcarifer]	Zinc finger protein AEBP2 OS=Homo sapiens OX=9606 GN=AEBP2 PE=1 SV=2;	Zinc finger, C2H2 type;Zinc-finger double domain	1.1	2.12	2.08	2.69	2.12	2.5	0.98	1.02	1.23	1.23	1.65	1.39	-1.20026	2.48628e-05	0.000183421	down
gene-LOC119893673	LOC119893673	ankyrin repeat and SOCS box protein 13 [Epinephelus lanceolatus]	Ankyrin repeat and SOCS box protein 13 OS=Mus musculus OX=10090 GN=Asb13 PE=2 SV=1;	Ankyrin repeats;Ankyrin repeats;Ankyrin repeat;Ankyrin repeat;Ankyrin repeats;SOCS box	2.25	1.38	3.25	1.35	1.83	1.31	6.15	9.63	9.18	13.45	11.15	12.06	1.87324	5.60071e-09	1.0629e-07	up
gene-LOC119893686	LOC119893686	methionine aminopeptidase 2-like [Gymnodraco acuticeps]	Methionine aminopeptidase 2 OS=Homo sapiens OX=9606 GN=METAP2 PE=1 SV=1;	Metallopeptidase family M24	1.76	1.44	0.19	0.69	0.4	1.11	0.03	0.38	0.05	0.25	0.23	0.14	-2.9049	1.73542e-06	1.77385e-05	down
gene-LOC119893704	LOC119893704	hypothetical protein PFLUV_G00102590 [Perca fluviatilis]	Probable E3 ubiquitin-protein ligase HERC3 OS=Homo sapiens OX=9606 GN=HERC3 PE=1 SV=1;	HECT-domain;Regulator of chromosome condensation;Regulator of chromosome condensation	12.94	18.61	42.06	49.82	64.21	63.84	1.03	0.84	2.49	0.95	0.35	0.33	-5.82101	6.2361e-31	3.02776e-28	down
gene-LOC119893705	LOC119893705	probable E3 ubiquitin-protein ligase HERC3 [Epinephelus lanceolatus]	Probable E3 ubiquitin-protein ligase HERC4 OS=Homo sapiens OX=9606 GN=HERC4 PE=1 SV=1;	HECT-domain;Regulator of chromosome condensation;Regulator of chromosome condensation	12.56	15.74	32.49	40.39	56.5	52.23	1.97	2.43	3.54	2.85	1.01	1.64	-4.41349	6.38969e-30	2.75762e-27	down
gene-LOC119893749	LOC119893749	PREDICTED: uncharacterized protein LOC103367336 [Stegastes partitus]	------	------	6.51	2.42	7.29	8.81	9.23	11.2	13.94	27.48	28.55	58	18.82	33.38	1.27832	4.22337e-06	3.8888e-05	up
gene-LOC119893808	LOC119893808	perforin [Oplegnathus fasciatus]	Perforin-1 OS=Mus musculus OX=10090 GN=Prf1 PE=1 SV=2;	MAC/Perforin domain;C2 domain	2.87	2.09	0.73	1.72	2.42	1.21	1.35	1.22	1.11	0.74	0.48	1.67	-1.23706	0.000970527	0.00430003	down
gene-LOC119893811	LOC119893811	kielin/chordin-like protein [Sander lucioperca]	Kielin/chordin-like protein OS=Xenopus laevis OX=8355 GN=kcp PE=2 SV=1;	von Willebrand factor type C domain;TILa domain	1.08	2.9	0.69	2.69	1.51	1.92	1.44	0.96	0.78	0.38	0.47	0.91	-1.5577	2.0871e-05	0.000157767	down
gene-LOC119893817	LOC119893817	uncharacterized protein LOC115423976, partial [Sphaeramia orbicularis]	------	Reverse transcriptase	1.38	1.53	1.25	0.95	1.58	2.09	3.41	5.18	5.43	5.85	4.17	8.66	1.40266	4.84777e-07	5.82657e-06	up
gene-LOC119893819	LOC119893819	perforin [Oplegnathus fasciatus]	Perforin-1 OS=Rattus norvegicus OX=10116 GN=Prf1 PE=2 SV=1;	------	0.61	0.6	0.2	0.19	0.49	0.34	0.14	0.27	0.16	0.07	0.13	0.25	-1.73313	3.26225e-05	0.000232355	down
gene-LOC119893835	LOC119893835	PREDICTED: LOW QUALITY PROTEIN: sodium channel protein type 4 subunit alpha B-like [Lates calcarifer]	Sodium channel protein type 4 subunit alpha B OS=Takifugu rubripes OX=31033 GN=scn4ab PE=3 SV=1;	Ion transport protein;Sodium ion transport-associated	2.01	3.53	2.25	3.11	3.98	3.23	0.7	0.64	0.64	0.86	0.18	1.02	-2.63148	1.82489e-16	1.33739e-14	down
gene-LOC119893838	LOC119893838	Olfactomedin-4 [Larimichthys crocea]	Olfactomedin-4 OS=Mus musculus OX=10090 GN=Olfm4 PE=2 SV=1;	Olfactomedin-like domain	6.11	0.29	0.1	22	0.05	0.32	0.36	0.42	0.54	0.67	0.9	0.46	-3.56621	0.00241787	0.00931599	down
gene-LOC119893891	LOC119893891	protein regulator of cytokinesis 1-like [Seriola lalandi dorsalis]	Protein regulator of cytokinesis 1 OS=Homo sapiens OX=9606 GN=PRC1 PE=1 SV=2;	Microtubule associated protein	1.58	0.92	2.36	1.77	2.99	2.29	0.37	0.25	0.19	0.19	0.32	0.07	-3.63081	1.13342e-19	1.23432e-17	down
gene-LOC119893900	LOC119893900	tryptophan 5-hydroxylase 1 isoform X1 [Seriola dumerili]	Tryptophan 5-hydroxylase OS=Xenopus laevis OX=8355 GN=tph PE=2 SV=1;	Biopterin-dependent aromatic amino acid hydroxylase;ACT domain	1.39	1.31	1.94	1.63	2.37	1.6	5.24	9.29	5.48	8.56	7.18	8.63	1.59121	3.66526e-13	1.56732e-11	up
gene-LOC119893904	LOC119893904	growth arrest-specific protein 2 isoform X1 [Myripristis murdjan]	Growth arrest-specific protein 2 OS=Homo sapiens OX=9606 GN=GAS2 PE=1 SV=1;	Growth-Arrest-Specific Protein 2 Domain;Calponin homology	6.86	8.5	6.41	4.66	8.87	8.43	3.97	4.75	4.52	4.62	4.17	1.87	-1.36268	2.17452e-08	3.62239e-07	down
gene-LOC119893918	LOC119893918	hypothetical protein PFLUV_G00098640 [Perca fluviatilis]	Inner centromere protein B OS=Xenopus laevis OX=8355 GN=incenp-b PE=2 SV=1;	Inner centromere protein, ARK binding region;Chromosome passenger complex	4.72	2.48	4.02	2.92	4.22	5.35	1.37	1.59	1.63	2.06	1.22	1.49	-1.84618	6.95837e-14	3.35745e-12	down
gene-LOC119893940	LOC119893940	kielin/chordin-like protein [Sander lucioperca]	Kielin/chordin-like protein OS=Xenopus laevis OX=8355 GN=kcp PE=2 SV=1;	von Willebrand factor type C domain;von Willebrand factor type D domain;TILa domain	2.6	3.81	0.97	3.73	1.96	3.41	0.87	1.98	0.7	1.25	0.68	1.02	-1.81927	1.96794e-09	4.09489e-08	down
gene-LOC119893993	LOC119893993	leucine-rich repeat-containing protein 10B [Sparus aurata]	Leucine-rich repeat-containing protein 10B OS=Homo sapiens OX=9606 GN=LRRC10B PE=4 SV=2;	Leucine rich repeat;Leucine Rich repeats	0.46	1.5	0	1.46	0.95	2.1	0.56	0.28	0.17	0	0.19	0.04	-2.76244	0.00130567	0.00553449	down
gene-LOC119894014	LOC119894014	Cholesterol side-chain cleavage enzyme, mitochondrial [Larimichthys crocea]	Cholesterol side-chain cleavage enzyme, mitochondrial OS=Oncorhynchus mykiss OX=8022 GN=cyp11a1 PE=2 SV=1;	Cytochrome P450	0.13	0.19	0.1	0.11	0.12	0.05	1.06	0.96	1.32	0.88	1.41	0.99	2.91966	1.71465e-15	1.07709e-13	up
gene-LOC119894030	LOC119894030	------	------	------	0.58	0	0	0	0.14	0.24	2.13	1.66	1.46	0.47	0.97	0.32	2.39023	0.0121763	0.0353299	up
gene-LOC119894043	LOC119894043	serine/threonine-protein kinase pim-3-like [Sparus aurata]	Serine/threonine-protein kinase pim-3 OS=Coturnix japonica OX=93934 GN=PIM3 PE=2 SV=1;	Protein kinase domain;Protein tyrosine and serine/threonine kinase;Kinase-like;Lipopolysaccharide kinase	0.1	0.26	0.19	0.12	0.12	0.26	0.4	0.45	0.45	0.49	0.47	0.75	1.04992	0.00161684	0.0066234	up
gene-LOC119894055	LOC119894055	E3 ubiquitin-protein ligase TRIM21-like [Larimichthys crocea]	E3 ubiquitin-protein ligase TRIM21 OS=Homo sapiens OX=9606 GN=TRIM21 PE=1 SV=1;	SPRY-associated domain;SPRY domain;B-box zinc finger;RING-type zinc-finger;Zinc finger, C3HC4 type;Zinc finger, C3HC4 type;zinc finger of C3HC4-type, RING;Zinc finger, C3HC4 type;Ring finger domain;U-box domain	0.12	0.31	0.15	0.46	0.3	0.33	0.16	0.28	0.14	0.13	0.2	0.24	-1.01573	0.0131237	0.0375597	down
gene-LOC119894061	LOC119894061	tRNA-dihydrouridine(20) synthase [NAD(P)+]-like [Perca flavescens]	tRNA-dihydrouridin;	Dihydrouridine synthase	3.18	2.91	0.44	7.1	1.92	1.63	3.08	10.44	4.43	9.77	13.09	22.41	1.57466	0.000423463	0.00211624	up
gene-LOC119894071	LOC119894071	autocrine motility factor receptor a isoform X1 [Hippoglossus hippoglossus]	E3 ubiquitin-protein ligase AMFR OS=Mus musculus OX=10090 GN=Amfr PE=1 SV=2;	------	0.38	0.45	1.19	0.2	0.54	0.76	2.43	1.14	2.13	1.89	2.47	1	1.19102	0.0057403	0.0190438	up
gene-LOC119894083	LOC119894083	carboxypeptidase A1 [Sander lucioperca]	Carboxypeptidase A1 OS=Rattus norvegicus OX=10116 GN=Cpa1 PE=2 SV=2;	Zinc carboxypeptidase;Carboxypeptidase activation peptide	101.44	171.85	222	105.13	6.8	158.15	59.63	62.71	57.35	91.7	41.17	41.38	-1.62818	0.00162601	0.00664842	down
gene-LOC119894095	LOC119894095	genetic suppressor element 1-like isoform X1 [Epinephelus lanceolatus]	Genetic suppressor element 1 OS=Danio rerio OX=7955 GN=gse1 PE=4 SV=1;	Protein of unknown function	0.23	0.51	0.11	0.38	0.37	0.87	0.12	0.25	0.15	0.02	0.23	0.12	-1.96613	4.18894e-05	0.000289511	down
gene-LOC119894110	LOC119894110	hyaluronidase-1-like [Acanthochromis polyacanthus]	Hyaluronidase-5 OS=Mus musculus OX=10090 GN=Hyal5 PE=1 SV=1;	Hyaluronidase	8.29	6.73	3.05	11.68	5.9	13.13	2.76	10.99	1.39	0.62	2.94	4.71	-1.58679	0.00150387	0.0062418	down
gene-LOC119894113	LOC119894113	PREDICTED: protein FAM192A-like isoform X3 [Neolamprologus brichardi]	PSME3-interacting protein OS=Mus musculus OX=10090 GN=Fam192a PE=1 SV=1;	FAM192A/Fyv6, N-terminal domain	11.8	9.78	7.11	9.09	9.8	8.49	13.39	9.9	8.41	4.25	5.52	7.5	-1.08859	1.12896e-06	1.21977e-05	down
gene-LOC119894140	LOC119894140	------	------	------	1.91	2.03	2.21	1.55	3.6	2.15	6.38	20.39	7.41	17.79	4.61	16.43	1.75518	4.64702e-06	4.23043e-05	up
gene-LOC119894156	LOC119894156	anoctamin-1-like isoform X1 [Mastacembelus armatus]	Anoctamin-1 OS=Mus musculus OX=10090 GN=Ano1 PE=1 SV=2;	Calcium-activated chloride channel;Dimerisation domain of Ca+-activated chloride-channel, anoctamin	1.3	1.55	3.63	1.02	0.76	0.89	25.86	37.98	22.61	24.92	4.88	13.01	3.19112	1.55586e-10	4.01987e-09	up
gene-LOC119894172	LOC119894172	LOW QUALITY PROTEIN: mixed lineage kinase domain-like protein [Labrus bergylta]	Mixed lineage kinase domain-like protein OS=Mus musculus OX=10090 GN=Mlkl PE=1 SV=1;	Protein tyrosine and serine/threonine kinase;Protein kinase domain	5.05	5.71	4.47	10.07	7.62	6.63	3.25	3.8	2.91	3.36	3.73	3.98	-1.39388	1.8959e-14	1.02753e-12	down
gene-LOC119894179	LOC119894179	E3 ubiquitin-protein ligase TRIM21-like [Larimichthys crocea]	Zinc-binding protein A33 OS=Pleurodeles waltl OX=8319 PE=1 SV=2;	SPRY-associated domain;SPRY domain;RING-type zinc-finger;Zinc finger, C3HC4 type;B-box zinc finger;zinc finger of C3HC4-type, RING;Zinc finger, C3HC4 type;Zinc finger, C3HC4 type;Ring finger domain;zinc-RING finger domain;U-box domain	17.47	21.69	16.66	21.98	30.02	33.91	6.88	5.06	8.54	4.01	4.21	4.03	-2.56035	3.69904e-22	5.45608e-20	down
gene-LOC119894182	LOC119894182	uncharacterized protein LOC111217773 [Seriola dumerili]	Apolipoprotein L5 OS=Homo sapiens OX=9606 GN=APOL5 PE=2 SV=1;	Apolipoprotein L	13.48	31.34	2.05	22.61	3.51	37.02	1.31	15.44	14.66	4.19	6.34	3.24	-1.72295	0.0054649	0.0182725	down
gene-LOC119894194	LOC119894194	apolipoprotein L4 [Lateolabrax maculatus]	Apolipoprotein L6 OS=Homo sapiens OX=9606 GN=APOL6 PE=2 SV=1;	Apolipoprotein L	6.84	9.93	3.14	8.79	2.47	9.51	1.75	1.8	3.61	1.1	1.16	1.81	-2.28753	1.36584e-09	2.93103e-08	down
gene-LOC119894196	LOC119894196	cytochrome P450 2F2-like isoform X1 [Perca flavescens]	Cytochrome P450 2J6 OS=Mus musculus OX=10090 GN=Cyp2j6 PE=2 SV=2;	Cytochrome P450	17.06	30.56	15.48	4.06	17.65	39.25	9.21	9.42	0.33	3.56	3.73	1.34	-2.65211	1.10135e-05	9.02816e-05	down
gene-LOC119894197	LOC119894197	cytochrome P450 2F2-like isoform X1 [Perca flavescens]	Cytochrome P450 2D10 OS=Mus musculus OX=10090 GN=Cyp2d10 PE=1 SV=2;	------	4.73	6.87	2.24	1.26	3.06	8.44	2.44	1.67	0.72	0.78	1.18	1.64	-2.09834	1.03554e-06	1.13408e-05	down
gene-LOC119894209	LOC119894209	uncharacterized protein LOC104938820 isoform X1 [Larimichthys crocea]	Apolipoprotein L6 OS=Homo sapiens OX=9606 GN=APOL6 PE=2 SV=1;	Apolipoprotein L	0.96	1.05	1.08	1.89	1.48	2.92	0.42	0	0.09	0	0	0	-4.57933	3.13492e-07	3.94063e-06	down
gene-LOC119894215	LOC119894215	uncharacterized protein LOC116063704 isoform X3 [Sander lucioperca]	Apolipoprotein L6 OS=Homo sapiens OX=9606 GN=APOL6 PE=2 SV=1;	Apolipoprotein L	19.02	8.77	17.61	6.4	34.94	27.77	8.1	15.77	16.63	5.96	17.66	10.54	-1.21643	0.000134694	0.00079429	down
gene-LOC119894219	LOC119894219	NLR family CARD domain-containing protein 3-like isoform X1 [Sander lucioperca]	NLR family CARD domain-containing protein 3 OS=Homo sapiens OX=9606 GN=NLRC3 PE=1 SV=2;	NLRC4 helical domain HD2;NACHT domain;Fish-specific NACHT associated domain;NOD2 winged helix domain;SPRY-associated domain;SPRY domain;Leucine Rich repeat	1.11	1.5	0.45	1.56	0.87	1.42	0.51	0.32	0.74	0.63	0.48	0.31	-1.73598	1.48139e-08	2.56302e-07	down
gene-LOC119894221	LOC119894221	olfactomedin-like [Anarrhichthys ocellatus]	Olfactomedin-4 OS=Homo sapiens OX=9606 GN=OLFM4 PE=1 SV=1;	Olfactomedin-like domain	8.39	3.13	0.31	30.04	0.44	1.23	0	0.2	0.72	0.08	1.15	0.06	-2.01365	0.0159012	0.0438658	down
gene-LOC119894223	LOC119894223	uncharacterized protein LOC104938820 isoform X1 [Larimichthys crocea]	Apolipoprotein L6 OS=Homo sapiens OX=9606 GN=APOL6 PE=2 SV=1;	Apolipoprotein L	0.84	8.55	3.08	10.87	4.26	5.04	0.83	0.22	1.13	0.29	0.27	1.2	-3.44362	3.07288e-10	7.58616e-09	down
gene-LOC119894227	LOC119894227	hypothetical protein PFLUV_G00104390 [Perca fluviatilis]	Olfactomedin-4 OS=Homo sapiens OX=9606 GN=OLFM4 PE=1 SV=1;	Olfactomedin-like domain	2.25	0.21	0.14	10.95	0.81	0.07	0.29	0.06	0.95	0.14	0.79	0.37	-1.99515	0.0126635	0.0364799	down
gene-LOC119894238	LOC119894238	Amine sulfotransferase [Larimichthys crocea]	Amine sulfotransferase OS=Mus musculus OX=10090 GN=Sult3a1 PE=2 SV=1;	Sulfotransferase domain;Sulfotransferase family	3.57	4.74	4.41	2.96	2.73	4.88	2.92	2.16	2.55	2.73	2.4	1.49	-1.28692	6.6746e-07	7.78926e-06	down
gene-LOC119894240	LOC119894240	high choriolytic enzyme 1-like [Cottoperca gobio]	High choriolytic enzyme 1 OS=Oryzias latipes OX=8090 GN=hcea PE=1 SV=1;	Astacin	8.27	6.85	7.58	4.17	0.16	10.51	2.56	1.34	5.14	3.12	3.16	1.17	-1.65258	0.00706547	0.0225841	down
gene-LOC119894241	LOC119894241	high choriolytic enzyme 2-like [Etheostoma spectabile]	High choriolytic enzyme 1 OS=Oryzias latipes OX=8090 GN=hcea PE=1 SV=1;	Astacin	148.75	147.57	236.68	58.87	10.13	126.95	36.55	15.12	29.86	39.06	23.14	30.2	-2.59535	7.50788e-07	8.60231e-06	down
gene-LOC119894275	LOC119894275	E3 ubiquitin-protein ligase TRIM21-like [Larimichthys crocea]	Zinc-binding protein A33 OS=Pleurodeles waltl OX=8319 PE=1 SV=2;	SPRY-associated domain;SPRY domain;B-box zinc finger;Zinc finger, C3HC4 type;RING-type zinc-finger;zinc finger of C3HC4-type, RING;Zinc finger, C3HC4 type;Zinc finger, C3HC4 type;Ring finger domain;zinc-RING finger domain;U-box domain;Prokaryotic RING finger family 4	5.78	6.8	5.42	9.75	9.79	9.45	1.9	2.09	1.83	0.96	1.29	1.7	-2.73487	2.76763e-36	2.30356e-33	down
gene-LOC119894280	LOC119894280	Amine sulfotransferase [Larimichthys crocea]	Amine sulfotransferase OS=Mus musculus OX=10090 GN=Sult3a1 PE=2 SV=1;	Sulfotransferase domain;Sulfotransferase family	28.09	31.16	28.6	9.11	41.16	43.43	13.71	17.33	14.46	20.13	19.02	6.3	-1.48674	2.13128e-05	0.000160483	down
gene-LOC119894281	LOC119894281	prosaposin receptor GPR37-like [Seriola dumerili]	Prosaposin receptor GPR37 OS=Homo sapiens OX=9606 GN=GPR37 PE=1 SV=2;	7 transmembrane receptor	1.01	1.08	0.2	1.05	1.04	1.27	0.57	0.46	0.11	0.32	0.39	0.48	-1.73882	1.78467e-05	0.000137721	down
gene-LOC119894316	LOC119894316	Amine sulfotransferase [Larimichthys crocea]	Amine sulfotransferase OS=Mus musculus OX=10090 GN=Sult3a1 PE=2 SV=1;	Sulfotransferase domain;Sulfotransferase family	15.82	18.94	6.08	10.67	16.56	14.61	4.47	1.15	1.74	1.82	0.78	1.45	-3.31837	4.96414e-18	4.5547e-16	down
gene-LOC119894337	LOC119894337	amine sulfotransferase-like [Anarrhichthys ocellatus]	Amine sulfotransferase OS=Mus musculus OX=10090 GN=Sult3a1 PE=2 SV=1;	Sulfotransferase domain	1.93	1.32	3.54	0	4.48	2.02	0.61	2.08	0.57	1.35	0.55	0.11	-1.86946	0.0166122	0.045552	down
gene-LOC119894348	LOC119894348	PREDICTED: tyrosine-protein kinase CSK-like [Lates calcarifer]	Tyrosine-protein kinase CSK OS=Gallus gallus OX=9031 GN=CSK PE=2 SV=1;	Protein tyrosine and serine/threonine kinase;Protein kinase domain;SH2 domain;SH3 domain;Variant SH3 domain;Variant SH3 domain	11.03	14	6.87	11.07	13.07	14.97	9.26	9.82	8.18	5.73	5.95	8.42	-1.03737	1.94948e-08	3.28033e-07	down
gene-LOC119894353	LOC119894353	hypothetical protein PFLUV_G00104710 [Perca fluviatilis]	Fanconi anemia group A protein OS=Homo sapiens OX=9606 GN=FANCA PE=1 SV=2;	Fanconi anaemia group A protein N terminus;Fanconi anaemia group A protein	4.3	3.02	3.57	4.31	3.88	3.58	2.21	2.16	2.32	1.73	1.96	0.92	-1.37229	3.79099e-08	5.98165e-07	down
gene-LOC119894375	LOC119894375	Kelch repeat and BTB domain-containing protein 13 [Larimichthys crocea]	Peroxisomal succinyl-coenzyme A thioesterase OS=Mus musculus OX=10090 GN=Acot4 PE=1 SV=1;	BAAT / Acyl-CoA thioester hydrolase C terminal;Acyl-CoA thioester hydrolase/BAAT N-terminal region;Prolyl oligopeptidase family;Dienelactone hydrolase family	3.79	4.61	1.15	0.86	3.3	4.26	1.3	3.19	0.44	1.69	1.01	0.16	-2.04826	5.11465e-06	4.60576e-05	down
gene-LOC119894378	LOC119894378	------	------	------	2.9	1.66	2.59	1.83	2.45	4.13	17.35	25.76	10.43	9.62	3.06	7.66	3.18402	2.21069e-12	8.16483e-11	up
gene-LOC119894391	LOC119894391	hypothetical protein F2P81_023394 [Scophthalmus maximus]	------	------	0.49	0.77	0.24	0.25	0.27	1.13	2.13	5.89	2.06	2.86	4.34	6.25	2.42171	1.11743e-09	2.45213e-08	up
gene-LOC119894424	LOC119894424	PREDICTED: lipoma HMGIC fusion partner-like 3 protein isoform X1 [Notothenia coriiceps]	LHFPL tetraspan subfamily member 3 protein OS=Danio rerio OX=7955 GN=lhfpl3 PE=2 SV=1;	Lipoma HMGIC fusion partner-like protein;PMP-22/EMP/MP20/Claudin family;PMP-22/EMP/MP20/Claudin tight junction	0.52	0.39	0.26	0.24	0.3	0.4	0.48	0.31	0	0.08	0.1	0.08	-1.51774	0.0182784	0.0493096	down
gene-LOC119894433	LOC119894433	aldo-keto reductase family 1 member D1-like [Etheostoma spectabile]	3-oxo-5-beta-steroid 4-dehydrogenase OS=Homo sapiens OX=9606 GN=AKR1D1 PE=1 SV=1;	Aldo/keto reductase family	38.87	62.36	28.86	27.47	61.52	65.43	44.12	20.32	29.45	15.76	17.71	26.8	-1.25467	3.92579e-05	0.000273269	down
gene-LOC119894437	LOC119894437	probable polypeptide N-acetylgalactosaminyltransferase 8 [Epinephelus lanceolatus]	Probable polypeptide N-acetylgalactosaminyltransferase 8 OS=Homo sapiens OX=9606 GN=GALNT8 PE=2 SV=1;	------	0.5	0.31	0.63	0.23	1.25	1.27	0.04	0.17	0.3	0.1	0.14	0.06	-2.86906	4.64832e-07	5.60419e-06	down
gene-LOC119894441	LOC119894441	myosin phosphatase Rho-interacting protein-like [Epinephelus lanceolatus]	Myosin phosphatase Rho-interacting protein OS=Homo sapiens OX=9606 GN=MPRIP PE=1 SV=3;	PH domain;Pleckstrin homology domain	0.27	0.41	0.09	0.36	0.18	0.51	1.43	1.45	0.96	1.09	0.58	0.71	1.33747	0.000127351	0.000757312	up
gene-LOC119894628	LOC119894628	UDP-glucuronosyltransferase 2A1-like isoform X1 [Monopterus albus]	UDP-glucuronosyltransferase 2A1 OS=Homo sapiens OX=9606 GN=UGT2A1 PE=1 SV=2;	UDP-glucoronosyl and UDP-glucosyl transferase;Glycosyltransferase family 28 C-terminal domain	49.63	25.7	27.57	22.49	30.47	24.97	15.61	12.58	9.09	15.41	19.82	16.27	-1.62996	2.04169e-09	4.22984e-08	down
gene-LOC119894651	LOC119894651	complement component C3 [Oplegnathus fasciatus]	Complement C3;	A-macroglobulin TED domain;Alpha-2-macroglobulin family;Anaphylotoxin-like domain	61.65	72.1	30.86	33.67	53.36	36.71	18.46	10.64	22.45	15.97	10.29	12.01	-2.088	9.1487e-13	3.66341e-11	down
gene-LOC119894655	LOC119894655	interferon-induced very large GTPase 1-like isoform X1 [Sander lucioperca]	Interferon-induced very large GTPase 1 OS=Mus musculus OX=10090 GN=Gvin1 PE=1 SV=1;	------	1.5	1.61	2.58	3.14	5.1	8.42	0.42	1.44	0.29	0.63	0.39	0.22	-3.23165	9.00444e-12	2.96396e-10	down
gene-LOC119894656	LOC119894656	LOW QUALITY PROTEIN: interferon-induced very large GTPase 1-like [Epinephelus lanceolatus]	Up-regulator of cell proliferation OS=Bos taurus OX=9913 GN=URGCP PE=2 SV=2;	------	0.16	0.2	0.34	0.4	0.65	0.81	0.04	0.1	0.32	0.11	0.01	0.06	-2.40803	5.57814e-05	0.000369	down
gene-LOC119894679	LOC119894679	butyrophilin subfamily 1 member A1-like [Epinephelus lanceolatus]	Myelin-oligodendrocyte glycoprotein OS=Macaca fascicularis OX=9541 GN=MOG PE=2 SV=1;	Immunoglobulin V-set domain;Immunoglobulin domain;Immunoglobulin domain;Immunoglobulin I-set domain	0.67	1.16	1.91	0	0.86	0.19	5.33	2.96	4.98	3.2	5.1	2.79	1.78248	0.00755584	0.0239056	up
gene-LOC119894706	LOC119894706	kinesin-like protein KIF23 isoform X1 [Seriola lalandi dorsalis]	Kinesin-like protein KIF23 OS=Homo sapiens OX=9606 GN=KIF23 PE=1 SV=3;	Kinesin motor domain;Arf6-interacting domain of mitotic kinesin-like protein 1;Microtubule binding	1.01	0.38	0.74	0.9	0.93	1.14	0.14	0.13	0.08	0.07	0.06	0	-3.88831	1.04521e-16	8.01271e-15	down
gene-LOC119894724	LOC119894724	PREDICTED: 40S ribosomal protein S27-like [Lates calcarifer]	40S ribosomal protein S27-like OS=Bos taurus OX=9913 GN=RPS27L PE=3 SV=3;	Ribosomal protein S27	145.28	166.04	171.68	104.15	214.18	231.12	26.57	34.76	15.16	37.41	40.27	18.5	-3.1914	3.89952e-31	1.97562e-28	down
gene-LOC119894737	LOC119894737	noggin [Amphiprion ocellaris]	Noggin OS=Takifugu rubripes OX=31033 GN=nog PE=3 SV=1;	Noggin	0.39	1.79	0.88	0.63	1.76	1.75	0.76	0.6	0.27	0.34	1.39	0.29	-1.46223	0.00362245	0.0130645	down
gene-LOC119894760	LOC119894760	hypothetical protein F7725_006437 [Dissostichus mawsoni]	Histone H2B OS=Oncorhynchus mykiss OX=8022 PE=1 SV=2;	Core histone H2A/H2B/H3/H4;Histone-like transcription factor	0	0.11	0	1.19	2.08	0	0	6.09	3.76	16.23	1.38	12.36	3.12669	0.0126148	0.0363667	up
gene-LOC119894769	LOC119894769	Transmembrane 4 L6 family member 4 [Anoplopoma fimbria]	Transmembrane 4 L6 family member 1 OS=Homo sapiens OX=9606 GN=TM4SF1 PE=1 SV=1;	L6 membrane protein	3.58	3.04	1.47	4.77	3.91	8.2	1.09	0.88	0.46	0.32	0.57	0.47	-3.16872	8.9389e-17	6.94404e-15	down
gene-LOC119894776	LOC119894776	multidrug and toxin extrusion protein 1-like [Perca flavescens]	Multidrug and toxin extrusion protein 1 OS=Danio rerio OX=7955 GN=slc47a1 PE=2 SV=1;	MatE	1.73	2.28	0.54	0.88	1.01	1.72	0.86	0.43	0.7	0.15	0.42	0.35	-1.91738	5.86728e-06	5.18432e-05	down
gene-LOC119894778	LOC119894778	multidrug and toxin extrusion protein 1-like [Seriola lalandi dorsalis]	Multidrug and toxin extrusion protein 1 OS=Danio rerio OX=7955 GN=slc47a1 PE=2 SV=1;	MatE;Polysaccharide biosynthesis C-terminal domain	14.22	7.28	23.67	12.4	16.6	10.93	32.32	28.14	87.38	69.18	41.8	54.63	1.36013	0.000373955	0.0018987	up
gene-LOC119894793	LOC119894793	histone H2A-like [Hippoglossus hippoglossus]	Histone H2A OS=Oncorhynchus mykiss OX=8022 PE=1 SV=2;	C-terminus of histone H2A;Core histone H2A/H2B/H3/H4;Histone-like transcription factor	0.12	0	0	0	0.4	0	0.99	5.16	0	0.59	2.28	0.47	3.76397	0.00342084	0.0124314	up
gene-LOC119894797	LOC119894797	PREDICTED: uncharacterized protein LOC105061663 [Camelus bactrianus]	Histone H4 OS=Bos taurus OX=9913 PE=1 SV=2;	Centromere kinetochore component CENP-T histone fold;TATA box binding protein associated factor;CENP-S protein;Core histone H2A/H2B/H3/H4;Histone-like transcription factor	0.43	0.9	0	0	0.41	0.65	8.34	8.61	0	5.5	6.4	1.4	3.22682	0.00162612	0.00664842	up
gene-LOC119894828	LOC119894828	histone H2A-like [Mastacembelus armatus]	Histone H2A OS=Oncorhynchus mykiss OX=8022 PE=1 SV=2;	C-terminus of histone H2A;Core histone H2A/H2B/H3/H4;Histone-like transcription factor	0.89	0.16	1.07	0.49	0.43	1.62	3.89	4.4	3.55	5.27	1.81	4.72	1.81836	0.000217634	0.0011999	up
gene-LOC119894830	LOC119894830	histone H2B 1/2-like [Danio rerio]	Histone H2B 1/2 OS=Danio rerio OX=7955 GN=zgc:112234 PE=2 SV=3;	Core histone H2A/H2B/H3/H4;Histone-like transcription factor	0.75	0.8	1.28	2.35	1.07	0.4	10.61	9.77	7.43	15.01	7.5	15	2.73703	2.31286e-12	8.47521e-11	up
gene-LOC119894831	LOC119894831	hypothetical protein DBR06_SOUSAS30410014 [Sousa chinensis]	Histone H4 OS=Bos taurus OX=9913 PE=1 SV=2;	Centromere kinetochore component CENP-T histone fold;TATA box binding protein associated factor;CENP-S protein;Core histone H2A/H2B/H3/H4;Histone-like transcription factor	0.7	1.45	0.21	0.29	0.43	2.2	2.77	2.91	4.5	4.03	1.37	4.43	1.50056	0.0054846	0.0183305	up
gene-LOC119894864	LOC119894864	collagen alpha-1(X) chain-like [Anarrhichthys ocellatus]	Complement C1q-like protein 4 OS=Homo sapiens OX=9606 GN=C1QL4 PE=2 SV=1;	C1q domain	0.16	0.95	0.68	0.25	0	0.39	0	0	0.16	0.22	0.18	0.17	-2.279	0.0172794	0.0470603	down
gene-LOC119894872	LOC119894872	pentraxin fusion protein-like [Epinephelus lanceolatus]	Pentraxin fusion protein OS=Xenopus laevis OX=8355 GN=pxn1 PE=2 SV=1;	------	203.48	89.72	19.82	37.5	42.47	45.73	13.49	11.27	9.53	2.6	4.34	26.3	-3.1995	3.53798e-08	5.6052e-07	down
gene-LOC119894878	LOC119894878	pentraxin fusion protein-like [Sander lucioperca]	Pentraxin fusion protein OS=Xenopus laevis OX=8355 GN=pxn1 PE=2 SV=1;	Pentaxin family;Concanavalin A-like lectin/glucanases superfamily	77.62	32.76	7.01	12.33	13.25	15.12	3.65	4.25	3.53	0.62	1.64	9.5	-3.28958	8.78633e-08	1.28058e-06	down
gene-LOC119894899	LOC119894899	pentraxin fusion protein-like [Epinephelus lanceolatus]	Pentraxin fusion protein OS=Xenopus laevis OX=8355 GN=pxn1 PE=2 SV=1;	------	560.87	296.07	59.29	50.15	83.48	135.94	46.14	27.01	18.98	4.05	11.1	86.65	-3.36425	3.556e-09	7.05899e-08	down
gene-LOC119894924	LOC119894924	protein ABHD15 [Epinephelus lanceolatus]	Protein ABHD15 OS=Mus musculus OX=10090 GN=Abhd15 PE=1 SV=1;	Serine aminopeptidase, S33	2.84	4.16	1.11	0.69	3.16	4.53	1.17	0.4	0.6	0.39	0.66	0.25	-2.67553	1.97438e-08	3.31984e-07	down
gene-LOC119894934	LOC119894934	cerebellin-2-like isoform X2 [Epinephelus lanceolatus]	Complement C1q-like protein 2 OS=Homo sapiens OX=9606 GN=C1QL2 PE=2 SV=2;	C1q domain;RIM-binding protein of the cytomatrix active zone	6.47	6.42	9.62	2.15	0.18	4.03	1.07	0.11	0.26	0.18	0.03	0.77	-4.57332	2.57195e-11	7.79445e-10	down
gene-LOC119894935	LOC119894935	heavy metal-binding protein HIP-like isoform X2 [Sander lucioperca]	Complement C1q-like protein 2 OS=Homo sapiens OX=9606 GN=C1QL2 PE=2 SV=2;	C1q domain;RIM-binding protein of the cytomatrix active zone;Autophagy protein 16	10.69	19.71	18.97	13.28	0.58	19.98	4.4	2.13	5.38	3.04	2.33	2.71	-2.51505	4.256e-06	3.90958e-05	down
gene-LOC119894947	LOC119894947	hypothetical protein F2P81_024814 [Scophthalmus maximus]	Histone H2A OS=Oncorhynchus mykiss OX=8022 PE=1 SV=2;	C-terminus of histone H2A;Core histone H2A/H2B/H3/H4;Histone-like transcription factor	0	0.36	0	0.19	0	0.07	5.71	2.59	4.33	2.83	0.91	3.45	4.57398	1.149e-09	2.51196e-08	up
gene-LOC119894948	LOC119894948	histone H2A-like protein [Labeo rohita]	Histone H2A OS=Oncorhynchus mykiss OX=8022 PE=1 SV=2;	C-terminus of histone H2A;Core histone H2A/H2B/H3/H4;Histone-like transcription factor	0.22	0.35	0.07	0.18	0.33	0.19	9.33	4.16	4.41	3.96	1.58	8.44	4.06873	1.95671e-13	8.78632e-12	up
gene-LOC119894997	LOC119894997	microfibrillar-associated protein 3-like isoform X2 [Epinephelus lanceolatus]	Microfibrillar-associated protein 3-like OS=Homo sapiens OX=9606 GN=MFAP3L PE=1 SV=3;	Immunoglobulin I-set domain;Immunoglobulin domain;Immunoglobulin domain;Immunoglobulin domain;Immunoglobulin V-set domain	8.32	4.95	5.27	4.65	5.15	7.15	11.56	16.61	25.49	34.29	19.94	22.11	1.38273	6.9246e-07	8.02476e-06	up
gene-LOC119895000	LOC119895000	beta-crystallin A1-like [Etheostoma spectabile]	Beta-crystallin A3 OS=Rattus norvegicus OX=10116 GN=Cryba1 PE=1 SV=2;	Beta/Gamma crystallin	0.28	0.21	0.18	0.06	0.05	0.42	0.42	1.83	0.76	1.76	0.49	1.27	2.13076	7.64125e-05	0.000485627	up
gene-LOC119895001	LOC119895001	solute carrier family 13 member 2 isoform X1 [Anabas testudineus]	Solute carrier family 13 member 2 OS=Homo sapiens OX=9606 GN=SLC13A2 PE=2 SV=1;	------	0.09	0.4	0.29	0.33	0	0.66	0.64	1.69	1.45	1.19	1.53	1.15	1.98934	0.000706517	0.00329703	up
gene-LOC119895005	LOC119895005	Golgi SNAP receptor complex member 1-like [Epinephelus lanceolatus]	------	------	0.55	0.18	0.1	0.44	0.28	0.39	0.91	2.16	1.62	2.1	1.11	2.57	1.91299	2.65057e-06	2.58892e-05	up
gene-LOC119895018	LOC119895018	LOW QUALITY PROTEIN: interferon-induced very large GTPase 1-like [Epinephelus lanceolatus]	Interferon-induced very large GTPase 1 OS=Mus musculus OX=10090 GN=Gvin1 PE=1 SV=1;	------	5.72	7.45	2.73	4.92	5.34	7.08	1.83	2.9	4.49	3.43	0.57	0.97	-1.66642	7.07763e-05	0.000454642	down
gene-LOC119895019	LOC119895019	LOW QUALITY PROTEIN: interferon-induced very large GTPase 1-like [Epinephelus lanceolatus]	------	------	5.44	7	4.69	8.15	4.61	6.51	1.18	1.62	2.32	1.1	0.3	0.18	-2.5453	3.98436e-10	9.5925e-09	down
gene-LOC119895030	LOC119895030	tripartite motif-containing protein 16-like [Cottoperca gobio]	E3 ubiquitin/ISG15 ligase TRIM25 OS=Homo sapiens OX=9606 GN=TRIM25 PE=1 SV=2;	------	2.2	4.28	2.49	3.7	4.79	4.99	1.53	1.56	1.92	0.72	0.85	0.77	-2.06585	3.98121e-11	1.15257e-09	down
gene-LOC119895055	LOC119895055	------	------	------	1.35	0.84	0.59	1.93	1.4	1.36	4.4	6.59	4.32	4.54	3.07	4.39	1.41507	1.02136e-07	1.46389e-06	up
gene-LOC119895063	LOC119895063	cytoskeleton-associated protein 2-like [Sparus aurata]	Cytoskeleton-associated protein 2 OS=Bos taurus OX=9913 GN=CKAP2 PE=2 SV=1;	Cytoskeleton-associated protein 2 C-terminus	2.38	2	2.41	1.56	2.62	4.26	0.81	1.75	0.76	0.95	0.79	0.63	-1.9377	4.44568e-11	1.27594e-09	down
gene-LOC119895075	LOC119895075	SH3 and multiple ankyrin repeat domains protein 3-like isoform X2 [Anarrhichthys ocellatus]	SH3 and multiple ankyrin repeat domains protein 3 OS=Homo sapiens OX=9606 GN=SHANK3 PE=1 SV=3;	------	0.38	0.16	0.14	0.23	0.2	0.3	2.32	2.3	3.03	1.97	0.83	2.54	2.47427	1.533e-09	3.25675e-08	up
gene-LOC119895089	LOC119895089	aquaporin-11-like [Seriola dumerili]	Aquaporin-11 OS=Homo sapiens OX=9606 GN=AQP11 PE=1 SV=1;	Major intrinsic protein	4.61	3.96	1.95	2.06	5.3	3.65	2.15	1.54	1.32	0.97	1.44	0.94	-1.84879	1.98588e-09	4.12854e-08	down
gene-LOC119895101	LOC119895101	complement factor B-like [Epinephelus lanceolatus]	Complement factor B OS=Pongo pygmaeus OX=9600 GN=CFB PE=3 SV=1;	Trypsin;Sushi repeat;von Willebrand factor type A domain;von Willebrand factor type A domain	2236.94	2042.77	1857.03	1559.34	2374.69	2380.71	1292.76	1193.05	1788.96	1427.14	1156.26	641.53	-1.17089	1.49829e-06	1.55882e-05	down
gene-LOC119895104	LOC119895104	------	------	------	4.91	4.81	1.39	1.88	2	4.12	5.28	6.07	14.36	18.39	5.27	16.71	1.34013	0.00259861	0.00990847	up
gene-LOC119895121	LOC119895121	A disintegrin and metalloproteinase with thrombospondin motifs 2 [Larimichthys crocea]	A disintegrin and metalloproteinase with thrombospondin motifs 2 OS=Bos taurus OX=9913 GN=ADAMTS2 PE=1 SV=1;	Reprolysin family propeptide;Thrombospondin type 1 domain;ADAM-TS Spacer 1;Thrombospondin type 1 domain;ADAM cysteine-rich domain;Reprolysin;Metallo-peptidase family M12;Spondin-like TSP1 domain;Metallo-peptidase family M12B Reprolysin-like;Metallo-peptidase family M12B Reprolysin-like;Metallo-peptidase family M12B Reprolysin-like	16.76	33.47	13.24	45.88	23.62	27.88	18.18	12.69	10.01	8.36	5.81	10.85	-1.61341	1.11967e-07	1.58722e-06	down
gene-LOC119895143	LOC119895143	vacuole membrane protein 1 isoform X2 [Larimichthys crocea]	Vacuole membrane protein 1 OS=Xenopus tropicalis OX=8364 GN=vmp1 PE=2 SV=1;	SNARE associated Golgi protein	2.71	2.83	2.39	3.19	2.99	3.17	11	37.48	15.92	31.9	13.7	21.38	2.38803	3.17286e-20	3.81152e-18	up
gene-LOC119895193	LOC119895193	uncharacterized protein LOC115594396 [Sparus aurata]	------	------	8.86	10.42	15.59	21.01	24.72	19.03	0.84	1.24	1.22	0.9	0.34	0.43	-4.8116	2.62862e-41	3.60354e-38	down
gene-LOC119895194	LOC119895194	uncharacterized protein LOC115594396 [Sparus aurata]	------	------	0.21	0.79	0.41	1.25	1.16	1.11	0.32	0.09	0.24	0.14	0.03	0.06	-2.86916	6.58302e-07	7.69009e-06	down
gene-LOC119895226	LOC119895226	hypothetical protein FQN60_000621, partial [Etheostoma spectabile]	Pineal opsin OS=Petromyzon marinus OX=7757 PE=1 SV=1;	------	0.08	0.05	0.32	0.14	0.19	0.05	1.98	1.07	1.32	1.87	2.6	0.82	3.03359	2.86133e-08	4.61158e-07	up
gene-LOC119895234	LOC119895234	palmitoyltransferase ZDHHC20-like [Sparus aurata]	Palmitoyltransferase ZDHHC20 OS=Homo sapiens OX=9606 GN=ZDHHC20 PE=1 SV=1;	DHHC palmitoyltransferase	4.7	3.19	6.69	3.16	4.24	3.92	8.86	12.94	19.32	19.06	13.3	17.43	1.28527	1.77035e-05	0.000136706	up
gene-LOC119895266	LOC119895266	hepatitis A virus cellular receptor 1 homolog isoform X2 [Sparus aurata]	T-cell immunoglobulin and mucin domain-containing protein 4 OS=Homo sapiens OX=9606 GN=TIMD4 PE=1 SV=2;	Immunoglobulin V-set domain;Immunoglobulin domain;Immunoglobulin domain;Immunoglobulin domain;Immunoglobulin I-set domain	27.2	36.42	15.1	32.62	28.25	21.23	23.45	21.15	16.62	10.58	15.23	19.19	-1.063	2.56894e-06	2.5208e-05	down
gene-LOC119895269	LOC119895269	heat shock protein 70b [Siniperca chuatsi]	Heat shock 70 kDa protein 1 OS=Oryzias latipes OX=8090 PE=3 SV=1;	Hsp70 protein;MreB/Mbl protein	1.06	1.28	5	3.15	2.75	5.28	95.06	755.7	87.4	44.56	352.48	42.38	5.63101	1.5154e-19	1.62002e-17	up
gene-LOC119895311	LOC119895311	heat shock protein 70b [Siniperca chuatsi]	Heat shock 70 kDa protein 1 OS=Oryzias latipes OX=8090 PE=3 SV=1;	Hsp70 protein;MreB/Mbl protein	3.28	1.5	4.59	1.84	2.31	4.42	115.05	517.56	109.24	62.27	522.38	60.14	5.66574	2.88392e-26	7.90704e-24	up
gene-LOC119895312	LOC119895312	------	------	------	12.47	4.09	3.78	4.19	6.82	5.06	2.69	3.39	2.62	5.63	1.55	2.69	-1.47483	0.000458917	0.00226879	down
gene-LOC119895319	LOC119895319	heat shock protein 70b [Siniperca chuatsi]	Heat shock 70 kDa protein 1 OS=Oryzias latipes OX=8090 PE=3 SV=1;	Hsp70 protein;MreB/Mbl protein	2.56	2.61	6.85	4.83	2.79	5.05	123.62	430.44	117.62	60.47	357.54	80.27	4.88974	1.76493e-25	4.28455e-23	up
gene-LOC119895321	LOC119895321	Coiled-coil domain-containing protein 136 [Larimichthys crocea]	Coiled-coil domain-containing protein 136 OS=Homo sapiens OX=9606 GN=CCDC136 PE=1 SV=3;	Intermediate filament protein	0.12	0.21	0.09	0.14	0.15	0.07	3.83	3.21	5.06	6.22	3.29	6.38	4.72196	3.31427e-55	1.10342e-51	up
gene-LOC119895377	LOC119895377	A disintegrin and metalloproteinase with thrombospondin motifs 15-like [Seriola dumerili]	A disintegrin and metalloproteinase with thrombospondin motifs 15 OS=Mus musculus OX=10090 GN=Adamts15 PE=2 SV=2;	ADAM-TS Spacer 1;Thrombospondin type 1 domain;Reprolysin;ADAM cysteine-rich domain;Reprolysin family propeptide;Thrombospondin type 1 domain;Metallo-peptidase family M12;Metallo-peptidase family M12B Reprolysin-like;CCN3 Nov like TSP1 domain;Spondin-like TSP1 domain;Metallo-peptidase family M12B Reprolysin-like	6.47	10.77	2.74	9.97	6.21	11.95	4.21	3.35	3.71	2.38	3.3	4.27	-1.61047	2.43629e-09	4.96743e-08	down
gene-LOC119895422	LOC119895422	uncharacterized protein LOC116052022 [Sander lucioperca]	Histone H3.2 OS=Bos taurus OX=9913 PE=1 SV=2;	Core histone H2A/H2B/H3/H4;Histone-like transcription factor;Centromere kinetochore component CENP-T histone fold;CENP-S protein;TATA box binding protein associated factor	0	0.2	0.15	0.17	0.3	0.05	1.35	0.87	0.43	0.99	0.17	1.21	2.02647	0.00352445	0.0127483	up
gene-LOC119895445	LOC119895445	periostin isoform X6 [Sander lucioperca]	Periostin OS=Mus musculus OX=10090 GN=Postn PE=1 SV=2;	Fasciclin domain	1.72	12.15	8.19	2.68	1.89	5.68	3.26	0.24	0.21	0.12	1.66	2.3	-2.52269	0.000447814	0.00222333	down
gene-LOC119895452	LOC119895452	protein mono-ADP-ribosyltransferase PARP12b isoform X4 [Cyclopterus lumpus]	Protein mono-ADP-ribosyltransferase PARP12 OS=Homo sapiens OX=9606 GN=PARP12 PE=1 SV=1;	RNA-binding, Nab2-type zinc finger	1.11	1.03	1.77	2.9	1.93	5.48	0.25	0.73	0.67	0	0	0.32	-3.73793	7.01959e-09	1.30664e-07	down
gene-LOC119895493	LOC119895493	condensin-2 complex subunit H2 [Sparus aurata]	Condensin-2 complex subunit H2 OS=Danio rerio OX=7955 GN=ncaph2 PE=2 SV=1;	Condensin II complex subunit CAP-H2 or CNDH2, C-term;Condensin II complex subunit CAP-H2 or CNDH2, N-terminal	1.63	0.72	2.02	2.12	1.89	2.02	0.79	0.33	0.71	0.53	0.79	0.31	-2.0844	2.01251e-08	3.37421e-07	down
gene-LOC119895495	LOC119895495	suppressor of cytokine signaling 2-like [Seriola dumerili]	Suppressor of cytokine signaling 2 OS=Rattus norvegicus OX=10116 GN=Socs2 PE=2 SV=1;	SH2 domain;SOCS box	5.14	4.72	8.73	5.16	6.1	5.53	29.13	47.62	41.99	30.97	28	35.64	1.8629	7.77632e-09	1.42498e-07	up
gene-LOC119895496	LOC119895496	suppressor of cytokine signaling 2-like [Seriola dumerili]	Suppressor of cytokine signaling 2 OS=Rattus norvegicus OX=10116 GN=Socs2 PE=2 SV=1;	SH2 domain;SOCS box	8.93	10.81	11.1	7.7	15.97	15.8	60.19	65.55	94.28	98.47	75.66	77.18	2.26292	1.3667e-23	2.46906e-21	up
gene-LOC119895561	LOC119895561	early growth response protein 1-like [Epinephelus lanceolatus]	Early growth response protein 1 OS=Homo sapiens OX=9606 GN=EGR1 PE=1 SV=1;	Zinc-finger double domain;Zinc finger, C2H2 type;Early growth response N-terminal domain;C2H2-type zinc finger	7.51	16.18	9.33	27.51	19.33	25.3	5.73	12.21	3.9	14.86	16.87	12.56	-1.14143	0.00133765	0.0056509	down
gene-LOC119895571	LOC119895571	zinc finger protein 358-like isoform X1 [Epinephelus lanceolatus]	------	Zinc-finger double domain;C2H2-type zinc finger;Zinc finger, C2H2 type;Zinc-finger double-stranded RNA-binding;C2H2-type zinc-finger domain	4	5.3	3.76	8.19	5.04	5.96	3.77	4.82	4.02	2.91	2.24	4.33	-1.01941	2.34543e-06	2.32597e-05	down
gene-LOC119895586	LOC119895586	junctional adhesion molecule C-like, partial [Sander lucioperca]	Junctional adhesion molecule C OS=Homo sapiens OX=9606 GN=JAM3 PE=1 SV=1;	Immunoglobulin domain;Immunoglobulin I-set domain;Immunoglobulin domain;Immunoglobulin V-set domain;Immunoglobulin domain;Immunoglobulin domain	1.5	3.45	1.43	2.49	1.53	2.51	5.03	7.25	4.38	7.88	5.56	7.38	1.07068	4.98071e-07	5.97073e-06	up
gene-LOC119895598	LOC119895598	uncharacterized protein LOC113659976 [Tachysurus fulvidraco]	------	------	0.16	0.1	0.2	0.16	0.28	0.17	0.36	0.29	0.65	0.85	0.55	0.98	1.27778	0.00760977	0.0240532	up
gene-LOC119895604	LOC119895604	55 kDa erythrocyte membrane protein isoform X2 [Amphiprion ocellaris]	55 kDa erythrocyte membrane protein OS=Takifugu rubripes OX=31033 GN=mpp1 PE=3 SV=1;	Guanylate kinase;PDZ domain;SH3 domain;Variant SH3 domain;PDZ domain;Variant SH3 domain	17.36	21.4	18.28	18.24	24.5	16.08	16.71	15.29	9.24	11.31	14.01	10.16	-1.10186	4.93213e-09	9.5073e-08	down
gene-LOC119895606	LOC119895606	calpain-5-like [Seriola lalandi dorsalis]	Calpain-5 OS=Mus musculus OX=10090 GN=Capn5 PE=1 SV=1;	Calpain family cysteine protease;Calpain large subunit, domain III;C2 domain	0.17	0.43	0.04	0.25	0.19	0.47	0.66	1.42	1.02	3.18	4.02	2.02	2.56208	3.76219e-07	4.63169e-06	up
gene-LOC119895661	LOC119895661	ribonucleoside-diphosphate reductase large subunit-like [Seriola lalandi dorsalis]	Ribonucleoside-diphosphate reductase large subunit OS=Danio rerio OX=7955 GN=rrm1 PE=2 SV=1;	Ribonucleotide reductase, barrel domain;Ribonucleotide reductase, all-alpha domain;ATP cone domain	1.97	1.25	1.98	1.98	2.5	2.54	0.18	0.38	0.07	0.06	0.2	0.08	-4.21918	1.06632e-28	3.90976e-26	down
gene-LOC119895683	LOC119895683	nucleoside diphosphate kinase B-like [Fundulus heteroclitus]	Nucleoside diphosphate kinase B OS=Mus musculus OX=10090 GN=Nme2 PE=1 SV=1;	Nucleoside diphosphate kinase	2.81	2.03	0	0.18	0.1	1.5	0	0	0	0	0.24	0	-5.29009	0.00028716	0.0015227	down
gene-LOC119895687	LOC119895687	PREDICTED: histone H2B 3 [Stegastes partitus]	Histone H2B 3 OS=Danio rerio OX=7955 GN=hist2h2l PE=2 SV=3;	Core histone H2A/H2B/H3/H4;Histone-like transcription factor	2.2	4.03	2.96	7.33	3.94	5.12	2.29	2.67	2.91	2.9	3	1.07	-1.2513	7.47045e-05	0.0004762	down
gene-LOC119895692	LOC119895692	MBT domain-containing protein 1-like [Seriola dumerili]	MBT domain-containing protein 1 OS=Xenopus laevis OX=8355 GN=mbtd1 PE=2 SV=1;	mbt repeat	0.21	0.29	0.19	0.16	0.21	0.26	0.73	0.84	0.8	0.78	0.83	0.71	1.34613	1.02625e-16	7.89335e-15	up
gene-LOC119895694	LOC119895694	solute carrier family 22 member 5-like [Cottoperca gobio]	Solute carrier family 22 member 5 OS=Mus musculus OX=10090 GN=Slc22a5 PE=1 SV=1;	Sugar;Major Facilitator Superfamily	17.59	8.92	0.28	11.46	4.75	5.15	5.57	2.25	5.39	0.92	1.39	5.4	-1.64306	0.0111666	0.0329801	down
gene-LOC119895698	LOC119895698	collagenase 3-like [Epinephelus lanceolatus]	Collagenase 3;	Matrixin;Hemopexin;Putative peptidoglycan binding domain	0	0	1.87	4.66	0.02	0	0.93	0.12	0.04	19.18	0.07	2.3	2.75207	0.009287	0.0284369	up
gene-LOC119895704	LOC119895704	15-hydroxyprostaglandin dehydrogenase [NAD(+)]-like [Sander lucioperca]	15-hydroxyprostaglandin dehydrogenase [NA;	short chain dehydrogenase;Enoyl;KR domain;Polysaccharide biosynthesis protein;NAD dependent epimerase/dehydratase family	43.09	104.72	92.92	18.78	106.27	97.05	10.22	11.61	6.42	17.61	7.49	4.02	-3.50557	1.34068e-16	1.00465e-14	down
gene-LOC119895706	LOC119895706	15-hydroxyprostaglandin dehydrogenase [NAD(+)]-like [Sander lucioperca]	15-hydroxyprostaglandin dehydrogenase [NA;	short chain dehydrogenase;Enoyl;KR domain;Polysaccharide biosynthesis protein;NAD dependent epimerase/dehydratase family	20.35	31.01	29.6	21.62	24.16	14.7	16.43	9.55	8.63	5.4	14.32	9.06	-1.48017	1.0724e-07	1.52764e-06	down
gene-LOC119895730	LOC119895730	hephaestin-like protein 1 [Cottoperca gobio]	Hephaestin-like protein 1 OS=Homo sapiens OX=9606 GN=HEPHL1 PE=2 SV=2;	Multicopper oxidase;Multicopper oxidase	13.12	21.33	26.79	31.82	29.84	19.84	19.9	19.45	11.3	11.71	7.77	16.85	-1.22038	1.36272e-05	0.000108873	down
gene-LOC119895761	LOC119895761	ubiquitin carboxyl-terminal hydrolase 2 [Larimichthys crocea]	Ubiquitin carboxyl-terminal hydrolase 2 OS=Rattus norvegicus OX=10116 GN=Usp2 PE=1 SV=1;	Ubiquitin carboxyl-terminal hydrolase;Ubiquitin carboxyl-terminal hydrolase	4.93	9.21	6.59	8.83	9.36	6.3	5.25	4.69	2.43	3.37	9.15	3.21	-1.18938	5.30719e-05	0.000352979	down
gene-LOC119895771	LOC119895771	histone H4-like [Marmota flaviventris]	Histone H4 OS=Bos taurus OX=9913 PE=1 SV=2;	Centromere kinetochore component CENP-T histone fold;TATA box binding protein associated factor;CENP-S protein;Core histone H2A/H2B/H3/H4;Histone-like transcription factor	0.82	0.17	0.26	0.27	0.48	0	5.2	3.88	1.56	4.38	4.48	4.55	3.08945	1.67054e-07	2.26349e-06	up
gene-LOC119895772	LOC119895772	hypothetical protein F7725_006437 [Dissostichus mawsoni]	Histone H2B OS=Oncorhynchus mykiss OX=8022 PE=1 SV=2;	Core histone H2A/H2B/H3/H4;Histone-like transcription factor	0.51	0.13	0.31	0.52	0.11	0.4	4.54	5.13	3.33	10.12	6.65	3.73	3.59381	4.07838e-14	2.07525e-12	up
gene-LOC119895797	LOC119895797	sialidase-3-like [Notolabrus celidotus]	Sialidase-3 OS=Bos taurus OX=9913 GN=NEU3 PE=1 SV=1;	BNR repeat-like domain;BNR repeat-like domain	0.89	1.39	0.6	0.96	1.29	1.72	2.86	3.4	2.73	2.36	5.2	2.63	1.01276	3.22108e-05	0.000229774	up
gene-LOC119895809	LOC119895809	transmembrane protein 47-like [Etheostoma spectabile]	Transmembrane protein 47 OS=Bos taurus OX=9913 GN=TMEM47 PE=2 SV=1;	PMP-22/EMP/MP20/Claudin family;Tight junction protein, Claudin-like;G protein-coupled glucose receptor regulating Gpa2	3.58	9.52	1.68	9.52	5.49	7.7	5.26	5.11	2.21	2.71	5.61	2.93	-1.09851	0.00218093	0.00854307	down
gene-LOC119895829	LOC119895829	------	------	------	0.38	0.68	0.37	0.33	0.44	0.68	10.88	10	15.26	13.3	7.67	12.65	4.20751	3.87181e-46	8.20296e-43	up
gene-LOC119895861	LOC119895861	Stromal interaction molecule 1 [Collichthys lucidus]	Stromal interaction molecule 1 OS=Bos taurus OX=9913 GN=STIM1 PE=2 SV=1;	------	0.39	0.31	0.08	0.51	0	0.12	1.61	1.22	1.22	0.61	2.63	0.33	1.77361	0.0096757	0.0293686	up
gene-LOC119895886	LOC119895886	fibroblast growth factor 1 isoform X2 [Sander lucioperca]	Putative fibroblast growth factor 1 OS=Danio rerio OX=7955 GN=fgf1 PE=2 SV=1;	Fibroblast growth factor	3.77	12.57	1.95	6.96	7.07	22.28	1.61	4.15	2.02	3.2	1.29	2	-2.33696	1.12112e-07	1.58832e-06	down
gene-LOC119895909	LOC119895909	E3 ubiquitin-protein ligase RNF43 [Larimichthys crocea]	E3 ubiquitin-protein ligase RNF43 OS=Homo sapiens OX=9606 GN=RNF43 PE=1 SV=1;	ZNRF-3 Ectodomain;Ring finger domain;RING-like zinc finger;Zinc finger, C3HC4 type;Zinc finger, C3HC4 type;RING-H2 zinc finger domain;RING-type zinc-finger;Prokaryotic RING finger family 4;zinc-RING finger domain	6.15	5.91	2.34	2.92	4.12	5.59	3.56	2.31	3.97	2.13	2.13	3.84	-1.0562	0.000250538	0.0013547	down
gene-LOC119895911	LOC119895911	serine/arginine repetitive matrix protein 2-like isoform X2 [Etheostoma spectabile]	------	Regulator of chromosome segregation 1	0.51	0.13	0.4	0.18	0.5	0.51	0.12	0.21	0.03	0.07	0	0.03	-2.99383	1.55803e-05	0.000122009	down
gene-LOC119895914	LOC119895914	DELTA-sagatoxin-Srs1a-like [Monopterus albus]	DELTA-sagatoxin-Srs1a OS=Sagartia rosea OX=396345 PE=1 SV=1;	------	3	2.72	0.33	1.08	0.43	1.59	1.09	0.77	0	0.48	0.27	0.26	-2.14492	0.00233743	0.00906086	down
gene-LOC119895918	LOC119895918	------	------	------	0	0.02	0.56	0.26	0	0.26	1.37	1.95	1.88	2.08	0.31	0.83	2.37907	0.00626367	0.0204418	up
gene-LOC119895924	LOC119895924	hypothetical protein DPX16_18171 [Anabarilius grahami]	------	------	0	0.7	0.59	1.06	0	0.49	18.52	10.02	10.27	15.4	4.92	7.99	4.0752	9.83832e-07	1.08613e-05	up
gene-LOC119895943	LOC119895943	hypothetical protein E3U43_023003 [Larimichthys crocea]	------	SCIMP protein	2.17	2.35	0.76	3.29	2.84	3.73	2.14	2.15	2.12	1.05	1.06	1.39	-1.05249	0.00110749	0.00481744	down
gene-LOC119895951	LOC119895951	phospholipid transfer protein-like [Mastacembelus armatus]	Phospholipid transfer protein OS=Homo sapiens OX=9606 GN=PLTP PE=1 SV=1;	LBP / BPI / CETP family, C-terminal domain;LBP / BPI / CETP family, N-terminal domain	2.53	1.79	1.16	5.67	1.73	4.84	0.09	0.61	0.09	0	0.17	0.16	-4.56059	7.37637e-16	4.96839e-14	down
gene-LOC119895981	LOC119895981	solute carrier family 35 member F2 [Etheostoma spectabile]	Solute carrier family 35 member F2 OS=Homo sapiens OX=9606 GN=SLC35F2 PE=1 SV=1;	Solute carrier family 35;EamA-like transporter family;CRT-like, chloroquine-resistance transporter-like;UAA transporter family	0.49	1.21	1.22	2.12	1.37	0.87	2.96	3.26	2.08	4.57	8.04	5.99	1.51405	2.52364e-05	0.000185825	up
gene-LOC119895999	LOC119895999	hepatitis A virus cellular receptor 1 homolog [Sparus aurata]	Hepatitis A virus cellular receptor 1 homolog OS=Mus musculus OX=10090 GN=Havcr1 PE=1 SV=2;	Immunoglobulin V-set domain;Immunoglobulin domain;Immunoglobulin domain;Immunoglobulin I-set domain;Immunoglobulin domain	0.4	0	0.41	0.81	0	0.27	5.12	4.86	2.2	3.92	1.46	3.64	2.42724	0.000114958	0.000692989	up
gene-LOC119896012	LOC119896012	hypothetical protein FQN60_000675 [Etheostoma spectabile]	------	------	0.88	0.93	0.4	0.53	1.38	1.64	1.55	4.75	2.64	3.44	1.79	4.04	1.34617	0.000244368	0.00132751	up
gene-LOC119896035	LOC119896035	phospholipid transfer protein-like [Mastacembelus armatus]	Phospholipid transfer protein OS=Homo sapiens OX=9606 GN=PLTP PE=1 SV=1;	LBP / BPI / CETP family, C-terminal domain;LBP / BPI / CETP family, N-terminal domain	0.3	0.33	0.2	0.57	0.3	0.75	0.11	0.03	0	0.06	0.22	0.06	-2.79714	5.74279e-06	5.08881e-05	down
gene-LOC119896050	LOC119896050	PREDICTED: LOW QUALITY PROTEIN: protein NLRC3-like [Lates calcarifer]	NLR family CARD domain-containing protein 3 OS=Homo sapiens OX=9606 GN=NLRC3 PE=1 SV=2;	NLRC4 helical domain HD2;Fish-specific NACHT associated domain;NACHT domain;Leucine Rich repeat;NOD2 winged helix domain;Leucine Rich repeats	2.18	2.99	2.42	3.41	2.14	2.25	2.14	1.33	1.86	1.24	1.85	1.8	-1.09933	1.73125e-06	1.77037e-05	down
gene-LOC119896060	LOC119896060	shaker-related potassium channel tsha2-like [Sphaeramia orbicularis]	Shaker-related potassium channel tsha2 OS=Oncorhynchus mykiss OX=8022 PE=2 SV=1;	Ion transport protein;BTB/POZ domain;Ion channel	0.17	0.18	0.08	0.13	0.22	0.58	0.26	2.28	0.4	0.75	0.59	0.68	1.38712	0.00473933	0.0162498	up
gene-LOC119896065	LOC119896065	23 kDa integral membrane protein-like [Sparus aurata]	Tetraspanin-8 OS=Pongo abelii OX=9601 GN=TSPAN8 PE=2 SV=1;	Tetraspanin family	12.44	14.88	7.31	22.35	15.52	18.69	2.73	3.75	2.97	1.68	1.57	3.8	-2.90457	4.6848e-30	2.05999e-27	down
gene-LOC119896087	LOC119896087	hypothetical protein F7725_006868, partial [Dissostichus mawsoni]	------	------	0.79	1.6	0.72	2.52	1.93	1.14	15.82	32.68	8.97	17.82	20.66	21.87	3.28121	2.43742e-23	4.20771e-21	up
gene-LOC119896093	LOC119896093	Krueppel-like factor 7 [Sparus aurata]	------	------	1.93	1.87	2.09	0.77	1.33	0.81	1.64	0.25	2.1	2.07	0.33	0.42	-1.13982	9.14779e-05	0.000568656	down
gene-LOC119896105	LOC119896105	collagenase 3-like [Epinephelus lanceolatus]	Collagenase 3;	Matrixin;Hemopexin;Putative peptidoglycan binding domain	0.8	0.87	3.73	4.01	4.57	1.4	5.77	26.04	16.29	105.14	17.86	22.68	3.12423	3.94514e-07	4.84157e-06	up
gene-LOC119896107	LOC119896107	CD63 antigen-like [Epinephelus lanceolatus]	------	Tetraspanin family	0.41	0.7	0.3	0.63	0.73	0.33	0.14	0.32	0.09	0.51	0.16	0.56	-1.29425	0.0132178	0.0377774	down
gene-LOC119896128	LOC119896128	histone H1-like [Xiphophorus maculatus]	Histone H1 OS=Oncorhynchus mykiss OX=8022 PE=1 SV=2;	linker histone H1 and H5 family	0.98	0.54	0.45	1.33	1.05	0	13.43	9.79	10.86	26.43	5.69	9.12	3.66452	6.02586e-12	2.03525e-10	up
gene-LOC119896132	LOC119896132	uncharacterized protein LOC117552900 [Gymnodraco acuticeps]	------	------	1.68	2.76	1.36	4.98	2.13	4.02	3.01	1.07	1.97	0.76	1.84	1.73	-1.12563	0.00398672	0.0140887	down
gene-LOC119896184	LOC119896184	PREDICTED: endosialin [Lates calcarifer]	Endosialin OS=Homo sapiens OX=9606 GN=CD248 PE=1 SV=1;	Coagulation Factor Xa inhibitory site;Complement Clr-like EGF-like;Calcium-binding EGF domain;Lectin C-type domain;EGF-like domain	0.65	4.12	0.06	2.46	0.5	3.6	0.47	0.17	0.07	0.04	0.11	0.34	-3.60922	1.53414e-06	1.59399e-05	down
gene-LOC119896194	LOC119896194	histone H2B 1/2-like [Danio rerio]	Histone H2B 1/2 OS=Danio rerio OX=7955 GN=zgc:112234 PE=2 SV=3;	Core histone H2A/H2B/H3/H4;Histone-like transcription factor	1.88	0.94	3.8	6.52	2.2	2.44	13.01	19.83	19.49	54.98	26.29	29.39	2.68816	2.48854e-09	5.06509e-08	up
gene-LOC119896198	LOC119896198	rho GTPase-activating protein 22-like [Sander lucioperca]	Rho GTPase-activating protein 24 OS=Homo sapiens OX=9606 GN=ARHGAP24 PE=1 SV=2;	RhoGAP domain	0.11	0.32	0.11	0.25	0.17	0.3	0.02	0.21	0.16	0.04	0.16	0.03	-1.49136	0.00658474	0.0212978	down
gene-LOC119896308	LOC119896308	cholesterol 25-hydroxylase-like protein [Epinephelus lanceolatus]	Cholesterol 25-hydroxylase OS=Homo sapiens OX=9606 GN=CH25H PE=1 SV=1;	Fatty acid hydroxylase superfamily	0.64	1.13	0.17	0.98	0.5	1.53	2.7	6.23	2.17	4.31	2.88	2.35	1.60624	2.6668e-05	0.000194644	up
gene-LOC119896332	LOC119896332	HEAT repeat-containing protein 1 isoform X1 [Sparus aurata]	HEAT repeat-containing protein 1 OS=Danio rerio OX=7955 GN=heatr1 PE=2 SV=1;	BP28CT;U3 small nucleolar RNA-associated protein 10	1.33	1.7	3.06	4.32	1.56	1.45	13.11	5.79	8.43	6.86	5.88	35.25	2.40593	6.97402e-05	0.000448853	up
gene-LOC119896333	LOC119896333	protein FAM13C-like [Epinephelus lanceolatus]	Protein FAM13A OS=Mus musculus OX=10090 GN=Fam13a PE=1 SV=1;	------	0.9	0.67	0.43	0.88	0.57	0.84	8.01	7	7.51	7.1	2.9	13.43	2.93447	8.65519e-24	1.60087e-21	up
gene-LOC119896348	LOC119896348	complement component 1r [Oplegnathus fasciatus]	Complement C1r-A subcomponent OS=Mus musculus OX=10090 GN=C1ra PE=1 SV=1;	Trypsin;CUB domain;Sushi repeat;Coagulation Factor Xa inhibitory site;Calcium-binding EGF domain;Trypsin-like peptidase domain;Complement Clr-like EGF-like	570.8	679.46	82.69	400.5	399.3	611.56	67.15	285.3	334.97	248.68	279.49	403.95	-1.21448	0.00368615	0.0132428	down
gene-LOC119896376	LOC119896376	hypothetical protein F2P81_017687 [Scophthalmus maximus]	Latent-transforming growth factor beta-binding protein 4 OS=Mus musculus OX=10090 GN=Ltbp4 PE=1 SV=2;	Calcium-binding EGF domain;TB domain;EGF-like domain;Complement Clr-like EGF-like;Human growth factor-like EGF;EGF domain;Coagulation Factor Xa inhibitory site	1.88	3.9	0.83	1.77	1.57	3.22	1.48	0.73	1.09	0.75	0.79	1.35	-1.50329	6.41971e-06	5.63296e-05	down
gene-LOC119896384	LOC119896384	myelin protein P0-like [Sparus aurata]	Nectin-4 OS=Xenopus tropicalis OX=8364 GN=nectin4 PE=2 SV=2;	Immunoglobulin V-set domain;Immunoglobulin domain;Immunoglobulin domain;Immunoglobulin I-set domain;Immunoglobulin domain	6.04	1.4	1.05	3.39	1.34	3.73	0.74	0.81	0.45	0.38	0.33	0	-3.15842	1.49434e-06	1.5561e-05	down
gene-LOC119896417	LOC119896417	PREDICTED: C-X-C chemokine receptor type 1-like isoform X1 [Lates calcarifer]	C-X-C chemokine receptor type 1 OS=Gorilla gorilla gorilla OX=9595 GN=CXCR1 PE=3 SV=1;	7 transmembrane receptor	0.56	0.31	0.15	0.52	0	0.9	0	0	0	0	0.13	0	-4.78998	0.000149192	0.000865334	down
gene-LOC119896420	LOC119896420	deleted in malignant brain tumors 1 protein isoform X3 [Larimichthys crocea]	Deleted in malignant brain tumors 1 protein OS=Oryctolagus cuniculus OX=9986 GN=Dmbt1 PE=1 SV=2;	Scavenger receptor cysteine-rich domain;Scavenger receptor cysteine-rich domain;Immunoglobulin domain;Immunoglobulin domain;Immunoglobulin domain	0.79	0.91	0.25	0.74	0.36	0.45	0.34	0.32	0.18	0.1	0.08	0.28	-1.91922	6.72187e-06	5.85182e-05	down
gene-LOC119896423	LOC119896423	uncharacterized protein LOC116703637 isoform X5 [Etheostoma spectabile]	Scavenger receptor cysteine-rich type 1 protein M130 OS=Canis lupus familiaris OX=9615 GN=CD163 PE=2 SV=1;	Scavenger receptor cysteine-rich domain;Immunoglobulin domain;Immunoglobulin domain;Immunoglobulin domain;C17orf99 Ig domain;Immunoglobulin I-set domain	1.55	7.1	0.98	3.86	2.05	1.85	6.58	1.09	9.36	1.36	2.29	0.68	-1.18493	0.00440541	0.0152848	down
gene-LOC119896432	LOC119896432	protein NLRC3-like isoform X1 [Larimichthys crocea]	NLR family CARD domain-containing protein 3 OS=Homo sapiens OX=9606 GN=NLRC3 PE=1 SV=2;	NLRC4 helical domain HD2;Leucine Rich repeat;Fish-specific NACHT associated domain;NACHT domain;NOD2 winged helix domain;zinc finger of C3HC4-type, RING;Zinc finger, C3HC4 type;RING-type zinc-finger;Zinc finger, C3HC4 type;Zinc finger, C3HC4 type	3.81	6.35	5.31	6.26	6.59	6.56	5.96	3.47	6.14	2.16	2.49	3.23	-1.04126	0.000418694	0.00209547	down
gene-LOC119896438	LOC119896438	tryptase-2-like [Epinephelus lanceolatus]	Tryptase-2 OS=Ovis aries OX=9940 PE=2 SV=1;	Trypsin;Domain of unknown function	173.7	210.46	50.78	233.88	146.34	309.62	111.79	144.78	53.56	44.41	18.16	84.3	-1.74829	4.13769e-05	0.000286479	down
gene-LOC119896445	LOC119896445	histone H1-like [Xiphophorus maculatus]	Histone H1.1 OS=Rattus norvegicus OX=10116 GN=Hist1h1a PE=1 SV=1;	linker histone H1 and H5 family	0.2	0.14	0.07	0.17	0.06	0.06	5.29	3.27	5.71	6.48	2.66	5.24	4.86506	7.3718e-27	2.1475e-24	up
gene-LOC119896446	LOC119896446	histone H1-like [Xiphophorus maculatus]	Histone H1.1 OS=Rattus norvegicus OX=10116 GN=Hist1h1a PE=1 SV=1;	linker histone H1 and H5 family	0.18	0.48	0.3	0.01	0.02	0	3.07	5.49	4.7	5.66	0.35	11.79	4.51275	1.39198e-07	1.91273e-06	up
gene-LOC119896455	LOC119896455	hypothetical protein F7725_006437 [Dissostichus mawsoni]	Histone H2B OS=Oncorhynchus mykiss OX=8022 PE=1 SV=2;	Core histone H2A/H2B/H3/H4;Histone-like transcription factor	3.51	1.71	5.34	3.1	3.99	2.34	11.47	7.03	8.2	8.16	6.45	21.43	1.10423	0.00717855	0.0228984	up
gene-LOC119896463	LOC119896463	histone H3.2 histone H3/m histone H3/o [Triplophysa tibetana]	Histone H4 OS=Bos taurus OX=9913 PE=1 SV=2;	Centromere kinetochore component CENP-T histone fold;TATA box binding protein associated factor;CENP-S protein;Core histone H2A/H2B/H3/H4;Histone-like transcription factor	4.63	3.57	0.76	1.1	2.17	2.31	15.56	11.11	12.79	7.39	2.05	6	1.48278	0.0093221	0.0285332	up
gene-LOC119896465	LOC119896465	PREDICTED: histone H3-like [Sinocyclocheilus rhinocerous]	Histone H4 OS=Bos taurus OX=9913 PE=1 SV=2;	Centromere kinetochore component CENP-T histone fold;TATA box binding protein associated factor;CENP-S protein;Core histone H2A/H2B/H3/H4;Histone-like transcription factor	0.42	0.75	0.15	0.47	0.14	0.37	1.97	2.18	1.78	4.04	3.14	1.62	2.24015	5.59546e-07	6.64978e-06	up
gene-LOC119896473	LOC119896473	complement C1q-like protein 4 [Perca flavescens]	Complement C1q tumor necrosis factor-related protein 6 OS=Homo sapiens OX=9606 GN=C1QTNF6 PE=1 SV=4;	C1q domain	23.42	23.8	20.61	6.48	25.14	28.76	14.65	8.97	13.38	7.78	7.96	10.32	-1.30292	3.50969e-05	0.00024771	down
gene-LOC119896520	LOC119896520	uncharacterized protein LOC116703682 isoform X2 [Etheostoma spectabile]	Kinetochore-associated protein DSN1 homolog OS=Homo sapiens OX=9606 GN=DSN1 PE=1 SV=2;	Mis12-Mtw1 protein family	0.42	1.01	0.39	0.52	0.99	1.17	0.34	0.35	0.31	0.13	0.45	0.27	-1.7412	1.06088e-05	8.75799e-05	down
gene-LOC119896522	LOC119896522	hypothetical protein PFLUV_G00177890 [Perca fluviatilis]	C-factor OS=Myxococcus xanthus OX=34 GN=csgA PE=1 SV=1;	short chain dehydrogenase;Enoyl;KR domain	13.27	20.98	3.51	5.79	11.62	20.18	3.09	3.1	2.86	2.64	2.25	3.53	-2.49264	1.72531e-11	5.39709e-10	down
gene-LOC119896543	LOC119896543	heat shock protein 70b [Siniperca chuatsi]	Heat shock 70 kDa protein 1 OS=Oryzias latipes OX=8090 PE=3 SV=1;	Hsp70 protein;MreB/Mbl protein	2.23	2.76	13.6	4.14	8.76	8.76	149.16	685.94	145.07	88.69	618.22	91.95	4.84109	1.8877e-17	1.62936e-15	up
gene-LOC119896571	LOC119896571	trypsin I-P1 [Maylandia zebra]	Serine protease 27 OS=Homo sapiens OX=9606 GN=PRSS27 PE=1 SV=1;	Trypsin;Domain of unknown function;Trypsin-like peptidase domain	7.63	7.99	3.24	13.32	8.12	6.45	3.47	6.7	4.03	3.51	2.53	4.07	-1.43535	5.56431e-07	6.61614e-06	down
gene-LOC119896574	LOC119896574	PREDICTED: transmembrane protease serine 9-like isoform X2 [Lates calcarifer]	Polyserase-2 OS=Homo sapiens OX=9606 GN=PRSS36 PE=1 SV=2;	Trypsin;Trypsin-like peptidase domain	0.16	0.61	0.9	0.4	0.97	0.55	0	0.36	0.05	0.12	0.76	0	-2.07396	0.0152862	0.042451	down
gene-LOC119896588	LOC119896588	bryoporin-like [Betta splendens]	Fc receptor-like protein 5 OS=Homo sapiens OX=9606 GN=FCRL5 PE=1 SV=3;	Immunoglobulin domain;Immunoglobulin domain;Immunoglobulin domain	20.23	22.27	5.72	29.42	24.9	7.06	15.18	14.9	0.44	1.82	0.77	11.87	-1.47184	0.00949461	0.0289547	down
gene-LOC119896602	LOC119896602	uncharacterized protein LOC116055131 [Sander lucioperca]	------	Endonuclease-reverse transcriptase;Endonuclease/Exonuclease/phosphatase family;Apolipoprotein L	3.88	4.05	2.9	5.54	4.3	5.36	10.56	15.83	11.38	10.23	7	16.35	1.70904	1.15384e-11	3.72956e-10	up
gene-LOC119896603	LOC119896603	properdin-like [Epinephelus lanceolatus]	Properdin OS=Homo sapiens OX=9606 GN=CFP PE=1 SV=2;	Thrombospondin type 1 domain;Spondin-like TSP1 domain;Thrombospondin type 1 repeat	246.01	180.13	253.31	504.84	375.38	234.07	216.68	292.6	221.77	264.84	117.28	218.7	-1.51904	1.12616e-06	1.21731e-05	down
gene-LOC119896604	LOC119896604	hypothetical protein ROHU_000219 [Labeo rohita]	------	------	0.96	0.28	0.17	0.18	0.05	0.2	1.56	1.57	1.61	0.96	0.73	3.52	1.91825	0.00146621	0.00612037	up
gene-LOC119896606	LOC119896606	bryoporin-like [Betta splendens]	Bryoporin OS=Physcomitrella patens subsp. patens OX=3218 GN=PHYPADRAFT_61094 PE=2 SV=2;	Sea anemone cytotoxic protein	15.52	20.79	11.41	31.5	25.49	21.22	7.26	10.93	2.34	3.22	2.7	0.06	-2.75471	4.4932e-06	4.10321e-05	down
gene-LOC119896607	LOC119896607	NLR family CARD domain-containing protein 3-like isoform X1 [Sander lucioperca]	------	------	2.68	1.43	3.62	6.54	3.08	2.08	12.3	17.43	20.81	16.18	11.82	20.32	1.72274	5.63603e-14	2.77105e-12	up
gene-LOC119896612	LOC119896612	serine/threonine-protein kinase WNK4 [Larimichthys crocea]	Serine/threonine-protein kinase WNK4 OS=Homo sapiens OX=9606 GN=WNK4 PE=1 SV=1;	Protein kinase domain;Protein tyrosine and serine/threonine kinase;Oxidative-stress-responsive kinase 1 C-terminal domain	2.06	1.75	0.7	1.13	0.56	0.84	0.17	0.07	0.17	0.45	0.14	0.94	-2.35885	3.08571e-05	0.000220862	down
gene-LOC119896620	LOC119896620	zinc finger protein Xfin-like isoform X1 [Gymnodraco acuticeps]	------	Zinc-finger double domain;Zinc finger, C2H2 type;C2H2-type zinc finger;Zinc-finger of C2H2 type	0.21	0.42	0.27	0.93	0.54	0.37	0.94	3.05	1.21	2.66	2.21	0.99	1.34183	1.65977e-06	1.70777e-05	up
gene-LOC119896627	LOC119896627	DELTA-sagatoxin-Srs1a-like [Monopterus albus]	DELTA-sagatoxin-Srs1a OS=Sagartia rosea OX=396345 PE=1 SV=1;	Sea anemone cytotoxic protein	8.98	5.76	4.03	8.95	8.82	5.17	3.69	4.11	2.49	0.44	1.35	3.59	-1.90997	4.78607e-06	4.34343e-05	down
gene-LOC119896628	LOC119896628	DELTA-sagatoxin-Srs1a-like [Monopterus albus]	DELTA-sagatoxin-Srs1a OS=Sagartia rosea OX=396345 PE=1 SV=1;	Sea anemone cytotoxic protein	1.56	0.81	0	0	0.07	2.4	0	0	0	0	0.36	0.08	-4.02151	0.00953018	0.0290366	down
gene-LOC119896745	LOC119896745	Hypothetical protein SMAX5B_003796 [Scophthalmus maximus]	------	------	0.35	0.23	0.09	0.1	0.09	0.15	0.89	4.87	0.83	1.1	0.38	1.1	2.59583	3.73618e-06	3.49545e-05	up
gene-LOC119896771	LOC119896771	myomesin-3-like isoform X2 [Sparus aurata]	Myomesin-3 OS=Homo sapiens OX=9606 GN=MYOM3 PE=1 SV=1;	Fibronectin type III domain;Immunoglobulin I-set domain;Immunoglobulin domain;Immunoglobulin domain;Immunoglobulin domain;Tissue factor	2.23	1.66	2.62	1.16	3.77	3.19	2.73	2.02	1.25	1.3	0.2	0.3	-1.4017	0.00805336	0.0252704	down
gene-LOC119896778	LOC119896778	fibulin-1 isoform X2 [Seriola lalandi dorsalis]	Fibulin-1 OS=Gallus gallus OX=9031 GN=FBLN1 PE=2 SV=2;	Calcium-binding EGF domain;Complement Clr-like EGF-like;Coagulation Factor Xa inhibitory site;EGF domain;Anaphylotoxin-like domain	4.01	12.38	0.5	6.17	1.38	7.25	2.35	0.62	0.09	0.54	0.51	0.5	-3.15259	4.06972e-06	3.7607e-05	down
gene-LOC119896787	LOC119896787	cleavage and polyadenylation specificity factor subunit 5 isoform X1 [Seriola dumerili]	Cleavage and polyadenylation specificity factor subunit 5 OS=Danio rerio OX=7955 GN=nudt21 PE=2 SV=1;	Nucleotide hydrolase	1.49	11.32	0.03	16.66	0.08	0.12	0.3	0.07	0.76	0.25	0.09	0.25	-4.39899	0.00033367	0.0017265	down
gene-LOC119896790	LOC119896790	hepatocyte nuclear factor 4-beta isoform X1 [Larimichthys crocea]	Hepatocyte nuclear factor 4-beta OS=Xenopus laevis OX=8355 GN=hnf4b PE=2 SV=1;	------	0.45	0.27	0.23	0.14	0.25	0.28	0.08	0.14	0.1	0.11	0	0.34	-1.60262	0.0133364	0.0380421	down
gene-LOC119896801	LOC119896801	uncharacterized protein LOC114562424 [Perca flavescens]	------	Small cytokines	15.91	19.51	6.09	121.24	7.82	43.93	6.38	9.04	7.22	4.84	19.27	29.53	-1.93119	0.00223523	0.00872451	down
gene-LOC119896802	LOC119896802	hypothetical protein PFLUV_G00121990, partial [Perca fluviatilis]	------	Small cytokines	1.05	2.11	1.95	5.67	3.66	6.21	0	0	0	2.41	0	0	-3.49898	0.00334669	0.0122038	down
gene-LOC119896898	LOC119896898	zinc finger-containing ubiquitin peptidase 1 isoform X1 [Epinephelus lanceolatus]	Zinc finger-containing ubiquitin peptidase 1 OS=Macaca fascicularis OX=9541 GN=ZUP1 PE=2 SV=1;	Peptidase family C78;Drought induced 19 protein	6.05	7.5	4.53	7.39	7.86	9	5.29	6.09	4.77	5.07	3.67	4.1	-1.17145	5.64282e-13	2.35674e-11	down
gene-LOC119896906	LOC119896906	PREDICTED: aldehyde dehydrogenase, mitochondrial [Lates calcarifer]	Aldehyde dehydrogenase, mitochondrial OS=Homo sapiens OX=9606 GN=ALDH2 PE=1 SV=2;	Aldehyde dehydrogenase family	184.46	161.53	75.37	113.81	107.43	116.65	90.49	86.94	65.65	61.4	50.87	58.5	-1.36304	3.38947e-09	6.73989e-08	down
gene-LOC119896916	LOC119896916	hypothetical protein F2P81_021837 [Scophthalmus maximus]	------	------	1.52	3.19	18.26	6.49	23.62	24.25	0.38	0.15	1.37	0.29	0	0.05	-4.85245	1.01644e-09	2.2496e-08	down
gene-LOC119896933	LOC119896933	GSK-3-binding protein-like [Sander lucioperca]	GSK-3-binding protein OS=Xenopus laevis OX=8355 GN=gbp PE=1 SV=1;	Glycogen synthase kinase-3 binding	17.65	21.35	14.9	11.74	19.41	14.57	44.46	76.71	54.51	73.73	59.55	60.91	1.38445	2.00141e-14	1.06979e-12	up
gene-LOC119896973	LOC119896973	F-type lectin [Oplegnathus fasciatus]	Fucolectin-1 OS=Anguilla japonica OX=7937 PE=2 SV=1;	F5/8 type C domain	3.64	4.32	2.47	2.71	1.93	3.46	1.26	1.32	0.47	0.61	0.24	1.38	-2.30553	1.13047e-09	2.47842e-08	down
gene-LOC119897031	LOC119897031	GA-binding protein subunit beta-2 isoform X1 [Etheostoma spectabile]	GA-binding protein subunit beta-2 OS=Bos taurus OX=9913 GN=GABPB2 PE=2 SV=2;	Ankyrin repeats;Ankyrin repeat;Ankyrin repeats;Ankyrin repeat;Ankyrin repeats	1.14	1.42	0.59	1	0.86	1.61	2.91	4.32	3.09	3.76	3.27	5.16	1.30278	4.25734e-10	1.01657e-08	up
gene-LOC119897045	LOC119897045	NLR family CARD domain-containing protein 3, partial [Larimichthys crocea]	Protein NLRC3 OS=Mus musculus OX=10090 GN=Nlrc3 PE=1 SV=2;	NLRC4 helical domain HD2;Fish-specific NACHT associated domain;NACHT domain;NOD2 winged helix domain;Leucine Rich repeat	0.04	0.23	0.08	0.28	0.16	0.49	0.31	0.26	0.88	1.05	0.82	1.11	1.39732	0.0069102	0.0221609	up
gene-LOC119897086	LOC119897086	DNA-binding protein SATB1 isoform X1 [Larimichthys crocea]	DNA-binding protein SATB1 OS=Homo sapiens OX=9606 GN=SATB1 PE=1 SV=1;	CUT1-like DNA-binding domain of SATB;Ubiquitin-like oligomerisation domain of SATB;CUT domain	0.48	1.12	0.43	0.62	0.7	0.72	0.41	0.4	0.32	0.29	0.31	0.52	-1.31311	8.04204e-08	1.18321e-06	down
gene-LOC119897090	LOC119897090	hypothetical protein FQN60_017228 [Etheostoma spectabile]	Vitelline membrane outer layer protein 1 homolog OS=Mus musculus OX=10090 GN=Vmo1 PE=3 SV=1;	Vitelline membrane outer layer protein I	289.54	237.66	501.36	210.3	13.77	295.11	141.38	68.2	193.94	202.65	96.96	126.96	-1.41899	0.00943894	0.0288038	down
gene-LOC119897110	LOC119897110	PREDICTED: G-protein coupled receptor 183-like [Cyprinodon variegatus]	------	7 transmembrane receptor	0.13	0.14	0.13	0.15	0.11	0.22	0.54	0.62	0.49	0.4	0.32	0.72	1.32874	2.86796e-06	2.76647e-05	up
gene-LOC119897117	LOC119897117	PREDICTED: uncharacterized protein LOC109057830 [Cyprinus carpio]	------	------	0.11	0.13	0.1	0.19	0.47	0.04	0.55	0.42	1.08	0.54	0.89	0.78	1.60825	0.0045164	0.0156095	up
gene-LOC119897138	LOC119897138	C-type lectin domain family 12 member B-like isoform X1 [Sander lucioperca]	C-type lectin domain family 4 member G OS=Homo sapiens OX=9606 GN=CLEC4G PE=1 SV=1;	Lectin C-type domain	0.18	0.26	0.19	0.42	0.04	0.34	0.4	0.82	1.18	1.21	0.74	1.91	1.68496	0.000372907	0.00189461	up
gene-LOC119897139	LOC119897139	hypothetical protein PFLUV_G00089010 [Perca fluviatilis]	CD209 antigen-like protein C OS=Mus musculus OX=10090 GN=Cd209c PE=2 SV=1;	Lectin C-type domain	0.16	0.15	0.04	0.28	0.14	0.1	0.24	1.78	0.74	3.62	0.61	0.87	2.68145	1.35218e-05	0.000108142	up
gene-LOC119897144	LOC119897144	tumor necrosis factor-alpha [Latris lineata]	Tumor necrosis factor OS=Sparus aurata OX=8175 GN=tnf PE=3 SV=1;	TN	0.25	0.55	0.15	0.08	0.5	0.54	0.81	0.69	0.59	0.8	2.16	1.53	1.21023	0.0144278	0.0405939	up
gene-LOC119897155	LOC119897155	lysosomal thioesterase PPT2-A-like [Sparus aurata]	Lysosomal thioesterase PPT2-A OS=Xenopus laevis OX=8355 GN=ppt2-a PE=2 SV=1;	Palmitoyl protein thioesterase;Putative serine esterase;alpha/beta hydrolase fold;PGAP1-like protein	1.26	2.76	0.52	1.59	1.33	3.3	0.6	0.39	0.37	0.37	0.18	0.57	-2.52931	3.76778e-10	9.11819e-09	down
gene-LOC119897167	LOC119897167	uncharacterized protein LOC117265638 [Epinephelus lanceolatus]	Apoptosis-associated speck-like protein containing a CARD OS=Danio rerio OX=7955 GN=pycard PE=1 SV=1;	PAAD/DAPIN/Pyrin domain	0.47	0.44	0.36	0.47	0.09	0.75	0.32	0	0.18	0	0	0	-2.73632	0.0051899	0.0175189	down
gene-LOC119897176	LOC119897176	hypothetical protein PFLUV_G00088660 [Perca fluviatilis]	------	Immunoglobulin V-set domain;Immunoglobulin domain;Immunoglobulin domain	1.12	1.04	1.06	1.3	1.13	2.05	0.21	0.23	0.19	0.19	0.11	0.25	-3.18757	7.67904e-40	9.94223e-37	down
gene-LOC119897189	LOC119897189	hypothetical protein PFLUV_G00088660 [Perca fluviatilis]	------	Immunoglobulin V-set domain;Immunoglobulin domain;Immunoglobulin domain	0.79	1.41	1.56	4.97	4.14	2.21	0.47	0.39	0.5	0	0.08	0.2	-3.63892	2.34361e-08	3.87635e-07	down
gene-LOC119897194	LOC119897194	uncharacterized protein LOC115566601 isoform X1 [Sparus aurata]	------	------	2.76	2.02	4.71	4.34	2.3	2.56	11.86	17.35	21.1	12.38	18.12	44.29	2.28062	4.57235e-10	1.08512e-08	up
gene-LOC119897201	LOC119897201	sialic acid-binding Ig-like lectin 5 isoform X1 [Sander lucioperca]	Sialic acid-binding Ig-like lectin 5 OS=Homo sapiens OX=9606 GN=SIGLEC5 PE=1 SV=1;	------	0.43	0.5	0.58	1.02	0.62	0.39	1.78	6.23	4.49	8.75	5.16	5.22	2.54561	1.85939e-13	8.38164e-12	up
gene-LOC119897222	LOC119897222	hypothetical protein PFLUV_G00088460 [Perca fluviatilis]	NLR family CARD domain-containing protein 3 OS=Homo sapiens OX=9606 GN=NLRC3 PE=1 SV=2;	NACHT domain;NLRC4 helical domain HD2;NOD2 winged helix domain	4.33	3.98	1.27	1.29	3.3	4.09	2.91	2.61	1.6	0.29	0.76	0.7	-1.4146	0.00471566	0.0161806	down
gene-LOC119897223	LOC119897223	NLR family CARD domain-containing protein 3-like [Parambassis ranga]	------	------	5.7	6.97	2.8	2.67	7.02	4.47	4.33	6.41	1.12	0.3	3.18	0.38	-1.42929	0.0170555	0.0465868	down
gene-LOC119897225	LOC119897225	B-cell receptor CD22-like [Etheostoma spectabile]	Myelin-associated glycoprotein OS=Mus musculus OX=10090 GN=Mag PE=1 SV=2;	Immunoglobulin domain;Immunoglobulin domain;Immunoglobulin I-set domain;CD80-like C2-set immunoglobulin domain;Immunoglobulin V-set domain	0.07	0.12	0.14	0.26	0.23	0.32	0.02	0.14	0	0	0.14	0.03	-2.33788	0.0024493	0.00941928	down
gene-LOC119897286	LOC119897286	hypothetical protein PFLUV_G00087940 [Perca fluviatilis]	Cornifelin OS=Bos taurus OX=9913 GN=CNFN PE=3 SV=1;	PLAC8 family	12.17	5.28	11.04	5.54	9.18	1.68	21.11	37.5	16.97	28.63	36.6	26.18	1.31056	0.00143591	0.00601542	up
gene-LOC119897307	LOC119897307	cytochrome P450 4B1 [Seriola dumerili]	Cytochrome P450 4B1 OS=Mus musculus OX=10090 GN=Cyp4b1 PE=1 SV=1;	Cytochrome P450	25.53	30.71	19.66	12.22	21.88	26.93	14.73	9.28	19.7	15.8	10.6	7.57	-1.39496	1.04959e-05	8.67706e-05	down
gene-LOC119897317	LOC119897317	CTP synthase 1-like isoform X1 [Sparus aurata]	CTP synthase 1 OS=Danio rerio OX=7955 GN=ctps1 PE=1 SV=1;	CTP synthase N-terminus;Glutamine amidotransferase class-I;Peptidase C26	2.02	2.84	1.65	1.24	1.44	1.97	6.31	9.85	7.97	10.93	6.51	6.2	1.72216	3.2835e-13	1.42499e-11	up
gene-LOC119897329	LOC119897329	apolipoprotein A-I-like [Acanthochromis polyacanthus]	Apolipoprotein Eb OS=Danio rerio OX=7955 GN=apoeb PE=2 SV=1;	Apolipoprotein A1/A4/E domain;SF-assemblin/beta giardin;Apolipoprotein CIII;7TM-HD extracellular	293.24	280.35	442.45	207.82	781.13	1096.85	173.01	336.87	138.12	278.5	477.3	79.87	-1.57056	0.000422605	0.00211257	down
gene-LOC119897332	LOC119897332	probable ATP-dependent RNA helicase ddx6 [Labrus bergylta]	Probable ATP-dependent RNA helicase ddx6 OS=Xenopus tropicalis OX=8364 GN=ddx6 PE=2 SV=1;	DEAD/DEAH box helicase;Helicase conserved C-terminal domain	7.87	8.98	6.76	7.96	8.73	11.2	15.31	26.95	21.17	31.42	19.63	27.5	1.05304	9.46369e-08	1.37074e-06	up
gene-LOC119897334	LOC119897334	hypothetical protein EPR50_G00062150 [Perca flavescens]	Trypsin OS=Pleuronectes platessa OX=8262 PE=2 SV=1;	Trypsin	66.41	71.3	285.42	52.94	6.14	82.32	30.59	7.33	46.36	24.85	9.55	17.79	-2.58994	0.000677229	0.00317562	down
gene-LOC119897335	LOC119897335	anionic trypsin-1-like [Seriola dumerili]	Anionic trypsin-1 OS=Rattus norvegicus OX=10116 GN=Prss1 PE=1 SV=1;	Trypsin;Domain of unknown function	555.83	439.37	711.87	295.25	34.74	398.3	216.4	159.54	302.8	277.31	124.38	215.61	-1.43333	0.00405618	0.0142862	down
gene-LOC119897336	LOC119897336	trypsin-1-like isoform X1 [Sander lucioperca]	Trypsin-1 OS=Salmo salar OX=8030 PE=1 SV=1;	Trypsin;Trypsin-like peptidase domain;Domain of unknown function	4782.92	4860.94	8411.57	3419.69	262.88	4176.03	2674.82	1424.83	3359.21	3452.05	1606.04	2480.97	-1.30965	0.0140212	0.0396078	down
gene-LOC119897340	LOC119897340	trypsin-1-like isoform X2 [Sander lucioperca]	Trypsin-1 OS=Salmo salar OX=8030 PE=1 SV=1;	Trypsin;Domain of unknown function;Trypsin-like peptidase domain	117.84	136	156.48	100.37	7.26	132.94	59.2	27.61	67.4	69.8	33.75	45.35	-1.5858	0.00160705	0.00659022	down
gene-LOC119897352	LOC119897352	C-X-C chemokine receptor type 3.1 [Epinephelus lanceolatus]	C-X-C chemokine receptor type 3 OS=Bos taurus OX=9913 GN=CXCR3 PE=2 SV=1;	7 transmembrane receptor;Serpentine type 7TM GPCR chemoreceptor Srsx	7.64	6.28	3.64	8.98	9.75	8.42	3.3	3.87	2.56	1.22	1.39	4.44	-1.89073	7.3874e-09	1.36364e-07	down
gene-LOC119897353	LOC119897353	C-X-C chemokine receptor type 3-like isoform X2 [Etheostoma spectabile]	C-X-C chemokine receptor type 3 OS=Bos taurus OX=9913 GN=CXCR3 PE=2 SV=1;	7 transmembrane receptor;Serpentine type 7TM GPCR chemoreceptor Srsx	9.06	10.8	19.94	19.35	14.31	18.52	19.6	57.65	35.08	98.23	52.68	79.33	1.37954	8.95558e-05	0.000558346	up
gene-LOC119897359	LOC119897359	uncharacterized protein LOC116042260 [Sander lucioperca]	------	Immunoglobulin domain;Immunoglobulin domain;Immunoglobulin domain;Immunoglobulin I-set domain	1.68	1.55	4.9	6.8	3.96	2.81	6.47	12.84	22.98	24.88	22.69	20.88	1.83959	9.8556e-06	8.20302e-05	up
gene-LOC119897376	LOC119897376	cornifelin [Larimichthys crocea]	Cornifelin OS=Bos taurus OX=9913 GN=CNFN PE=3 SV=1;	PLAC8 family	13.8	9.66	8.48	8.1	6.83	8.09	23.01	44.28	35.64	34.05	42.92	32.2	1.42042	6.0596e-11	1.6872e-09	up
gene-LOC119897378	LOC119897378	myelin protein P0-like [Sparus aurata]	Nectin-1 OS=Homo sapiens OX=9606 GN=NECTIN1 PE=1 SV=3;	Immunoglobulin V-set domain;Immunoglobulin domain;Immunoglobulin domain;Immunoglobulin I-set domain;Immunoglobulin domain	1.29	2.29	0.19	1.69	0.99	1.84	0.97	0.43	0.61	0.07	0.15	0.32	-2.14549	0.000208795	0.00115911	down
gene-LOC119897398	LOC119897398	PREDICTED: LOW QUALITY PROTEIN: THAP domain-containing protein 1-like [Sinocyclocheilus anshuiensis]	------	THAP domain	0.24	0.67	0.13	0.41	0.2	0.09	0.92	1.69	1.34	1.96	1.13	1.58	1.85311	1.22483e-05	9.89195e-05	up
gene-LOC119897430	LOC119897430	complement component 1s [Oplegnathus fasciatus]	Complement C1s subcomponent OS=Rattus norvegicus OX=10116 GN=C1s PE=2 SV=2;	Trypsin;CUB domain;Sushi repeat;Coagulation Factor Xa inhibitory site;Calcium-binding EGF domain;Complement Clr-like EGF-like	74.69	103.94	89.12	130.98	127.77	120.84	70.72	70.33	48.9	40.77	36.13	48.03	-1.39574	6.38705e-13	2.64858e-11	down
gene-LOC119897440	LOC119897440	lymphocyte activation gene 3 protein [Anarrhichthys ocellatus]	Lymphocyte activation gene 3 protein OS=Mus musculus OX=10090 GN=Lag3 PE=1 SV=1;	Immunoglobulin domain;Immunoglobulin V-set domain;Immunoglobulin domain;Immunoglobulin domain;Immunoglobulin I-set domain	0.65	0.71	0.49	0.3	0.47	0.38	0.16	0.26	0.18	0.14	0.03	0.03	-2.42831	1.55673e-06	1.61674e-05	down
gene-LOC119897488	LOC119897488	hypothetical protein EYF80_008749 [Liparis tanakae]	------	Transmembrane protein 100	0.03	0	1	0.85	3.71	0.42	0.26	0.21	0.35	0.17	0	0.07	-2.99372	0.00389993	0.0138422	down
gene-LOC119897578	LOC119897578	neuronal acetylcholine receptor subunit alpha-7-like isoform X1 [Cottoperca gobio]	Neuronal acetylcholine receptor subunit alpha-7 OS=Homo sapiens OX=9606 GN=CHRNA7 PE=1 SV=5;	Neurotransmitter-gated ion-channel ligand binding domain;Neurotransmitter-gated ion-channel transmembrane region	0.56	1.84	1.07	2.26	1.69	2.57	0.5	0.5	0.24	0.26	0.68	0.1	-2.57976	1.70153e-10	4.37202e-09	down
gene-LOC119897585	LOC119897585	ictacalcin-like [Seriola lalandi dorsalis]	Ictacalcin OS=Ictalurus punctatus OX=7998 PE=2 SV=1;	S-100/ICaBP type calcium binding domain;EF-hand domain pair;EF hand;EF-hand domain pair;EF-hand domain;EF hand	91.45	365.28	27.01	98.54	83.38	175.2	16.36	7.23	8.62	4.83	6.38	6.27	-4.45817	3.53974e-21	4.68714e-19	down
gene-LOC119897587	LOC119897587	ictacalcin-like [Seriola lalandi dorsalis]	Ictacalcin OS=Ictalurus punctatus OX=7998 PE=2 SV=1;	S-100/ICaBP type calcium binding domain;EF-hand domain pair;EF hand;EF-hand domain;EF-hand domain pair;EF hand	1.3	1.53	0.24	0.75	0.25	1.33	0.26	0	0	0.28	0	0.14	-3.39836	0.000374177	0.00189941	down
gene-LOC119897597	LOC119897597	polypeptide N-acetylgalactosaminyltransferase 11 [Seriola lalandi dorsalis]	Polypeptide N-acetylgalactosaminyltransferase 11 OS=Xenopus tropicalis OX=8364 GN=galnt11 PE=1 SV=2;	------	4.36	4.58	5.47	4.03	5.42	4.88	3.72	4.5	0.82	1.34	2.2	1.06	-1.61581	2.05268e-05	0.00015562	down
gene-LOC119897650	LOC119897650	uncharacterized protein LOC113170632 [Anabas testudineus]	Transmembrane protein 200B OS=Homo sapiens OX=9606 GN=TMEM200B PE=2 SV=1;	Uncharacterised conserved protein	0.15	0.71	0.26	0.43	0.18	0.96	0.37	0.22	0.12	0.04	0.09	0.18	-1.81619	0.000945158	0.0041988	down
gene-LOC119897702	LOC119897702	Hairy/enhancer-of-split related with YRPW motif protein 1 [Larimichthys crocea]	Hairy/enhancer-of-split related with YRPW motif protein 1 OS=Danio rerio OX=7955 GN=hey1 PE=2 SV=1;	Helix-loop-helix DNA-binding domain;Hairy Orange	3.79	2.65	0.82	1.37	2.02	1.59	4.81	7.29	7.03	11.45	3.66	10.26	1.37296	0.000295721	0.00155782	up
gene-LOC119897724	LOC119897724	hypothetical protein EPR50_G00065570 [Perca flavescens]	------	CD20-like family	1.7	1.28	0.26	0.54	0.78	0.53	0.41	0.73	0.2	0.39	0	0.35	-1.80493	0.00328537	0.0120216	down
gene-LOC119897729	LOC119897729	------	------	------	0.14	0.32	0.11	0.51	0.14	0.17	0.75	0.81	0.44	0.95	0.98	0.7	1.26259	0.000395972	0.00199441	up
gene-LOC119897733	LOC119897733	MAGUK p55 subfamily member 6-like isoform X1 [Seriola dumerili]	MAGUK p55 subfamily member 6 OS=Homo sapiens OX=9606 GN=MPP6 PE=1 SV=2;	Guanylate kinase;L27 domain;Variant SH3 domain;PDZ domain;SH3 domain;PDZ domain;Variant SH3 domain;PDZ domain	2.1	3.44	2.77	2.71	2.91	2.93	4.92	6.5	7.08	9.89	10.68	9.38	1.02547	1.89051e-06	1.92059e-05	up
gene-LOC119897764	LOC119897764	complement component 4 [Oplegnathus fasciatus]	Complement C4 OS=Rattus norvegicus OX=10116 GN=C4 PE=1 SV=3;	A-macroglobulin TED domain;A-macroglobulin receptor binding domain;Alpha-2-macroglobulin family;Alpha-2-macroglobulin bait region domain;UNC-6/NTR/C345C module;Macroglobulin domain MG3;MG2 domain;Anaphylotoxin-like domain;Macroglobulin domain MG4;Macroglobulin domain MG1	127.82	137.74	69.44	71.1	72.65	74.65	61.89	40.45	89.88	67.92	23.65	50.2	-1.19005	0.000290547	0.00153716	down
gene-LOC119897765	LOC119897765	complement component 4 [Oplegnathus fasciatus]	Complement C4-B OS=Homo sapiens OX=9606 GN=C4B PE=1 SV=2;	A-macroglobulin TED domain;A-macroglobulin receptor binding domain;UNC-6/NTR/C345C module;Alpha-2-macroglobulin bait region domain;Alpha-2-macroglobulin family;Macroglobulin domain MG3;MG2 domain;Anaphylotoxin-like domain;Macroglobulin domain MG4;Macroglobulin domain MG1	53.02	79.41	96.51	94.53	121.39	90.22	70.71	83.16	68.51	31.37	19.57	41.25	-1.16084	0.000402095	0.00202044	down
gene-LOC119897776	LOC119897776	uncharacterized protein LOC117265718 [Epinephelus lanceolatus]	------	Immunoglobulin domain;Immunoglobulin V-set domain;Immunoglobulin domain;Immunoglobulin domain;Immunoglobulin I-set domain	3.16	3.43	1.24	1.13	0.52	0.62	8.54	19.54	9.52	12.67	9.57	10.94	2.25543	2.02442e-07	2.67759e-06	up
gene-LOC119897783	LOC119897783	serum paraoxonase/arylesterase 2-like [Seriola dumerili]	Serum paraoxonase/arylesterase 2 OS=Gallus gallus OX=9031 GN=PON2 PE=2 SV=1;	Arylesterase;SMP-30/Gluconolactonase/LRE-like region;Strictosidine synthase	30.73	38.78	27.07	26.56	47.69	54.54	17.56	36.38	13.54	18.24	13.86	11.52	-1.52715	5.07639e-09	9.76117e-08	down
gene-LOC119897784	LOC119897784	hypothetical protein PFLUV_G00083560 [Perca fluviatilis]	Serum paraoxonase/arylesterase 2 OS=Meleagris gallopavo OX=9103 GN=PON2 PE=2 SV=1;	Arylesterase;SMP-30/Gluconolactonase/LRE-like region	10.03	12.33	5.06	5.36	7.56	8.93	5.18	4.43	5.67	3.63	2.05	2.35	-1.57466	6.5125e-07	7.623e-06	down
gene-LOC119897786	LOC119897786	TYRO protein tyrosine kinase-binding protein [Seriola dumerili]	TYRO protein tyrosine kinase-binding protein OS=Sus scrofa OX=9823 GN=TYROBP PE=2 SV=1;	------	1.04	1.71	0.45	1.16	0.7	1.31	0.45	0.69	0.17	0.06	0.25	0.3	-2.21678	5.42961e-06	4.83705e-05	down
gene-LOC119897789	LOC119897789	PREDICTED: uncharacterized protein LOC108885709 [Lates calcarifer]	------	------	9.18	17.05	3.17	10.13	7.34	12.75	5.28	4.73	4.01	4.68	3.65	3.27	-1.56012	3.61781e-07	4.47997e-06	down
gene-LOC119897814	LOC119897814	hypothetical protein PFLUV_G00082810 [Perca fluviatilis]	Transcription factor HIVEP3 OS=Homo sapiens OX=9606 GN=HIVEP3 PE=2 SV=1;	Zinc finger, C2H2 type;C2H2-type zinc finger;Zinc-finger double-stranded RNA-binding;Zinc-finger double domain;C2H2-type zinc-finger domain	1.56	2.7	0.96	1.72	1.54	2.24	1.28	1.25	1.02	0.83	1.93	1.06	-1.00525	1.25848e-05	0.000101212	down
gene-LOC119897842	LOC119897842	N-acetyllactosaminide beta-1,3-N-acetylglucosaminyltransferase 3 [Sander lucioperca]	N-acetyllactosaminide beta-1,3-N-acetylglucosaminyltransferase 3 OS=Homo sapiens OX=9606 GN=B3GNT3 PE=1 SV=2;	------	0.5	0.93	0.23	0.79	0.88	1.25	0.36	0.58	0.26	0.17	0.04	0.04	-2.09742	0.000186621	0.00105257	down
gene-LOC119897857	LOC119897857	zinc finger protein ZFAT isoform X3 [Sparus aurata]	Zinc finger protein ZFAT OS=Homo sapiens OX=9606 GN=ZFAT PE=1 SV=2;	Zinc-finger double domain;Zinc finger, C2H2 type;C2H2-type zinc finger;C2H2-type zinc-finger domain;Drought induced 19 protein	0.52	0.57	0.37	0.56	0.52	0.49	2.29	2.6	1.69	2.25	3.81	2.02	1.78109	2.50055e-17	2.11911e-15	up
gene-LOC119897860	LOC119897860	E3 ubiquitin-protein ligase TRIM31-like [Sander lucioperca]	Zinc-binding protein A33 OS=Pleurodeles waltl OX=8319 PE=1 SV=2;	Zinc finger, C3HC4 type;RING-type zinc-finger;SPRY domain;Zinc finger, C3HC4 type;zinc finger of C3HC4-type, RING;Zinc finger, C3HC4 type;B-box zinc finger;Ring finger domain;U-box domain;Prokaryotic RING finger family 4;zinc-RING finger domain	1.92	2.92	1	2.07	2.2	3.69	1.04	1.43	1.1	0.79	0.63	0.5	-1.84805	7.3199e-10	1.66755e-08	down
gene-LOC119897875	LOC119897875	transcription factor E2F3 [Larimichthys crocea]	Transcription factor E2F3 OS=Mus musculus OX=10090 GN=E2f3 PE=1 SV=2;	E2F transcription factor CC-MB domain;E2F/DP family winged-helix DNA-binding domain	1.06	1.02	1.16	1.3	1.52	1.64	0.6	0.78	0.51	0.3	0.62	0.26	-1.8369	1.06207e-12	4.19516e-11	down
gene-LOC119897900	LOC119897900	C-C chemokine receptor type 1-like [Epinephelus lanceolatus]	C-C chemokine receptor type 2 OS=Macaca mulatta OX=9544 GN=CCR2 PE=2 SV=2;	7 transmembrane receptor;Serpentine type 7TM GPCR chemoreceptor Srx	1.28	1.2	0.16	0.7	0.75	1.1	0.69	0.34	0.25	0.18	0.4	0.77	-1.43201	0.00310961	0.0114776	down
gene-LOC119897901	LOC119897901	C-C chemokine receptor type 1-like [Epinephelus lanceolatus]	C-C chemokine receptor type 2 OS=Macaca mulatta OX=9544 GN=CCR2 PE=2 SV=2;	7 transmembrane receptor	0.54	1	0.26	0.57	0.38	0.54	0.44	0.37	0.3	0.13	0.2	0.33	-1.34365	0.000621802	0.00295194	down
gene-LOC119897907	LOC119897907	B-cell receptor CD22-like [Sparus aurata]	Sialoadhesin OS=Sus scrofa OX=9823 GN=SIGLEC1 PE=1 SV=1;	Immunoglobulin domain;Immunoglobulin domain;Immunoglobulin domain;Immunoglobulin I-set domain;Ig-like domain on T-cell surface glycoprotein CD3 epsilon chain;Immunoglobulin V-set domain;T-cell surface glycoprotein CD3 delta chain;Ig-like domain CHU_C associated;SHP2-interacting transmembrane adaptor protein, SIT	0.38	0.33	0.14	0.35	0.64	0.69	0.15	0.51	0.32	0.25	0.13	0.25	-1.1138	0.00805778	0.0252809	down
gene-LOC119897936	LOC119897936	Nuclear receptor coactivator 7 [Larimichthys crocea]	Nuclear receptor coactivator 7 OS=Homo sapiens OX=9606 GN=NCOA7 PE=1 SV=2;	TLD	9.52	9.73	10.54	19.25	22.15	30.31	2.29	13.47	8.58	17.31	7.88	2.29	-1.49982	0.00118547	0.00509916	down
gene-LOC119897952	LOC119897952	basic helix-loop-helix transcription factor scleraxis [Archocentrus centrarchus]	Basic helix-loop-helix transcription factor scleraxis OS=Gallus gallus OX=9031 GN=SCX PE=2 SV=1;	Helix-loop-helix DNA-binding domain	0.16	0.17	0.02	0.04	0.11	0.06	0.26	0.72	1.16	0.54	0	0.72	2.15584	0.00595212	0.0196121	up
gene-LOC119897954	LOC119897954	B-cell receptor CD22-like isoform X3 [Sander lucioperca]	B-cell receptor CD22 OS=Mus musculus OX=10090 GN=Cd22 PE=1 SV=1;	Immunoglobulin domain;Immunoglobulin domain;Immunoglobulin V-set domain;Immunoglobulin I-set domain;Immunoglobulin domain	1.12	0.55	2.44	1.16	3.49	2.08	4.22	13.82	11.24	18.16	9.54	5.3	1.96282	5.59801e-06	4.97566e-05	up
gene-LOC119897957	LOC119897957	B-cell receptor CD22-like [Sander lucioperca]	B-cell receptor CD22 OS=Homo sapiens OX=9606 GN=CD22 PE=1 SV=2;	Immunoglobulin domain;Immunoglobulin domain;Immunoglobulin I-set domain;Immunoglobulin domain	18.26	16.41	9.8	14.39	12.5	22.05	31.77	51.52	28.39	45.22	30.96	91.11	1.32342	9.36267e-07	1.044e-05	up
gene-LOC119897996	LOC119897996	hepcidin-2 [Micropterus salmoides]	Hepcidin OS=Morone chrysops x Morone saxatilis OX=45352 GN=hamp PE=1 SV=1;	Hepcidin	232.91	129.79	10224.4	3268.31	1930.81	2013.24	759.4	1277.5	1344.06	845.82	1362.35	119.68	-2.39058	0.00935073	0.0285926	down
gene-LOC119897998	LOC119897998	hepcidin-2 [Micropterus salmoides]	Hepcidin OS=Morone chrysops x Morone saxatilis OX=45352 GN=hamp PE=1 SV=1;	Hepcidin	2545.42	946.4	19322.4	9929.31	5505.69	9708.34	483.45	2238.69	2037.92	997.15	1577.1	455.31	-3.21259	1.33401e-07	1.84834e-06	down
gene-LOC119897999	LOC119897999	piggyBac transposable element-derived protein 4-like [Epinephelus lanceolatus]	PiggyBac transposable element-derived protein 4 OS=Homo sapiens OX=9606 GN=PGBD4 PE=2 SV=3;	Transposase IS4	0.66	1.28	0.38	0.78	0.71	1.18	0.46	1.03	0.18	0.31	0.28	0.11	-1.58463	0.000418949	0.00209609	down
gene-LOC119898041	LOC119898041	mitochondrial folate transporter/carrier [Sander lucioperca]	Mitochondrial folate transporter/carrier OS=Homo sapiens OX=9606 GN=SLC25A32 PE=1 SV=2;	Mitochondrial carrier protein	2.83	1.76	4.82	3.72	3.6	2.28	6.57	9.53	7.99	9.91	16.38	14.22	1.21189	0.000130881	0.000775931	up
gene-LOC119898042	LOC119898042	PREDICTED: collagen triple helix repeat-containing protein 1 isoform X1 [Lates calcarifer]	Collagen triple helix repeat-containing protein 1 OS=Homo sapiens OX=9606 GN=CTHRC1 PE=1 SV=1;	Collagen triple helix repeat	10.39	19.22	4.42	16.92	11.69	18.93	8.33	10.54	4.02	4.15	3.66	10.48	-1.43046	3.67985e-05	0.000258388	down
gene-LOC119898049	LOC119898049	uncharacterized protein LOC115596546 [Sparus aurata]	------	------	0.11	0.09	0.28	0.15	0.27	0.19	1.05	0.23	0.56	0.43	0.8	0.39	1.16575	0.00868005	0.0269037	up
gene-LOC119898055	LOC119898055	PREDICTED: xylose isomerase-like [Stegastes partitus]	Xylose isomerase OS=Arabidopsis thaliana OX=3702 GN=XYLA PE=2 SV=2;	Xylose isomerase-like TIM barrel	2.93	5.33	0.88	1.07	1.47	2.3	1.46	0.72	0.77	0.14	0.55	0.47	-2.14369	9.8227e-05	0.000603528	down
gene-LOC119898070	LOC119898070	NIPA-like protein 2 [Acanthochromis polyacanthus]	NIPA-like protein 2 OS=Mus musculus OX=10090 GN=Nipal2 PE=2 SV=1;	Magnesium transporter NIPA;EamA-like transporter family	0.95	1.06	0.54	12.66	1.16	4.96	0.94	1.88	1.58	2.16	0.9	1.59	-1.64913	0.00904839	0.0278343	down
gene-LOC119898071	LOC119898071	2-iminobutanoate/2-iminopropanoate deaminase isoform X1 [Perca flavescens]	2-iminobutanoate/2-iminopropanoate deaminase OS=Capra hircus OX=9925 GN=RIDA PE=1 SV=3;	Endoribonuclease L-PSP	45.53	28.53	28.07	19.29	31.06	34.55	24.36	25.73	21.08	22.78	15.92	14.52	-1.09505	8.7404e-06	7.39365e-05	down
gene-LOC119898083	LOC119898083	grainyhead-like protein 2 homolog [Epinephelus lanceolatus]	Grainyhead-like protein 2 homolog OS=Xenopus tropicalis OX=8364 GN=grhl2 PE=2 SV=1;	CP2 transcription factor	0.31	0.06	0.02	0.11	0.33	0.35	0.43	0.93	0.55	0.87	0.76	0.49	1.3339	0.00809282	0.0253772	up
gene-LOC119898098	LOC119898098	protein FAM210A [Archocentrus centrarchus]	Uncharacterized protein C18orf19 homolog B OS=Danio rerio OX=7955 GN=zgc:113036 PE=2 SV=1;	Protein of unknown function;Apolipoprotein A1/A4/E domain;Late embryogenesis abundant protein;YtxH-like protein	11	9.39	11.43	6.61	8.05	9.03	21.86	46	41.94	46.87	30.65	41.22	1.51353	3.26166e-10	7.99295e-09	up
gene-LOC119898107	LOC119898107	Acidic amino acid decarboxylase GADL1 Aspartate 1-decarboxylase [Channa argus]	Acidic amino acid decarboxylase GADL1 OS=Bos taurus OX=9913 GN=GADL1 PE=2 SV=2;	Pyridoxal-dependent decarboxylase conserved domain;Beta-eliminating lyase;Aminotransferase class-V	57.24	95.48	58.76	69.24	80.53	93.47	10.37	10.88	8.97	6.29	8.69	2.45	-3.70644	2.13143e-36	1.9105e-33	down
gene-LOC119898108	LOC119898108	PREDICTED: glutamate decarboxylase-like protein 1 [Stegastes partitus]	Acidic amino acid decarboxylase GADL1 OS=Bos taurus OX=9913 GN=GADL1 PE=2 SV=2;	Pyridoxal-dependent decarboxylase conserved domain;Aminotransferase class-V;Beta-eliminating lyase	1.32	0.95	4.28	4.85	1.91	5.4	4.33	9.98	8.06	16.01	10.25	7.92	1.41649	0.00395211	0.0139997	up
gene-LOC119898132	LOC119898132	pituitary tumor-transforming gene 1 protein-interacting protein [Epinephelus lanceolatus]	Pituitary tumor-transforming gene 1 protein-interacting protein OS=Mus musculus OX=10090 GN=Pttg1ip PE=1 SV=1;	FAM163 family	96.81	138.2	108.66	161.66	193.22	210.7	96.11	101.8	98.4	107.07	84.67	96.53	-1.10506	1.42028e-10	3.71907e-09	down
gene-LOC119898157	LOC119898157	collagen alpha-6(VI) chain-like [Seriola dumerili]	Collagen alpha-;	von Willebrand factor type A domain;von Willebrand factor type A domain;Collagen triple helix repeat;von Willebrand factor type A domain;Kunitz/Bovine pancreatic trypsin inhibitor domain;VWA domain containing CoxE-like protein	9.52	11.87	2.4	7.53	7.02	9.39	7.27	7.56	1.5	2.51	2.33	3.42	-1.42914	0.000358548	0.00183081	down
gene-LOC119898158	LOC119898158	uncharacterized protein LOC117816345 [Notolabrus celidotus]	------	Secreted Novel AID/APOBEC-like Deaminase 1;Secreted Novel AID/APOBEC-like Deaminase 2	6.24	13.46	1.22	12.69	1.83	13.71	3.3	6.79	1.01	1.81	4.15	5.03	-2.53993	3.8413e-05	0.00026835	down
gene-LOC119898159	LOC119898159	collagen alpha-6(VI) chain-like isoform X2 [Anabas testudineus]	Collagen alpha-;	von Willebrand factor type A domain;von Willebrand factor type A domain;Collagen triple helix repeat;von Willebrand factor type A domain;Kunitz/Bovine pancreatic trypsin inhibitor domain	17.53	26.64	7.92	21.36	18.7	13.96	8.61	5.15	1.04	2.33	2.2	2.82	-2.72801	7.44742e-11	2.04191e-09	down
gene-LOC119898162	LOC119898162	collagen alpha-6(VI) chain-like isoform X2 [Archocentrus centrarchus]	Collagen alpha-;	------	57.95	61.01	20.21	39.63	52.97	36.84	22.91	21.82	1.6	17.72	9.68	1.69	-2.27668	3.36887e-05	0.000238854	down
gene-LOC119898167	LOC119898167	PREDICTED: uncharacterized protein LOC106632435 [Haplochromis burtoni]	------	------	13427	5116.27	6775.08	8400.84	8982.36	9522.28	8029	5667.29	9616.82	5745.54	4719.41	8335.3	-1.0598	0.00202795	0.00801856	down
gene-LOC119898180	LOC119898180	PREDICTED: uncharacterized protein LOC108881863 [Lates calcarifer]	Complement C1q-like protein 3 OS=Homo sapiens OX=9606 GN=C1QL3 PE=2 SV=1;	C1q domain;BclA C-terminal domain;Weak chloroplast movement under blue light	1.74	0.5	0.66	0.99	4.01	0.98	0.23	1.46	0	0.23	0.48	0	-2.51864	0.00282529	0.0106062	down
gene-LOC119898181	LOC119898181	C-X-C chemokine receptor type 3-like [Perca flavescens]	C-X-C chemokine receptor type 3 OS=Bos taurus OX=9913 GN=CXCR3 PE=2 SV=1;	7 transmembrane receptor;Serpentine type 7TM GPCR chemoreceptor Srsx	9.73	10.5	10.05	14.52	14.26	9.95	6.86	5.17	5.9	2.57	4.3	7.76	-1.51298	1.12641e-08	1.99475e-07	down
gene-LOC119898182	LOC119898182	hypothetical protein PFLUV_G00087320 [Perca fluviatilis]	C-X-C chemokine receptor type 3 OS=Bos taurus OX=9913 GN=CXCR3 PE=2 SV=1;	------	0.08	0.26	0.47	0.28	0.05	0.65	0.23	1.35	0.77	1.7	1.14	1.33	1.3713	0.0137777	0.0390715	up
gene-LOC119898194	LOC119898194	mitoferrin-2-like [Seriola lalandi dorsalis]	Mitoferrin-2 OS=Danio rerio OX=7955 GN=slc25a28 PE=2 SV=1;	Mitochondrial carrier protein	11.86	12.01	35.58	23.4	21.34	19.33	35.84	61.52	56.05	79.88	89.71	48.2	1.02311	0.00161317	0.00661183	up
gene-LOC119898210	LOC119898210	piggyBac transposable element-derived protein 3-like [Maylandia zebra]	------	------	0.63	0.78	1.03	1.11	1.28	0.65	2.61	1.81	2.27	3.13	2.37	4.75	1.1298	0.000174779	0.00099371	up
gene-LOC119898217	LOC119898217	uncharacterized protein LOC115567327 isoform X1 [Sparus aurata]	------	Immunoglobulin V-set domain;Immunoglobulin domain;Immunoglobulin domain;Immunoglobulin I-set domain;Immunoglobulin domain;T-cell surface glycoprotein CD3 delta chain	0.79	0.58	5.87	4.94	5.24	2.98	13.78	4.65	30.35	4.69	5.1	34.41	1.68967	0.00958315	0.0291637	up
gene-LOC119898254	LOC119898254	hypothetical protein PFLUV_G00109440 [Perca fluviatilis]	Receptor-transporting protein 3 OS=Mus musculus OX=10090 GN=Rtp3 PE=1 SV=2;	Zinc-binding domain	29.95	47.61	111.91	79.09	137.78	116.05	3.44	4.55	12.06	2.95	0.27	0.61	-4.90865	2.9386e-14	1.53897e-12	down
gene-LOC119898255	LOC119898255	5-hydroxytryptamine receptor 3A-like [Perca flavescens]	5-hydroxytryptamine receptor 3C OS=Homo sapiens OX=9606 GN=HTR3C PE=1 SV=2;	Neurotransmitter-gated ion-channel transmembrane region	4.08	3.67	2.71	8.51	4.76	4.8	0.81	0.34	1.17	0.37	0	0.09	-3.76173	2.84267e-08	4.5942e-07	down
gene-LOC119898256	LOC119898256	virus-induced protein 5 [Siniperca chuatsi]	Receptor-transporting protein 3 OS=Mus musculus OX=10090 GN=Rtp3 PE=1 SV=2;	Zinc-binding domain	211.34	297.45	387.26	487.18	621.04	549.44	63.88	46.03	60.44	42.53	1.09	5.86	-3.9824	2.65442e-10	6.59501e-09	down
gene-LOC119898257	LOC119898257	hemicentin-1-like [Sander lucioperca]	B-cell receptor CD22 OS=Homo sapiens OX=9606 GN=CD22 PE=1 SV=2;	Immunoglobulin domain;Immunoglobulin domain;Immunoglobulin I-set domain;Immunoglobulin domain;T-cell surface glycoprotein CD3 delta chain	0.75	0.98	0.65	0.98	2.15	1.78	0.91	0.43	0.63	0	0	0.53	-1.96891	0.00474655	0.016265	down
gene-LOC119898270	LOC119898270	uncharacterized protein LOC111232928 [Seriola dumerili]	------	Secreted Novel AID/APOBEC-like Deaminase 1;Secreted Novel AID/APOBEC-like Deaminase 2	11.23	9.48	3.67	20.05	8.3	41.18	1.64	2.97	0.43	0	0.52	1.8	-4.1365	6.45469e-07	7.56672e-06	down
gene-LOC119898289	LOC119898289	LOW QUALITY PROTEIN: snake venom serine protease NaSP-like [Echeneis naucrates]	Trypsin-3;	Trypsin;Trypsin-like peptidase domain	944.06	808.13	1569.11	695.77	48.19	667.61	443.94	246.93	506.58	602.99	264.45	437.46	-1.58676	0.00284803	0.0106692	down
gene-LOC119898299	LOC119898299	myelin-associated glycoprotein-like [Labrus bergylta]	Myelin-associated glycoprotein OS=Homo sapiens OX=9606 GN=MAG PE=1 SV=1;	Immunoglobulin V-set domain;Immunoglobulin domain;Immunoglobulin domain;CD80-like C2-set immunoglobulin domain;Ig-like C2-type domain	0.82	0.9	0.26	1.03	0.65	1.35	0.42	0.16	0.13	0.07	0.07	0.11	-2.98195	3.21739e-11	9.54935e-10	down
gene-LOC119898315	LOC119898315	myelin-associated glycoprotein-like isoform X1 [Epinephelus lanceolatus]	Myelin-associated glycoprotein OS=Rattus norvegicus OX=10116 GN=Mag PE=1 SV=1;	Immunoglobulin domain;Immunoglobulin domain;Immunoglobulin domain;Immunoglobulin V-set domain;CD80-like C2-set immunoglobulin domain;Immunoglobulin C1-set domain	7.9	9.85	10.67	13.94	17.3	20.11	2.93	5.32	5.36	3.04	1.72	0.7	-2.48102	5.07284e-10	1.19296e-08	down
gene-LOC119898321	LOC119898321	uncharacterized protein LOC116049325 isoform X1 [Sander lucioperca]	Myeloid cell surface antigen CD33 OS=Homo sapiens OX=9606 GN=CD33 PE=1 SV=2;	Immunoglobulin V-set domain	2.28	2.52	0.48	3.28	3.76	4.97	1.03	0.85	0.85	0.15	0.21	0.37	-2.7459	1.01702e-07	1.46051e-06	down
gene-LOC119898324	LOC119898324	chemokine-like receptor 1 [Cottoperca gobio]	Chemokine-like receptor 1 OS=Mus musculus OX=10090 GN=Cmklr1 PE=1 SV=1;	7 transmembrane receptor	2.04	2.42	1.2	1.97	1.39	1.52	3.61	7.07	5.6	4.18	7.14	9.62	1.32169	2.06727e-07	2.72345e-06	up
gene-LOC119898327	LOC119898327	Chymotrypsin-like protease CTRL-1 [Channa argus]	Chymotrypsin-like protease CTRL-1 OS=Homo sapiens OX=9606 GN=CTRL PE=2 SV=1;	Trypsin;Trypsin-like peptidase domain;Nematode trypsin-6-like family;Domain of unknown function	203.9	151.05	376.27	123.08	11.85	128.03	74.67	35.34	104.85	58.58	29.17	38.22	-2.08012	0.000290147	0.00153575	down
gene-LOC119898329	LOC119898329	uncharacterized protein LOC116049324 isoform X1 [Sander lucioperca]	Sialoadhesin OS=Mus musculus OX=10090 GN=Siglec1 PE=1 SV=2;	Immunoglobulin V-set domain	0.37	0.74	0	1.08	0.37	1.13	0	0	0	0	0	0.03	-6.66512	1.93468e-08	3.26014e-07	down
gene-LOC119898332	LOC119898332	PREDICTED: trypsin-3-like isoform X3 [Lates calcarifer]	Trypsin-3;	Trypsin	4.51	6.32	7.13	5.13	0.88	6.59	2.77	2.18	5.28	2.86	2.28	2.41	-1.25788	0.00368306	0.0132393	down
gene-LOC119898336	LOC119898336	prostate stem cell antigen precursor-like protein [Epinephelus coioides]	------	u-PAR/Ly-6 domain	29.98	30.26	6.05	17.89	12.86	25.83	2.37	1.52	1.59	2.79	1.07	3.1	-3.75011	2.03386e-23	3.56385e-21	down
gene-LOC119898337	LOC119898337	urokinase plasminogen activator surface receptor-like [Perca flavescens]	------	u-PAR/Ly-6 domain	213.5	383.24	412.95	759.9	921.17	1022.35	47.13	59.41	78.38	36.12	5.4	10.14	-4.40882	2.52819e-16	1.81291e-14	down
gene-LOC119898338	LOC119898338	urokinase plasminogen activator surface receptor-like [Perca flavescens]	Urokinase plasminogen activator surface receptor OS=Bos taurus OX=9913 GN=PLAUR PE=2 SV=1;	u-PAR/Ly-6 domain	201.94	405.97	200.86	361.85	222.61	259.59	16.09	8.83	31.04	29.19	2.05	2.42	-4.65796	2.37447e-17	2.027e-15	down
gene-LOC119898342	LOC119898342	uncharacterized protein LOC114548505 [Perca flavescens]	Butyrophilin subfamily 2 member A2 OS=Pongo abelii OX=9601 GN=BTN2A2 PE=2 SV=1;	Immunoglobulin V-set domain;Immunoglobulin domain;Immunoglobulin domain;Immunoglobulin I-set domain;Immunoglobulin domain	0.28	0.53	0.22	0.48	0.08	0.52	0.05	0.01	0.05	0.18	0.18	0.3	-1.91249	0.0016524	0.00673472	down
gene-LOC119898343	LOC119898343	------	------	------	0.44	0.95	0.88	1.56	1.67	2.52	0.97	1.1	0.83	1.21	0.33	0.57	-1.14034	0.012592	0.036328	down
gene-LOC119898359	LOC119898359	LOW QUALITY PROTEIN: synaptotagmin-11-like [Echeneis naucrates]	Synaptotagmin-11 OS=Mus musculus OX=10090 GN=Syt11 PE=1 SV=2;	------	0.31	0.43	0.42	0.45	0.21	0.33	0.46	1.8	0.25	1.26	1.58	1.38	1.09813	0.00760878	0.0240532	up
gene-LOC119898410	LOC119898410	tetratricopeptide repeat protein 27 [Seriola dumerili]	Tetratricopeptide repeat protein 27 OS=Gallus gallus OX=9031 GN=TTC27 PE=2 SV=1;	Tetratricopeptide repeat;Tetratricopeptide repeat;Tetratricopeptide repeat;TPR repeat;Anaphase-promoting complex, cyclosome, subunit 3;Tetratricopeptide repeat;Tetratricopeptide repeat	1.14	1.49	2.37	3.02	1.53	1.07	2.56	5.08	3.83	4.47	13.31	5.82	1.17968	0.00429499	0.0149846	up
gene-LOC119898414	LOC119898414	hypothetical protein PFLUV_G00129790 [Perca fluviatilis]	Biliverdin reductase A OS=Homo sapiens OX=9606 GN=BLVRA PE=1 SV=2;	Biliverdin reductase, catalytic;Oxidoreductase family, NAD-binding Rossmann fold	2.18	6.53	2.15	2.41	2.69	4.8	0.27	3.15	0.57	1.28	0	2.3	-1.96346	0.00229395	0.00891732	down
gene-LOC119898452	LOC119898452	putative serine/threonine-protein kinase irlD [Larimichthys crocea]	Serine/threonine-protein kinase/endoribonuclease IRE1 OS=Homo sapiens OX=9606 GN=ERN1 PE=1 SV=2;	Protein kinase domain;Protein tyrosine and serine/threonine kinase;Ribonuclease 2-5A	5.62	9.54	7	10.9	7.37	2.03	5.45	0.69	4.97	0.25	1.74	2.83	-1.70341	0.00412602	0.0144902	down
gene-LOC119898454	LOC119898454	uncharacterized protein LOC115590288 isoform X1 [Sparus aurata]	------	Ankyrin repeats;Ankyrin repeat;Ankyrin repeats;Ankyrin repeat;Ankyrin repeats	1.19	2.44	1.88	3.01	2.53	3.44	0.34	0.98	0.92	0.71	0.51	0.4	-2.38145	1.94738e-14	1.05055e-12	down
gene-LOC119898456	LOC119898456	hypothetical protein FQN60_006108 [Etheostoma spectabile]	Coiled-coil domain-containing protein 149-B OS=Danio rerio OX=7955 GN=ccdc149b PE=2 SV=1;	Uncharacterized coiled-coil protein	0.65	0.29	0	0.05	0.26	0.73	1.71	2.59	1.26	1	1.28	1.26	1.73741	0.00874759	0.0270698	up
gene-LOC119898474	LOC119898474	thymocyte selection-associated high mobility group box protein TOX isoform X1 [Epinephelus lanceolatus]	Thymocyte selection-associated high mobility group box protein TOX OS=Homo sapiens OX=9606 GN=TOX PE=2 SV=3;	HMG;HMG-box domain	0.69	1.44	0.94	1.66	0.94	1	0.92	1.02	0.48	0.51	1.04	0.51	-1.07675	0.000141294	0.000826523	down
gene-LOC119898476	LOC119898476	mucolipin-3 isoform X1 [Sander lucioperca]	Mucolipin-3 OS=Mus musculus OX=10090 GN=Mcoln3 PE=1 SV=1;	Polycystin cation channel	1	0.61	0.16	0.65	0.39	0.73	2.41	1.63	3.65	1.05	1.01	4.25	1.54134	0.00102027	0.0044863	up
gene-LOC119898531	LOC119898531	grainyhead-like protein 1 homolog isoform X2 [Anabas testudineus]	Grainyhead-like protein 1 homolog OS=Xenopus laevis OX=8355 GN=grhl1 PE=2 SV=1;	------	0.1	0.16	0.03	0.2	0.1	0.09	0.83	1.48	0.68	2.81	0.59	1.26	3.08215	1.89509e-08	3.20013e-07	up
gene-LOC119898598	LOC119898598	uncharacterized protein LOC109142983 isoform X1 [Larimichthys crocea]	Butyrophilin subfamily 2 member A1 OS=Homo sapiens OX=9606 GN=BTN2A1 PE=1 SV=3;	Immunoglobulin V-set domain;Immunoglobulin domain;Immunoglobulin domain;Immunoglobulin I-set domain	0.44	0	0.36	0.51	0.23	0.59	0.08	0.16	0.14	0	0.04	0.04	-2.69267	0.00118801	0.00510823	down
gene-LOC119898604	LOC119898604	beta-galactoside-binding lectin-like [Sander lucioperca]	Beta-galactoside-binding lectin OS=Electrophorus electricus OX=8005 PE=1 SV=1;	Galactoside-binding lectin	27.19	55.06	19.26	39.68	40.02	90.32	76.11	296.98	60.12	165.06	165.92	96.77	1.16917	0.00148887	0.00619497	up
gene-LOC119898610	LOC119898610	trypsin V-B-like isoform X2 [Etheostoma spectabile]	Kallikrein-8 OS=Mus musculus OX=10090 GN=Klk8 PE=1 SV=1;	Trypsin;Trypsin-like peptidase domain	0	0.12	0.04	0.26	0.11	0.62	0	0	0	0	0	0	-5.03216	0.000856646	0.00386602	down
gene-LOC119898615	LOC119898615	oocyte zinc finger protein XlCOF22-like isoform X1 [Seriola lalandi dorsalis]	TERF1-interacting nuclear factor 2 OS=Mus musculus OX=10090 GN=Tinf2 PE=1 SV=2;	Zinc-finger double domain;Zinc finger, C2H2 type;C2H2-type zinc finger;TERF1-interacting nuclear factor 2 N-terminus;C2H2-type zinc finger;Drought induced 19 protein;Zinc-finger of C2H2 type;C2H2 type zinc-finger	1.74	2.21	2.03	2.82	1.84	2.58	6.49	6.97	7.18	5.33	6.47	5.57	1.27012	1.48158e-15	9.48575e-14	up
gene-LOC119898634	LOC119898634	PREDICTED: SUN domain-containing protein 2 isoform X2 [Lates calcarifer]	SUN domain-containing protein 2 OS=Homo sapiens OX=9606 GN=SUN2 PE=1 SV=3;	Sad1 / UNC-like C-terminal	1.53	2.36	2.36	1.81	1.54	1.16	2.64	6.73	3.72	7.67	8.24	4.33	1.15009	0.000287425	0.00152342	up
gene-LOC119898682	LOC119898682	hypothetical protein PFLUV_G00004260 [Perca fluviatilis]	Vascular cell adhesion protein 1 OS=Rattus norvegicus OX=10116 GN=Vcam1 PE=2 SV=1;	Immunoglobulin domain;Immunoglobulin domain;Immunoglobulin I-set domain;Immunoglobulin domain;Immunoglobulin V-set domain	1.33	0.92	0.18	1.83	1.35	1.88	1	0.27	0.2	0.09	0	0.04	-2.61896	0.000736709	0.00341468	down
gene-LOC119898692	LOC119898692	protein tweety homolog 3 isoform X1 [Larimichthys crocea]	Protein tweety homolog 3 OS=Danio rerio OX=7955 GN=ttyh3 PE=2 SV=1;	Tweety;Prominin	2.77	4	0.68	2.33	2.86	3.09	2.27	2.09	0.95	0.85	1.29	2.09	-1.15742	0.000883502	0.00396801	down
gene-LOC119898706	LOC119898706	proto-oncogene vav isoform X3 [Larimichthys crocea]	Proto-oncogene vav OS=Bos taurus OX=9913 GN=VAV1 PE=2 SV=1;	RhoGEF domain;SH3 domain;Variant SH3 domain;CAMSAP CH domain;Calponin homology;Variant SH3 domain;SH2 domain;PH domain;Phorbol esters/diacylglycerol binding domain;CDC24 Calponin	6.2	7.51	5.72	9.94	11.46	10.94	4.9	6.9	5.27	7.09	4.8	3.61	-1.14676	2.75989e-08	4.46971e-07	down
gene-LOC119898722	LOC119898722	PREDICTED: LOW QUALITY PROTEIN: actin, cytoplasmic 2-like [Neolamprologus brichardi]	Actin, cytoplasmic 2 OS=Takifugu rubripes OX=31033 GN=actbb PE=3 SV=1;	Actin	116.04	177.21	375.01	286.67	160.82	272.33	51.58	59.82	86.31	143.84	345.04	62.15	-1.42407	0.00208146	0.00819952	down
gene-LOC119898740	LOC119898740	monocyte to macrophage differentiation factor 2-like isoform X1 [Seriola lalandi dorsalis]	Monocyte to macrophage differentiation factor 2 OS=Mus musculus OX=10090 GN=Mmd2 PE=2 SV=1;	Haemolysin-III related	0.09	0.12	0.04	0.25	0.09	0.09	0.18	0.59	0.24	0.57	0.48	0.5	1.43881	0.000801995	0.00366141	up
gene-LOC119898748	LOC119898748	PREDICTED: orexin receptor type 2-like [Pundamilia nyererei]	------	------	0.18	0.47	0.18	0.14	0.31	0.64	0.91	0.52	2.12	0.77	0.73	1.19	1.26406	0.0115172	0.0337985	up
gene-LOC119898749	LOC119898749	protein EFR3 homolog B-like isoform X1 [Seriola lalandi dorsalis]	Protein EFR3 homolog B OS=Homo sapiens OX=9606 GN=EFR3B PE=1 SV=2;	------	0.37	0.59	0.36	0.64	0.46	0.52	1.49	1.87	0.92	2.14	2.24	1.64	1.34776	5.55539e-09	1.05688e-07	up
gene-LOC119898765	LOC119898765	hypothetical protein FQN60_011726 [Etheostoma spectabile]	Guanine nucleotide-binding protein;	GGL domain	4.06	7.39	8.47	7.86	18.06	7.07	0.45	1.86	0.95	1.26	0.25	0.81	-3.7885	1.14732e-16	8.76665e-15	down
gene-LOC119898767	LOC119898767	caskin-1-like isoform X3 [Sander lucioperca]	Caskin-1 OS=Mus musculus OX=10090 GN=Caskin1 PE=1 SV=2;	Ankyrin repeats;Ankyrin repeats;Ankyrin repeats;SAM domain;Caskin1 CASK-interaction domain;C-terminal region of Caskin;Ankyrin repeat;SAM domain;Ankyrin repeat;Variant SH3 domain;Variant SH3 domain;SH3 domain	0.46	0.32	0.16	0.15	0.15	0.26	0.55	0.81	0.59	0.86	0.7	1.67	1.29043	0.000492707	0.00241433	up
gene-LOC119898768	LOC119898768	uncharacterized protein LOC117448082 isoform X1 [Pseudochaenichthys georgianus]	Suppressor of cytokine signaling 1 OS=Mus musculus OX=10090 GN=Socs1 PE=1 SV=1;	SH2 domain	5.05	7.91	7.3	10.21	11.51	14.02	4.31	7.68	5.61	4.91	4.46	3.44	-1.36245	4.4514e-09	8.67391e-08	down
gene-LOC119898787	LOC119898787	fibrinogen gamma chain [Amphiprion ocellaris]	Fibrinogen gamma chain OS=Rattus norvegicus OX=10116 GN=Fgg PE=1 SV=3;	Fibrinogen beta and gamma chains, C-terminal globular domain;Fibrinogen alpha/beta chain family	475.4	677.64	32.52	162.81	129.94	300.65	101.4	48.68	118.04	32.38	25.67	161.73	-2.28929	8.11045e-05	0.000511125	down
gene-LOC119898795	LOC119898795	PREDICTED: cytochrome P450 4V2 [Lates calcarifer]	Cytochrome P450 4V2 OS=Mus musculus OX=10090 GN=Cyp4v2 PE=1 SV=1;	Cytochrome P450	1.68	3.01	0.52	0.25	0.9	4.21	0.16	0.54	0.21	0.15	0.1	0.39	-3.2242	8.49405e-08	1.24421e-06	down
gene-LOC119898834	LOC119898834	small integral membrane protein 31, partial [Etheostoma spectabile]	------	------	20.74	13.6	18.07	14.22	29.46	20.8	49.28	60.76	55.46	84.33	56.4	28.01	1.0095	0.00064401	0.00303854	up
gene-LOC119898862	LOC119898862	hedgehog-interacting protein [Seriola dumerili]	Hedgehog-interacting protein OS=Homo sapiens OX=9606 GN=HHIP PE=1 SV=3;	Glucose / Sorbosone dehydrogenase;EGF-like domain	35.11	45.56	19.42	32.5	32.99	32.56	21.18	16.62	19.7	13.53	13.78	19.75	-1.38354	3.54092e-12	1.25032e-10	down
gene-LOC119898874	LOC119898874	interleukin-15-like isoform X3 [Sander lucioperca]	------	Interleukin 15	1.36	2.38	0.9	1.94	1.63	2.8	0.89	1.46	1.11	0.58	0.41	0.63	-1.57491	7.82033e-07	8.90776e-06	down
gene-LOC119898879	LOC119898879	TBC1 domain family member 9 [Larimichthys crocea]	ELMO domain-containing protein 2 OS=Bos taurus OX=9913 GN=ELMOD2 PE=1 SV=1;	------	4.52	7.12	6.31	7.78	2.71	9.53	3.24	3.84	2.6	2.67	2.64	4.29	-1.48475	1.33353e-06	1.41006e-05	down
gene-LOC119898927	LOC119898927	hypothetical protein PFLUV_G00010390 [Perca fluviatilis]	Arachidonate 15-lipoxygenase B OS=Rattus norvegicus OX=10116 GN=Alox15b PE=1 SV=1;	Lipoxygenase;PLAT/LH2 domain	6.35	4.47	5.46	8.9	9.07	11.05	10.88	34.67	45.96	80.63	85.68	77.26	2.40222	1.43288e-09	3.0608e-08	up
gene-LOC119898928	LOC119898928	aminoacyl tRNA synthase complex-interacting multifunctional protein 1 [Anarrhichthys ocellatus]	Aminoacyl tRNA synthase complex-interacting multifunctional protein 1 OS=Cricetulus griseus OX=10029 GN=AIMP1 PE=2 SV=1;	Putative tRNA binding domain;Leucine-zipper of ternary complex factor MIP1	30.26	35.95	73.12	62.2	67.85	56.81	32.19	39.45	33.64	34.8	46.07	35.24	-1.07906	9.66098e-06	8.06408e-05	down
gene-LOC119898931	LOC119898931	nephronectin isoform X1 [Seriola lalandi dorsalis]	Nephronectin OS=Homo sapiens OX=9606 GN=NPNT PE=2 SV=3;	Calcium-binding EGF domain;MAM domain, meprin/A5/mu;Complement Clr-like EGF-like;Coagulation Factor Xa inhibitory site;EGF domain;EGF-like domain	8.26	11.61	8.37	17.3	12.05	7.53	30.19	47.98	22.54	43.94	41.02	38.89	1.29485	1.10795e-08	1.96505e-07	up
gene-LOC119899104	LOC119899104	interleukin-8 [Latris lineata]	Interleukin-8 OS=Gallus gallus OX=9031 GN=CXCL8 PE=2 SV=1;	Small cytokines	0.95	2.35	3.47	6.28	5.73	6.82	5.07	26.12	7.13	112.75	14.65	26.52	2.43565	0.00014564	0.000848275	up
gene-LOC119899130	LOC119899130	receptor-type tyrosine-protein phosphatase delta-like isoform X7 [Sparus aurata]	Receptor-type tyrosine-protein phosphatase delta OS=Mus musculus OX=10090 GN=Ptprd PE=1 SV=3;	Protein-tyrosine phosphatase;Fibronectin type III domain;Immunoglobulin I-set domain;Immunoglobulin domain;Purple acid Phosphatase, N-terminal domain;Immunoglobulin domain;Immunoglobulin domain;Transmembrane domain of protein tyrosine phosphatase, receptor type J;Dual specificity phosphatase, catalytic domain	0.72	1.74	0.32	1.22	0.47	0.95	1.11	0.77	0.6	0.32	0.25	0.33	-1.15818	0.00693931	0.0222271	down
gene-LOC119899135	LOC119899135	structural maintenance of chromosomes protein 2 [Sparus aurata]	Structural maintenance of chromosomes protein 2 OS=Xenopus laevis OX=8355 GN=smc2 PE=1 SV=1;	RecF/RecN/SMC N terminal domain;SMC proteins Flexible Hinge Domain;AAA domain, putative AbiEii toxin, Type IV TA system;AAA domain	3.05	1.84	3.06	2.73	4.03	3.75	0.65	0.3	0.43	0.14	0.16	0.31	-3.68939	5.55587e-24	1.079e-21	down
gene-LOC119899168	LOC119899168	serine hydrolase-like protein isoform X1 [Seriola lalandi dorsalis]	Serine hydrolase-like protein OS=Danio rerio OX=7955 GN=serhl PE=2 SV=1;	alpha/beta hydrolase fold;Alpha/beta hydrolase family;Serine aminopeptidase, S33;Thioesterase domain	11.05	8.41	2.31	6.07	4.52	11.52	3.08	1.11	1.96	0.86	0.96	1.25	-2.74301	2.25512e-11	6.92433e-10	down
gene-LOC119899199	LOC119899199	sialidase-3-like isoform X1 [Labrus bergylta]	Sialidase-3 OS=Mus musculus OX=10090 GN=Neu3 PE=1 SV=1;	BNR repeat-like domain;BNR repeat-like domain	1.53	3.51	0.82	1.55	2.23	3.68	1.35	1.81	1.39	1.71	1.68	0.51	-1.09813	0.00193499	0.00770459	down
gene-LOC119899211	LOC119899211	protein shisa-5-like [Sander lucioperca]	------	------	4.32	6.65	3.87	6.28	5.36	5.03	4.96	4.5	4	2	3.93	1.63	-1.05438	0.000202471	0.00112885	down
gene-LOC119899213	LOC119899213	myosin-9-like isoform X1 [Hippoglossus hippoglossus]	Myosin-9 OS=Canis lupus familiaris OX=9615 GN=MYH9 PE=2 SV=1;	------	2.02	2.23	1.28	3.89	2.2	3.75	1.21	1.94	1.27	1.02	1.88	2.14	-1.1714	1.94284e-06	1.96861e-05	down
gene-LOC119899215	LOC119899215	putative methyltransferase NSUN7 [Sander lucioperca]	Putative methyltransferase NSUN7 OS=Homo sapiens OX=9606 GN=NSUN7 PE=2 SV=4;	16S rRNA methyltransferase RsmB/F	0.05	0.19	0.2	0.2	0.19	0.36	2.15	3.56	1.72	3.21	2.7	0.76	3.05459	7.1767e-13	2.96548e-11	up
gene-LOC119899224	LOC119899224	phospholipid phosphatase-related protein type 5 isoform X1 [Larimichthys crocea]	Phospholipid phosphatase-related protein type 2 OS=Mus musculus OX=10090 GN=Plppr2 PE=1 SV=1;	PAP2 superfamily	1.3	0.77	0.76	1.56	1.55	1.69	0.52	0.82	1.21	0.58	0.65	0.97	-1.16792	9.52642e-05	0.000588115	down
gene-LOC119899273	LOC119899273	hypothetical protein E1301_Tti008711 [Triplophysa tibetana]	------	------	4.09	5.53	3.41	5.14	5.49	7.97	3.62	4.95	2.68	2.87	2.96	2.96	-1.14419	4.38452e-10	1.04373e-08	down
gene-LOC119899285	LOC119899285	zinc finger protein Gfi-1b-like [Sparus aurata]	------	Zinc finger, C2H2 type;Zinc-finger double domain;C2H2-type zinc finger;C2H2-type zinc finger	0.49	0.5	0.37	0.63	0.39	0.74	0.16	0.11	0.19	0.24	0.17	0.17	-2.06629	3.1176e-07	3.92097e-06	down
gene-LOC119899286	LOC119899286	lysozyme [Micropterus salmoides]	Lysozyme g OS=Epinephelus coioides OX=94232 PE=1 SV=1;	Transglycosylase SLT domain;Transglycosylase SLT domain	28.58	51.81	16.22	36.76	39.65	43.39	22.29	22.56	12.85	14.68	14.92	14.99	-1.5449	5.45123e-12	1.86004e-10	down
gene-LOC119899291	LOC119899291	peptidoglycan recognition protein II [Sciaenops ocellatus]	N-acetylmuramoyl-L-alanine amidase OS=Mus musculus OX=10090 GN=Pglyrp2 PE=1 SV=1;	N-acetylmuramoyl-L-alanine amidase	40.93	15.21	77.64	11.62	39.79	19.44	112.89	117.98	223.62	245.88	122.81	155.8	1.68564	0.000348726	0.00179168	up
gene-LOC119899292	LOC119899292	hypothetical protein FQN60_012132 [Etheostoma spectabile]	N-acetylmuramoyl-L-alanine amidase OS=Mus musculus OX=10090 GN=Pglyrp2 PE=1 SV=1;	------	1.44	1.61	0.57	1.15	1.2	1.99	2.46	3.71	3.49	5.06	1.96	3.3	1.16613	4.78395e-05	0.000323722	up
gene-LOC119899298	LOC119899298	myosin-9-like [Seriola dumerili]	Myosin-9 OS=Gallus gallus OX=9031 GN=MYH9 PE=2 SV=1;	------	1.14	0.9	0.9	1.69	1.34	2.18	0.88	1.24	0.66	0.61	0.92	0.86	-1.14034	4.22084e-07	5.1474e-06	down
gene-LOC119899308	LOC119899308	sphingosine kinase 1 isoform X1 [Sparus aurata]	Sphingosine kinase 2 OS=Homo sapiens OX=9606 GN=SPHK2 PE=1 SV=2;	Diacylglycerol kinase catalytic domain	0.08	0.51	0.54	0.26	0.63	0.5	0	0.26	0.12	0.09	0.16	0.18	-2.18937	0.000334087	0.00172828	down
gene-LOC119899337	LOC119899337	hypothetical protein PFLUV_G00006990 [Perca fluviatilis]	Beta-2-glycoprotein 1 OS=Canis lupus familiaris OX=9615 GN=APOH PE=2 SV=1;	Beta-2-glycoprotein-1 fifth domain;Sushi repeat	1564.35	1464.21	1415.08	1365.03	2065.28	1817.15	1036.92	976.14	1116.84	1072.32	848.13	652.19	-1.25175	2.6804e-11	8.06022e-10	down
gene-LOC119899341	LOC119899341	uncharacterized protein LOC111659693 isoform X1 [Seriola lalandi dorsalis]	------	------	0.07	0.24	0.64	0.05	0.7	0.39	0.58	2.52	1.95	4.18	4.33	1.7	1.97594	0.000114522	0.00069054	up
gene-LOC119899354	LOC119899354	ecto-ADP-ribosyltransferase 5-like [Epinephelus lanceolatus]	Ecto-ADP-ribosyltransferase 5 OS=Mus musculus OX=10090 GN=Art5 PE=2 SV=3;	NA	1.41	3.71	0.21	0.58	0.96	1.99	0.2	0.37	0.05	0.1	0.04	0.2	-3.63203	1.29483e-08	2.27572e-07	down
gene-LOC119899445	LOC119899445	LOW QUALITY PROTEIN: procollagen galactosyltransferase 1-like [Sparus aurata]	Procollagen galactosyltransferase 1 OS=Danio rerio OX=7955 GN=colgalt1 PE=3 SV=1;	Glycosyltransferase family 25;Glycosyl transferase family 2;Anp1	2.56	3.98	5.18	5.36	4.17	4.93	14.26	19.1	12.8	17.8	39.72	15.18	1.66417	3.99126e-09	7.83626e-08	up
gene-LOC119899449	LOC119899449	uncharacterized protein LOC115012353 [Cottoperca gobio]	------	------	0.83	1.26	0.63	1.14	1.18	1.48	0.56	0.49	0.44	0.91	0.45	0.63	-1.37118	1.05453e-06	1.1511e-05	down
gene-LOC119899460	LOC119899460	------	------	------	3.1	10.25	5.12	2.35	0.35	12.38	9.44	21.76	11.13	46.2	32.31	5.51	2.1809	5.0758e-09	9.76117e-08	up
gene-LOC119899470	LOC119899470	complement C3-like [Sparus aurata]	Complement C3;	------	122.11	138.32	56.12	67.62	104.97	81.8	36.21	23.79	34.54	25.45	17.17	21.01	-2.26078	3.19879e-16	2.25903e-14	down
gene-LOC119899472	LOC119899472	complement C3-like [Sander lucioperca]	Complement C3;	------	58.88	58.69	22.97	47.27	39.92	47.92	15.26	22.99	34.63	31.2	21.52	32.91	-1.37535	6.08183e-08	9.22167e-07	down
gene-LOC119899473	LOC119899473	complement C3-like [Sander lucioperca]	Complement C3;	------	4.32	4.68	0.96	3.36	1.29	5.4	1.29	1.63	1.74	2.11	1.59	1.18	-1.50815	2.2459e-05	0.000167597	down
gene-LOC119899474	LOC119899474	complement component c3-2 [Dicentrarchus labrax]	Complement C3;	------	6.3	7.79	3.32	1.92	7.94	3.38	2.54	0.83	1.61	0.32	0.63	0.88	-2.63052	5.19748e-08	8.01636e-07	down
gene-LOC119899476	LOC119899476	------	------	------	0.18	0.35	0.07	0.45	0.39	0.88	1.55	4.69	5.58	3.3	2.78	1.65	1.91372	0.000463345	0.00228873	up
gene-LOC119899506	LOC119899506	polymeric immunoglobulin receptor-like [Sander lucioperca]	Polymeric immunoglobulin receptor OS=Mus musculus OX=10090 GN=Pigr PE=1 SV=1;	Immunoglobulin V-set domain;TMEM154 protein family	6.71	5.72	4.71	4.04	8.44	7.65	4.19	3.66	3.05	1.21	1.57	2.08	-1.72833	7.16654e-08	1.06843e-06	down
gene-LOC119899556	LOC119899556	peroxisome proliferator-activated receptor gamma coactivator-related protein 1 [Epinephelus lanceolatus]	Peroxisome proliferator-activated receptor gamma coactivator-related protein 1 OS=Mus musculus OX=10090 GN=Pprc1 PE=1 SV=1;	RNA recognition motif.	3.77	3.04	5.61	5.53	4	3.13	10.68	16.52	11.51	14.79	16.15	19.13	1.28825	7.36171e-08	1.09416e-06	up
gene-LOC119899624	LOC119899624	PREDICTED: mpv17-like protein [Lates calcarifer]	Mpv17-like protein OS=Mus musculus OX=10090 GN=Mpv17l PE=1 SV=2;	Mpv17 / PMP22 family	5.05	3.73	6.41	2.48	4.64	3.36	14.57	12.16	15.33	13.24	14.67	12.87	1.15883	2.28837e-05	0.000170385	up
gene-LOC119899642	LOC119899642	PREDICTED: transcription factor jun-B-like isoform X1 [Lates calcarifer]	Transcription factor jun-B OS=Cyprinus carpio OX=7962 GN=junb PE=2 SV=1;	Jun-like transcription factor;bZIP transcription factor;bZIP Maf transcription factor;Basic region leucine zipper	14.62	18.58	39.48	25.11	40.26	33.7	23.46	103.35	70.17	209.78	53.12	125.78	1.22523	0.00508405	0.017219	up
gene-LOC119899728	LOC119899728	gastrula zinc finger protein XlCGF57.1-like, partial [Epinephelus lanceolatus]	------	Zinc-finger double domain;Zinc finger, C2H2 type;C2H2-type zinc finger;C2H2-type zinc finger;C2H2-type zinc-finger domain	0.43	0.36	0.29	0.33	0.29	0.37	1.38	1.11	1.11	1.25	1.7	1.7	1.5108	3.71268e-12	1.30701e-10	up
gene-LOC119899732	LOC119899732	E3 ubiquitin/ISG15 ligase TRIM25-like [Epinephelus lanceolatus]	E3 ubiquitin/ISG15 ligase TRIM25 OS=Mus musculus OX=10090 GN=Trim25 PE=1 SV=2;	zinc finger of C3HC4-type, RING;Zinc finger, C3HC4 type;RING-type zinc-finger;Zinc finger, C3HC4 type;Zinc finger, C3HC4 type;Ring finger domain;B-box zinc finger;zinc-RING finger domain	18.4	5.38	7.96	17.3	7.22	7.22	3.79	3.22	2.5	0.35	0.2	1.37	-3.00445	4.73298e-07	5.69742e-06	down
gene-LOC119899753	LOC119899753	nicotinate-nucleotide pyrophosphorylase [carboxylating] isoform X3 [Sander lucioperca]	Nicotinate-nucleotide pyrophosphorylase [carboxylating];	Quinolinate phosphoribosyl transferase, C-terminal domain;Quinolinate phosphoribosyl transferase, N-terminal domain	8.33	3.27	6.63	3.38	11.8	7.63	5.11	0.93	0.94	0.78	4.18	0	-2.27985	0.0016791	0.00682854	down
gene-LOC119899759	LOC119899759	group XIIB secretory phospholipase A2-like protein [Etheostoma spectabile]	Group XIIB secretory phospholipase A2-like protein OS=Homo sapiens OX=9606 GN=PLA2G12B PE=1 SV=2;	Group XII secretory phospholipase A2 precursor	158.01	153.07	91.39	74.97	203.5	244.88	55.28	42.83	37.05	28.81	24.28	32.5	-2.53207	8.00657e-18	7.17666e-16	down
gene-LOC119899766	LOC119899766	polycomb complex protein BMI-1-A-like isoform X1 [Cyclopterus lumpus]	Polycomb group RING finger protein 2 OS=Homo sapiens OX=9606 GN=PCGF2 PE=1 SV=1;	RAWUL domain RING finger- and WD40-associated ubiquitin-like;Zinc finger, C3HC4 type;Zinc finger, C3HC4 type;Ring finger domain;Zinc finger, C3HC4 type;zinc finger of C3HC4-type, RING	3.17	6.21	1.55	4.34	3.94	5.46	3.77	3.21	2.47	1.58	1.76	1.17	-1.26035	0.000138944	0.000814613	down
gene-LOC119899767	LOC119899767	CDGSH iron-sulfur domain-containing protein 3, mitochondrial-like isoform X1 [Sparus aurata]	------	Iron-binding zinc finger CDGSH type	6.31	8.02	2.4	5.78	6.01	8.54	1.84	1.52	0.33	1.11	0.73	0.47	-3.0818	1.90979e-15	1.19005e-13	down
gene-LOC119899774	LOC119899774	insulin-like growth factor-binding protein 4 [Epinephelus lanceolatus]	Insulin-like growth factor-binding protein 4 OS=Mus musculus OX=10090 GN=Igfbp4 PE=1 SV=2;	Thyroglobulin type-1 repeat;Insulin-like growth factor binding protein	5.67	6.86	2.41	3.36	5.62	7.11	4.4	5.86	2.87	2.04	3.03	3.24	-1.01533	0.00025832	0.00138841	down
gene-LOC119899834	LOC119899834	------	------	------	0.05	0.3	0.56	0.24	0.23	0.13	1.25	2.48	1.64	1.39	0.8	2.33	2.16644	1.62566e-05	0.000126836	up
gene-LOC119899869	LOC119899869	echinoderm microtubule-associated protein-like 6 isoform X1 [Seriola dumerili]	Echinoderm microtubule-associated protein-like 6 OS=Homo sapiens OX=9606 GN=EML6 PE=2 SV=2;	WD domain, G-beta repeat;HELP motif;Anaphase-promoting complex subunit 4 WD40 domain;WD40 region of Ge1, enhancer of mRNA-decapping protein;Nup133 N terminal like	0.28	0.31	0.29	0.35	0.26	0.35	1.04	1.38	1.23	1.91	1.72	1.49	1.76725	2.23016e-21	3.03941e-19	up
gene-LOC119899876	LOC119899876	integrin alpha-M isoform X1 [Cyclopterus lumpus]	Integrin alpha-L OS=Homo sapiens OX=9606 GN=ITGAL PE=1 SV=3;	von Willebrand factor type A domain;FG-GAP repeat;von Willebrand factor type A domain;Integrin alpha;Repeat domain in Vibrio, Colwellia, Bradyrhizobium and Shewanella	1.94	1.68	7.02	0.27	6.77	3.14	1.2	1.81	0.21	1.9	1.47	0.51	-2.15613	0.000831136	0.00377208	down
gene-LOC119899885	LOC119899885	equilibrative nucleoside transporter 1-like [Sparus aurata]	Equilibrative nucleoside transporter 1 OS=Rattus norvegicus OX=10116 GN=Slc29a1 PE=1 SV=3;	Nucleoside transporter	9.97	11.22	18.1	6.85	16.98	11.89	7.27	10.44	6.13	7.29	9.03	3.16	-1.34269	2.02313e-05	0.000153661	down
gene-LOC119899893	LOC119899893	EGF-containing fibulin-like extracellular matrix protein 1 isoform X2 [Mastacembelus armatus]	EGF-containing fibulin-like extracellular matrix protein 1 OS=Macaca fascicularis OX=9541 GN=EFEMP1 PE=2 SV=1;	Calcium-binding EGF domain;Complement Clr-like EGF-like	0.2	0.07	0	0.06	0.22	0	0.16	0.93	0.56	0.64	0.66	0.47	2.09688	0.00497003	0.016904	up
gene-LOC119899928	LOC119899928	fibrous sheath CABYR-binding protein-like isoform X2 [Cyclopterus lumpus]	------	Mitochondria Localisation Sequence	0.15	0.23	0.02	0.13	0.13	0.33	0.11	0.05	0	0.09	0.02	0	-2.23507	0.00714487	0.0228066	down
gene-LOC119899931	LOC119899931	potassium voltage-gated channel subfamily H member 1b [Epinephelus lanceolatus]	Potassium voltage-gated channel subfamily H member 1 OS=Rattus norvegicus OX=10116 GN=Kcnh1 PE=1 SV=1;	------	0.32	0.2	0.02	0.75	0.41	0.27	0.17	0.13	0.12	0.05	0.13	0.18	-1.79884	0.00361938	0.0130592	down
gene-LOC119899944	LOC119899944	protein NLRC3-like [Sparus aurata]	NLR family CARD domain-containing protein 3 OS=Homo sapiens OX=9606 GN=NLRC3 PE=1 SV=2;	NLRC4 helical domain HD2;Fish-specific NACHT associated domain;NACHT domain;NOD2 winged helix domain;SPRY-associated domain;Leucine Rich repeat;SPRY domain	4.93	3.66	1.44	6.95	3.52	4.72	8.85	16.62	8.4	5.82	3.98	12.89	1.054	0.0151717	0.042208	up
gene-LOC119899957	LOC119899957	heterogeneous nuclear ribonucleoprotein L-like isoform X1 [Anarrhichthys ocellatus]	Heterogeneous nuclear ribonucleoprotein L-like OS=Homo sapiens OX=9606 GN=HNRNPLL PE=1 SV=1;	RNA recognition motif.;RNA recognition motif.;RRM-like domain	1.56	1.96	0.54	1.78	1.07	1.74	1.08	1.1	0.81	0.29	0.3	1.18	-1.33277	0.000657625	0.00309553	down
gene-LOC119899977	LOC119899977	uncharacterized protein LOC104938820 isoform X1 [Larimichthys crocea]	Apolipoprotein L6 OS=Homo sapiens OX=9606 GN=APOL6 PE=2 SV=1;	Apolipoprotein L	3.12	1	0.43	0.6	0.48	2.33	0.11	0.02	0.15	0.03	0.02	0.14	-4.4508	3.94499e-11	1.14493e-09	down
gene-LOC119899990	LOC119899990	hypothetical protein F7725_028741 [Dissostichus mawsoni]	------	------	0.38	0.5	0.13	0.52	0.12	0.44	0	0.02	0.33	0.02	0	0	-2.83571	0.00490847	0.0167264	down
gene-LOC119900113	LOC119900113	LOW QUALITY PROTEIN: uncharacterized protein LOC113172023 [Anabas testudineus]	Tripartite motif-containing protein 16 OS=Mus musculus OX=10090 GN=Trim16 PE=1 SV=2;	SPRY-associated domain;zinc finger of C3HC4-type, RING;RING-type zinc-finger;B-box zinc finger;Zinc finger, C3HC4 type;Zinc finger, C3HC4 type;Zinc finger, C3HC4 type;SPRY domain;U-box domain;Ring finger domain;zinc-RING finger domain	12.28	19.23	10.16	17.33	19.32	21.53	7.72	10.55	9.72	7.87	5.27	6.03	-1.5461	3.03618e-14	1.58296e-12	down
gene-LOC119900123	LOC119900123	E3 ubiquitin/ISG15 ligase TRIM25-like isoform X1 [Astatotilapia calliptera]	Tripartite motif-containing protein 16 OS=Mus musculus OX=10090 GN=Trim16 PE=1 SV=2;	SPRY-associated domain;zinc finger of C3HC4-type, RING;RING-type zinc-finger;B-box zinc finger;Zinc finger, C3HC4 type;SPRY domain;Zinc finger, C3HC4 type;Zinc finger, C3HC4 type;Ring finger domain;zinc-RING finger domain;U-box domain	2.31	4.61	1.92	4.47	4.36	4.93	1.02	1.54	1.42	0.81	0.23	0.7	-2.43655	1.70688e-11	5.35891e-10	down
gene-LOC119900133	LOC119900133	PREDICTED: peroxisomal bifunctional enzyme isoform X2 [Lates calcarifer]	Peroxisomal bifunctional enzyme OS=Danio rerio OX=7955 GN=ehhadh PE=2 SV=1;	------	1.44	1.66	0.26	1.4	1.05	1.82	0.4	0.89	0.24	0.06	0.14	0.29	-2.41492	4.97968e-06	4.50031e-05	down
gene-LOC119900142	LOC119900142	Selection and upkeep of intraepithelial T-cells protein 1 [Larimichthys crocea]	Myelin-oligodendrocyte glycoprotein OS=Macaca fascicularis OX=9541 GN=MOG PE=2 SV=1;	Immunoglobulin V-set domain;Immunoglobulin domain;Immunoglobulin domain;Immunoglobulin I-set domain	8.44	2.66	5.86	6.41	0.32	0.71	2.76	33.58	27.48	24.85	16.66	32.77	1.74428	2.15732e-05	0.000162025	up
gene-LOC119900143	LOC119900143	CD276 antigen isoform X2 [Oreochromis niloticus]	Myelin-oligodendrocyte glycoprotein OS=Macaca fascicularis OX=9541 GN=MOG PE=2 SV=1;	Immunoglobulin V-set domain;Immunoglobulin domain;Immunoglobulin domain;Immunoglobulin I-set domain	0	0	1.61	0	0.53	0	0.06	3.65	7.03	4.26	25.15	0.63	3.18216	0.00907209	0.0278962	up
gene-LOC119900147	LOC119900147	myelin-oligodendrocyte glycoprotein-like, partial [Epinephelus lanceolatus]	Myelin-oligodendrocyte glycoprotein OS=Macaca fascicularis OX=9541 GN=MOG PE=2 SV=1;	Immunoglobulin V-set domain;Immunoglobulin domain;Immunoglobulin domain;Immunoglobulin I-set domain	1.12	0.27	1.49	0.61	1.55	0.18	2.7	4.42	3.68	3.36	2.78	4.07	1.45634	0.00245457	0.00943372	up
gene-LOC119900148	LOC119900148	Selection and upkeep of intraepithelial T-cells protein 1 [Larimichthys crocea]	Myelin-oligodendrocyte glycoprotein OS=Macaca fascicularis OX=9541 GN=MOG PE=2 SV=1;	Immunoglobulin V-set domain;Immunoglobulin domain;Immunoglobulin I-set domain;Immunoglobulin domain	0.23	0.38	0.18	0.58	0.11	0.08	0.3	8.78	1.47	2.17	4.72	1.94	3.05907	1.522e-06	1.58208e-05	up
gene-LOC119900155	LOC119900155	complement factor H-like isoform X1 [Epinephelus lanceolatus]	Complement factor H OS=Bos taurus OX=9913 GN=CFH PE=1 SV=3;	Sushi repeat	391.06	446.71	227.87	166.75	423.14	574.36	227.3	135.07	276.62	169.56	174.94	134.24	-1.41478	2.74004e-06	2.66069e-05	down
gene-LOC119900165	LOC119900165	tripartite motif-containing protein 16-like [Maylandia zebra]	Tripartite motif-containing protein 16 OS=Mus musculus OX=10090 GN=Trim16 PE=1 SV=2;	SPRY-associated domain;SPRY domain;B-box zinc finger	5.16	6.76	3.25	7.17	5.94	10.13	1.45	2.99	2.42	1.84	0.8	0.69	-2.33408	7.57878e-12	2.51242e-10	down
gene-LOC119900167	LOC119900167	Sentrin-specific protease 7 [Collichthys lucidus]	Sentrin-specific protease 7 OS=Bos taurus OX=9913 GN=SENP7 PE=2 SV=1;	Ulp1 protease family, C-terminal catalytic domain	3.73	1.97	3.98	4.02	5.55	4.75	8.54	10.37	10.68	15.33	18.11	6.59	1.00743	0.000643936	0.00303854	up
gene-LOC119900185	LOC119900185	tribbles homolog 1 [Larimichthys crocea]	Tribbles homolog 1 OS=Mus musculus OX=10090 GN=Trib1 PE=2 SV=2;	Protein kinase domain;Protein tyrosine and serine/threonine kinase	3.72	3.64	3.51	3.36	5.6	3.4	14.51	24.35	21.55	19.7	16.61	32.85	1.96949	4.56524e-18	4.20525e-16	up
gene-LOC119900213	LOC119900213	interferon-induced protein with tetratricopeptide repeats 1-like [Perca flavescens]	Interferon-induced protein with tetratricopeptide repeats 1 OS=Homo sapiens OX=9606 GN=IFIT1 PE=1 SV=2;	Tetratricopeptide repeat	47.32	75.12	76.96	104.1	100.39	103.36	16.97	23.9	27.75	23.61	7.5	14.19	-2.62484	2.02962e-18	1.93854e-16	down
gene-LOC119900277	LOC119900277	interferon regulatory factor 4-like [Sparus aurata]	Interferon regulatory factor 4 OS=Homo sapiens OX=9606 GN=IRF4 PE=1 SV=1;	Interferon-regulatory factor 3;Interferon regulatory factor transcription factor	0.76	0.74	0.14	0.57	0.56	0.51	0.27	0.15	0.12	0.04	0.19	0.46	-1.86793	0.000227551	0.00124778	down
gene-LOC119900308	LOC119900308	PREDICTED: regulator of G-protein signaling 5-like [Stegastes partitus]	Regulator of G-protein signaling 2 OS=Mus musculus OX=10090 GN=Rgs2 PE=2 SV=2;	Regulator of G protein signaling domain	0.04	0.41	0.2	0.22	0.3	0.27	0.66	2.11	0.35	2.11	1.85	1.51	2.07907	6.59186e-05	0.00042685	up
gene-LOC119900312	LOC119900312	complement factor H isoform X2 [Oreochromis niloticus]	Complement factor H OS=Bos taurus OX=9913 GN=CFH PE=1 SV=3;	Sushi repeat	145.51	123.47	49.93	55.87	93.29	155.08	50.5	34.32	84.08	35.2	18.16	52.71	-1.61548	1.41278e-05	0.00011241	down
gene-LOC119900338	LOC119900338	PREDICTED: uncharacterized protein LOC108880108 isoform X2 [Lates calcarifer]	Lysosome-associated membrane glycoprotein 3 OS=Mus musculus OX=10090 GN=Lamp3 PE=2 SV=1;	Lysosome-associated membrane glycoprotein;Vacuolar ATP synthase subunit S1	1.42	4.27	0.45	0.93	1.56	2.23	0.18	0.43	0.28	0.07	0.04	0.2	-3.56311	1.49292e-10	3.88742e-09	down
gene-LOC119900340	LOC119900340	hypothetical protein cypCar_00047815 [Cyprinus carpio]	------	DDE superfamily endonuclease;THAP domain;Helix-turn-helix of DDE superfamily endonuclease	0.25	0.46	0.52	0.45	0.66	0.51	2.29	2	2.3	1.82	6.58	2.12	2.10976	6.81376e-09	1.27137e-07	up
gene-LOC119900344	LOC119900344	alpha-tubulin 1 [Micropterus salmoides]	Tubulin alpha chain OS=Oncorhynchus keta OX=8018 PE=2 SV=2;	Tubulin/FtsZ family, GTPase domain;Tubulin C-terminal domain	67.92	83.72	70.54	63.01	82.39	80.85	4.05	2.17	9.44	26.04	26.28	0	-3.20517	0.000791282	0.00361656	down
gene-LOC119900416	LOC119900416	PREDICTED: cornifelin-like [Neolamprologus brichardi]	Cornifelin OS=Bos taurus OX=9913 GN=CNFN PE=3 SV=1;	PLAC8 family	0.43	0.29	0.59	0.64	0.05	0.38	1.8	1.9	3.62	2.64	3.04	2.48	2.19375	2.09607e-07	2.75051e-06	up
gene-LOC119900445	LOC119900445	tyrosine-protein kinase ZAP-70 isoform X1 [Amphiprion ocellaris]	Tyrosine-protein kinase ZAP-70 OS=Homo sapiens OX=9606 GN=ZAP70 PE=1 SV=1;	Protein tyrosine and serine/threonine kinase;Protein kinase domain;SH2 domain	4.6	4.44	1.48	3.87	3.19	4.08	5.39	2	1.93	3.76	1.22	2.23	-1.3125	3.03764e-05	0.00021789	down
gene-LOC119900464	LOC119900464	Receptor-type tyrosine-protein phosphatase C [Larimichthys crocea]	Receptor-type tyrosine-protein phosphatase C OS=Cyprinus carpio OX=7962 GN=ptprc PE=2 SV=1;	Fibronectin type III domain	0.42	0.92	0.28	0.76	0.29	3.08	0.33	0.27	0.67	0.12	0.24	0.69	-1.6891	0.00580684	0.0192272	down
gene-LOC119900477	LOC119900477	interferon-induced protein 44-like [Sparus aurata]	Interferon-induced protein 44-like OS=Homo sapiens OX=9606 GN=IFI44L PE=2 SV=3;	TLD;50S ribosome-binding GTPase;Septin	14.89	18.86	27.74	36.53	36.2	39.32	3.72	8.02	12.71	5.63	5.26	4.79	-2.58592	4.51033e-15	2.70214e-13	down
gene-LOC119900482	LOC119900482	interferon-induced protein 44-like [Sparus aurata]	Interferon-induced protein 44 OS=Homo sapiens OX=9606 GN=IFI44 PE=2 SV=2;	TLD;50S ribosome-binding GTPase;Septin	26.32	24.9	46.31	100.67	42.3	34.29	10.33	3.91	0.78	5.45	0.21	0.04	-4.1549	1.45971e-05	0.000115473	down
gene-LOC119900483	LOC119900483	interferon-induced protein 44-like isoform X1 [Seriola dumerili]	Interferon-induced protein 44 OS=Homo sapiens OX=9606 GN=IFI44 PE=2 SV=2;	50S ribosome-binding GTPase	39.42	61.9	71.31	83.11	110.92	96.47	7.25	11.07	17.6	12.44	3.7	5.14	-3.39528	1.21024e-17	1.06432e-15	down
gene-LOC119900485	LOC119900485	interferon-induced protein 44-like isoform X4 [Sander lucioperca]	Interferon-induced protein 44 OS=Homo sapiens OX=9606 GN=IFI44 PE=2 SV=2;	50S ribosome-binding GTPase	118.7	155.56	242.9	283.95	273.24	230.83	28.31	31.25	51.01	29.06	20.78	14.2	-3.38031	8.09859e-26	2.07404e-23	down
gene-LOC119900489	LOC119900489	arrestin domain-containing protein 2-like isoform X2 [Cottoperca gobio]	Arrestin domain-containing protein 3 OS=Bos taurus OX=9913 GN=ARRDC3 PE=2 SV=1;	Arrestin	5.37	8.35	6.08	6.04	4.34	4.84	11.18	24.22	31.63	24.61	6.21	38.4	1.5409	5.66039e-05	0.000373486	up
gene-LOC119900495	LOC119900495	E3 ubiquitin-protein ligase rnf213-alpha-like [Sander lucioperca]	E3 ubiquitin-protein ligase rnf213-alpha OS=Danio rerio OX=7955 GN=rnf213a PE=3 SV=1;	Zinc finger, C3HC4 type;ATPase family associated with various cellular activities;Zinc finger, C3HC4 type;Zinc finger, C3HC4 type;zinc-RING finger domain;Prokaryotic RING finger family 4;zinc-ribbon domain;Ring finger domain;zinc-ribbon domain;Uncharacterised protein family UPF0547;RING-type zinc-finger	4.17	4.56	3.12	4.95	5.8	7.02	2.45	3.34	4.11	2.27	1.01	3.39	-1.29116	9.81859e-06	8.17514e-05	down
gene-LOC119900507	LOC119900507	angiopoietin-related protein 4-like [Seriola dumerili]	Angiopoietin-related protein 4 OS=Bos taurus OX=9913 GN=ANGPTL4 PE=2 SV=1;	Fibrinogen beta and gamma chains, C-terminal globular domain	29.35	35.57	30.38	22.86	23.66	28.74	167.39	663.13	364.42	809.17	66.04	384.41	3.32768	2.71698e-14	1.43581e-12	up
gene-LOC119900520	LOC119900520	Mediator of RNA polymerase II transcription subunit 26 [Larimichthys crocea]	Mediator of RNA polymerase II transcription subunit 26 OS=Danio rerio OX=7955 GN=med26 PE=2 SV=2;	Mediator complex subunit 26 C-terminal;Mediator complex subunit 26 middle domain;TFIIS helical bundle-like domain	1.42	1.28	1.37	0.91	1.23	1.29	3.48	4.38	3.4	3.3	4.2	4.34	1.11129	1.12955e-10	2.99819e-09	up
gene-LOC119900527	LOC119900527	cartilage oligomeric matrix protein [Sander lucioperca]	Thrombospondin-4 OS=Xenopus laevis OX=8355 GN=thbs4 PE=2 SV=1;	Thrombospondin C-terminal region;Thrombospondin type 3 repeat;Calcium-binding EGF domain;EGF domain;Cartilage oligomeric matrix protein;Complement Clr-like EGF-like	12.48	44.56	10.99	34.15	27.27	29.37	16.31	18.43	0.66	8.46	0.21	0.59	-2.30913	0.0104212	0.0311646	down
gene-LOC119900568	LOC119900568	protein SREK1IP1 [Mastacembelus armatus]	Protein SREK1IP1 OS=Danio rerio OX=7955 GN=srek1ip1 PE=2 SV=1;	Zinc knuckle	3.23	3.44	6.87	3.96	6.86	9.49	13.32	25.81	17.74	27.01	28.11	23.8	1.49525	3.67187e-07	4.53487e-06	up
gene-LOC119900584	LOC119900584	virus-induced protein 5 [Siniperca chuatsi]	Receptor-transporting protein 3 OS=Mus musculus OX=10090 GN=Rtp3 PE=1 SV=2;	Zinc-binding domain	9.95	34.49	54.28	20.37	77.32	66.16	0	6.75	7.53	3.28	0	0	-4.42908	0.000547922	0.0026413	down
gene-LOC119900585	LOC119900585	5-hydroxytryptamine receptor 3A-like [Epinephelus lanceolatus]	5-hydroxytryptamine receptor 3A OS=Mus musculus OX=10090 GN=Htr3a PE=1 SV=1;	Neurotransmitter-gated ion-channel ligand binding domain;Neurotransmitter-gated ion-channel transmembrane region	2.12	6.9	6.47	4.56	11.13	12.33	0.03	0.54	2.01	0.72	0	0.03	-4.10469	0.000227822	0.00124868	down
gene-LOC119900597	LOC119900597	hypothetical protein FQN60_012881, partial [Etheostoma spectabile]	5-hydroxytryptamine receptor 2B OS=Tetraodon fluviatilis OX=47145 GN=htr2b PE=2 SV=1;	7 transmembrane receptor;Serpentine type 7TM GPCR chemoreceptor Srsx;Serpentine type 7TM GPCR chemoreceptor Srx;Olfactory receptor	1.17	1.3	0.46	0.74	0.64	1.72	3.86	6.18	3.38	4.95	3.74	17.45	2.23332	1.61659e-07	2.19549e-06	up
gene-LOC119900598	LOC119900598	uncharacterized protein LOC117253549 [Epinephelus lanceolatus]	------	Domain of unknown function	9.53	11.87	4.24	7.4	9.62	11.33	3.02	3.4	4.56	3.07	1.29	3.39	-1.97542	8.68606e-12	2.86321e-10	down
gene-LOC119900635	LOC119900635	hypothetical protein PFLUV_G00109750 [Perca fluviatilis]	Deoxyribonuclease-2-beta OS=Homo sapiens OX=9606 GN=DNASE2B PE=2 SV=1;	Deoxyribonuclease II	2.82	3.01	2.69	2.44	3.51	4.08	1.41	1.43	1.24	0.98	0.38	0.58	-2.10491	3.00073e-12	1.07588e-10	down
gene-LOC119900642	LOC119900642	vitellogenin Aa [Dicentrarchus labrax]	Vitellogenin OS=Oncorhynchus mykiss OX=8022 GN=vtg1 PE=1 SV=1;	Lipoprotein amino terminal region;Domain of unknown function;Domain of unknown function;von Willebrand factor type D domain	3.66	6.3	0.7	16.06	41.91	29.87	0.68	4.69	0.27	5.07	5.94	1.09	-2.95258	0.000830282	0.00376967	down
gene-LOC119900672	LOC119900672	protein downstream neighbor of son homolog [Epinephelus lanceolatus]	Protein downstream neighbor of son homolog OS=Xenopus tropicalis OX=8364 GN=donson PE=2 SV=1;	------	0.59	0.41	1.27	1.38	1.17	1.17	0.02	0.15	0.18	0.09	0.17	0.16	-3.48678	5.8049e-14	2.84807e-12	down
gene-LOC119900685	LOC119900685	ceramide synthase 2-like [Anarrhichthys ocellatus]	Ceramide synthase 2 OS=Bos taurus OX=9913 GN=CERS2 PE=2 SV=1;	TLC domain;Homeodomain	0.24	0.29	0.2	0.25	0.11	0.24	0.53	0.73	0.31	0.48	1.21	0.63	1.0266	0.0116193	0.0340398	up
gene-LOC119900749	LOC119900749	PREDICTED: 40S ribosomal protein S27-like [Lates calcarifer]	40S ribosomal protein S27-like OS=Bos taurus OX=9913 GN=RPS27L PE=3 SV=3;	Ribosomal protein S27	0.26	1.3	0.86	0.15	0.68	0.78	0	0.22	0.3	0.28	0.14	0.33	-1.99512	0.00217012	0.00850567	down
gene-LOC119900752	LOC119900752	disintegrin and metalloproteinase domain-containing protein 10-like [Amphiprion ocellaris]	------	------	1	2.85	2.69	1.23	4.03	1.49	6.93	6.65	6.21	4.22	3.82	5.61	1.02319	0.00491283	0.0167388	up
gene-LOC119900764	LOC119900764	guanine nucleotide-binding protein subunit alpha-11 [Larimichthys crocea]	Guanine nucleotide-binding protein subunit alpha-14 OS=Xenopus laevis OX=8355 GN=gna14 PE=2 SV=1;	G-protein alpha subunit;ADP-ribosylation factor family;Gtr1/RagA G protein conserved region	0.06	0.06	0.17	0.31	0.32	0.42	0.89	0.99	0.64	0.6	1.26	0.84	1.47604	0.000409261	0.00205274	up
gene-LOC119900781	LOC119900781	LOW QUALITY PROTEIN: ankyrin repeat domain-containing protein 24-like [Notolabrus celidotus]	------	------	0.87	0.5	0.06	0.51	0.33	0.76	2.43	0.76	4.43	3.14	1.43	2.13	1.82615	0.000863136	0.00389079	up
gene-LOC119900792	LOC119900792	sodium/potassium-transporting ATPase subunit beta-233-like [Seriola dumerili]	Sodium/potassium-transporting ATPase subunit beta-233 OS=Anguilla anguilla OX=7936 GN=atnb233 PE=1 SV=1;	Sodium / potassium ATPase beta chain	2.74	2.96	1.71	5.17	2.64	3.11	7.18	15.44	7.14	16.36	15.74	13.76	1.552	4.81819e-09	9.32623e-08	up
gene-LOC119900795	LOC119900795	E-selectin-like [Anarrhichthys ocellatus]	P-selectin OS=Homo sapiens OX=9606 GN=SELP PE=1 SV=3;	Sushi repeat;Lectin C-type domain;EGF domain;EGF-like domain	7.59	4.7	6.94	3.81	5.36	2.92	9.71	12	16.48	13.22	25.38	17.13	1.03853	0.00127737	0.00542639	up
gene-LOC119900804	LOC119900804	chemokine XC receptor 1 [Perca flavescens]	Chemokine XC receptor 1 OS=Homo sapiens OX=9606 GN=XCR1 PE=1 SV=1;	7 transmembrane receptor;Serpentine type 7TM GPCR chemoreceptor Srsx	1.04	1.39	0.47	1.19	0.88	1.57	0.79	0.52	0.48	0.46	0.47	0.31	-1.5837	6.47775e-07	7.58994e-06	down
gene-LOC119900813	LOC119900813	GTPase IMAP family member 4-like, partial [Sander lucioperca]	GTPase IMAP family member 9 OS=Mus musculus OX=10090 GN=Gimap9 PE=1 SV=1;	AIG1 family;50S ribosome-binding GTPase;Ferrous iron transport protein B	1.26	1.7	1.18	1.43	2.05	1.04	0.74	0.99	0.75	0.42	0.26	0.52	-1.72622	1.46329e-07	2.00246e-06	down
gene-LOC119900816	LOC119900816	GTPase IMAP family member 4-like, partial [Sander lucioperca]	GTPase IMAP family member 9 OS=Mus musculus OX=10090 GN=Gimap9 PE=1 SV=1;	AIG1 family;50S ribosome-binding GTPase;Ferrous iron transport protein B;Septin	0.7	1.29	0.39	0.67	1.36	0.85	0.26	0.93	0.51	0.17	0.46	0.57	-1.3596	0.000775233	0.00356066	down
gene-LOC119900835	LOC119900835	PREDICTED: type I iodothyronine deiodinase [Lates calcarifer]	Type I iodothyronine deiodinase OS=Oreochromis niloticus OX=8128 GN=dio1 PE=2 SV=3;	Iodothyronine deiodinase	2.58	1.71	1.62	1.54	1.8	3.55	1.06	1.74	1.13	0.57	0	0.54	-1.83752	0.000781287	0.0035793	down
gene-LOC119900839	LOC119900839	Elovl4-like protein [Trachinotus ovatus]	Elongation of very long chain fatty acids protein 4 OS=Macaca fascicularis OX=9541 GN=ELOVL4 PE=2 SV=1;	GNS1/SUR4 family	24.04	15.83	19.09	18.86	22.32	15.37	12.28	8.72	9.25	5.35	7.27	7.65	-1.69711	9.79053e-12	3.19563e-10	down
gene-LOC119900900	LOC119900900	spindlin-1-like [Etheostoma spectabile]	Spindlin-1 OS=Rattus norvegicus OX=10116 GN=Spin1 PE=2 SV=1;	Spin/Ssty Family	4.39	4.78	4.94	5.77	4.5	5.92	10.53	16.03	12.12	16.52	16.27	16.12	1.02967	1.24238e-13	5.75621e-12	up
gene-LOC119900919	LOC119900919	granzyme B(G,H)-like isoform X2 [Sander lucioperca]	Granzyme E OS=Mus musculus OX=10090 GN=Gzme PE=1 SV=1;	Trypsin;Trypsin-like peptidase domain;Domain of unknown function	5.02	5.03	0.52	4.9	3.4	4.58	2.81	1.65	0.81	1.05	0.45	1.15	-2.00062	4.42622e-05	0.00030357	down
gene-LOC119900920	LOC119900920	granzyme B(G,H)-like isoform X2 [Sander lucioperca]	Granzyme G OS=Mus musculus OX=10090 GN=Gzmg PE=1 SV=1;	Trypsin;Trypsin-like peptidase domain	6.37	5.51	1.77	5.8	4.74	9.57	2.68	2.46	1.03	0.19	0.5	1.63	-2.45509	9.73605e-07	1.07688e-05	down
gene-LOC119900921	LOC119900921	hypothetical protein PFLUV_G00112300 [Perca fluviatilis]	Granzyme;	Trypsin;Trypsin-like peptidase domain;Domain of unknown function	2.47	1.48	0.25	0.43	1.26	1.5	0.84	1.16	0.56	0.35	0.26	0.4	-1.54193	0.00499924	0.016988	down
gene-LOC119900929	LOC119900929	PREDICTED: mitochondrial coenzyme A transporter SLC25A42 [Lates calcarifer]	Mitochondrial coenzyme A transporter SLC25A42 OS=Danio rerio OX=7955 GN=slc25a42 PE=2 SV=1;	Mitochondrial carrier protein	8.16	5.79	3.06	2.57	6.2	5.62	11.46	27.52	38.13	25.38	3.73	22.86	1.55459	0.000545154	0.00262877	up
gene-LOC119900944	LOC119900944	phospholipid hydroperoxide glutathione peroxidase isoform X2 [Larimichthys crocea]	Phospholipid hydroperoxide glutathione peroxidase OS=Mus musculus OX=10090 GN=Gpx4 PE=1 SV=4;	------	1.3	0.47	1.59	0.55	2.42	1.57	2.2	6.97	5.32	8.32	8.86	2.17	1.55453	0.00137879	0.00580394	up
gene-LOC119900967	LOC119900967	cytochrome P450 2J2-like [Sparus aurata]	Cytochrome P450 2J1 OS=Oryctolagus cuniculus OX=9986 GN=CYP2J1 PE=1 SV=2;	Cytochrome P450	1.11	1.19	0.43	0.46	0.75	0.69	0.45	0.48	0.38	0.2	0.11	0.16	-1.62963	0.000825776	0.00375425	down
gene-LOC119900968	LOC119900968	cytochrome P450 2P11 [Micropterus salmoides]	Cytochrome P450 2J1 OS=Oryctolagus cuniculus OX=9986 GN=CYP2J1 PE=1 SV=2;	Cytochrome P450	50.59	79.73	25	31.65	52.01	53.31	23.23	19.9	19.26	20.11	16.94	23.12	-1.64533	1.2807e-13	5.91022e-12	down
gene-LOC119900971	LOC119900971	cytochrome P450 2N14 [Micropterus salmoides]	Cytochrome P450 2J6 OS=Mus musculus OX=10090 GN=Cyp2j6 PE=2 SV=2;	Cytochrome P450	77.86	76.73	28.1	20.16	51.57	43.71	15.17	9.83	10.07	14.43	10.79	3.32	-2.71748	3.27806e-12	1.16991e-10	down
gene-LOC119900972	LOC119900972	cytochrome P450 2N14 [Micropterus salmoides]	Cytochrome P450 2J6 OS=Mus musculus OX=10090 GN=Cyp2j6 PE=2 SV=2;	Cytochrome P450	98.3	99.5	49.5	42.06	66.49	70.29	43.51	25.35	31.91	28.45	16.66	13.25	-1.9183	3.57495e-09	7.08454e-08	down
gene-LOC119900974	LOC119900974	hypothetical protein PFLUV_G00112800 [Perca fluviatilis]	Cytochrome P450 2J2 OS=Homo sapiens OX=9606 GN=CYP2J2 PE=1 SV=2;	Cytochrome P450	46.17	88.85	24.21	18.38	45.24	47.59	16.75	13.47	11.47	15.09	8.85	10.37	-2.22526	6.2792e-12	2.11469e-10	down
gene-LOC119900998	LOC119900998	Hypothetical protein SMAX5B_017632 [Scophthalmus maximus]	Cytochrome c oxidase assembly factor 7 OS=Danio rerio OX=7955 GN=coa7 PE=2 SV=1;	Sel1 repeat	2.51	2.22	4.47	3.2	2.72	2.49	6.91	6.56	7.97	8.09	13.39	12.26	1.11563	0.000111578	0.000675234	up
gene-LOC119901004	LOC119901004	PREDICTED: dimethylaniline monooxygenase [N-oxide-forming] 5-like [Lates calcarifer]	Dimethylaniline monooxygenase [N-oxide-forming] 5 OS=Homo sapiens OX=9606 GN=FMO5 PE=1 SV=2;	Flavin-binding monooxygenase-like;Pyridine nucleotide-disulphide oxidoreductase;Pyridine nucleotide-disulphide oxidoreductase;L-lysine 6-monooxygenase	171.06	175.27	132.42	94.65	181.39	211.65	102.1	79.14	44.67	41.75	31.85	31.94	-2.03099	1.34725e-10	3.54375e-09	down
gene-LOC119901008	LOC119901008	dimethylaniline monooxygenase [N-oxide-forming] 5-like [Parambassis ranga]	Dimethylaniline monooxygenase [N-oxide-forming] 5 OS=Homo sapiens OX=9606 GN=FMO5 PE=1 SV=2;	Flavin-binding monooxygenase-like;Pyridine nucleotide-disulphide oxidoreductase;L-lysine 6-monooxygenase;Pyridine nucleotide-disulphide oxidoreductase	31.39	84.93	13.72	8.08	16.72	39.03	16.96	12.57	10.76	8.86	9.94	15.95	-1.51225	7.46222e-05	0.000475806	down
gene-LOC119901010	LOC119901010	PREDICTED: LOW QUALITY PROTEIN: dimethylaniline monooxygenase [N-oxide-forming] 5-like [Lates calcarifer]	Dimethylaniline monooxygenase [N-oxide-forming] 5 OS=Rattus norvegicus OX=10116 GN=Fmo5 PE=1 SV=3;	Flavin-binding monooxygenase-like;Pyridine nucleotide-disulphide oxidoreductase;L-lysine 6-monooxygenase;Pyridine nucleotide-disulphide oxidoreductase;NA	23.93	30.89	7.22	17.85	16.25	20.8	14.28	10.85	7.87	4.07	5.76	5.33	-1.74423	3.18826e-07	3.99476e-06	down
gene-LOC119901012	LOC119901012	dimethylaniline monooxygenase [N-oxide-forming] 5-like [Anabas testudineus]	Dimethylaniline monooxygenase [N-oxide-forming] 5 OS=Rattus norvegicus OX=10116 GN=Fmo5 PE=1 SV=3;	Flavin-binding monooxygenase-like;Pyridine nucleotide-disulphide oxidoreductase;Pyridine nucleotide-disulphide oxidoreductase;L-lysine 6-monooxygenase;NA	1.87	2.03	1.09	1.29	1.11	3.59	0	0	0.62	0.31	0.03	1.55	-2.55923	0.00523255	0.0176374	down
gene-LOC119901056	LOC119901056	uncharacterized protein LOC115591226 isoform X2 [Sparus aurata]	------	Immunoglobulin domain;Immunoglobulin domain;Immunoglobulin V-set domain;Immunoglobulin domain;Immunoglobulin I-set domain	0	0.56	0	0.06	0.01	0.3	1.5	0.31	2.52	2.96	0.42	0.85	2.6302	0.000809454	0.0036902	up
gene-LOC119901057	LOC119901057	capping protein, Arp2/3 and myosin-I linker protein 3 isoform X1 [Larimichthys crocea]	Capping protein, Arp2/3 and myosin-I linker protein 3 OS=Rattus norvegicus OX=10116 GN=Carmil3 PE=2 SV=2;	CARMIL C-terminus;Carmil pleckstrin homology domain;Leucine Rich repeat	0.14	0.4	0.34	0.16	0.08	0.46	1.47	0.94	3.05	4.06	1.72	1.48	2.57886	2.21824e-08	3.68241e-07	up
gene-LOC119901091	LOC119901091	complement C1q tumor necrosis factor-related protein 7 [Acanthochromis polyacanthus]	Complement C1q tumor necrosis factor-related protein 7 OS=Homo sapiens OX=9606 GN=C1QTNF7 PE=2 SV=1;	C1q domain;Collagen triple helix repeat	1.31	3.1	0.16	1.48	1.2	2.41	0.67	0.5	0.04	0.38	1.29	0.72	-1.86473	0.00202048	0.00799718	down
gene-LOC119901095	LOC119901095	chymotrypsin-like elastase family member 3B [Sander lucioperca]	Chymotrypsin-like elastase family member 3B OS=Mus musculus OX=10090 GN=Cela3b PE=1 SV=1;	Trypsin;Trypsin-like peptidase domain	6.59	5.48	12.31	4.11	0.25	7.76	3.26	2.03	3.82	2.38	0.75	1.63	-1.91429	0.00157626	0.00648318	down
gene-LOC119901238	LOC119901238	meprin A subunit beta-like [Etheostoma spectabile]	Meprin A subunit beta OS=Mus musculus OX=10090 GN=Mep1b PE=1 SV=2;	Astacin;MAM domain, meprin/A5/mu	1.07	1.41	1.34	2.94	1.84	2.31	0.45	0.98	0.39	0.27	1.43	0.44	-1.97708	1.83386e-07	2.46045e-06	down
gene-LOC119901240	LOC119901240	meprin A subunit beta-like isoform X2 [Seriola lalandi dorsalis]	Meprin A subunit beta OS=Homo sapiens OX=9606 GN=MEP1B PE=1 SV=3;	Astacin;MAM domain, meprin/A5/mu	3.52	3.55	4.75	3.54	3.7	6.47	1.85	2.79	2.39	2.27	1.13	0.47	-1.57427	5.74612e-06	5.08983e-05	down
gene-LOC119901255	LOC119901255	hypothetical protein EPR50_G00236400 [Perca flavescens]	Retinol dehydrogenase 7 OS=Rattus norvegicus OX=10116 GN=Rdh7 PE=1 SV=1;	short chain dehydrogenase;Enoyl	309.84	540.67	173.45	173.43	252.77	259.66	138.37	176.68	188.51	64.96	54.33	153.6	-1.60573	4.83367e-06	4.38151e-05	down
gene-LOC119901277	LOC119901277	collagen alpha-1(XXVIII) chain-like [Seriola dumerili]	Collagen alpha-;	von Willebrand factor type A domain;Collagen triple helix repeat;von Willebrand factor type A domain;Kunitz/Bovine pancreatic trypsin inhibitor domain;von Willebrand factor type A domain	1.07	0.96	0.07	2.02	0.79	1.25	0.21	0.36	0.31	0.26	0.15	1.18	-1.76253	0.00263799	0.0100357	down
gene-LOC119901283	LOC119901283	sodium/glucose cotransporter 4 isoform X2 [Sparus aurata]	Sodium/glucose cotransporter 4 OS=Danio rerio OX=7955 GN=slc5a9 PE=2 SV=1;	Sodiu	2.34	1.72	0.67	1.4	1.72	1.79	1	1.23	0.83	0.64	0.71	0.28	-1.51851	3.77967e-05	0.000264679	down
gene-LOC119901290	LOC119901290	PREDICTED: leucine-rich repeat-containing protein 24-like [Paralichthys olivaceus]	Leucine-rich repeat-containing protein 24 OS=Mus musculus OX=10090 GN=Lrrc24 PE=2 SV=1;	Leucine rich repeat;Immunoglobulin domain;Immunoglobulin I-set domain;Immunoglobulin domain;Leucine Rich repeats;Immunoglobulin domain;Immunoglobulin V-set domain;Leucine-rich repeat	1.34	2.12	1.81	0.82	0.25	1.04	15.78	29.52	7.66	17.66	1.84	9.22	1.43473	0.00441411	0.0153082	up
gene-LOC119901300	LOC119901300	nuclear factor 1 C-type isoform X1 [Astatotilapia calliptera]	------	------	4.55	2.23	6.83	7.69	7.2	5.53	8.32	18.92	16.8	28.92	22.88	14.54	1.17199	0.000754293	0.00348095	up
gene-LOC119901309	LOC119901309	Trafficking protein particle complex subunit 8 [Collichthys lucidus]	Trafficking protein particle complex subunit 8 OS=Homo sapiens OX=9606 GN=TRAPPC8 PE=1 SV=2;	ER-Golgi trafficking TRAPP I complex 85 kDa subunit	0.08	0.73	1.17	4.49	0	0.74	0	0	0	0	0	0	-5.06767	0.00395272	0.0139997	down
gene-LOC119901319	LOC119901319	PREDICTED: sodium/glucose cotransporter 4-like isoform X1 [Lates calcarifer]	Sodium/glucose cotransporter 4 OS=Danio rerio OX=7955 GN=slc5a9 PE=2 SV=1;	Sodiu	2.64	2.02	0.25	1.76	1.27	1.75	0.93	1.25	1.04	0.4	0.7	0.52	-1.48842	0.000878968	0.00395298	down
gene-LOC119901321	LOC119901321	PREDICTED: Krueppel-like factor 2 [Lates calcarifer]	Krueppel-like factor 4 OS=Homo sapiens OX=9606 GN=KLF4 PE=1 SV=3;	Zinc finger, C2H2 type;Zinc-finger double domain;C2H2-type zinc finger	4.26	7.46	2.17	4.1	2.83	5.32	3.61	3.4	1.96	1.95	2.29	2.35	-1.20718	5.08391e-06	4.58338e-05	down
gene-LOC119901324	LOC119901324	PREDICTED: Krueppel-like factor 2 [Lates calcarifer]	Krueppel-like factor 4 OS=Homo sapiens OX=9606 GN=KLF4 PE=1 SV=3;	Zinc finger, C2H2 type;Zinc-finger double domain;C2H2-type zinc finger	2.24	5.42	1.67	5.71	4.99	4.1	2.03	1.75	2.21	2.76	4.97	1.78	-1.09109	0.000911409	0.00407372	down
gene-LOC119901365	LOC119901365	transmembrane protease serine 3-like [Epinephelus lanceolatus]	Granzyme;	Trypsin;Trypsin-like peptidase domain;Domain of unknown function	4.66	4.15	0.81	2.39	2.89	3.44	1.35	0.86	1.58	0.93	0.54	2.95	-1.62775	0.000434315	0.00216646	down
gene-LOC119901458	LOC119901458	------	------	------	0.42	0.13	0.17	0	0.22	0.4	2.96	7.95	1.9	5.02	2.41	3.76	3.63722	4.14473e-12	1.43526e-10	up
gene-LOC119901490	LOC119901490	PREDICTED: microfibril-associated glycoprotein 4-like isoform X2 [Lates calcarifer]	Microfibril-associated glycoprotein 4 OS=Homo sapiens OX=9606 GN=MFAP4 PE=1 SV=2;	------	0.32	0	0.51	0.76	0	1.93	0.22	0	0	0	0	0	-4.3288	0.00676926	0.0217927	down
gene-LOC119901541	LOC119901541	Arpin [Larimichthys crocea]	Arpin OS=Danio rerio OX=7955 GN=arpin PE=2 SV=1;	Arp2/3-interacting proteins Arpin	4.9	4.48	3.26	6.55	4.01	4.01	0.89	1	0.58	1.49	0.6	0.96	-2.7893	4.03733e-25	9.40899e-23	down
gene-LOC119901609	LOC119901609	uncharacterized protein LOC113172100 [Anabas testudineus]	Immunoglobulin lambda-1 light chain OS=Homo sapiens OX=9606 PE=1 SV=1;	------	0.1	0.17	0.14	0.78	0.25	0.44	0	0.17	0.15	0	0	0.06	-2.75799	0.00382948	0.0136431	down
gene-LOC119901617	LOC119901617	------	------	Prothymosin/parathymosin family	4.87	5.65	23.06	66.46	24.78	123.67	2.34	20.59	24.79	2.34	2.98	62.3	-1.47284	0.0100367	0.0302322	down
gene-LOC119901651	LOC119901651	tripartite motif-containing protein 16-like isoform X2 [Astatotilapia calliptera]	Tripartite motif-containing protein 16 OS=Mus musculus OX=10090 GN=Trim16 PE=1 SV=2;	------	0.1	0.26	0.18	0.64	0.36	0.47	0.09	0.19	0.09	0.07	0.01	0.08	-2.4002	8.50083e-06	7.21982e-05	down
gene-LOC119901652	LOC119901652	tripartite motif-containing protein 16-like [Anarrhichthys ocellatus]	Tripartite motif-containing protein 16 OS=Mus musculus OX=10090 GN=Trim16 PE=1 SV=2;	SPRY-associated domain;zinc finger of C3HC4-type, RING;RING-type zinc-finger;B-box zinc finger;Zinc finger, C3HC4 type;Zinc finger, C3HC4 type;Zinc finger, C3HC4 type;SPRY domain;Ring finger domain;zinc-RING finger domain;U-box domain	6.72	13.3	6.15	12.36	16.61	21.31	4.15	4.04	4.77	2.88	1.77	1.94	-2.3973	1.96937e-13	8.82618e-12	down
gene-LOC119901665	LOC119901665	tripartite motif-containing protein 16-like [Maylandia zebra]	Tripartite motif-containing protein 16 OS=Mus musculus OX=10090 GN=Trim16 PE=1 SV=2;	SPRY-associated domain;zinc finger of C3HC4-type, RING;RING-type zinc-finger;B-box zinc finger;Zinc finger, C3HC4 type;Zinc finger, C3HC4 type;Zinc finger, C3HC4 type;U-box domain;Ring finger domain;zinc-RING finger domain;SPRY domain	6.33	8.84	6.14	9.25	10.01	11.54	3.63	3.67	4.56	3.27	1.29	1.29	-2.00787	3.45229e-10	8.43351e-09	down
gene-LOC119901666	LOC119901666	tripartite motif-containing protein 16-like [Mastacembelus armatus]	E3 ubiquitin/ISG15 ligase TRIM25 OS=Homo sapiens OX=9606 GN=TRIM25 PE=1 SV=2;	SPRY-associated domain;zinc finger of C3HC4-type, RING;RING-type zinc-finger;B-box zinc finger;Zinc finger, C3HC4 type;Zinc finger, C3HC4 type;Zinc finger, C3HC4 type;SPRY domain;Ring finger domain;zinc-RING finger domain;U-box domain	2.56	2.71	2.25	3.27	2.77	1.48	0.96	0.11	1.49	0.81	0.36	0.03	-2.43609	7.11484e-05	0.000456529	down
gene-LOC119901689	LOC119901689	tripartite motif-containing protein 16-like [Sparus aurata]	E3 ubiquitin/ISG15 ligase TRIM25 OS=Homo sapiens OX=9606 GN=TRIM25 PE=1 SV=2;	------	0.23	0.49	0.12	0.68	0.34	0.73	0.36	0.27	0.25	0.16	0.15	0.2	-1.33736	0.00314685	0.0115784	down
gene-LOC119901709	LOC119901709	PREDICTED: cyclin-Y-like isoform X1 [Lates calcarifer]	Cyclin-Y OS=Homo sapiens OX=9606 GN=CCNY PE=1 SV=2;	Cyclin, N-terminal domain;Cyclin	0.29	0.34	0.1	0.21	0.32	0.53	0.04	0.21	0.07	0.2	0.21	0.09	-1.62087	0.000526816	0.00255461	down
gene-LOC119901712	LOC119901712	PREDICTED: neuropilin-1a-like [Lates calcarifer]	Neuropilin-1a OS=Danio rerio OX=7955 GN=nrp1a PE=2 SV=1;	------	1.97	2.83	2.7	2.95	2.23	2.18	6.64	18.63	7.89	13.2	14.25	14.46	1.79932	1.55692e-15	9.88667e-14	up
gene-LOC119901727	LOC119901727	acyl-coenzyme A thioesterase 1-like [Sander lucioperca]	Acyl-coenzyme A thioesterase 2, mitochondrial OS=Homo sapiens OX=9606 GN=ACOT2 PE=1 SV=6;	BAAT / Acyl-CoA thioester hydrolase C terminal;Acyl-CoA thioester hydrolase/BAAT N-terminal region;Dienelactone hydrolase family	43.18	5.46	11.7	14.96	13.01	1.06	1.01	1.26	1.47	8.24	6.71	1.26	-2.7503	0.00125249	0.00534113	down
gene-LOC119901737	LOC119901737	PREDICTED: insulin receptor substrate 2-like isoform X1 [Lates calcarifer]	Insulin receptor substrate 2 OS=Mus musculus OX=10090 GN=Irs2 PE=1 SV=2;	PTB domain;PH domain	3.82	7.83	3.34	4.23	4.73	6.48	10.99	13.59	24.07	23.67	11.29	21.47	1.34348	7.19834e-07	8.28431e-06	up
gene-LOC119901749	LOC119901749	lysosomal acid phosphatase-like isoform X1 [Sparus aurata]	Lysosomal acid phosphatase OS=Rattus norvegicus OX=10116 GN=Acp2 PE=1 SV=1;	Histidine phosphatase superfamily	19.09	24.62	28.44	45.41	55.46	54.57	23.27	26.82	26.83	23.96	22.5	24.85	-1.09407	6.55035e-06	5.73463e-05	down
gene-LOC119901788	LOC119901788	LOW QUALITY PROTEIN: uncharacterized protein LOC115572372, partial [Sparus aurata]	Apolipoprotein L6 OS=Homo sapiens OX=9606 GN=APOL6 PE=2 SV=1;	Apolipoprotein L	0.87	1.16	1.16	2.17	1.29	2.22	1.15	0.99	0.69	0.54	0.38	0.28	-1.59589	9.49684e-06	7.94699e-05	down
gene-LOC119901832	LOC119901832	PREDICTED: collagen alpha-1(XI) chain-like [Stegastes partitus]	Collagen alpha-;	Collagen triple helix repeat;Fibrillar collagen C-terminal domain;Laminin G domain	3.6	3.87	1.02	1.85	3.25	2.39	0.35	1.77	1.67	1.5	0.95	0.1	-1.81898	0.00040702	0.00204255	down
gene-LOC119901859	LOC119901859	calreticulin-like [Epinephelus lanceolatus]	Calreticulin OS=Oryctolagus cuniculus OX=9986 GN=CALR PE=1 SV=1;	Calreticulin family	147.86	162.2	163.41	243.42	149.18	170.42	576.45	428.31	631.53	591.75	1169.49	419.62	1.39189	5.71127e-08	8.72223e-07	up
gene-LOC119901865	LOC119901865	PREDICTED: nicotinamide riboside kinase 2-like isoform X1 [Lates calcarifer]	Nicotinamide riboside kinase 2 OS=Homo sapiens OX=9606 GN=NMRK2 PE=1 SV=1;	AAA domain;AAA domain	0	0.35	1.03	1.54	1.04	0.54	0	0.14	0	0.07	0.65	0	-3.11451	0.00458995	0.0158332	down
gene-LOC119901882	LOC119901882	PREDICTED: apolipoprotein D-like [Lates calcarifer]	Apolipoprotein D OS=Mus musculus OX=10090 GN=Apod PE=1 SV=1;	Lipocalin-like domain;Lipocalin / cytosolic fatty-acid binding protein family;VDE lipocalin domain	28.77	22.1	40.31	27.96	0.95	16.16	10.35	6.2	11.48	9.23	6.07	13.01	-1.79937	0.00117923	0.0050761	down
gene-LOC119901897	LOC119901897	hypothetical protein PFLUV_G00134320 [Perca fluviatilis]	Macrophage mannose receptor 1 OS=Mus musculus OX=10090 GN=Mrc1 PE=1 SV=2;	Lectin C-type domain;Fibronectin type II domain;UL45 protein, carbohydrate-binding C-type lectin-like;Ricin-type beta-trefoil lectin domain	3.24	3.97	1.73	1.82	3	2.67	1.72	2.3	0.74	1.05	0.7	1.33	-1.51877	9.61336e-08	1.38982e-06	down
gene-LOC119901907	LOC119901907	rho GTPase-activating protein 20-like [Epinephelus lanceolatus]	Rho GTPase-activating protein 20 OS=Homo sapiens OX=9606 GN=ARHGAP20 PE=1 SV=2;	RhoGAP domain;Ras association	0.16	0.19	0.21	0.1	0.23	0.24	0.5	0.49	0.67	0.76	0.28	0.5	1.0146	0.00222829	0.00870438	up
gene-LOC119901916	LOC119901916	metabolism of cobalamin associated Da isoform X1 [Notolabrus celidotus]	Methylmalonic aciduria and homocystinuria type D homolog, mitochondrial OS=Mus musculus OX=10090 GN=Mmadhc PE=1 SV=1;	Methylmalonic aciduria and homocystinuria type D protein	16.89	9.62	17.39	12.31	13.93	11.16	28.57	48.8	43.05	56.1	31.96	51.35	1.16877	4.93741e-06	4.46859e-05	up
gene-LOC119901923	LOC119901923	vimentin [Seriola dumerili]	Vimentin OS=Bos taurus OX=9913 GN=VIM PE=1 SV=3;	Intermediate filament protein;Intermediate filament head;Myosin tail	0.44	2.07	0	0.63	0.52	0.93	0.18	0.44	0	0.06	0.37	0.1	-2.45808	0.00398138	0.0140798	down
gene-LOC119901924	LOC119901924	uncharacterized protein LOC114565956 [Perca flavescens]	Chemokine XC receptor 1 OS=Homo sapiens OX=9606 GN=XCR1 PE=1 SV=1;	7 transmembrane receptor;Serpentine type 7TM GPCR chemoreceptor Srsx	3.52	4.68	4.57	4.71	7.08	6.77	1.77	1.98	1.7	1.57	0.97	0.62	-2.33605	1.35365e-16	1.01112e-14	down
gene-LOC119901925	LOC119901925	uncharacterized protein LOC114565956 [Perca flavescens]	Chemokine XC receptor 1 OS=Homo sapiens OX=9606 GN=XCR1 PE=1 SV=1;	7 transmembrane receptor;Serpentine type 7TM GPCR chemoreceptor Srsx	5.1	7.65	6.13	5.82	18.77	10.85	3.11	3.71	3.03	2.79	2.14	3.9	-1.62954	3.2167e-10	7.90773e-09	down
gene-LOC119901932	LOC119901932	E3 ubiquitin/ISG15 ligase TRIM25-like [Sander lucioperca]	E3 ubiquitin/ISG15 ligase TRIM25 OS=Homo sapiens OX=9606 GN=TRIM25 PE=1 SV=2;	SPRY-associated domain;zinc finger of C3HC4-type, RING;RING-type zinc-finger;SPRY domain;B-box zinc finger;Zinc finger, C3HC4 type;Zinc finger, C3HC4 type;Zinc finger, C3HC4 type;Ring finger domain;zinc-RING finger domain	0.1	0.46	0.1	0.04	0.19	0.26	0.27	1.06	0.56	0.45	0.99	0.8	1.37818	0.0100585	0.0302781	up
gene-LOC119901938	LOC119901938	Protein THEM6 [Larimichthys crocea]	Protein THEM6 OS=Danio rerio OX=7955 GN=them6 PE=2 SV=1;	Thioesterase-like superfamily;Thioesterase superfamily	11.59	6.88	28.88	10.93	14.67	10.41	35.48	34.23	48.05	35.08	58.6	48.07	1.11194	0.00186434	0.00745767	up
gene-LOC119901939	LOC119901939	uncharacterized protein LOC116393107 isoform X1 [Anarrhichthys ocellatus]	Probable bifunctional E2/E3 enzyme R795 OS=Acanthamoeba polyphaga mimivirus OX=212035 GN=MIMI_R795 PE=3 SV=1;	Ubiquitin-conjugating enzyme;von Willebrand factor type A domain;U-box domain;von Willebrand factor type A domain;Zinc-finger of the MIZ type in Nse subunit;von Willebrand factor type A domain	11.87	18.66	10.76	14.43	20.13	31.07	8.89	13.9	10.62	9.28	3.31	5.99	-1.40146	1.08779e-05	8.93896e-05	down
gene-LOC119901982	LOC119901982	aquaporin 1ab [Lateolabrax maculatus]	Aquaporin-1 OS=Mus musculus OX=10090 GN=Aqp1 PE=1 SV=3;	Major intrinsic protein	12.06	45.17	4	12.06	24.53	22.23	5.65	1.36	1.51	0.93	2.31	0.56	-3.67387	3.62869e-11	1.06239e-09	down
gene-LOC119901983	LOC119901983	aquaporin-1-like [Sparus aurata]	Aquaporin-1 OS=Sus scrofa OX=9823 GN=AQP1 PE=2 SV=3;	Major intrinsic protein	198.49	573.98	215.83	373.58	346.32	324.22	108.57	42.04	26.23	17.23	55.16	7.48	-3.42235	1.68577e-12	6.40895e-11	down
gene-LOC119902033	LOC119902033	PREDICTED: alanine aminotransferase 2-like isoform X1 [Lates calcarifer]	Alanine aminotransferase 2 OS=Xenopus tropicalis OX=8364 GN=gpt2 PE=2 SV=1;	Aminotransferase class I and II	10.49	11.4	1.13	1.7	3.53	7.94	3.26	0.67	0.95	0.39	0.75	1.62	-2.68661	6.85941e-06	5.9582e-05	down
gene-LOC119902036	LOC119902036	Chymotrypsin-like elastase family member 3B [Larimichthys crocea]	Chymotrypsin-like elastase family member 3B OS=Mus musculus OX=10090 GN=Cela3b PE=1 SV=1;	Trypsin;Trypsin-like peptidase domain	3.47	1.63	3.49	3.34	0.2	2.16	1.33	0.56	1.56	0.3	0.47	1.14	-1.91503	0.00154601	0.00637706	down
gene-LOC119902047	LOC119902047	Phosphatase and actin regulator 1 [Collichthys lucidus]	Phosphatase and actin regulator 1 OS=Xenopus laevis OX=8355 GN=phactr1 PE=2 SV=1;	RPEL repeat	2.32	4.27	5.98	4.88	4.26	3.82	3.19	3.9	1.56	2.81	2.82	2.36	-1.10512	2.51183e-05	0.000185072	down
gene-LOC119902050	LOC119902050	adenylate cyclase type 1-like isoform X1 [Epinephelus lanceolatus]	Adenylate cyclase type 1 OS=Bos taurus OX=9913 GN=ADCY1 PE=1 SV=1;	Adenylate and Guanylate cyclase catalytic domain;Adenylyl cyclase N-terminal extracellular and transmembrane region;Domain of Unknown Function	0.01	1.33	0.02	0.14	0.04	0.06	2.69	3.51	3.29	2.39	0.55	1.78	2.13472	0.000147631	0.000857346	up
gene-LOC119902052	LOC119902052	insulin-like growth factor-binding protein 1 [Amphiprion ocellaris]	Insulin-like growth factor-binding protein 1 OS=Bos taurus OX=9913 GN=IGFBP1 PE=2 SV=2;	Thyroglobulin type-1 repeat;Insulin-like growth factor binding protein	26.61	60.89	49.77	60.67	70.83	55.22	294.71	226.15	402.19	489.75	223.46	310.8	2.12473	5.31249e-15	3.15032e-13	up
gene-LOC119902056	LOC119902056	uncharacterized protein LOC115413886 [Sphaeramia orbicularis]	------	------	1.35	1.2	0.52	0.19	0.47	0.97	1.84	2.41	2.66	2.56	2.36	2.27	1.11062	0.00884393	0.0273208	up
gene-LOC119902066	LOC119902066	L-threonine 3-dehydrogenase, mitochondrial-like [Epinephelus lanceolatus]	L-threonine 3-dehydrogenase, mitochondrial OS=Bos taurus OX=9913 GN=TDH PE=2 SV=1;	NAD dependent epimerase/dehydratase family;GDP-mannose 4,6 dehydratase;3-beta hydroxysteroid dehydrogenase/isomerase family;RmlD substrate binding domain;Male sterility protein	0.23	0.08	0.55	0.16	0.19	0.1	1.18	1.14	0.98	0.85	0.96	0.97	1.62266	0.000855677	0.0038624	up
gene-LOC119902073	LOC119902073	tetratricopeptide repeat protein 39C-like isoform X1 [Epinephelus lanceolatus]	Tetratricopeptide repeat protein 39C OS=Danio rerio OX=7955 GN=ttc39c PE=2 SV=1;	Protein of unknown function;Cohesin loading factor	2.8	3.03	1.69	4.23	2.97	4.1	1.81	1.97	1.2	2.11	2.23	2.75	-1.13674	2.09519e-07	2.75051e-06	down
gene-LOC119902105	LOC119902105	uncharacterized protein LOC116046099 [Sander lucioperca]	------	Class I Histocompatibility antigen, domains alpha 1 and 2	2.99	3.49	3.3	5.8	6.78	7.23	3.06	3	2.68	2.19	2.28	1.55	-1.45842	6.53845e-08	9.88188e-07	down
gene-LOC119902122	LOC119902122	PREDICTED: calcyclin-binding protein [Paralichthys olivaceus]	Calcyclin-binding protein OS=Macaca fascicularis OX=9541 GN=CACYBP PE=2 SV=1;	CS domain;Siah interacting protein, N terminal;SGS domain	14.32	11.83	32.15	15.61	16.59	18.27	50.69	63.33	53.77	69.51	107.53	54.99	1.32174	1.19928e-05	9.71806e-05	up
gene-LOC119902217	LOC119902217	E3 ubiquitin-protein ligase Midline-1 [Larimichthys crocea]	E3 ubiquitin-protein ligase Midline-1 OS=Homo sapiens OX=9606 GN=MID1 PE=1 SV=1;	TRIM C-terminal subgroup One Signature domain;SPRY domain;B-box zinc finger;Fibronectin type III domain;RING-type zinc-finger;Zinc finger, C3HC4 type;SPRY-associated domain;zinc finger of C3HC4-type, RING;Zinc finger, C3HC4 type;Ring finger domain	2.84	7.41	0.66	5.17	2.61	5.55	2.37	3.17	1.47	1.17	2.04	1.31	-1.50748	0.000196855	0.00110202	down
gene-LOC119902222	LOC119902222	mitochondrial import inner membrane translocase subunit TIM44 [Larimichthys crocea]	Mitochondrial import inner membrane translocase subunit TIM44 OS=Homo sapiens OX=9606 GN=TIMM44 PE=1 SV=2;	Tim44-like domain	1.51	1.2	3.31	1.84	2.03	1.95	3.66	6.25	5.8	6.72	7.1	5.54	1.0188	0.000348907	0.00179221	up
gene-LOC119902227	LOC119902227	transcriptional-regulating factor 1-like [Seriola dumerili]	Transcriptional-regulating factor 1 OS=Homo sapiens OX=9606 GN=TRERF1 PE=1 SV=1;	ELM2 domain;C2H2-type zinc finger	1.91	1.65	0.98	2.38	1.55	1.83	1.16	1.37	0.96	0.78	0.73	1.68	-1.13219	9.81989e-07	1.08461e-05	down
gene-LOC119902262	LOC119902262	PREDICTED: cytochrome b-c1 complex subunit 6, mitochondrial-like [Lates calcarifer]	Cytochrome b-c1 complex subunit 6, mitochondrial OS=Rattus norvegicus OX=10116 GN=Uqcrh PE=3 SV=1;	Ubiquinol-cytochrome C reductase hinge protein	98.04	96.36	105.62	84.08	96.99	97.6	395.68	521.13	354.55	423.16	415.66	455.32	1.63115	2.38817e-36	2.06135e-33	up
gene-LOC119902276	LOC119902276	hypothetical protein FQN60_016590, partial [Etheostoma spectabile]	Zinc finger protein Gfi-1 OS=Mus musculus OX=10090 GN=Gfi1 PE=1 SV=2;	Zinc-finger double domain;Zinc finger, C2H2 type;C2H2-type zinc finger;Zinc-finger double-stranded RNA-binding;C2H2-type zinc finger;Zinc-finger of C2H2 type	0.58	1.61	0.69	1.83	0.94	1.86	0.21	0.51	0.03	0.07	0.15	0.19	-3.17811	1.04174e-10	2.79055e-09	down
gene-LOC119902293	LOC119902293	nucleolin-like isoform X1 [Sander lucioperca]	Nucleolin OS=Xenopus laevis OX=8355 GN=ncl PE=2 SV=3;	RNA recognition motif.	4.44	4.39	8.85	6.16	4.35	4.08	15.11	20.89	19.87	28.37	34.26	35.99	1.71163	1.40028e-08	2.43716e-07	up
gene-LOC119902307	LOC119902307	------	------	------	3.97	2.01	5.31	1.57	3.16	1.79	0.62	0.71	0.95	1.36	1.87	1.03	-2.01069	2.16564e-05	0.000162545	down
gene-LOC119902342	LOC119902342	complement factor H-like isoform X1 [Epinephelus lanceolatus]	Complement factor H OS=Homo sapiens OX=9606 GN=CFH PE=1 SV=4;	Sushi repeat	120.29	118.98	84.24	76.42	157.11	124.59	55.17	50.47	82	40.98	31.46	46.77	-1.6251	7.65397e-10	1.73686e-08	down
gene-LOC119902343	LOC119902343	complement factor H-like isoform X1 [Epinephelus lanceolatus]	Complement factor H OS=Bos taurus OX=9913 GN=CFH PE=1 SV=3;	Sushi repeat	361.47	407.36	198.81	157.88	389.47	509.82	219.25	122.73	241.26	147.47	153.36	115.75	-1.52106	7.48827e-07	8.58407e-06	down
gene-LOC119902344	LOC119902344	complement factor H-like isoform X1 [Epinephelus lanceolatus]	Complement factor H OS=Bos taurus OX=9913 GN=CFH PE=1 SV=3;	Sushi repeat	57.72	56.97	27.96	24.23	55.21	76.61	18.86	13.85	12.32	7.57	6.22	9.06	-2.59762	2.39312e-15	1.47936e-13	down
gene-LOC119902346	LOC119902346	probable G-protein coupled receptor 34 isoform X2 [Epinephelus lanceolatus]	Probable G-protein coupled receptor 34 OS=Mus musculus OX=10090 GN=Gpr34 PE=2 SV=1;	7 transmembrane receptor;Serpentine type 7TM GPCR chemoreceptor Srw	0.83	1.19	0.69	1.83	0.98	1.56	0.37	0.13	0.31	0.16	0.25	0.36	-2.63751	3.5981e-13	1.54143e-11	down
gene-LOC119902347	LOC119902347	complement factor H-related protein 1-like isoform X1 [Epinephelus lanceolatus]	Complement factor H OS=Homo sapiens OX=9606 GN=CFH PE=1 SV=4;	Sushi repeat	140.63	133.18	60.38	57.75	145.97	177.15	93.96	100.55	117.01	44.85	40.93	90.82	-1.00356	0.00278488	0.0104949	down
gene-LOC119902351	LOC119902351	regulator of G-protein signaling 21-like isoform X1 [Epinephelus lanceolatus]	Regulator of G-protein signaling 2 OS=Bos taurus OX=9913 GN=RGS2 PE=2 SV=1;	Regulator of G protein signaling domain	2.94	2.96	3.64	4.26	6.06	4.86	1.98	2.1	1.44	0.97	0.67	0.86	-2.11421	2.46086e-11	7.487e-10	down
gene-LOC119902362	LOC119902362	PREDICTED: 3-keto-steroid reductase-like [Lates calcarifer]	3-keto-steroid reductase OS=Mus musculus OX=10090 GN=Hsd17b7 PE=1 SV=1;	short chain dehydrogenase;Enoyl;KR domain	21.1	28.43	28.93	12.21	48.05	24.92	7.91	14.88	10.34	16.14	13.24	6.49	-1.77048	3.77566e-08	5.9615e-07	down
gene-LOC119902374	LOC119902374	putative histone-binding protein N1/N2-like [Scophthalmus maximus]	Nuclear autoantigenic sperm protein OS=Rattus norvegicus OX=10116 GN=Nasp PE=1 SV=1;	SHNi-TPR;Tetratricopeptide repeat;Tetratricopeptide repeat;Tetratricopeptide repeat	2.19	1.36	1.27	2.17	1.64	2.55	0.45	0.81	0.03	0.06	0.53	0.39	-2.83549	3.93783e-09	7.73788e-08	down
gene-LOC119902385	LOC119902385	phosphoglucomutase-1-like isoform X3 [Epinephelus lanceolatus]	Phosphoglucomutase-1 OS=Macaca fascicularis OX=9541 GN=PGM1 PE=2 SV=3;	------	0.29	0.94	0.27	0.82	0.84	1.54	1.81	2.77	4.42	4.62	1.92	2.65	1.47984	0.00162442	0.00664625	up
gene-LOC119902399	LOC119902399	phospholipid phosphatase 6-like isoform X1 [Sphaeramia orbicularis]	Phospholipid phosphatase 6 OS=Danio rerio OX=7955 GN=plpp6 PE=2 SV=1;	PAP2 superfamily;PAP2 superfamily	0.13	0.61	0.34	0.34	0.11	0.33	1.47	2.52	1.59	3.24	0.67	2.24	2.19694	1.63292e-06	1.68684e-05	up
gene-LOC119902407	LOC119902407	phospholipid phosphatase 3-like isoform X1 [Etheostoma spectabile]	Phospholipid phosphatase 3 OS=Bos taurus OX=9913 GN=PLPP3 PE=2 SV=1;	PAP2 superfamily;PAP2 superfamily C-terminal	4.6	5.44	3.37	9.4	3.95	3.28	4.05	8.89	2.74	1.32	1.73	1.4	-1.10473	0.0110009	0.0325681	down
gene-LOC119902424	LOC119902424	amyloid beta A4 precursor protein-binding family B member 1-interacting protein [Larimichthys crocea]	Amyloid beta A4 precursor protein-binding family B member 1-interacting protein OS=Danio rerio OX=7955 GN=apbb1ip PE=2 SV=1;	Ras association;PH domain	0.57	0.83	0.12	0.33	0.6	0.97	0.2	0.38	0.21	0.16	0.14	0.21	-1.83481	4.43756e-05	0.000304258	down
gene-LOC119902428	LOC119902428	oocyte zinc finger protein XlCOF7.1-like [Perca flavescens]	------	Zinc-finger double domain;C2H2-type zinc finger;Zinc finger, C2H2 type;Zinc-finger of C2H2 type;Zinc-finger double-stranded RNA-binding;C2H2-type zinc finger;C2H2 type zinc-finger	0.59	1.19	0.22	0.44	0.83	0.86	2.34	2.47	2.1	2.25	1.47	2.17	1.17185	0.000141993	0.000830194	up
gene-LOC119902443	LOC119902443	uncharacterized protein CXorf38 homolog [Sander lucioperca]	Uncharacterized protein CXorf38 homolog OS=Mus musculus OX=10090 PE=1 SV=1;	Domain of unknown function;Swt1-like HEPN	19.6	17.65	19	27.26	25.98	25.39	14.27	17.12	12.4	12.06	12.86	10.69	-1.26036	7.37452e-16	4.96839e-14	down
gene-LOC119902446	LOC119902446	caspase-8, partial [Siniperca chuatsi]	Caspase-8 OS=Mus musculus OX=10090 GN=Casp8 PE=1 SV=1;	Caspase domain;Death effector domain	5.82	6.46	5.79	6.84	7.65	8.14	10.59	32.94	14.21	19.91	20.33	17.22	1.03734	5.18778e-08	8.00671e-07	up
gene-LOC119902456	LOC119902456	UDP-glucuronosyltransferase 1-1-like [Perca flavescens]	UDP-glucuronosyltransferase 1-1 OS=Rattus norvegicus OX=10116 GN=Ugt1a1 PE=1 SV=1;	UDP-glucoronosyl and UDP-glucosyl transferase;Glycosyltransferase family 28 C-terminal domain	123.21	118.98	55.17	52.6	105.74	114.35	45.48	20.75	30.88	12.95	10.1	12.53	-2.52905	2.12323e-10	5.3321e-09	down
gene-LOC119902457	LOC119902457	UDP-glucuronosyltransferase 1-1-like [Perca flavescens]	UDP-glucuronosyltransferase 1-1 OS=Rattus norvegicus OX=10116 GN=Ugt1a1 PE=1 SV=1;	UDP-glucoronosyl and UDP-glucosyl transferase;Glycosyltransferase family 28 C-terminal domain	64.86	57.45	20.85	23.04	39.41	63.26	30.41	3.36	20.99	5.62	4.68	6.95	-2.31055	1.11973e-05	9.14753e-05	down
gene-LOC119902478	LOC119902478	solute carrier family 22 member 13-like [Seriola lalandi dorsalis]	Solute carrier family 22 member 13 OS=Mus musculus OX=10090 GN=Slc22a13 PE=1 SV=3;	Sugar;Major Facilitator Superfamily	0.71	1.49	1.44	0.26	1.92	2.16	0.23	0.13	0.03	0.07	0.27	0.03	-3.92986	1.20604e-10	3.18672e-09	down
gene-LOC119902479	LOC119902479	solute carrier family 22 member 13-like [Seriola lalandi dorsalis]	Solute carrier family 22 member 13 OS=Mus musculus OX=10090 GN=Slc22a13 PE=1 SV=3;	Sugar;Major Facilitator Superfamily	0.85	0.81	0.64	0.19	0.79	0.38	0.32	0.03	0.14	0.28	0.34	0	-2.19283	0.00105329	0.0046158	down
gene-LOC119902482	LOC119902482	1-phosphatidylinositol 4,5-bisphosphate phosphodiesterase delta-1-like isoform X2 [Echeneis naucrates]	1-phosphatidylinositol 4,5-bisphosphate phosphodiesterase delta-1 OS=Bos taurus OX=9913 GN=PLCD1 PE=2 SV=2;	Phosphatidylinositol-specific phospholipase C, X domain;Phosphatidylinositol-specific phospholipase C, Y domain;Phosphoinositide-specific phospholipase C, efhand-like;EF hand;C2 domain;PH domain;EF-hand domain;EF-hand domain pair	3.7	5.93	4.61	6.74	7.44	8.48	1.11	2.59	1.71	1.73	1.75	1.3	-2.34456	8.6784e-29	3.2621e-26	down
gene-LOC119902486	LOC119902486	PREDICTED: vasoactive intestinal polypeptide receptor-like [Lates calcarifer]	Vasoactive intestinal polypeptide receptor OS=Carassius auratus OX=7957 GN=vipr1 PE=2 SV=1;	7 transmembrane receptor;Hormone receptor domain	3.45	6.59	2.54	3.59	3.46	4.43	0.66	0.68	0.34	0.17	0.5	0.25	-3.67618	1.86041e-32	1.08392e-29	down
gene-LOC119902546	LOC119902546	cytochrome c oxidase assembly factor 1 homolog isoform X1 [Etheostoma spectabile]	Cytochrome c oxidase assembly factor 1 homolog OS=Homo sapiens OX=9606 GN=COA1 PE=1 SV=1;	Cytochrome oxidase complex assembly protein 1	1.03	2.69	2.93	1.72	1.82	2.04	4.32	5.11	2.96	2.64	2.7	3.31	1.00533	1.32165e-08	2.31761e-07	up
gene-LOC119902556	LOC119902556	tRNA selenocysteine 1-associated protein 1-like isoform X1 [Anarrhichthys ocellatus]	tRNA selenocysteine 1-associated protein 1-like OS=Danio rerio OX=7955 GN=trnau1apl PE=2 SV=1;	Selenocysteine tRNA 1 associated proteins;RNA recognition motif.	1.43	5.17	2.07	2.61	5.24	0.48	7.15	8.56	6.12	12.56	8.02	9.18	1.11662	0.0109673	0.032481	up
gene-LOC119902575	LOC119902575	uncharacterized protein LOC117272033 [Epinephelus lanceolatus]	------	------	1057.95	508.56	229.06	492.92	468.71	616.96	203.09	94	202.22	43.44	83.65	219.66	-2.45722	6.00344e-09	1.13104e-07	down
gene-LOC119902576	LOC119902576	uncharacterized protein LOC117272033 [Epinephelus lanceolatus]	------	------	27.94	25.89	8.11	30.54	11.57	32.05	7.38	0.52	6.76	0.09	3.02	15.39	-2.45323	0.0038665	0.0137403	down
gene-LOC119902577	LOC119902577	------	------	------	3.7	1.67	0.95	3.41	1.85	2	1.2	0	0.47	0	0.23	1.12	-2.58706	0.00112902	0.0048925	down
gene-LOC119902612	LOC119902612	fibrous sheath CABYR-binding protein-like isoform X5 [Sphaeramia orbicularis]	Aspartyl/asparaginyl beta-hydroxylase OS=Bos taurus OX=9913 GN=ASPH PE=1 SV=1;	Aspartyl beta-hydroxylase N-terminal region	80.69	89.94	70.16	69.99	64.72	69.83	64.27	43.94	55.69	42.06	65.95	33.4	-1.03903	5.80637e-07	6.86891e-06	down
gene-LOC119902623	LOC119902623	tripartite motif-containing protein 16-like [Maylandia zebra]	E3 ubiquitin/ISG15 ligase TRIM25 OS=Homo sapiens OX=9606 GN=TRIM25 PE=1 SV=2;	------	1.19	1.57	0.94	1.81	2.34	1.32	0.93	0.71	1.32	0.58	0.49	0	-1.63207	0.00329302	0.0120458	down
gene-LOC119902624	LOC119902624	tripartite motif-containing protein 16-like [Seriola lalandi dorsalis]	Tripartite motif-containing protein 16 OS=Mus musculus OX=10090 GN=Trim16 PE=1 SV=2;	SPRY-associated domain;zinc finger of C3HC4-type, RING;RING-type zinc-finger;B-box zinc finger;Zinc finger, C3HC4 type;Zinc finger, C3HC4 type;Zinc finger, C3HC4 type;Ring finger domain;SPRY domain;zinc-RING finger domain	0.54	1.21	1.02	0.47	0.62	0.82	0.1	0.17	0.24	0.19	0.08	0.26	-2.57822	1.23211e-09	2.67857e-08	down
gene-LOC119902625	LOC119902625	tripartite motif-containing protein 16-like [Seriola dumerili]	Tripartite motif-containing protein 16 OS=Homo sapiens OX=9606 GN=TRIM16 PE=1 SV=3;	------	8.86	27.42	11.96	6.95	10.93	8.18	2.24	0.22	1.72	1.12	0	0	-3.02637	1.35788e-05	0.00010856	down
gene-LOC119902626	LOC119902626	tripartite motif-containing protein 16-like isoform X1 [Astatotilapia calliptera]	Tripartite motif-containing protein 16 OS=Mus musculus OX=10090 GN=Trim16 PE=1 SV=2;	------	6.14	7.52	4.64	12.97	11	13.69	2.76	2.96	6.92	2.77	0.71	1.59	-2.07355	2.16978e-06	2.17491e-05	down
gene-LOC119902629	LOC119902629	tripartite motif-containing protein 16-like [Seriola dumerili]	Tripartite motif-containing protein 16 OS=Mus musculus OX=10090 GN=Trim16 PE=1 SV=2;	SPRY-associated domain;zinc finger of C3HC4-type, RING;RING-type zinc-finger;B-box zinc finger;Zinc finger, C3HC4 type;Zinc finger, C3HC4 type;Zinc finger, C3HC4 type;Ring finger domain;SPRY domain;zinc-RING finger domain;U-box domain	0.35	0.95	0.51	0.28	0.52	0.37	0.31	0.12	0.04	0.11	0.04	0.03	-2.75451	7.41077e-06	6.39422e-05	down
gene-LOC119902667	LOC119902667	tripartite motif-containing protein 16-like isoform X1 [Astatotilapia calliptera]	E3 ubiquitin/ISG15 ligase TRIM25 OS=Homo sapiens OX=9606 GN=TRIM25 PE=1 SV=2;	------	0.63	0.92	3.52	8.74	7.9	10.5	0	1.55	2.65	0.35	0.12	0.65	-3.02865	0.00258445	0.0098585	down
gene-LOC119902668	LOC119902668	LOW QUALITY PROTEIN: uncharacterized protein LOC113172023 [Anabas testudineus]	Tripartite motif-containing protein 16 OS=Mus musculus OX=10090 GN=Trim16 PE=1 SV=2;	------	2.26	5.21	3.15	2.61	6.19	4.37	1.05	1.49	1.21	0.81	0.36	0.33	-2.65349	2.44641e-12	8.90838e-11	down
gene-LOC119902669	LOC119902669	LOW QUALITY PROTEIN: uncharacterized protein LOC113172023 [Anabas testudineus]	Tripartite motif-containing protein 16 OS=Mus musculus OX=10090 GN=Trim16 PE=1 SV=2;	SPRY-associated domain;zinc finger of C3HC4-type, RING;RING-type zinc-finger;B-box zinc finger;Zinc finger, C3HC4 type;Zinc finger, C3HC4 type;Zinc finger, C3HC4 type;SPRY domain;Ring finger domain;zinc-RING finger domain;U-box domain	17.77	16.4	7.24	23.93	19.69	13.02	6.53	9	5.22	10.14	1.94	3.36	-2.13994	2.76592e-08	4.47637e-07	down
gene-LOC119902670	LOC119902670	PREDICTED: tripartite motif-containing protein 16-like [Lates calcarifer]	E3 ubiquitin/ISG15 ligase TRIM25 OS=Homo sapiens OX=9606 GN=TRIM25 PE=1 SV=2;	------	0.17	0.79	0.41	0.07	0.09	0.47	0.18	0.03	0.03	0.04	0.03	0.03	-3.00747	0.000253813	0.00136956	down
gene-LOC119902671	LOC119902671	PREDICTED: tripartite motif-containing protein 16-like [Lates calcarifer]	Tripartite motif-containing protein 16 OS=Mus musculus OX=10090 GN=Trim16 PE=1 SV=2;	SPRY-associated domain;zinc finger of C3HC4-type, RING;RING-type zinc-finger;Zinc finger, C3HC4 type;Zinc finger, C3HC4 type;Zinc finger, C3HC4 type;Ring finger domain;zinc-RING finger domain;SPRY domain;U-box domain	1.72	1.5	0.93	1.29	1.63	1.28	1.35	1.43	0.87	0.8	0.94	0.34	-1.03995	0.00080293	0.00366404	down
gene-LOC119902676	LOC119902676	tripartite motif-containing protein 16-like [Seriola dumerili]	Tripartite motif-containing protein 16 OS=Homo sapiens OX=9606 GN=TRIM16 PE=1 SV=3;	------	4.94	6.74	2.63	8.18	5.44	6.24	1.48	0.72	1.86	1.54	1.12	0.04	-2.63304	4.78423e-09	9.2682e-08	down
gene-LOC119902677	LOC119902677	PREDICTED: tripartite motif-containing protein 16-like [Lates calcarifer]	Tripartite motif-containing protein 16 OS=Mus musculus OX=10090 GN=Trim16 PE=1 SV=2;	------	6.96	8.04	6.13	12.93	11.57	12.47	2.31	2.3	3.18	2.31	1.63	1.66	-2.66316	3.83835e-20	4.54074e-18	down
gene-LOC119902680	LOC119902680	hypothetical protein F7725_010877 [Dissostichus mawsoni]	Prothymosin alpha-B OS=Danio rerio OX=7955 GN=ptmab PE=1 SV=1;	Prothymosin/parathymosin family	336.2	384.19	135.58	218.6	239.59	377.02	206.3	201.94	168.8	148.7	188.64	173.45	-1.10314	1.31361e-07	1.82659e-06	down
gene-LOC119902707	LOC119902707	------	------	Zinc-finger double domain;Zinc finger, C2H2 type;C2H2-type zinc finger;C2H2-type zinc finger	2.57	1.37	0.65	2.66	0.28	1.61	2.03	13.71	2.09	25.03	13.81	1.47	3.1604	1.84531e-08	3.12535e-07	up
gene-LOC119902742	LOC119902742	igV_TCR_alpha and Ig domain-containing protein isoform X7 [Anabas testudineus]	M1-specific T cell receptor alpha chain OS=Homo sapiens OX=9606 GN=TRA PE=1 SV=1;	------	18.89	17.11	4.24	7.82	10.75	14.54	10.81	6.29	9.42	1.95	3.04	9.08	-1.11616	0.00652235	0.0211468	down
gene-LOC119902757	LOC119902757	hypothetical protein PFLUV_G00272510 [Perca fluviatilis]	Secreted phosphoprotein 24 OS=Oncorhynchus mykiss OX=8022 GN=spp2 PE=2 SV=1;	Secreted phosphoprotein 24;Cathelicidin	59.85	109.01	32.05	51.48	107.51	130.27	50.11	40.89	27.56	30.65	18.68	20.33	-1.80923	4.43991e-08	6.92121e-07	down
gene-LOC119902764	LOC119902764	protein disulfide-isomerase TMX3-like isoform X2 [Cyclopterus lumpus]	Protein disulfide-isomerase TMX3 OS=Homo sapiens OX=9606 GN=TMX3 PE=1 SV=2;	Thioredoxin-like domain;Thioredoxin	0.51	0.94	0.57	2.15	0.18	0.46	4.16	3.7	4.8	4.77	5.29	7.14	2.44699	4.72686e-14	2.36902e-12	up
gene-LOC119902800	LOC119902800	dual specificity protein phosphatase 18-like [Sparus aurata]	Dual specificity protein phosphatase 18 OS=Mus musculus OX=10090 GN=Dusp18 PE=1 SV=1;	Dual specificity phosphatase, catalytic domain	0	0.09	0.3	0.16	0.22	0.34	0.71	0.79	1.34	1.31	1.18	2.59	2.3563	1.33133e-05	0.000106609	up
gene-LOC119902844	LOC119902844	serine/threonine-protein kinase MAK isoform X1 [Larimichthys crocea]	Serine/threonine-protein kinase MAK OS=Rattus norvegicus OX=10116 GN=Mak PE=1 SV=2;	Protein kinase domain;Protein tyrosine and serine/threonine kinase	0.11	0.15	0.09	0.2	0.24	0.25	0.29	1.04	0.28	0.81	0.83	0.46	1.32302	0.00380131	0.0135748	up
gene-LOC119902862	LOC119902862	probable ribonuclease ZC3H12C [Larimichthys crocea]	Probable ribonuclease ZC3H12C OS=Mus musculus OX=10090 GN=Zc3h12c PE=1 SV=2;	Zc3h12a-like Ribonuclease NYN domain;Endoribonuclease Regnase 1/ ZC3H12 C-terminal domain;UBA-like domain;CCCH-type zinc finger	0.74	0.83	0.17	0.66	0.59	0.81	0.52	0.41	0.3	0.17	0.18	0.2	-1.53284	4.732e-05	0.000320953	down
gene-LOC119902915	LOC119902915	junctional sarcoplasmic reticulum protein 1 isoform X2 [Notolabrus celidotus]	------	Junctional sarcoplasmic reticulum protein	0.28	2.74	0.71	3.61	1.47	1.36	3.43	15.92	1.61	20.47	7.3	0.49	1.80199	0.0101784	0.0305562	up
gene-LOC119902916	LOC119902916	leucine-rich repeat and immunoglobulin-like domain-containing nogo receptor-interacting protein 3 [Epinephelus lanceolatus]	Leucine-rich repeat and immunoglobulin-like domain-containing nogo receptor-interacting protein 3 OS=Homo sapiens OX=9606 GN=LINGO3 PE=3 SV=1;	Leucine rich repeat;BspA type Leucine rich repeat region;Leucine Rich repeats;Immunoglobulin I-set domain;Immunoglobulin domain;Leucine Rich Repeat;Immunoglobulin domain;Immunoglobulin domain;Leucine rich repeat N-terminal domain	0.97	1.88	0.7	1.07	1.13	1.43	3.61	4.13	3.12	4.14	5.85	3.56	1.2968	3.37317e-11	9.93828e-10	up
gene-LOC119902924	LOC119902924	protein unc-13 homolog A-like isoform X1 [Sparus aurata]	Protein unc-13 homolog A OS=Rattus norvegicus OX=10116 GN=Unc13a PE=1 SV=1;	C2 domain;Munc13;Domain of Unknown Function;Phorbol esters/diacylglycerol binding domain	0.06	0.3	0.14	0.28	0.14	0.18	0.4	0.85	0.17	0.75	0.55	1.16	1.50455	0.000300781	0.00157999	up
gene-LOC119902927	LOC119902927	cyclic AMP-responsive element-binding protein 3-like protein 3-B [Epinephelus lanceolatus]	Cyclic AMP-responsive element-binding protein 3-like protein 3-A OS=Danio rerio OX=7955 GN=creb3l3a PE=2 SV=1;	bZIP transcription factor;Basic region leucine zipper;bZIP Maf transcription factor	0.03	0.07	1.01	0.05	0.06	0.67	0	0	0	0.07	0	0	-5.28292	0.000164733	0.000941424	down
gene-LOC119902937	LOC119902937	sickle tail protein-like [Perca flavescens]	Sickle tail protein homolog OS=Homo sapiens OX=9606 GN=KIAA1217 PE=1 SV=2;	Actin interacting protein 3	0.87	3	0.39	1.14	1.19	3.18	1.07	1.67	0.45	0.72	0.43	0.58	-1.37653	0.00157611	0.00648318	down
gene-LOC119902946	LOC119902946	tripartite motif-containing protein 16-like [Maylandia zebra]	Tripartite motif-containing protein 16 OS=Homo sapiens OX=9606 GN=TRIM16 PE=1 SV=3;	SPRY-associated domain;SPRY domain	5.32	6.04	4.16	9.1	6.92	7.16	1.22	0.34	2.67	0.93	0.09	0.08	-3.25137	4.50333e-07	5.44065e-06	down
gene-LOC119902993	LOC119902993	SH2 domain-containing protein 1A-like isoform X1 [Epinephelus lanceolatus]	SH2 domain-containing protein 1A OS=Mus musculus OX=10090 GN=Sh2d1a PE=1 SV=1;	------	2.19	2.54	0.58	2.1	1.33	2.16	0.66	0.49	0.73	0.13	0.19	1.13	-2.13832	5.95807e-06	5.25758e-05	down
gene-LOC119902996	LOC119902996	apolipoprotein D isoform X1 [Larimichthys crocea]	Apolipoprotein D OS=Mus musculus OX=10090 GN=Apod PE=1 SV=1;	------	0.4	1.28	0.36	0.42	1.18	0.86	2.59	1.6	1.72	3	2.21	1.32	1.0342	0.0184335	0.0496524	up
gene-LOC119903000	LOC119903000	LOW QUALITY PROTEIN: gastrotropin-like [Anabas testudineus]	Gastrotropin OS=Mus musculus OX=10090 GN=Fabp6 PE=2 SV=2;	Lipocalin / cytosolic fatty-acid binding protein family	0.25	8.34	0.61	13.59	0.97	0.95	2.07	1.46	1.73	0.68	0.79	1.04	-2.04763	0.00646742	0.0209921	down
gene-LOC119903135	LOC119903135	semaphorin-5B-like isoform X1 [Epinephelus lanceolatus]	Semaphorin-5B OS=Mus musculus OX=10090 GN=Sema5b PE=2 SV=2;	Sema domain;Thrombospondin type 1 domain;Spondin-like TSP1 domain;Thrombospondin type 1 domain	0.39	0.81	0.15	0.33	0.42	1.17	0.49	0.42	0.08	0.11	0.19	0.06	-1.71211	0.00168933	0.00686604	down
gene-LOC119903292	LOC119903292	small integral membrane protein 11A-like [Kryptolebias marmoratus]	Small integral membrane protein 11A OS=Bos taurus OX=9913 GN=SMIM11A PE=3 SV=1;	FAM165 family	9.51	8.38	12.75	9.89	9.44	8.37	37.98	156.85	35.61	35.34	98.12	32.09	2.15248	5.33498e-09	1.01995e-07	up
gene-LOC119903298	LOC119903298	serine protease HTRA2, mitochondrial isoform X1 [Sander lucioperca]	Serine protease HTRA2, mitochondrial OS=Bos taurus OX=9913 GN=HTRA2 PE=2 SV=1;	Trypsin-like peptidase domain;Trypsin;PDZ domain;PDZ domain;PDZ domain	4.4	6.2	14.46	11.02	10.44	5.8	10.2	23.13	12.09	49.88	44.49	44.22	1.27965	0.00333169	0.0121586	up
gene-LOC119903304	LOC119903304	putative E3 ubiquitin-protein ligase UBR7 isoform X1 [Sander lucioperca]	Putative E3 ubiquitin-protein ligase UBR7 OS=Mus musculus OX=10090 GN=Ubr7 PE=1 SV=1;	Putative zinc finger in N-recognin	0.34	0.23	0.17	0.26	0.27	0.22	0.03	0.25	0.22	0.1	0.1	0.1	-1.39639	0.00934286	0.0285817	down
gene-LOC119903383	LOC119903383	tomoregulin-2 isoform X1 [Seriola dumerili]	Tomoregulin-2 OS=Bos taurus OX=9913 GN=TMEFF2 PE=2 SV=1;	Kazal-type serine protease inhibitor domain;Kazal-type serine protease inhibitor domain	0.27	0.62	0.28	0.31	0.41	0.25	0.12	0.2	0.25	0.08	0.35	0.1	-1.47296	0.00370927	0.0133135	down
gene-LOC119903386	LOC119903386	microfibril-associated glycoprotein 4-like [Perca flavescens]	Microfibril-associated glycoprotein 4 OS=Bos taurus OX=9913 GN=MFAP4 PE=1 SV=2;	Fibrinogen beta and gamma chains, C-terminal globular domain	0.18	0	0.2	0.16	0	0.42	4.92	23.93	0.63	0.22	0	4.55	4.56997	0.0012592	0.00536681	up
gene-LOC119903389	LOC119903389	ADP-ribosylation factor-like protein 4C [Liparis tanakae]	ADP-ribosylation factor-like protein 4C OS=Homo sapiens OX=9606 GN=ARL4C PE=1 SV=1;	ADP-ribosylation factor family;Ras of Complex, Roc, domain of DAPkinase;Ras family;Signal recognition particle receptor beta subunit;G-protein alpha subunit;50S ribosome-binding GTPase;Elongation factor Tu GTP binding domain	4.78	6.24	3.31	8.82	6.64	5.47	8.43	23.7	8.18	24.7	12.89	29.5	1.1119	0.00060494	0.00288129	up
gene-LOC119903392	LOC119903392	dTDP-D-glucose 4,6-dehydratase [Seriola lalandi dorsalis]	dTDP-D-glucose 4,6-dehydratase OS=Bos taurus OX=9913 GN=TGDS PE=2 SV=1;	GDP-mannose 4,6 dehydratase;NAD dependent epimerase/dehydratase family;Polysaccharide biosynthesis protein;3-beta hydroxysteroid dehydrogenase/isomerase family;Male sterility protein;RmlD substrate binding domain;NA	2.29	2.11	2.02	2.26	2.4	2.11	5.34	7.1	7.78	7.55	12.25	6.8	1.32298	1.52902e-10	3.95933e-09	up
gene-LOC119903396	LOC119903396	LOW QUALITY PROTEIN: uncharacterized protein LOC113172023 [Anabas testudineus]	E3 ubiquitin/ISG15 ligase TRIM25 OS=Homo sapiens OX=9606 GN=TRIM25 PE=1 SV=2;	------	1.35	6.45	4.45	6.08	1.5	3.49	0.64	0.46	0.88	0.59	0.41	1.7	-2.7712	9.50087e-10	2.11478e-08	down
gene-LOC119903409	LOC119903409	PREDICTED: small membrane A-kinase anchor protein-like [Neolamprologus brichardi]	Small membrane A-kinase anchor protein OS=Danio rerio OX=7955 PE=3 SV=1;	Small membrane A-kinase anchor protein	15.98	22	12.16	15.05	14.97	21.44	18.96	12.79	12.77	5.03	6.09	9.55	-1.10369	0.000243102	0.00132217	down
gene-LOC119903411	LOC119903411	------	------	------	2.3	1.66	1.98	2.68	1.64	2.48	13.12	7.97	7.55	8.87	11.76	9.78	1.45064	9.79714e-08	1.41376e-06	up
gene-LOC119903420	LOC119903420	signal transducer and activator of transcription 1-like protein [Oplegnathus fasciatus]	Signal transducer and activator of transcription 1-alpha/beta OS=Homo sapiens OX=9606 GN=STAT1 PE=1 SV=2;	STAT protein, protein interaction domain;STAT protein, all-alpha domain;STAT protein, DNA binding domain;SH2 domain	6.07	6.69	5.08	6.37	9.51	3.64	10.08	17.09	18.72	25.97	12.36	37.7	1.20329	0.000289529	0.00153282	up
gene-LOC119903433	LOC119903433	GPR39 [Lateolabrax maculatus]	G-protein coupled receptor 39 OS=Homo sapiens OX=9606 GN=GPR39 PE=1 SV=1;	7 transmembrane receptor	5.7	5.36	8.22	7.52	4.75	4.79	12.78	17.18	18.45	22.76	26.57	22.19	1.19502	9.16911e-07	1.02586e-05	up
gene-LOC119903440	LOC119903440	uncharacterized protein LOC115792150 [Archocentrus centrarchus]	T-cell surface antigen CD2 OS=Rattus norvegicus OX=10116 GN=Cd2 PE=1 SV=2;	Immunoglobulin domain;Immunoglobulin domain;Ig-like domain on T-cell surface glycoprotein CD3 epsilon chain;Orthoreovirus membrane fusion protein p10	3.39	3.47	0.85	2.7	2.16	3.26	2.17	1.39	1.88	0.64	0.99	2	-1.24487	0.000507341	0.00247148	down
gene-LOC119903445	LOC119903445	hypothetical protein PFLUV_G00141580 [Perca fluviatilis]	Ras-related protein Rab-17 OS=Homo sapiens OX=9606 GN=RAB17 PE=1 SV=2;	Ras family;Ras of Complex, Roc, domain of DAPkinase;ADP-ribosylation factor family;RsgA GTPase;50S ribosome-binding GTPase	0.8	1.27	0.48	2.8	1.62	3.18	0.77	1.62	0.87	0.26	0.43	0.31	-1.71166	0.000920812	0.00410551	down
gene-LOC119903448	LOC119903448	collagen alpha-3(VI) chain-like isoform X2 [Anarrhichthys ocellatus]	Collagen alpha-;	von Willebrand factor type A domain;von Willebrand factor type A domain;von Willebrand factor type A domain	0.6	1.58	0.61	1.8	0.7	1.55	1.08	1.08	0.51	0.36	0.33	0.32	-1.3439	0.00136799	0.00576512	down
gene-LOC119903450	LOC119903450	T-cell surface antigen CD2-like isoform X2 [Etheostoma spectabile]	------	Immunoglobulin domain;Orthoreovirus membrane fusion protein p10;Proline-rich;Wnt and FGF inhibitory regulator;Immunoglobulin domain;Immunoglobulin domain	4.39	5.69	1.18	3.1	3.48	4.89	2.52	2.74	2.74	1.07	1.11	3.6	-1.15425	0.0013858	0.00582329	down
gene-LOC119903459	LOC119903459	PREDICTED: LOW QUALITY PROTEIN: glycerol kinase-like [Lates calcarifer]	Glycerol kinase OS=Rattus norvegicus OX=10116 GN=Gk PE=2 SV=1;	FGGY family of carbohydrate kinases, N-terminal domain;FGGY family of carbohydrate kinases, C-terminal domain	6.9	4.24	18.98	6.25	10.9	5.43	20.08	30.49	45.13	53.14	42.69	23.7	1.47422	0.000392885	0.00198401	up
gene-LOC119903465	LOC119903465	sterile alpha motif domain-containing protein 9-like [Epinephelus lanceolatus]	Sterile alpha motif domain-containing protein 9 OS=Homo sapiens OX=9606 GN=SAMD9 PE=1 SV=1;	Putative DNA-binding domain	12.15	19.28	13.06	18.69	17.04	28.97	5.81	5.19	8.43	3.22	1.86	2.33	-2.45839	2.36773e-12	8.63536e-11	down
gene-LOC119903524	LOC119903524	cytokine receptor family protein B3 [Siniperca chuatsi]	Interferon alpha/beta receptor 2 OS=Oncorhynchus mykiss OX=8022 GN=ifnar2 PE=2 SV=1;	Tissue factor;Interferon-alpha/beta receptor, fibronectin type III	138.62	241.52	202.06	367.16	366.62	315.06	16.27	13.94	28.69	14.53	1.38	3.89	-4.80303	2.16989e-20	2.63382e-18	down
gene-LOC119903525	LOC119903525	uncharacterized protein C21orf62 homolog isoform X1 [Sparus aurata]	Uncharacterized protein C21orf62 homolog OS=Mus musculus OX=10090 PE=2 SV=1;	Domain of unknown function	0.17	0.28	0.09	0.16	0.19	0.54	0.33	1.2	0.55	0.47	1.03	0.77	1.13582	0.00357116	0.0128992	up
gene-LOC119903536	LOC119903536	------	------	Interferon-induced 6-16 family	884.75	742.37	539.7	1499.73	2090.53	2818.39	265.12	777.37	354.8	385.58	58.65	149.4	-2.58774	1.41007e-07	1.93531e-06	down
gene-LOC119903537	LOC119903537	ETS translocation variant 5-like isoform X1 [Cottoperca gobio]	ETS translocation variant 5 OS=Mus musculus OX=10090 GN=Etv5 PE=2 SV=1;	PEA3 subfamily ETS-domain transcription factor N terminal domain;Ets-domain	1.19	1.92	2.05	3.2	2.43	2.85	3.44	9.45	8.69	11.84	4.34	10.63	1.34256	2.59823e-05	0.000190594	up
gene-LOC119903540	LOC119903540	unnamed protein product [Oncorhynchus mykiss]	------	------	0.02	0.25	0.04	0.2	0.09	0.27	1.45	2.01	1.45	1.67	1.28	2.24	3.05489	9.98441e-16	6.60786e-14	up
gene-LOC119903543	LOC119903543	uncharacterized protein LOC115592917 [Sparus aurata]	------	------	0.99	0.31	0.86	0.15	1.46	0.79	1.93	3.35	4.62	4.01	4.33	3.96	1.79631	8.34108e-05	0.000523959	up
gene-LOC119903566	LOC119903566	lanosterol synthase [Sparus aurata]	Lanosterol synthase OS=Mus musculus OX=10090 GN=Lss PE=1 SV=2;	Squalene-hopene cyclase N-terminal domain;Prenyltransferase and squalene oxidase repeat;Squalene-hopene cyclase C-terminal domain	14.11	16.31	13.09	6.55	40.89	0	1.35	1.45	2.93	4.63	1.95	1.61	-3.21545	0.000613258	0.00291495	down
gene-LOC119903646	LOC119903646	interleukin-8 receptor CXCR1 [Siniperca chuatsi]	C-X-C chemokine receptor type 1 OS=Gorilla gorilla gorilla OX=9595 GN=CXCR1 PE=3 SV=1;	7 transmembrane receptor	0.31	0.79	0.37	1.14	0.7	1	1.49	2.62	2.4	4.49	3.87	6.21	1.83474	7.74178e-07	8.83395e-06	up
gene-LOC119903668	LOC119903668	keratin, type II cytoskeletal 8-like isoform X1 [Seriola dumerili]	Keratin, type II cytoskeletal 8 OS=Bos taurus OX=9913 GN=KRT8 PE=2 SV=3;	Intermediate filament protein;Transforming acidic coiled-coil-containing protein	0.34	2.17	0.34	0.93	0.68	2.07	2.72	9.42	1.96	3.07	13.46	3.29	1.90852	0.000131368	0.000778423	up
gene-LOC119903685	LOC119903685	keratin, type I cytoskeletal 18-like isoform X1 [Sparus aurata]	Keratin, type I cytoskeletal 18 OS=Protopterus aethiopicus OX=7886 GN=krt18 PE=1 SV=1;	Intermediate filament protein;Septation ring formation regulator, EzrA	1.01	3.1	1.6	2.18	1.59	3.71	5.01	15.18	2.76	6.9	19.88	6.35	1.58619	0.000135823	0.000799535	up
gene-LOC119903695	LOC119903695	CD209 antigen-like protein C [Epinephelus lanceolatus]	CD209 antigen-like protein A OS=Mus musculus OX=10090 GN=Cd209a PE=2 SV=1;	Lectin C-type domain	0.44	0.93	0.2	2.02	1.34	0.75	0.13	0	0.14	0	0.46	0	-3.42174	0.000373071	0.00189503	down
gene-LOC119903735	LOC119903735	hypothetical protein PFLUV_G00150520 [Perca fluviatilis]	Interferon-induced protein 44-like OS=Homo sapiens OX=9606 GN=IFI44L PE=2 SV=3;	------	33.19	70.71	13.73	15.58	16.76	13.71	32.88	22.81	34.9	3.18	25.64	5.84	-1.28636	5.71992e-09	1.08113e-07	down
gene-LOC119903746	LOC119903746	tripartite motif-containing protein 16-like isoform X1 [Astatotilapia calliptera]	Tripartite motif-containing protein 16 OS=Mus musculus OX=10090 GN=Trim16 PE=1 SV=2;	SPRY-associated domain;zinc finger of C3HC4-type, RING;RING-type zinc-finger;B-box zinc finger;Zinc finger, C3HC4 type;Zinc finger, C3HC4 type;Zinc finger, C3HC4 type;SPRY domain;Ring finger domain;zinc-RING finger domain;U-box domain	3.2	4.14	2.67	5.84	4.82	6.02	3.05	4.11	2.93	2.78	1.52	2.16	-1.1715	4.41223e-06	4.03876e-05	down
gene-LOC119903758	LOC119903758	tripartite motif-containing protein 16-like isoform X1 [Maylandia zebra]	Tripartite motif-containing protein 16 OS=Mus musculus OX=10090 GN=Trim16 PE=1 SV=2;	SPRY-associated domain;zinc finger of C3HC4-type, RING;RING-type zinc-finger;Zinc finger, C3HC4 type;B-box zinc finger;Zinc finger, C3HC4 type;Zinc finger, C3HC4 type;SPRY domain;Ring finger domain;zinc-RING finger domain;zinc RING finger of MSL2	2.34	5.49	2.25	2.48	6.05	5.2	1.07	3.41	3.31	1.43	0.69	0.55	-1.6552	0.000243414	0.00132356	down
gene-LOC119903767	LOC119903767	alpha-aspartyl dipeptidase-like isoform X1 [Seriola dumerili]	Alpha-aspartyl dipeptidase OS=Xenopus laevis OX=8355 GN=aad-a PE=1 SV=1;	Peptidase family S51	10.71	24.63	5.23	9.05	7.77	14.42	2.92	8.22	3.08	2.61	3.02	3.77	-2.08806	1.46153e-09	3.11343e-08	down
gene-LOC119903772	LOC119903772	hypothetical protein EPR50_G00238530, partial [Perca flavescens]	Neuronal membrane glycoprotein M6-b OS=Mus musculus OX=10090 GN=Gpm6b PE=1 SV=2;	Myelin proteolipid protein	0.62	2.68	0.46	1.67	1.06	2.02	0.87	0.89	0.52	0.68	0.64	0.32	-1.5399	4.84117e-05	0.000326835	down
gene-LOC119903783	LOC119903783	tripartite motif-containing protein 16-like isoform X1 [Astatotilapia calliptera]	Tripartite motif-containing protein 16 OS=Mus musculus OX=10090 GN=Trim16 PE=1 SV=2;	SPRY-associated domain;zinc finger of C3HC4-type, RING;RING-type zinc-finger;Zinc finger, C3HC4 type;B-box zinc finger;Zinc finger, C3HC4 type;Zinc finger, C3HC4 type;Ring finger domain;SPRY domain;U-box domain;zinc-RING finger domain;zinc RING finger of MSL2	10.34	19.77	10.61	27.51	21.77	24.28	4.79	11.7	9.06	8.36	2.58	5.55	-1.99134	3.55848e-10	8.63859e-09	down
gene-LOC119903784	LOC119903784	LOW QUALITY PROTEIN: uncharacterized protein LOC113172023 [Anabas testudineus]	E3 ubiquitin/ISG15 ligase TRIM25 OS=Homo sapiens OX=9606 GN=TRIM25 PE=1 SV=2;	------	2.27	1.89	1.25	6.81	4.41	4.98	1.87	1.43	0.95	3.17	0.61	0.92	-1.70342	0.000145159	0.000845735	down
gene-LOC119903786	LOC119903786	tripartite motif-containing protein 16-like [Astatotilapia calliptera]	Tripartite motif-containing protein 16 OS=Mus musculus OX=10090 GN=Trim16 PE=1 SV=2;	------	3.28	3.09	2.17	3.24	3.95	3.15	0.81	2.65	1.27	1.29	1.03	0.98	-1.75352	5.32522e-12	1.81971e-10	down
gene-LOC119903787	LOC119903787	tripartite motif-containing protein 16-like [Maylandia zebra]	Tripartite motif-containing protein 16 OS=Mus musculus OX=10090 GN=Trim16 PE=1 SV=2;	SPRY-associated domain;zinc finger of C3HC4-type, RING;RING-type zinc-finger;Zinc finger, C3HC4 type;Zinc finger, C3HC4 type;B-box zinc finger;Zinc finger, C3HC4 type;SPRY domain;Ring finger domain;zinc-RING finger domain;zinc RING finger of MSL2;U-box domain	7.73	5.36	4.67	8.38	7.97	8.38	2.85	5.09	1.45	4.21	1.71	4.2	-1.63251	2.21845e-08	3.68241e-07	down
gene-LOC119903791	LOC119903791	hypothetical protein EPR50_G00119980 [Perca flavescens]	Histamine N-methyltransferase OS=Tetraodon nigroviridis OX=99883 GN=hnmt PE=3 SV=1;	Methyltransferase domain;Methyltransferase domain;Methyltransferase domain	3.46	3.2	0.55	1.5	2.14	2.3	2.19	0.76	0.5	0.34	0.79	0.4	-1.80088	0.000526184	0.00255208	down
gene-LOC119903799	LOC119903799	plastin-2 [Anarrhichthys ocellatus]	Plastin-2 OS=Danio rerio OX=7955 GN=lcp1 PE=2 SV=1;	------	0.05	0.19	0.09	0.26	0.42	0.25	0.82	0.74	0.98	0.9	0.68	0.85	1.53454	0.000107998	0.000656127	up
gene-LOC119903805	LOC119903805	hypothetical protein F2P81_020904 [Scophthalmus maximus]	1-phosphatidylinositol 4,5-bisphosphate phosphodiesterase delta-4 OS=Xenopus laevis OX=8355 GN=plcd4 PE=2 SV=1;	Phosphatidylinositol-specific phospholipase C, X domain;Phosphatidylinositol-specific phospholipase C, Y domain;Phosphoinositide-specific phospholipase C, efhand-like;C2 domain;EF hand;EF-hand domain;EF-hand domain pair;EF hand;PH domain;EF hand;Glycerophosphoryl diester phosphodiesterase family	0.7	0.91	0.29	0.47	0.72	0.75	0.33	0.63	0.1	0.26	0.59	0.22	-1.36527	0.000523766	0.0025414	down
gene-LOC119903806	LOC119903806	tripartite motif-containing protein 16-like isoform X1 [Maylandia zebra]	Tripartite motif-containing protein 16 OS=Mus musculus OX=10090 GN=Trim16 PE=1 SV=2;	------	1.12	0.36	0.95	0.65	2.22	0.5	0.22	0.22	0.31	0.19	0	0.19	-2.89555	8.38707e-07	9.47e-06	down
gene-LOC119903807	LOC119903807	tripartite motif-containing protein 16-like isoform X2 [Maylandia zebra]	Tripartite motif-containing protein 16 OS=Mus musculus OX=10090 GN=Trim16 PE=1 SV=2;	------	1.61	2.85	3.4	6.89	2.62	6.93	1.1	1.39	2.38	2.32	1.22	0.89	-1.81458	1.56796e-06	1.62744e-05	down
gene-LOC119903808	LOC119903808	LOW QUALITY PROTEIN: uncharacterized protein LOC113172023 [Anabas testudineus]	Tripartite motif-containing protein 16 OS=Mus musculus OX=10090 GN=Trim16 PE=1 SV=2;	------	3.7	5.35	8.46	9.55	7.7	8.63	3.9	4.53	4.88	3.21	0.6	1.5	-1.69594	6.60695e-05	0.000427352	down
gene-LOC119903809	LOC119903809	E3 ubiquitin/ISG15 ligase TRIM25-like isoform X2 [Astatotilapia calliptera]	Tripartite motif-containing protein 16 OS=Mus musculus OX=10090 GN=Trim16 PE=1 SV=2;	------	2.44	1.96	2.33	6.4	3.13	5.51	1.65	2.2	0.63	2.26	0.81	1.24	-1.78198	1.10172e-06	1.19589e-05	down
gene-LOC119903811	LOC119903811	sterol 26-hydroxylase, mitochondrial [Anabas testudineus]	Sterol 26-hydroxylase, mitochondrial OS=Homo sapiens OX=9606 GN=CYP27A1 PE=1 SV=1;	Cytochrome P450	0.96	3.82	0.41	0.63	1.68	1.64	0.28	1.26	0.25	0.72	0.56	0.27	-1.93454	0.000175476	0.000996947	down
gene-LOC119903818	LOC119903818	tripartite motif-containing protein 16-like isoform X1 [Astatotilapia calliptera]	Tripartite motif-containing protein 16 OS=Mus musculus OX=10090 GN=Trim16 PE=1 SV=2;	SPRY-associated domain	3.07	5.6	2.06	3.61	4.44	3.15	0.58	2.22	0.86	1.03	0.21	0.42	-2.43293	5.63466e-09	1.06848e-07	down
gene-LOC119903824	LOC119903824	PREDICTED: insulin-like growth factor-binding protein 5 [Stegastes partitus]	Insulin-like growth factor-binding protein 5 OS=Homo sapiens OX=9606 GN=IGFBP5 PE=1 SV=1;	Thyroglobulin type-1 repeat;Insulin-like growth factor binding protein	18.62	35.91	4.68	24.07	20.32	30.5	15.18	11.64	11.71	7.39	6.31	16.05	-1.39434	0.000104936	0.000639525	down
gene-LOC119903825	LOC119903825	insulin-like growth factor-binding protein 2-B [Cottoperca gobio]	Insulin-like growth factor-binding protein 2-A OS=Danio rerio OX=7955 GN=igfbp2a PE=1 SV=1;	Thyroglobulin type-1 repeat;Insulin-like growth factor binding protein	50.78	47.48	19.9	24.33	37.59	49.68	33.54	17.82	32.47	19.28	11.41	24.68	-1.17098	0.000231368	0.00126573	down
gene-LOC119903834	LOC119903834	PREDICTED: LOW QUALITY PROTEIN: collagen alpha-1(XVIII) chain-like [Lates calcarifer]	Collagen alpha-;	Collagenase NC10 and Endostatin;Collagen triple helix repeat	0.53	0.97	0.34	1.43	1.04	2.04	1.17	3.98	2.94	1.79	2.84	6.32	1.13887	0.00535929	0.0179813	up
gene-LOC119903866	LOC119903866	hypothetical protein PFLUV_G00142620 [Perca fluviatilis]	------	Ankyrin repeats	1.43	0.85	0.5	0.41	1.1	1.59	2.03	5.68	2.75	4.83	2.67	1.8	1.26454	0.000695434	0.00325367	up
gene-LOC119903872	LOC119903872	nuclear factor 7, ovary-like [Seriola dumerili]	Zinc-binding protein A33 OS=Pleurodeles waltl OX=8319 PE=1 SV=2;	SPRY-associated domain;Zinc finger, C3HC4 type;Zinc finger, C3HC4 type;RING-type zinc-finger;zinc finger of C3HC4-type, RING;Zinc finger, C3HC4 type;B-box zinc finger;Ring finger domain;SPRY domain;zinc-RING finger domain;U-box domain;Prokaryotic RING finger family 4;RING-H2 zinc finger domain	2.25	4.66	3.43	3.74	4.7	4.95	2.31	2.73	2.17	1.95	2.17	2.18	-1.2939	9.58313e-12	3.14114e-10	down
gene-LOC119903876	LOC119903876	tripartite motif-containing protein 16-like [Maylandia zebra]	Tripartite motif-containing protein 16 OS=Mus musculus OX=10090 GN=Trim16 PE=1 SV=2;	SPRY-associated domain;zinc finger of C3HC4-type, RING;RING-type zinc-finger;Zinc finger, C3HC4 type;B-box zinc finger;Zinc finger, C3HC4 type;Zinc finger, C3HC4 type;U-box domain;SPRY domain;Ring finger domain	6.73	3.03	3.01	3.14	9.5	6.51	1.52	6.5	1.14	2.21	0.77	1.05	-1.84991	8.49118e-05	0.000532813	down
gene-LOC119903879	LOC119903879	OX-2 membrane glycoprotein-like [Anarrhichthys ocellatus]	OX-2 membrane glycoprotein OS=Homo sapiens OX=9606 GN=CD200 PE=1 SV=4;	Immunoglobulin domain;Immunoglobulin domain;Immunoglobulin V-set domain;Immunoglobulin I-set domain;CD80-like C2-set immunoglobulin domain	3.56	6.94	3.12	10.06	11.86	8.13	0.73	1.51	2.6	7.78	1.09	5.5	-1.62888	0.00177036	0.00713438	down
gene-LOC119903899	LOC119903899	UDP-glucuronosyltransferase-like [Seriola lalandi dorsalis]	UDP-glucuronosyltransferase;	UDP-glucoronosyl and UDP-glucosyl transferase;Glycosyltransferase family 28 C-terminal domain	18.83	22.71	4.11	6.28	19.32	20.12	12.53	14.81	5.74	6.25	2.3	4.38	-1.46148	0.0015043	0.00624248	down
gene-LOC119903906	LOC119903906	hypothetical protein EPR50_G00119980 [Perca flavescens]	Histamine N-methyltransferase OS=Tetraodon nigroviridis OX=99883 GN=hnmt PE=3 SV=1;	Methyltransferase domain;Methyltransferase domain;Methyltransferase domain	8.77	5.91	1.8	3.77	7.16	12	4.09	3.2	1.56	2.27	2.99	2.03	-1.74676	6.78908e-06	5.90289e-05	down
gene-LOC119903947	LOC119903947	E3 ubiquitin-protein ligase SH3RF3 isoform X3 [Oreochromis niloticus]	E3 ubiquitin-protein ligase SH3RF3 OS=Homo sapiens OX=9606 GN=SH3RF3 PE=1 SV=2;	Variant SH3 domain;SH3 domain;Variant SH3 domain;Zinc finger, C3HC4 type;RING-type zinc-finger;Zinc finger, C3HC4 type;Ring finger domain;Zinc finger, C3HC4 type;zinc-RING finger domain;RING/Ubox like zinc-binding domain;zinc finger of C3HC4-type, RING	0.19	0.49	0.13	0.37	0.36	0.31	0.79	1.53	0.86	0.78	0.74	0.57	1.04315	0.000285184	0.00151367	up
gene-LOC119903978	LOC119903978	tubulin alpha chain-like [Echeneis naucrates]	Tubulin alpha chain OS=Xenopus tropicalis OX=8364 GN=tuba PE=2 SV=1;	Tubulin/FtsZ family, GTPase domain;Tubulin C-terminal domain	8.96	11.31	3.94	11.39	6.36	9.3	5.42	4.01	3.06	1.84	3.67	1.77	-1.83441	2.66679e-09	5.39962e-08	down
gene-LOC119903984	LOC119903984	hypothetical protein PFLUV_G00143820 [Perca fluviatilis]	Indian hedgehog B protein OS=Danio rerio OX=7955 GN=ihhb PE=2 SV=1;	Hedgehog amino-terminal signalling domain;Hint module;Peptidase M15	3.35	2.65	1.06	2.69	2.7	4.37	1.98	1.4	3.36	0.67	0.54	2.66	-1.082	0.0143059	0.0402997	down
gene-LOC119903999	LOC119903999	CASP8 and FADD-like apoptosis regulator isoform X1 [Etheostoma spectabile]	CASP8 and FADD-like apoptosis regulator OS=Homo sapiens OX=9606 GN=CFLAR PE=1 SV=1;	Death effector domain;Caspase domain	2.78	3.91	1.66	4.79	3.95	5.94	5.48	15.32	9.87	19.29	5.65	14.01	1.39385	2.99305e-05	0.000215154	up
gene-LOC119904032	LOC119904032	hypothetical protein PFLUV_G00144310 [Perca fluviatilis]	Cytohesin-interacting protein OS=Mus musculus OX=10090 GN=Cytip PE=1 SV=1;	PDZ domain;PDZ domain;PDZ domain	4.65	7.28	1.55	4.68	4.09	6.16	2.59	0.82	1.35	0.23	0.58	1.9	-2.34036	1.02746e-06	1.12576e-05	down
gene-LOC119904037	LOC119904037	uncharacterized protein C7orf57-like [Sander lucioperca]	Uncharacterized protein C7orf57 homolog OS=Mus musculus OX=10090 GN=Gm11992 PE=1 SV=1;	Family of unknown function	3.38	2.65	0.2	3.02	1.18	4.01	12.56	4.6	3.2	8.71	12.71	11.34	1.62523	0.00186895	0.00747483	up
gene-LOC119904040	LOC119904040	bromodomain adjacent to zinc finger domain protein 2B-like isoform X5 [Sander lucioperca]	Bromodomain adjacent to zinc finger domain protein 2B OS=Homo sapiens OX=9606 GN=BAZ2B PE=1 SV=3;	Bromodomain;Methyl-CpG binding domain;Williams-Beuren syndrome DDT;PHD-finger;DDT domain;WSTF, HB1, Itc1p, MBD9 motif 1	3.07	4.22	2.95	4.72	5.58	5.08	2.51	3.3	2.91	2.49	1.74	2.62	-1.07262	5.58357e-09	1.06051e-07	down
gene-LOC119904044	LOC119904044	RNA-binding motif, single-stranded-interacting protein 1 [Epinephelus lanceolatus]	RNA-binding motif, single-stranded-interacting protein 1 OS=Homo sapiens OX=9606 GN=RBMS1 PE=1 SV=3;	RNA recognition motif.	4.94	5.11	4.24	5.42	5.08	7.74	9.53	27.91	17.3	39.51	24.45	38.07	1.76921	5.81302e-10	1.34933e-08	up
gene-LOC119904045	LOC119904045	tripartite motif-containing protein 16-like [Oreochromis niloticus]	Tripartite motif-containing protein 16 OS=Mus musculus OX=10090 GN=Trim16 PE=1 SV=2;	------	8.01	8.7	5.43	7.94	10.14	20.45	5.74	1.18	7.54	4.57	3.96	1.99	-1.68123	7.23184e-05	0.000462762	down
gene-LOC119904055	LOC119904055	prolyl endopeptidase FAP-like [Perca flavescens]	Prolyl endopeptidase FAP OS=Mus musculus OX=10090 GN=Fap PE=1 SV=1;	Dipeptidyl peptidase IV;Prolyl oligopeptidase family;Dipeptidyl peptidase IV;Alpha/beta hydrolase family;Dienelactone hydrolase family	0.84	2.35	0.97	1.29	1.03	0.98	0.53	0.92	0.41	0.81	1.19	0.04	-1.4274	0.00356795	0.0128896	down
gene-LOC119904099	LOC119904099	PREDICTED: cytochrome b reductase 1 [Lates calcarifer]	Cytochrome b reductase 1 OS=Danio rerio OX=7955 GN=cybrd1 PE=2 SV=1;	Eukaryotic cytochrome b561	2.59	4.01	1.75	3.79	2.16	3.65	1.54	1.63	1	0.89	0.69	0.62	-1.96076	1.65848e-11	5.22911e-10	down
gene-LOC119904122	LOC119904122	hypothetical protein EPR50_G00117850 [Perca flavescens]	Cytochrome c OS=Danio rerio OX=7955 GN=cyc PE=3 SV=3;	Cytochrome c;Cytochrome C oxidase, cbb3-type, subunit III	21.61	13.44	80.68	29.35	35.38	21.86	137.3	141.09	192.62	273.26	238.36	197.1	1.9608	3.36362e-06	3.19434e-05	up
gene-LOC119904172	LOC119904172	uncharacterized protein LOC111218283 isoform X6 [Seriola dumerili]	------	------	4.26	7.54	5.88	6.26	7.37	5.52	3.19	2.52	7.97	3.22	1.27	1.1	-1.32749	0.00302424	0.0112122	down
gene-LOC119904186	LOC119904186	sodium/myo-inositol cotransporter [Larimichthys crocea]	Sodium/myo-inositol cotransporter OS=Canis lupus familiaris OX=9615 GN=SLC5A3 PE=2 SV=1;	Sodiu	0.8	0.86	0.45	0.46	0.5	0.94	1.9	2.8	1.32	2.23	4.57	2.14	1.39956	1.81121e-06	1.84809e-05	up
gene-LOC119904188	LOC119904188	potassium voltage-gated channel subfamily E member 2-like [Seriola lalandi dorsalis]	Potassium voltage-gated channel subfamily E member 2 OS=Cavia porcellus OX=10141 GN=Kcne2 PE=2 SV=1;	Slow voltage-gated potassium channel	0.08	0.39	0.02	0.27	0.16	0.35	0.35	1.4	0.59	0.81	1.14	0.9	1.55008	0.000254779	0.00137381	up
gene-LOC119904194	LOC119904194	tripartite motif-containing protein 16-like [Epinephelus lanceolatus]	Tripartite motif-containing protein 16 OS=Mus musculus OX=10090 GN=Trim16 PE=1 SV=2;	SPRY-associated domain;zinc finger of C3HC4-type, RING;RING-type zinc-finger;B-box zinc finger;Zinc finger, C3HC4 type;Zinc finger, C3HC4 type;Zinc finger, C3HC4 type;SPRY domain;U-box domain;Ring finger domain;zinc-RING finger domain	7.67	10.69	6.57	10.06	10.5	22.72	6.21	0.21	8.92	6	4.12	3.23	-1.63638	0.00272565	0.0103052	down
gene-LOC119904202	LOC119904202	uncharacterized protein LOC116698297 [Etheostoma spectabile]	------	Immunoglobulin domain;CD47 immunoglobulin-like domain;Immunoglobulin I-set domain;Immunoglobulin V-set domain	0.57	0.84	0.17	0.14	0.33	0.75	2.69	5.11	1.64	2.37	1.81	2.94	2.51516	1.31381e-08	2.30559e-07	up
gene-LOC119904242	LOC119904242	PREDICTED: uncharacterized protein LOC108880168 [Lates calcarifer]	------	------	0.2	0.26	0	0.03	0.16	0	0.67	0.3	0.46	0.31	0.22	2.59	1.95105	0.012236	0.0354634	up
gene-LOC119904246	LOC119904246	Butyrophilin subfamily 1 member A1 [Channa argus]	------	Immunoglobulin V-set domain;Immunoglobulin domain;Immunoglobulin I-set domain;Immunoglobulin domain;Immunoglobulin domain	8.23	10.8	5.89	11.06	13.5	16.71	6.57	7.4	7.6	5.51	5.47	4.37	-1.28127	4.23465e-09	8.29315e-08	down
gene-LOC119904259	LOC119904259	G-protein coupled receptor 161 [Larimichthys crocea]	G-protein coupled receptor 161 OS=Danio rerio OX=7955 GN=gpr161 PE=2 SV=2;	------	0.14	0.11	0.06	0.24	0.17	0.25	0.91	0.52	0.32	0.88	0.48	0.31	1.33371	0.0085524	0.0265823	up
gene-LOC119904268	LOC119904268	LOW QUALITY PROTEIN: uncharacterized protein LOC113172023 [Anabas testudineus]	Tripartite motif-containing protein 16 OS=Mus musculus OX=10090 GN=Trim16 PE=1 SV=2;	SPRY-associated domain;zinc finger of C3HC4-type, RING;RING-type zinc-finger;B-box zinc finger;Zinc finger, C3HC4 type;Zinc finger, C3HC4 type;Zinc finger, C3HC4 type;SPRY domain;U-box domain;Ring finger domain;zinc-RING finger domain	7.84	12.39	7.8	9.85	9.56	0.62	0.12	8.8	0.22	0.44	0.32	2.55	-2.59906	0.00651245	0.0211236	down
gene-LOC119904299	LOC119904299	rho guanine nucleotide exchange factor 7a isoform X1 [Epinephelus lanceolatus]	Rho guanine nucleotide exchange factor 7 OS=Mus musculus OX=10090 GN=Arhgef7 PE=1 SV=2;	Unstructured region two on RhoGEF 6 and 7;betaPIX coiled coil;RhoGEF domain;Unstructured region one on RhoGEF 6 and 7;Variant SH3 domain;SH3 domain;Variant SH3 domain;Calponin homology;PH domain	0.74	1.23	0.4	0.76	1.05	1.14	0.65	0.81	0.25	0.69	0.61	0.61	-1.03369	0.000395523	0.00199282	down
gene-LOC119904302	LOC119904302	collagen alpha-1(VIII) chain-like [Epinephelus lanceolatus]	Collagen alpha-;	Collagen triple helix repeat;C1q domain;BclA C-terminal domain	1.47	3.95	0.51	1.58	1.28	3.07	1.14	0.23	0.25	0.24	0.39	0.1	-2.72479	6.50237e-07	7.61496e-06	down
gene-LOC119904310	LOC119904310	hypothetical protein PFLUV_G00147010 [Perca fluviatilis]	Uncharacterized protein CXorf21 OS=Homo sapiens OX=9606 GN=CXorf21 PE=2 SV=1;	Domain of unknown function	1.15	1.64	1.54	2.32	2.4	1.99	0.81	0.6	0.54	0.78	0.19	0.53	-2.14471	5.92902e-12	2.01129e-10	down
gene-LOC119904331	LOC119904331	tripartite motif-containing protein 16-like isoform X1 [Astatotilapia calliptera]	Tripartite motif-containing protein 16 OS=Mus musculus OX=10090 GN=Trim16 PE=1 SV=2;	SPRY-associated domain;zinc finger of C3HC4-type, RING;RING-type zinc-finger;B-box zinc finger;Zinc finger, C3HC4 type;Zinc finger, C3HC4 type;Zinc finger, C3HC4 type;SPRY domain;Ring finger domain;U-box domain;zinc-RING finger domain	12.52	11.54	5.5	7.52	13.96	9.61	2.41	12.98	3.71	1.27	1.07	4.38	-1.78356	0.000175158	0.000995384	down
gene-LOC119904334	LOC119904334	mid1-interacting protein 1-B-like [Mastacembelus armatus]	Mid1-interacting protein 1-B OS=Danio rerio OX=7955 GN=mid1ip1b PE=2 SV=1;	Thyroid hormone-inducible hepatic protein Spot 14;Nuclear RNA-splicing-associated protein	2.16	3.41	8.17	3.97	7.35	3.82	5.01	24.87	9.3	101.95	24.16	8.09	2.03186	0.000988377	0.00436335	up
gene-LOC119904422	LOC119904422	protein FAM124A isoform X2 [Anabas testudineus]	Protein FAM124A OS=Pongo abelii OX=9601 GN=FAM124A PE=2 SV=1;	FAM124 family	0.34	1.07	0.66	1.02	0.84	0.83	0.41	0.91	0.33	0.76	0.51	0.35	-1.03616	0.00212646	0.00835421	down
gene-LOC119904445	LOC119904445	TBC1 domain family member 8 isoform X1 [Sander lucioperca]	TBC1 domain family member 8 OS=Mus musculus OX=10090 GN=Tbc1d8 PE=1 SV=2;	Rab-GTPase-TBC domain;GRAM domain	7.45	9.72	5.3	10.82	7.44	10.95	14.8	39.94	24.98	30.89	25.89	26.96	1.17623	1.28842e-09	2.79318e-08	up
gene-LOC119904450	LOC119904450	hypothetical protein EPR50_G00115080 [Perca flavescens]	Interleukin-1 receptor type 2 OS=Homo sapiens OX=9606 GN=IL1R2 PE=1 SV=1;	Immunoglobulin domain;Immunoglobulin domain;Immunoglobulin I-set domain;Immunoglobulin domain;Immunoglobulin domain;Immunoglobulin V-set domain	0.18	0.42	10.26	0.49	1.65	0.3	5.27	29.58	17.24	68.43	46.07	4.4	2.95657	0.00459898	0.0158526	up
gene-LOC119904461	LOC119904461	rho GTPase-activating protein 20-like [Seriola dumerili]	Rho GTPase-activating protein 20 OS=Homo sapiens OX=9606 GN=ARHGAP20 PE=1 SV=2;	RhoGAP domain;Ras association	4.09	7.89	2.86	6.36	6	6.18	3.6	4.14	3.04	1.87	2.53	2.26	-1.39843	8.85827e-10	1.98311e-08	down
gene-LOC119904482	LOC119904482	uncharacterized protein LOC115587457 isoform X1 [Sparus aurata]	THAP domain-containing protein 11 OS=Bos taurus OX=9913 GN=THAP11 PE=2 SV=1;	DDE superfamily endonuclease;Helix-turn-helix of DDE superfamily endonuclease;THAP domain	0.29	0.41	0.23	0.34	0.29	0.37	0.93	1.61	1.29	0.84	1.51	1.86	1.56687	8.66493e-13	3.49976e-11	up
gene-LOC119904499	LOC119904499	tripartite motif-containing protein 16-like isoform X1 [Astatotilapia calliptera]	Tripartite motif-containing protein 16 OS=Mus musculus OX=10090 GN=Trim16 PE=1 SV=2;	SPRY-associated domain;zinc finger of C3HC4-type, RING;RING-type zinc-finger;B-box zinc finger;Zinc finger, C3HC4 type;Zinc finger, C3HC4 type;SPRY domain;Zinc finger, C3HC4 type;Ring finger domain;U-box domain;zinc-RING finger domain	4.44	4.45	2.7	4.39	6.3	4.47	2.4	2.02	1.63	0.95	0.71	0.94	-2.10954	1.71474e-11	5.37123e-10	down
gene-LOC119904507	LOC119904507	CD209 antigen-like protein C [Anabas testudineus]	CD209 antigen-like protein A OS=Mus musculus OX=10090 GN=Cd209a PE=2 SV=1;	Lectin C-type domain	0.92	0.92	0.47	1.78	1.08	2.64	0.36	0.53	0.45	0.8	0.45	0.41	-1.69103	2.47891e-05	0.000182935	down
gene-LOC119904508	LOC119904508	hypothetical protein EPR50_G00114640 [Perca flavescens]	CD209 antigen-like protein A OS=Mus musculus OX=10090 GN=Cd209a PE=2 SV=1;	Lectin C-type domain	0.26	0.55	0.09	0.44	0.17	0.53	0.19	0.08	0.07	0.25	0.12	0.1	-1.79089	0.00245428	0.00943372	down
gene-LOC119904521	LOC119904521	PREDICTED: CD209 antigen-like protein E [Lates calcarifer]	C-type lectin domain family 17, member A OS=Homo sapiens OX=9606 GN=CLEC17A PE=1 SV=2;	Lectin C-type domain	0.37	0.35	0.16	0.43	0.28	0.72	0.05	0	0.03	0.22	0.09	0.17	-2.51973	4.74363e-05	0.000321554	down
gene-LOC119904523	LOC119904523	C-type lectin domain family 4 member E-like isoform X3 [Sparus aurata]	C-type lectin domain family 4 member E OS=Mus musculus OX=10090 GN=Clec4e PE=1 SV=1;	Lectin C-type domain	0.76	1.26	1.56	1.89	2.4	1.6	1.25	1.68	0	1.09	0.73	0.36	-1.41415	0.0116934	0.0342184	down
gene-LOC119904541	LOC119904541	uncharacterized protein LOC116397734 [Anarrhichthys ocellatus]	------	------	2.59	1.72	0.56	1.18	1.45	2.17	0.88	0.89	1.08	0.71	0.34	1.53	-1.29429	0.000744986	0.00344482	down
gene-LOC119904557	LOC119904557	LOW QUALITY PROTEIN: uncharacterized protein LOC113172023 [Anabas testudineus]	Tripartite motif-containing protein 16 OS=Mus musculus OX=10090 GN=Trim16 PE=1 SV=2;	------	8.08	9.86	9.12	11.85	10.27	17.39	4.96	4.06	5.76	3.89	3.19	2.92	-1.88128	1.43883e-16	1.0679e-14	down
gene-LOC119904591	LOC119904591	------	------	------	0.12	0.17	0.1	0.12	0.05	0.04	0.9	5.74	0.38	1.52	4	0.29	2.60197	0.000382736	0.00193783	up
gene-LOC119904603	LOC119904603	probable G-protein coupled receptor 82 isoform X2 [Sparus aurata]	Probable G-protein coupled receptor 82 OS=Homo sapiens OX=9606 GN=GPR82 PE=2 SV=1;	7 transmembrane receptor	0.32	0.26	0.1	0.57	0.58	0.6	0.25	0.34	0.14	0.06	0.06	0.32	-1.53091	0.00562721	0.0187319	down
gene-LOC119904608	LOC119904608	receptor tyrosine-protein kinase erbB-4 isoform X1 [Larimichthys crocea]	Receptor tyrosine-protein kinase erbB-4 OS=Homo sapiens OX=9606 GN=ERBB4 PE=1 SV=1;	Protein tyrosine and serine/threonine kinase;Receptor L domain;Growth factor receptor domain IV;Protein kinase domain;Furin-like cysteine rich region	0.74	1.06	1.71	1.06	1.15	1.4	0.39	0.96	0.68	0.88	0.79	0.62	-1.26907	1.64136e-06	1.69257e-05	down
gene-LOC119904798	LOC119904798	f-type lectin 3 [Oplegnathus fasciatus]	Fucolectin-6 OS=Anguilla japonica OX=7937 PE=2 SV=1;	F5/8 type C domain	6.81	13.42	6.37	5.85	5.61	7.92	6.43	5.36	1.48	2.93	2.04	1.81	-1.93555	2.238e-07	2.9154e-06	down
gene-LOC119904809	LOC119904809	NHS-like protein 1 isoform X1 [Epinephelus lanceolatus]	NHS-like protein 1 OS=Homo sapiens OX=9606 GN=NHSL1 PE=1 SV=2;	NHS-like	0.3	0.17	0.06	0.09	0.14	0.17	0.46	0.19	0.44	0.48	0.36	0.72	1.03671	0.0112197	0.0331191	up
gene-LOC119904816	LOC119904816	LOW QUALITY PROTEIN: protein NLRC3-like [Perca flavescens]	Neoverrucotoxin subunit alpha OS=Synanceia verrucosa OX=51996 PE=1 SV=1;	SPRY-associated domain;SPRY domain	0.7	0.59	0.22	0.53	0.58	0.22	0.23	3	3.28	3.08	3.28	3.4	2.05307	5.2644e-05	0.000350634	up
gene-LOC119904871	LOC119904871	uncharacterized protein LOC117816345 [Notolabrus celidotus]	------	Secreted Novel AID/APOBEC-like Deaminase 1;Secreted Novel AID/APOBEC-like Deaminase 2	6.72	8.87	1.7	14.98	3.8	16.31	0.78	3.29	0.5	0.31	1.2	2.28	-3.13784	3.80007e-09	7.49879e-08	down
gene-LOC119904912	LOC119904912	PREDICTED: uncharacterized protein LOC108875467 [Lates calcarifer]	------	Immunoglobulin V-set domain	0.18	0.48	0.08	0.46	0.62	0.88	0	0	0.23	0.1	0.15	0.15	-2.50623	0.00116215	0.00501275	down
gene-LOC119904920	LOC119904920	cerebellin-2-like [Anarrhichthys ocellatus]	Complement C1q-like protein 2 OS=Homo sapiens OX=9606 GN=C1QL2 PE=2 SV=2;	C1q domain;BclA C-terminal domain	2.24	1.68	2.56	0.79	0.08	2.61	0.46	0.06	0.27	0.38	0.06	0.12	-3.35449	1.79442e-06	1.83336e-05	down
gene-LOC119904953	LOC119904953	PREDICTED: LOW QUALITY PROTEIN: rho guanine nucleotide exchange factor 10-like protein [Lates calcarifer]	Rho guanine nucleotide exchange factor 10-like protein OS=Mus musculus OX=10090 GN=Arhgef10l PE=1 SV=1;	WD40 repeated domain;PH domain;RhoGEF domain	1.25	1.63	1.37	2.95	1.65	2.2	1.66	1.63	0.97	0.5	1.19	0.5	-1.25812	9.59604e-05	0.000591316	down
gene-LOC119904958	LOC119904958	TBC1 domain family member 25 [Sander lucioperca]	TBC1 domain family member 25 OS=Mus musculus OX=10090 GN=Tbc1d25 PE=1 SV=1;	Rab-GTPase-TBC domain	1.6	1.87	2.2	1.65	2.39	2.14	4.87	5.05	5.06	6.98	6.95	6.56	1.07766	4.85273e-09	9.37751e-08	up
gene-LOC119904960	LOC119904960	procollagen-lysine,2-oxoglutarate 5-dioxygenase 1 isoform X2 [Monopterus albus]	Procollagen-lysine,2-oxoglutarate 5-dioxygenase 1 OS=Gallus gallus OX=9031 GN=PLOD1 PE=1 SV=1;	2OG-F;2OG-F	11.79	11.68	12.07	15.54	16.06	13.54	44.5	76.64	42.9	62.83	27.25	45.97	1.38796	1.8339e-10	4.67603e-09	up
gene-LOC119905015	LOC119905015	polymeric immunoglobulin receptor-like isoform X2 [Anabas testudineus]	Polymeric immunoglobulin receptor OS=Oryctolagus cuniculus OX=9986 GN=PIGR PE=1 SV=1;	Immunoglobulin V-set domain	0.36	1.38	0.62	0.9	1.35	3.03	0.53	0.56	0.27	0.17	0.12	0.03	-2.62202	7.67388e-06	6.59682e-05	down
gene-LOC119905016	LOC119905016	uncharacterized protein LOC116059917 [Sander lucioperca]	------	Immunoglobulin V-set domain	2.17	3.89	1.58	3.98	4.42	4.81	1.76	2.42	2.97	0.95	0.66	1.29	-1.4722	7.79925e-05	0.00049432	down
gene-LOC119905018	LOC119905018	uncharacterized protein LOC113167226 [Anabas testudineus]	LINE-1 reverse transcriptase homolog OS=Nycticebus coucang OX=9470 PE=4 SV=1;	Immunoglobulin V-set domain;TMEM154 protein family	0.21	0.4	0.21	0.27	0.09	0.48	0.74	0.61	0.88	0.81	0.68	1.47	1.18811	0.00207531	0.00818084	up
gene-LOC119905020	LOC119905020	transmembrane domain-containing protein TMIGD3-like isoform X6 [Anabas testudineus]	------	Immunoglobulin V-set domain	0.62	0.99	0.25	1.06	0.92	1.84	0.57	0.37	0.84	0.31	0.06	0.6	-1.41082	0.00533355	0.017913	down
gene-LOC119905028	LOC119905028	tubulin alpha-1C chain [Maylandia zebra]	Tubulin alpha chain OS=Xenopus laevis OX=8355 GN=tuba PE=2 SV=2;	Tubulin/FtsZ family, GTPase domain;Tubulin C-terminal domain	10.87	13.71	12.4	25.84	14.96	15.79	5.03	6.67	5.04	7.47	6.62	8.61	-1.59859	2.99487e-16	2.12144e-14	down
gene-LOC119905030	LOC119905030	PREDICTED: uncharacterized protein LOC108873273 [Lates calcarifer]	L-rhamnose-binding lectin SML OS=Scomberomorus niphonius OX=321164 PE=1 SV=1;	Galactose binding lectin domain	463.28	341.95	625.66	679.47	817.32	1091.4	294.22	455.71	414.15	283.96	352.69	329.42	-1.40957	1.34468e-08	2.35445e-07	down
gene-LOC119905045	LOC119905045	laminin subunit alpha-5 [Seriola lalandi dorsalis]	Laminin subunit alpha-5 OS=Mus musculus OX=10090 GN=Lama5 PE=1 SV=4;	Laminin N-terminal	0.16	0.71	0.38	0.42	1.05	0.57	1.73	2.54	1.34	1.7	1.58	1.45	1.1701	0.00407803	0.0143519	up
gene-LOC119905069	LOC119905069	rhamnose-binding lectin-like [Seriola dumerili]	L-rhamnose-binding lectin SML OS=Scomberomorus niphonius OX=321164 PE=1 SV=1;	Galactose binding lectin domain	0.13	1.31	0.27	0.23	2.02	0.45	0.55	0.95	2.72	4.26	7.22	5.17	1.76087	0.0071354	0.0227826	up
gene-LOC119905076	LOC119905076	uncharacterized protein LOC117483432 isoform X2 [Trematomus bernacchii]	------	Immunoglobulin V-set domain	0.5	2.72	1.34	1.27	3.06	1.91	4.12	3.16	1.81	12.35	10.01	14.39	1.61407	0.00149902	0.00622749	up
gene-LOC119905092	LOC119905092	monocarboxylate transporter 1-like [Etheostoma spectabile]	Monocarboxylate transporter 1 OS=Bos taurus OX=9913 GN=SLC16A1 PE=2 SV=2;	Major Facilitator Superfamily	25.56	18.45	10.64	25.1	8.55	9.34	62.9	35.52	44.75	31.57	46.24	85.1	1.15919	0.000906769	0.00405609	up
gene-LOC119905129	LOC119905129	oocyte zinc finger protein XlCOF7.1-like [Perca flavescens]	------	Zinc-finger double domain;Zinc finger, C2H2 type;C2H2-type zinc finger;Drought induced 19 protein	0.33	0.42	0.32	0.49	0.32	0.44	1.23	1.17	1.35	0.58	1.09	1.08	1.00284	0.000136845	0.000804127	up
gene-LOC119905160	LOC119905160	tubulin alpha-1B chain [Maylandia zebra]	Tubulin alpha-1B chain OS=Bos taurus OX=9913 PE=1 SV=2;	Tubulin/FtsZ family, GTPase domain;Tubulin C-terminal domain	10.15	9.03	17.14	24.23	10.68	11.67	6.79	6.94	4.6	7.87	23.79	7.83	-1.04872	0.00705732	0.0225612	down
gene-LOC119905171	LOC119905171	Transmembrane protein 269 [Larimichthys crocea]	Transmembrane protein 269 OS=Homo sapiens OX=9606 GN=TMEM269 PE=3 SV=1;	------	0.41	1.21	2.67	0.29	4.33	10.39	15.69	29.73	12.31	13.76	14.22	15.21	1.82659	0.00290847	0.0108469	up
gene-LOC119905172	LOC119905172	PREDICTED: kazrin-like isoform X3 [Lates calcarifer]	Kazrin-A OS=Danio rerio OX=7955 GN=kazna PE=3 SV=1;	SAM domain;SAM domain	0.43	0.46	0.22	0.16	0.13	0.24	0.06	0.25	0.19	0.12	0.21	0.06	-1.40548	0.0108184	0.0321134	down
gene-LOC119905216	LOC119905216	------	------	------	0.95	1.96	0.54	0.92	1.16	0.81	2.84	3.51	3.29	4.96	2.27	3.09	2.306	3.21575e-09	6.41635e-08	up
gene-LOC119905222	LOC119905222	semaphorin-3F-like isoform X3 [Archocentrus centrarchus]	Semaphorin-3F OS=Homo sapiens OX=9606 GN=SEMA3F PE=2 SV=2;	Sema domain;Immunoglobulin domain;Plexin repeat	1.48	2.26	1.7	1.75	1.18	2.19	3.49	7.47	4.88	6.93	9.16	6.32	1.35516	6.68338e-10	1.53454e-08	up
gene-LOC119905223	LOC119905223	wiskott-Aldrich syndrome protein [Perca flavescens]	Wiskott-Aldrich syndrome protein OS=Homo sapiens OX=9606 GN=WAS PE=1 SV=4;	WH1 domain;P21-Rho-binding domain;WH2 motif	12.72	13.95	8.96	22.35	13.21	11.85	9.1	10.29	6.4	7.4	6.38	8.72	-1.2684	1.97057e-10	4.99719e-09	down
gene-LOC119905226	LOC119905226	sodium-coupled neutral amino acid transporter 3-like [Amphiprion ocellaris]	Sodium-coupled neutral amino acid transporter 3 OS=Homo sapiens OX=9606 GN=SLC38A3 PE=1 SV=1;	Transmembrane amino acid transporter protein	10.5	10.79	29.14	16.23	18.4	13.37	33.53	44.45	64.39	55.08	65.94	84.72	1.26022	0.000142895	0.00083442	up
gene-LOC119905243	LOC119905243	synaptotagmin-2-like isoform X1 [Sphaeramia orbicularis]	Synaptotagmin-1 OS=Mus musculus OX=10090 GN=Syt1 PE=1 SV=1;	C2 domain	3.26	5.14	2.85	2.54	1.82	7.51	1.55	2.88	1.48	3.43	2.54	1.96	-1.20259	0.000100537	0.00061658	down
gene-LOC119905269	LOC119905269	LOW QUALITY PROTEIN: nuclear receptor coactivator 3-like [Cottoperca gobio]	Nuclear receptor coactivator 3 OS=Homo sapiens OX=9606 GN=NCOA3 PE=1 SV=1;	Unstructured region on nuclear receptor coactivator protein;Steroid receptor coactivator;Domain of unknown function;PAS domain;Nuclear receptor coactivator;PAS fold;PAS fold;PAS domain	1.31	1.61	0.41	1.23	0.59	1.29	0.92	1.15	0.44	0.43	0.72	0.69	-1.04765	0.00108949	0.00474857	down
gene-LOC119905288	LOC119905288	PREDICTED: LOW QUALITY PROTEIN: glycerol-3-phosphate dehydrogenase [NAD(+)], cytoplasmic-like [Stegastes partitus]	Glycerol-3-phosphate dehydrogenase [NA;	NAD-dependent glycerol-3-phosphate dehydrogenase N-terminus;NAD-dependent glycerol-3-phosphate dehydrogenase C-terminus	33.79	34.29	17.73	14.46	26.88	32.09	33.25	14.08	19.6	12.22	12.2	16.34	-1.02183	0.0012444	0.00531343	down
gene-LOC119905295	LOC119905295	prostaglandin E synthase 3-like [Gouania willdenowi]	Prostaglandin E synthase 3 OS=Bos taurus OX=9913 GN=PTGES3 PE=1 SV=1;	CS domain	31.57	31.35	43.61	28.33	30.66	32.76	83.58	125.32	79.41	110.14	176.51	85.85	1.19788	1.48539e-07	2.03032e-06	up
gene-LOC119905302	LOC119905302	plakophilin-4 isoform X3 [Larimichthys crocea]	Plakophilin-4 OS=Homo sapiens OX=9606 GN=PKP4 PE=1 SV=2;	Armadillo/beta-catenin-like repeat	0.16	0.13	0.17	0.18	0.21	0.22	0.72	1.4	0.58	1.21	0.82	0.68	1.81368	1.18704e-11	3.82628e-10	up
gene-LOC119905310	LOC119905310	round spermatid basic protein 1-like [Amphiprion ocellaris]	Lysine-specific demethylase 9 OS=Homo sapiens OX=9606 GN=RSBN1 PE=1 SV=2;	------	3.51	2.82	2.38	1.94	2.88	2.47	5.62	13.82	9.54	10.86	3.77	11.45	1.26229	1.90644e-05	0.000145719	up
gene-LOC119905369	LOC119905369	acidic mammalian chitinase-like [Anarrhichthys ocellatus]	Acidic mammalian chitinase OS=Mus musculus OX=10090 GN=Chia PE=1 SV=2;	Glycosyl hydrolases family 18;Chitin binding Peritrophin-A domain	134.56	109.82	136.81	158.23	175.25	235.09	47.85	36.64	80.61	41.36	34.53	33.81	-2.24569	2.18391e-16	1.58062e-14	down
gene-LOC119905380	LOC119905380	sodium- and chloride-dependent taurine transporter-like isoform X1 [Epinephelus lanceolatus]	Sodium- and chloride-dependent taurine transporter OS=Canis lupus familiaris OX=9615 GN=SLC6A6 PE=1 SV=2;	Sodiu	32.81	52.55	14.97	29.3	27.31	44.48	23.99	20.52	14.16	9.02	18.31	13.67	-1.4951	2.50505e-08	4.10261e-07	down
gene-LOC119905391	LOC119905391	PREDICTED: rap1 GTPase-activating protein 1-like [Stegastes partitus]	Rap1 GTPase-activating protein 1 OS=Mus musculus OX=10090 GN=Rap1gap PE=1 SV=2;	Rap/ran-GAP;GoLoco motif	7.33	10.18	3.73	8.64	7.97	10.72	2.13	2.21	2.73	0.53	0.8	1.33	-2.78165	1.15919e-14	6.52532e-13	down
gene-LOC119905414	LOC119905414	glutathione hydrolase 7-like [Sander lucioperca]	Glutathione hydrolase 7 OS=Bos taurus OX=9913 GN=GGT7 PE=2 SV=1;	Gamma-glutamyltranspeptidase	3.39	2.83	5.54	3.51	4.2	3.79	9.26	9.06	14.76	11.82	11.04	9.81	1.0401	0.000134622	0.000794068	up
gene-LOC119905426	LOC119905426	cytochrome P450 3A40-like [Sander lucioperca]	Cytochrome P450 3A40 OS=Oryzias latipes OX=8090 GN=cyp3a40 PE=2 SV=1;	Cytochrome P450	138.03	183.47	79.64	68.76	102	145.49	92.88	52.75	139.64	68.7	44.14	69.19	-1.05019	0.00122299	0.00523448	down
gene-LOC119905433	LOC119905433	tetraspanin-2-like [Larimichthys crocea]	Tetraspanin-2 OS=Mus musculus OX=10090 GN=Tspan2 PE=1 SV=1;	Tetraspanin family	15.7	16.98	8.13	6.16	14.07	16.41	15.2	9.67	8.54	7.55	4.56	3.32	-1.12899	0.00202577	0.00801198	down
gene-LOC119905440	LOC119905440	IQ motif and SEC7 domain-containing protein 2-like [Seriola dumerili]	IQ motif and SEC7 domain-containing protein 2 OS=Mus musculus OX=10090 GN=Iqsec2 PE=1 SV=3;	PH domain;Sec7 domain;PH domain	0.33	1.23	0.13	0.68	0.39	0.56	0.38	0.39	0.22	0.27	0.24	0.22	-1.39632	0.000291988	0.00154164	down
gene-LOC119905474	LOC119905474	solute carrier family 22 member 13-like [Seriola dumerili]	Solute carrier family 22 member 6 OS=Homo sapiens OX=9606 GN=SLC22A6 PE=1 SV=1;	Major Facilitator Superfamily;Sugar;MFS/sugar transport protein	1.31	1.23	1.1	1.06	1.51	1.48	0.91	1.08	0.9	0.8	0.41	1.04	-1.07035	1.84139e-05	0.000141395	down
gene-LOC119905481	LOC119905481	PREDICTED: protein lifeguard 2 isoform X2 [Lates calcarifer]	Protein lifeguard 2 OS=Homo sapiens OX=9606 GN=FAIM2 PE=1 SV=1;	Inhibitor of apoptosis-promoting Bax1	0.08	1.01	0.38	3.03	0.07	0.11	20.11	66.2	5.86	7.8	13.17	3.01	4.10073	4.19744e-06	3.86646e-05	up
gene-LOC119905499	LOC119905499	rho GTPase-activating protein 4-like isoform X1 [Seriola lalandi dorsalis]	Rho GTPase-activating protein 4 OS=Homo sapiens OX=9606 GN=ARHGAP4 PE=1 SV=2;	RhoGAP domain;Fes/CIP4, and EFC/F-BAR homology domain	8.74	11.39	5.89	9.41	8.53	10.42	3.6	3.05	2.15	0.67	1.24	2.25	-2.46101	9.43242e-17	7.288e-15	down
gene-LOC119905504	LOC119905504	glucose-6-phosphate 1-dehydrogenase-like [Cottoperca gobio]	Glucose-6-phosphate 1-dehydrogenase OS=Takifugu rubripes OX=31033 GN=g6pd PE=3 SV=1;	Glucose-6-phosphate dehydrogenase, C-terminal domain;Glucose-6-phosphate dehydrogenase, NAD binding domain	34.15	27.06	34.46	33.41	28.71	22.51	19.52	21.4	12.6	10.8	14.66	11.46	-1.52535	2.16499e-11	6.67396e-10	down
gene-LOC119905542	LOC119905542	uncharacterized protein LOC113145872 isoform X2 [Mastacembelus armatus]	------	Calcium homeostasis modulator	12.87	7.78	4.53	3.42	5.55	4.64	3.49	3.18	5.82	2.14	4.57	2.51	-1.34137	0.000329882	0.00171147	down
gene-LOC119905556	LOC119905556	sodium- and chloride-dependent creatine transporter 1 [Larimichthys crocea]	Sodium- and chloride-dependent creatine transporter 1 OS=Rattus norvegicus OX=10116 GN=Slc6a8 PE=2 SV=1;	Sodiu	1.29	1.16	1.91	1.28	1.72	1.28	3.52	5.79	3.44	5.33	4.58	6.53	1.21952	1.36436e-07	1.87922e-06	up
gene-LOC119905559	LOC119905559	------	------	------	0.14	0.13	0.71	0.03	0.61	0.21	0.92	1.23	0.28	2.15	2.57	1.44	1.55664	0.0170238	0.046522	up
gene-LOC119905566	LOC119905566	5-aminolevulinate synthase, nonspecific, mitochondrial-like isoform X1 [Epinephelus lanceolatus]	5-aminolevulinate synthase, nonspecific, mitochondrial OS=Opsanus tau OX=8068 GN=alas1 PE=2 SV=1;	Aminotransferase class I and II;5-aminolevulinate synthase presequence;Aminotransferase class-V;Cys/Met metabolism PLP-dependent enzyme	0.13	0.29	0.12	0.23	0.31	0.26	0.39	0.7	0.44	0.5	0.54	1.41	1.07194	0.00952818	0.0290359	up
gene-LOC119905608	LOC119905608	glucose transporter 5-2 [Lateolabrax maculatus]	Solute carrier family 2, facilitated glucose transporter member 5 OS=Ovis aries OX=9940 GN=SLC2A5 PE=2 SV=1;	Sugar;Major Facilitator Superfamily	2.97	3.98	0.64	1.38	2.13	2.8	0.98	0.79	0.59	0.29	0.26	0.86	-2.32954	8.96811e-08	1.30463e-06	down
gene-LOC119905643	LOC119905643	chymotrypsin-C-like [Parambassis ranga]	Chymotrypsin-C OS=Bos taurus OX=9913 GN=CTRC PE=1 SV=2;	Trypsin;Trypsin-like peptidase domain;Domain of unknown function	918.36	771.72	1409.14	527.81	43.24	695.94	425.86	263.86	620.79	459.53	270.31	477.71	-1.32198	0.0134376	0.0382746	down
gene-LOC119905652	LOC119905652	solute carrier family 12 member 5b isoform X3 [Epinephelus lanceolatus]	Solute carrier family 12 member 5 OS=Homo sapiens OX=9606 GN=SLC12A5 PE=1 SV=3;	------	0.32	0.42	0.17	0.1	0.53	0.72	0.04	0.27	0.07	0.22	0.09	0	-2.24563	0.000677092	0.00317561	down
gene-LOC119905666	LOC119905666	hypothetical protein PFLUV_G00060550 [Perca fluviatilis]	Coiled-coil domain-containing protein 114 OS=Rattus norvegicus OX=10116 GN=Ccdc114 PE=1 SV=1;	------	2.92	1.25	1.02	0.65	1.87	2.65	0.49	1.23	0.79	0.83	0.15	0.62	-1.67577	0.000380034	0.00192579	down
gene-LOC119905685	LOC119905685	LOW QUALITY PROTEIN: serine hydroxymethyltransferase, mitochondrial-like [Epinephelus lanceolatus]	Serine hydroxymethyltransferase, mitochondrial OS=Homo sapiens OX=9606 GN=SHMT2 PE=1 SV=3;	Serine hydroxymethyltransferase	31.95	38.01	5.53	10.16	23.55	22.94	14.98	12.54	14.4	15.44	4.11	11.31	-1.22036	0.00191514	0.0076386	down
gene-LOC119905705	LOC119905705	interleukin-17 receptor B isoform X2 [Perca flavescens]	Interleukin-17 receptor B OS=Homo sapiens OX=9606 GN=IL17RB PE=1 SV=2;	SEFIR domain	8.29	9.96	2.99	8.46	16.58	10.81	3.68	8.32	4.31	5.84	4.39	6.26	-1.28489	2.21275e-05	0.000165389	down
gene-LOC119905732	LOC119905732	keratin, type II cytoskeletal cochleal-like [Seriola lalandi dorsalis]	Keratin, type II cytoskeletal 8 OS=Danio rerio OX=7955 GN=krt8 PE=1 SV=1;	Intermediate filament protein;Keratin type II head;TPR/MLP1/MLP2-like protein;Afadin- and alpha -actinin-Binding;AAA domain;Spc7 kinetochore protein;Filament-like plant protein, long coiled-coil	0.84	5.33	1.34	6.42	3.39	11	1.05	1.01	0.88	0.5	0.57	1.51	-2.75499	1.08029e-08	1.92478e-07	down
gene-LOC119905756	LOC119905756	titin-like isoform X1 [Cyclopterus lumpus]	Hemicentin-1 OS=Mus musculus OX=10090 GN=Hmcn1 PE=1 SV=1;	Immunoglobulin domain;Immunoglobulin domain;Immunoglobulin I-set domain;Immunoglobulin domain;T-cell surface glycoprotein CD3 delta chain	12.54	15.57	9.37	13.44	14.36	14.41	6.85	7.45	6.97	3.84	5.64	4.84	-1.63778	4.21782e-21	5.52226e-19	down
gene-LOC119905760	LOC119905760	------	------	------	0.81	0.65	0.4	0.8	0.27	0.29	0.41	0.38	0.11	0.36	0.25	0.24	-1.30324	0.0177512	0.0481259	down
gene-LOC119905799	LOC119905799	uncharacterized protein LOC115423976, partial [Sphaeramia orbicularis]	------	------	0.08	1.33	1.48	0.93	1.12	0.93	2.69	3.74	3.9	5.16	1.99	7.4	1.59098	0.000802038	0.00366141	up
gene-LOC119905805	LOC119905805	------	------	------	0.13	0.05	0.03	0.3	0.13	0.17	0.59	1.51	1.13	0.56	0.58	1.15	2.35104	1.09914e-05	9.01633e-05	up
gene-LOC119905857	LOC119905857	PREDICTED: MAP kinase-activated protein kinase 2-like [Lates calcarifer]	MAP kinase-activated protein kinase 2 OS=Homo sapiens OX=9606 GN=MAPKAPK2 PE=1 SV=1;	Protein kinase domain;Protein tyrosine and serine/threonine kinase	4.69	3.08	5.06	2.46	6.21	4.89	7.18	16.71	9.56	33.32	18.56	7.26	1.27439	0.00129845	0.00550688	up
gene-LOC119905872	LOC119905872	hypothetical protein PFLUV_G00226860 [Perca fluviatilis]	Cadherin-1 OS=Rattus norvegicus OX=10116 GN=Cdh1 PE=1 SV=1;	Cadherin domain;Cadherin prodomain like	21.05	23.81	28.68	28.72	38.56	30.52	6.6	6.05	8.73	3.53	1.45	2.39	-3.05051	1.22761e-15	8.03634e-14	down
gene-LOC119905881	LOC119905881	solute carrier family 35 member E2A-like [Epinephelus lanceolatus]	Solute carrier family 35 member E2A OS=Mus musculus OX=10090 GN=Slc35e2a PE=2 SV=1;	Triose-phosphate Transporter family;EamA-like transporter family;UAA transporter family	4.42	4.94	3.34	4.82	4.91	5.75	3.57	3.03	2.43	1.38	4.13	1.9	-1.26244	1.45145e-07	1.98743e-06	down
gene-LOC119905882	LOC119905882	hypothetical protein PFLUV_G00061570 [Perca fluviatilis]	Solute carrier family 25 member 45 OS=Mus musculus OX=10090 GN=Slc25a45 PE=1 SV=1;	Mitochondrial carrier protein	1.42	1.8	1.2	1.41	1.47	2.08	1.02	1.05	0.57	0.55	1.61	0.76	-1.24605	6.78014e-07	7.88872e-06	down
gene-LOC119905896	LOC119905896	hypothetical protein PFLUV_G00061700 [Perca fluviatilis]	Probable pleckstrin homology domain-containing family N member 1 OS=Mus musculus OX=10090 GN=Plekhn1 PE=1 SV=2;	PH domain	0.99	1.71	0.27	1.03	0.59	0.95	0.68	0.56	0.91	0.3	0.41	0.59	-1.1112	0.00363823	0.013113	down
gene-LOC119905924	LOC119905924	hypothetical protein PFLUV_G00053180 [Perca fluviatilis]	------	------	1.98	1.94	0.6	1.11	1.45	1	0.25	0.19	0.25	0	0	0	-3.989	1.56517e-08	2.69e-07	down
gene-LOC119905971	LOC119905971	insulin-like growth factor I [Sparus aurata]	Insulin-like growth factor I OS=Oncorhynchus mykiss OX=8022 GN=igf1 PE=2 SV=1;	Insulin/IGF/Relaxin family	0.2	0.09	0.05	0.12	0.1	0.45	0.62	2.06	0.5	0.97	0.93	0.59	2.11553	5.71145e-07	6.76692e-06	up
gene-LOC119905973	LOC119905973	N-acylglucosamine 2-epimerase [Larimichthys crocea]	N-acylglucosamine 2-epimerase OS=Sus scrofa OX=9823 GN=RENBP PE=1 SV=2;	N-acylglucosamine 2-epimerase	13.05	12.3	13.5	13.38	11.67	12.37	10.87	11.56	7.97	7.17	7.91	7.19	-1.04683	5.3858e-10	1.2602e-08	down
gene-LOC119905996	LOC119905996	serine/threonine-protein kinase 35-like [Seriola dumerili]	Serine/threonine-protein kinase 35 OS=Homo sapiens OX=9606 GN=STK35 PE=1 SV=2;	Protein kinase domain;Protein tyrosine and serine/threonine kinase;Lipopolysaccharide kinase	2.21	1.1	1.69	0.73	2.35	0.63	5.35	16.24	8.48	11.9	4.8	9.86	2.12671	1.29581e-07	1.80831e-06	up
gene-LOC119905999	LOC119905999	------	------	------	3.44	0.55	1.38	0.57	1.57	0.63	4.28	9.59	9.91	8.44	2.59	11.88	1.95148	0.000136014	0.000800254	up
gene-LOC119906010	LOC119906010	natural resistance-associated macrophage protein 2-like [Anabas testudineus]	Natural resistance-associated macrophage protein 2 OS=Homo sapiens OX=9606 GN=SLC11A2 PE=1 SV=2;	Natural resistance-associated macrophage protein	3.42	2	1.9	5.73	4.87	4.62	0.53	2.52	1.1	0.6	1.36	0.93	-2.31933	1.12514e-10	2.98991e-09	down
gene-LOC119906038	LOC119906038	proline-rich transmembrane protein 3 isoform X1 [Epinephelus lanceolatus]	Proline-rich transmembrane protein 3 OS=Mus musculus OX=10090 GN=Prrt3 PE=1 SV=1;	------	0.15	0.38	0.01	0.47	0.12	0.44	0.04	0.19	0.03	0.11	0.16	0.23	-1.49637	0.0184598	0.0497068	down
gene-LOC119906050	LOC119906050	uncharacterized protein LOC111234863 [Seriola dumerili]	Protein SOGA1 OS=Homo sapiens OX=9606 GN=SOGA1 PE=1 SV=2;	Protein SOGA	1.44	1.49	1.07	1.48	0.96	0.75	0.69	0.53	0.51	0.53	1.15	0.58	-1.36198	1.24868e-06	1.33001e-05	down
[truncated: 2,526 more rows]
