# Supplementary material for: Comparative Transcriptomic Analysis of Largemouth Bass (Micropterus salmoides) Livers Reveals Response Mechanisms to High Temperatures
Source: Genes (Basel). 2023 Nov 17;14(11):2096. doi: 10.3390/genes14112096 (PMC10671503; doi:10.3390/genes14112096)
Supplement: Supplementary file 1 [file genes-14-02096-s001.zip › Table S5.xlsx]

## Sheet: Sheet1
Table S5. Summary of the differentially expressed genes (DEGs) in the livers of largemouth bass (M. salmoides) following heat stress.
Gene ID	Gene name	NR description	Swissprot description	Pfam description	Con-1_FPKM	Con-2_FPKM	Con-3_FPKM	Con-4_FPKM	Con-5_FPKM	Con-6_FPKM	HES-1_FPKM	HES-2_FPKM	HES-3_FPKM	HES-4_FPKM	HES-5_FPKM	HES-6_FPKM	HET-1_FPKM	HET-2_FPKM	HET-3_FPKM	HET-4_FPKM	HET-5_FPKM	HET-6_FPKM	Log2FC(HES/Con)	Pvalue	Padjust	Log2FC(HET/Con)	Pvalue	Padjust	Up_down regulation
gene-ATP6	ATP6	ATP synthase F0 subunit 6 [Micropterus salmoides]	ATP synthase subunit a OS=Salmo salar OX=8030 GN=mt-atp6 PE=3 SV=3;	------	1199.96	1135.37	1619.94	1166.32	1063.9	640.77	205.75	347.43	769.81	341.74	147.13	186.29	666.55	514.52	763.14	434.01	1505.97	1002.58	-2.00644	3.34393e-08	4.82022e-07	-1.01703	0.00210699	0.00828805	down
gene-ATP8	ATP8	ATP synthase F0 subunit 8 [Micropterus dolomieu]	ATP synthase protein 8 OS=Paralichthys olivaceus OX=8255 GN=mt-atp8 PE=3 SV=1;	------	8196.18	6975.06	11291.9	8101.1	5776.78	3963.21	1061.32	1974.21	4430.33	1865.86	524.82	967.39	4641.54	2627.82	5397.08	3072.71	10384.2	5818.75	-2.08945	3.89656e-09	6.77978e-08	-0.829024	0.0348253	0.083815	down
gene-COX1	COX1	cytochrome c oxidase subunit I [Micropterus salmoides]	Cytochrome c oxidase subunit 1 OS=Gadus morhua OX=8049 GN=mt-co1 PE=3 SV=1;	------	4933.18	4566.42	3461.77	4394.65	3372.97	3001.3	1499.32	2134.93	3568.61	3110.68	1073.99	2060.42	2505.09	2275.8	2439.31	1643.33	4528.15	3267.17	-1.0108	2.70371e-05	0.000190296	-1.01819	2.75981e-05	0.000200616	down
gene-COX2	COX2	COX2 gene product [Micropterus floridanus]	Cytochrome c oxidase subunit 2 OS=Gadus morhua OX=8049 GN=mt-co2 PE=3 SV=1;	------	5595.08	5126.39	3864.7	4619.35	3826.75	2929.62	761.18	1338.92	2550.44	1793.63	532.21	1081.85	1409.51	1343.58	1235.99	904.14	3280.64	1828.45	-1.90632	5.96397e-11	1.50036e-09	-1.89058	6.23022e-11	1.73058e-09	down
gene-COX3	COX3	COX3 gene product [Micropterus salmoides salmoides]	Cytochrome c oxidase subunit 3 OS=Carassius auratus OX=7957 GN=mt-co3 PE=2 SV=2;	------	3686.18	3575.2	2836.06	2866.23	2349.03	1849.21	650.46	1058.07	2274.95	1652.56	528.64	959.83	1679.95	1381.62	1599.93	1070.22	3693.88	2430.72	-1.5082	1.223e-07	1.5507e-06	-1.04888	0.000481721	0.00236547	down
gene-CYTB	CYTB	CYTB gene product [Micropterus salmoides salmoides]	Cytochrome b OS=Dactyloptena peterseni OX=143342 GN=mt-cyb PE=3 SV=1;	------	1792.12	1592.98	1060.12	1134.43	959.86	797.45	290.54	510.22	998.79	697.57	178.76	389.16	816.39	675	730.11	481.15	1587.26	1036.69	-1.48927	6.5797e-06	5.44243e-05	-0.975726	0.00112652	0.00488765	down
gene-LOC119881836	LOC119881836	serine/threonine-protein kinase Nek4-like [Sander lucioperca]	Serine/threonine-protein kinase Nek1 OS=Mus musculus OX=10090 GN=Nek1 PE=1 SV=2;	Protein kinase domain;Protein tyrosine and serine/threonine kinase	0.81	0.96	0.04	1.63	0.14	1.22	0.04	0	0.18	0.05	0.47	0.11	0.09	0.21	0.09	0	0.24	0.43	-2.61527	0.00277607	0.0104289	-2.5988	0.000661027	0.00310876	down
gene-LOC119881903	LOC119881903	vacuolar protein sorting-associated protein 13C [Sparus aurata]	Vacuolar protein sorting-associated protein 13C OS=Homo sapiens OX=9606 GN=VPS13C PE=1 SV=1;	Vacuolar-sorting-associated 13 protein C-terminal;SHR-binding domain of vacuolar-sorting associated protein 13;Autophagy-related protein C terminal domain	2.81	2.58	3.17	2.45	5.46	3.92	1.1	1.89	3.94	1.08	0.92	0.26	4.06	5.18	3.94	5.08	4.95	2.16	-1.30411	0.00593229	0.0197172	-0.193819	0.464894	0.607069	down
gene-LOC119882016	LOC119882016	delta(3,5)-Delta(2,4)-dienoyl-CoA isomerase, mitochondrial [Sander lucioperca]	Delt;	Enoyl-CoA hydratase/isomerase;Enoyl-CoA hydratase/isomerase	25.35	16.9	14.47	23.71	10.13	12.61	2.65	2.65	8.48	3.16	3.85	2.53	15.83	9.42	12.01	5.56	10.19	8.03	-2.32295	7.23187e-12	2.1316e-10	-1.24657	6.13594e-05	0.000401229	down
gene-LOC119882025	LOC119882025	zinc finger protein 646-like isoform X3 [Mastacembelus armatus]	------	C2H2-type zinc finger;Zinc-finger double domain;Zinc finger, C2H2 type	4.31	5.21	3.95	7.87	4.07	4.6	7.69	14.4	7.87	19.8	8.49	12.53	5.61	6.81	4.53	6.95	6.5	7.69	1.14659	2.57419e-05	0.000182371	-0.142289	0.437189	0.581115	up
gene-LOC119882028	LOC119882028	LIM and cysteine-rich domains protein 1 isoform X1 [Sander lucioperca]	LIM and cysteine-rich domains protein 1 OS=Bos taurus OX=9913 GN=LMCD1 PE=2 SV=1;	PET Domain;LIM domain	0.3	0.52	0.12	0.33	0.34	0.77	0.32	1.38	3.15	3.07	1.02	1.51	0.58	0.95	0.76	1.96	1.88	1.15	1.88875	4.05033e-05	0.000271297	1.14535	0.0108303	0.0321448	up
gene-LOC119882039	LOC119882039	partitioning defective 3 homolog isoform X7 [Epinephelus lanceolatus]	Partitioning defective 3 homolog OS=Homo sapiens OX=9606 GN=PARD3 PE=1 SV=2;	PDZ domain;PDZ domain;PDZ domain	0	0.4	0	0.15	0	0.85	0.7	0.42	2.85	2.72	0.93	2.55	0.61	3.17	0.38	0.44	1.82	0	2.64507	0.00221227	0.00861285	1.66856	0.160411	0.276971	up
gene-LOC119882047	LOC119882047	LOW QUALITY PROTEIN: large proline-rich protein BAG6-like [Anarrhichthys ocellatus]	Large proline-rich protein BAG6 OS=Danio rerio OX=7955 GN=Bag6 PE=3 SV=1;	BCL2-associated athanogene 6;Ubiquitin family;Ubiquitin-2 like Rad60 SUMO-like	3.86	5.24	4.26	6.55	3.86	4.42	32.43	47.23	32.26	58.95	29.58	38.94	7.3	11.96	8.26	7.91	12.47	11.7	2.98539	1.42619e-36	3.07253e-34	0.583145	0.000720776	0.00335484	up
gene-LOC119882051	LOC119882051	neogenin-like [Mastacembelus armatus]	Butyrophilin-like protein 1 OS=Mus musculus OX=10090 GN=Btnl1 PE=2 SV=3;	Immunoglobulin domain;Immunoglobulin V-set domain;Immunoglobulin I-set domain;Immunoglobulin domain;Immunoglobulin domain	0.53	1.05	0.51	0.86	0.97	0.88	0.09	0.06	0.67	0.83	0.24	0.57	0.99	0.66	0.49	0.54	0.32	1.14	-1.1684	0.00405391	0.014328	-0.694879	0.03288	0.0799027	down
gene-LOC119882052	LOC119882052	retinoid-inducible serine carboxypeptidase [Anabas testudineus]	Retinoid-inducible serine carboxypeptidase OS=Homo sapiens OX=9606 GN=SCPEP1 PE=1 SV=1;	Serine carboxypeptidase	156.06	252.76	170.04	267.09	212.91	204.27	42.31	101.36	120.44	81.86	86.38	92.62	182.29	122.88	96.11	73.33	154.1	59.9	-1.36705	2.19558e-08	3.26826e-07	-1.33968	1.00889e-06	1.11011e-05	down
gene-LOC119882056	LOC119882056	platelet endothelial aggregation receptor 1-like [Sander lucioperca]	Multiple epidermal growth factor-like domains protein 10 OS=Mus musculus OX=10090 GN=Megf10 PE=1 SV=1;	Laminin EGF domain	0.92	1.75	0.27	1.86	1.66	1.13	0.29	0.72	0.67	1.23	0.48	0.4	0.99	2.74	0.75	0.86	1.3	1.49	-1.16986	0.00218912	0.00853392	-0.387558	0.307961	0.45113	down
gene-LOC119882077	LOC119882077	eukaryotic translation initiation factor 4E-binding protein 3 [Seriola dumerili]	Eukaryotic translation initiation factor 4E-binding protein 3-like OS=Danio rerio OX=7955 GN=eif4ebp3l PE=1 SV=1;	Eukaryotic translation initiation factor 4E binding protein	17.38	18.72	14.49	5.99	13.19	9.92	34.68	82.81	13.1	40.13	29.71	26.96	23.08	36.29	24.54	25.33	17.69	13.61	1.52569	0.0014696	0.00605888	0.291665	0.345461	0.490516	up
gene-LOC119882086	LOC119882086	prostaglandin reductase 3 [Seriola dumerili]	Prostaglandin reductase 3 OS=Homo sapiens OX=9606 GN=ZADH2 PE=1 SV=1;	Zinc-binding dehydrogenase;Zinc-binding dehydrogenase;Alcohol dehydrogenase GroES-like domain;N-terminal domain of oxidoreductase	6.66	7.02	2.31	4.99	4.14	4.74	0.36	0.36	1.83	0.48	1.04	0.38	2.54	1.65	1.51	0.93	1.96	1.38	-2.90812	1.82827e-12	5.95961e-11	-2.04883	3.29142e-12	1.17109e-10	down
gene-LOC119882087	LOC119882087	hypothetical protein F2P81_001627 [Scophthalmus maximus]	------	------	0.36	0.21	0.18	0.24	0.17	0.48	0.36	0.6	1.03	1.73	0.45	0.4	0.32	1.12	0.23	0.58	0.38	0.74	1.20958	0.00318889	0.0117145	0.519598	0.253087	0.390816	up
gene-LOC119882092	LOC119882092	E3 ubiquitin-protein ligase RNF19A-like isoform X1 [Sparus aurata]	------	IBR domain, a half RING-finger domain	2.1	0.68	0.82	3.18	1.6	4.44	0.51	0.81	1.28	1.36	0.35	1.84	1.07	1.79	0.74	0.86	0.83	2.09	-1.04622	0.0147409	0.0418107	-1.09697	0.00781862	0.0246311	down
gene-LOC119882093	LOC119882093	ubiquitin-60S ribosomal protein L40-like [Sparus aurata]	------	------	1.1	0.92	0.97	1.13	1.05	2.46	0.25	0.26	1.22	1.78	0.32	0.44	1.55	2.04	1.52	1.36	1.53	1.54	-1.19411	0.00181729	0.00726243	-0.152663	0.520711	0.656594	down
gene-LOC119882094	LOC119882094	PREDICTED: E3 ubiquitin-protein ligase RNF19A [Lates calcarifer]	E3 ubiquitin-protein ligase RNF19A OS=Homo sapiens OX=9606 GN=RNF19A PE=1 SV=3;	IBR domain, a half RING-finger domain	7.29	8.37	6.9	10.19	8.02	6.94	16.29	23.61	12.61	19.3	18.01	19.85	13.66	14.63	15.08	13.29	12.14	16.03	1.16873	2.8145e-05	0.000196924	0.341139	0.0136513	0.0387932	up
gene-LOC119882115	LOC119882115	hypothetical protein PFLUV_G00262770 [Perca fluviatilis]	------	------	0.21	0.31	0	0.49	0.19	0.1	1.16	1.01	1.6	0.85	2.21	1.19	0.66	0.15	0.86	0.4	0.79	0.67	2.40378	8.65468e-05	0.000527425	0.883389	0.179887	0.302844	up
gene-LOC119882128	LOC119882128	butyrophilin-like protein 2, partial [Larimichthys crocea]	Butyrophilin subfamily 1 member A1 OS=Homo sapiens OX=9606 GN=BTN1A1 PE=1 SV=3;	Immunoglobulin domain;Immunoglobulin domain;Immunoglobulin V-set domain;CD80-like C2-set immunoglobulin domain;Immunoglobulin I-set domain;Immunoglobulin domain;Immunoglobulin C1-set domain	1.51	2.22	0	1.19	0.21	1.82	0.05	0	0.33	0.14	0	0.68	0.47	2.75	0	0	0	1.67	-2.72735	0.00851016	0.0266553	-1.04175	0.508967	0.646825	down
gene-LOC119882153	LOC119882153	zinc finger protein 37 homolog isoform X1 [Cottoperca gobio]	------	------	1.54	0.46	0.23	0.29	1.8	1.11	1.41	2.1	3.9	4.72	3.79	1.51	2.02	1	1.43	0.5	1.01	1.27	1.46812	0.00392969	0.013964	-0.0651861	0.910336	0.947248	up
gene-LOC119882155	LOC119882155	zinc finger protein 845-like isoform X12 [Mastacembelus armatus]	------	Zinc-finger double domain;Zinc finger, C2H2 type;C2H2-type zinc finger;Zinc-finger double-stranded RNA-binding	0.9	0.97	0.28	0.6	0.95	1	1.98	1.44	1.75	2.98	2.52	1.62	2.76	3.01	2.56	1.55	1.8	2.53	1.31787	6.63979e-05	0.000417263	1.15502	8.93292e-05	0.000557083	up
gene-LOC119882166	LOC119882166	guanine nucleotide-binding protein G(I)/G(S)/G(O) subunit gamma-10-like [Takifugu rubripes]	Guanine nucleotide-binding protein;	GGL domain	37.18	30.72	35.78	38.17	43.85	44.72	14.48	16.97	33.61	21.13	14.31	19.34	26.36	44.1	25.49	30.45	32.25	30.84	-1.11158	2.44343e-07	2.89957e-06	-0.800139	1.0721e-07	1.52764e-06	down
gene-LOC119882167	LOC119882167	zinc finger protein 345-like [Notolabrus celidotus]	------	Zinc-finger double domain;Zinc finger, C2H2 type;C2H2-type zinc finger;C2H2-type zinc finger;Zinc ribbon domain	0	0.35	0.23	0.71	0	0	1.18	1.12	2.08	2.84	1.58	1.08	2.12	2.34	0.98	1.18	0.88	1.55	2.78635	0.000126889	0.000734135	2.32743	0.00283929	0.0106434	up
gene-LOC119882168	LOC119882168	E3 ubiquitin-protein ligase TRIM21 [Larimichthys crocea]	Pyrin OS=Homo sapiens OX=9606 GN=MEFV PE=1 SV=1;	SPRY-associated domain;SPRY domain	15.81	12.84	32.73	49.54	50.25	37.78	0.78	4.39	9.29	5.31	9.62	9.15	2.61	4.65	4.32	5.92	2.06	3.26	-2.349	2.56439e-08	3.75606e-07	-3.1529	2.97742e-21	3.98786e-19	down
gene-LOC119882169	LOC119882169	E3 ubiquitin-protein ligase TRIM39-like [Anarrhichthys ocellatus]	Pyrin OS=Homo sapiens OX=9606 GN=MEFV PE=1 SV=1;	SPRY domain;SPRY-associated domain	1.3	1.5	1.11	2.93	1.72	9.93	0.85	0	0.34	0.43	0	1.39	1.74	0	3.67	0.27	1.28	0	-2.58614	0.00201403	0.00793097	-1.7274	0.128666	0.233551	down
gene-LOC119882202	LOC119882202	sarcosine dehydrogenase [Sciaenops ocellatus]	Sarcosine dehydrogenase, mitochondrial OS=Mus musculus OX=10090 GN=Sardh PE=1 SV=1;	Aminomethyltransferase folate-binding domain;Glycine cleavage T-protein C-terminal barrel domain	8.75	7.94	7.25	4.33	7.21	9.56	1.14	1.29	1.77	0.34	3.85	1.03	4.44	4.48	3	6.28	2.99	1.31	-2.25995	4.14874e-06	3.62764e-05	-1.50054	4.82048e-06	4.37126e-05	down
gene-LOC119882212	LOC119882212	F-type lectin [Oplegnathus fasciatus]	Fucolectin-1 OS=Anguilla japonica OX=7937 PE=2 SV=1;	F5/8 type C domain	7.56	8.78	6.2	5.22	7.67	7.82	0.2	0.37	1.51	3.33	1.49	1.03	5.98	5.56	1.14	1.79	2.37	2.73	-2.79586	3.21309e-14	1.37196e-12	-1.65554	2.52953e-06	2.48527e-05	down
gene-LOC119882213	LOC119882213	f-type lectin 3 [Oplegnathus fasciatus]	Fucolectin-6 OS=Anguilla japonica OX=7937 PE=2 SV=1;	F5/8 type C domain	70.52	94.08	47.53	37.38	41.21	43.71	3.71	7.32	17.92	87	9.83	7.6	53.02	35.23	13.9	10.57	17.8	36.96	-1.88476	0.000103833	0.000616394	-1.44564	0.000195518	0.00109559	down
gene-LOC119882215	LOC119882215	dual specificity protein phosphatase 4 [Echeneis naucrates]	Dual specificity protein phosphatase 4 OS=Mus musculus OX=10090 GN=Dusp4 PE=2 SV=1;	Dual specificity phosphatase, catalytic domain;Rhodanese-like domain;Protein-tyrosine phosphatase	0.95	0.65	1.9	1.61	0.75	1.42	2.54	1.82	4.54	3.38	3.16	5.79	6.2	6.56	4.59	4.82	4.16	5.52	1.38544	0.000154022	0.00086719	1.60674	2.09414e-08	3.49849e-07	up
gene-LOC119882241	LOC119882241	polymeric immunoglobulin receptor-like isoform X2 [Mastacembelus armatus]	------	Immunoglobulin V-set domain;Immunoglobulin I-set domain;Immunoglobulin domain;Immunoglobulin domain	0.06	0.19	0.08	0.12	0.15	0.17	0.33	0.81	0.55	1.01	0.26	0.84	0.46	0.89	0.77	0.68	0.28	0.59	2.17845	3.96637e-08	5.61164e-07	1.79489	3.64107e-07	4.5016e-06	up
gene-LOC119882308	LOC119882308	tripartite motif-containing protein 16-like [Maylandia zebra]	Tripartite motif-containing protein 16 OS=Mus musculus OX=10090 GN=Trim16 PE=1 SV=2;	SPRY-associated domain;zinc finger of C3HC4-type, RING;Zinc finger, C3HC4 type;RING-type zinc-finger;Zinc finger, C3HC4 type;Zinc finger, C3HC4 type;SPRY domain;B-box zinc finger;Ring finger domain;zinc-RING finger domain;U-box domain;Prokaryotic RING finger family 4	3.04	5.66	3.66	5.32	7.22	8.76	0.26	1.57	3.11	1.22	3.41	1.39	1.37	2.84	1.39	2.16	0.89	0.89	-1.72569	0.000125006	0.000724476	-2.29853	1.22508e-13	5.70913e-12	down
gene-LOC119882333	LOC119882333	cell migration-inducing and hyaluronan-binding protein [Seriola dumerili]	Cell migration-inducing and hyaluronan-binding protein OS=Homo sapiens OX=9606 GN=CEMIP PE=1 SV=2;	Interleukin-like EMT inducer;G8 domain;Mucin-2 protein WxxW repeating region	5.02	17.51	5.21	12.61	9.33	9.01	1.47	4.89	1.11	2.88	1.47	1.8	6.03	6.39	2.85	4.8	4.68	2.34	-2.17478	3.20777e-07	3.69916e-06	-1.61474	1.54963e-07	2.11193e-06	down
gene-LOC119882349	LOC119882349	extracellular calcium-sensing receptor-like [Perca flavescens]	Extracellular calcium-sensing receptor OS=Rattus norvegicus OX=10116 GN=Casr PE=1 SV=1;	------	17.07	6.35	5.57	10.49	7.28	8.81	1.39	0.3	4.82	1.6	1.01	2.22	6.95	6.97	12.34	7.35	9.31	6.13	-2.33803	2.24296e-07	2.68453e-06	-0.638817	0.0311122	0.0766054	down
gene-LOC119882352	LOC119882352	extracellular calcium-sensing receptor [Epinephelus lanceolatus]	Extracellular calcium-sensing receptor OS=Mus musculus OX=10090 GN=Casr PE=1 SV=2;	------	14.12	3.1	3.72	9.64	6.52	6.33	0.72	0.61	3.69	3.53	0.94	2.67	7.96	5.67	10.56	8.2	9.64	10.68	-1.99089	4.91643e-06	4.21069e-05	-0.0999763	0.778475	0.859298	down
gene-LOC119882355	LOC119882355	26S proteasome non-ATPase regulatory subunit 11A [Notolabrus celidotus]	26S proteasome non-ATPase regulatory subunit 11A OS=Danio rerio OX=7955 GN=psmd11a PE=2 SV=1;	26S proteasome regulatory subunit RPN6 N-terminal domain;PCI domain;26S proteasome subunit RPN6 C-terminal helix domain	13.96	17.42	25.32	28.66	22.43	14.82	41.68	33.59	39.96	76.5	36.21	47.63	24.71	26.68	25.62	28.44	44.45	36.58	1.08973	3.23921e-05	0.000222694	0.10147	0.684169	0.790234	up
gene-LOC119882391	LOC119882391	------	------	------	0.39	0.63	1.24	1.51	0.78	1.06	3.07	0.49	3.65	3.59	5.28	4.06	2.08	2.37	1.04	1.81	6.28	5.8	1.54133	0.00249531	0.00955005	1.13312	0.0319597	0.0781826	up
gene-LOC119882399	LOC119882399	lysosomal Pro-X carboxypeptidase isoform X1 [Anarrhichthys ocellatus]	Lysosomal Pro-X carboxypeptidase OS=Bos taurus OX=9913 GN=PRCP PE=2 SV=1;	Serine carboxypeptidase S28;PS-10 peptidase S37;Serine aminopeptidase, S33	14.49	19.64	10.86	14.06	17.6	18.12	3.16	4.29	17.55	8.62	8.07	6.95	16.95	16.69	14.01	7.04	13.31	9.66	-1.18407	3.03647e-06	2.7655e-05	-0.775246	0.00025151	0.00135902	down
gene-LOC119882402	LOC119882402	Guanylyl cyclase-activating protein 1 [Collichthys lucidus]	Mid1-interacting protein 1-B OS=Danio rerio OX=7955 GN=mid1ip1b PE=2 SV=1;	Thyroid hormone-inducible hepatic protein Spot 14	1982.23	2695.42	12007.5	1991.52	11372.7	5152.16	1942.04	3558.12	2669.37	506.76	3011.81	1414.66	2693.29	5026.73	2551.35	7320.24	4530.69	740.87	-1.45817	0.0147823	0.0419081	-1.20399	0.0311383	0.0766616	down
gene-LOC119882409	LOC119882409	PREDICTED: collagenase 3-like [Lates calcarifer]	Collagenase 3 OS=Equus caballus OX=9796 GN=MMP13 PE=2 SV=1;	Matrixin;Hemopexin;Putative peptidoglycan binding domain	4.52	5.33	0.09	2.25	1.82	5.48	0.26	0.05	0.3	0	0.34	0.61	0.25	0.17	0.06	0.04	0.15	0.33	-3.59425	7.79286e-06	6.35059e-05	-4.72552	1.14677e-12	4.5025e-11	down
gene-LOC119882490	LOC119882490	deleted in malignant brain tumors 1 protein-like [Sander lucioperca]	Antigen WC1.1 OS=Bos taurus OX=9913 PE=2 SV=1;	Scavenger receptor cysteine-rich domain	3.08	2.68	2.2	3.6	2.92	6.36	0.91	0.48	0.66	0	2.06	1.62	1.84	1.44	3.27	0.76	0.96	1.43	-2.12139	0.00326835	0.011949	-2.09383	5.0732e-08	7.84024e-07	down
gene-LOC119882536	LOC119882536	hypothetical protein E3U43_021390 [Larimichthys crocea]	------	------	62.15	76.65	39.32	40.25	46.51	48.25	86.46	106.08	92.77	108.24	98.63	147.04	57.96	61.35	42.62	54.1	63.76	59.56	1.06546	4.19243e-05	0.000279787	-0.270833	0.103952	0.197893	up
gene-LOC119882558	LOC119882558	integrin-linked kinase-associated serine/threonine phosphatase 2C isoform X1 [Epinephelus lanceolatus]	Integrin-linked kinase-associated serine/threonine phosphatase 2C OS=Bos taurus OX=9913 GN=ILKAP PE=2 SV=1;	Protein phosphatase 2C;Protein phosphatase 2C	7.2	9.36	9.92	11.16	10.16	7.92	27.38	27.29	18.29	31.02	18.48	20.55	21.18	20.47	18.78	25.07	28.84	24.67	1.28421	2.61526e-06	2.4238e-05	0.812739	2.27224e-06	2.26012e-05	up
gene-LOC119882563	LOC119882563	cylicin-1-like [Sander lucioperca]	------	Nuclear RNA-splicing-associated protein	29.95	24.26	0.57	3.83	4.47	9.6	1.52	1.76	3.8	15.64	2.12	4.22	9.51	3.43	5.31	1.76	4.74	6.82	-1.75086	0.00846718	0.0265522	-1.64648	0.011518	0.0337985	down
gene-LOC119882568	LOC119882568	protein IWS1 homolog isoform X2 [Xiphophorus couchianus]	Protein IWS1 homolog OS=Rattus norvegicus OX=10116 GN=Iws1 PE=1 SV=1;	TFIIS helical bundle-like domain	17.72	21.73	24.7	29.47	22.87	17.97	46.8	68.92	35.42	70.81	42.34	50.66	33.26	38.69	26.67	36.74	52.26	40.31	1.13823	5.99986e-05	0.000381499	0.216793	0.257346	0.395714	up
gene-LOC119882583	LOC119882583	interleukin-1 receptor accessory protein [Seriola lalandi dorsalis]	Interleukin-1 receptor accessory protein OS=Macaca mulatta OX=9544 GN=IL1RAP PE=1 SV=1;	TIR domain;Immunoglobulin domain;Immunoglobulin I-set domain;Immunoglobulin domain;TIR domain;Immunoglobulin domain	10.66	12.39	11.84	12.35	10.22	9.18	34.29	41.48	15.73	56.39	12.78	26.32	18.11	36.87	29.59	36.39	21.13	52.18	1.38516	9.64416e-05	0.000579628	1.02909	3.02269e-05	0.000217151	up
gene-LOC119882585	LOC119882585	E3 ISG15--protein ligase HERC5-like isoform X2 [Sander lucioperca]	Probable E3 ubiquitin-protein ligase HERC6 OS=Homo sapiens OX=9606 GN=HERC6 PE=1 SV=2;	Regulator of chromosome condensation;HECT-domain;Regulator of chromosome condensation	62.2	110.96	138.29	205.81	205.46	162.72	4.76	20.15	39.93	21.15	48.47	22.82	9.01	12.4	26.64	16.55	4.98	6.17	-2.61668	1.10115e-09	2.15839e-08	-3.99234	1.22411e-22	1.96744e-20	down
gene-LOC119882590	LOC119882590	claudin-1-like [Mastacembelus armatus]	Claudin-19 OS=Rattus norvegicus OX=10116 GN=Cldn19 PE=2 SV=1;	PMP-22/EMP/MP20/Claudin family;PMP-22/EMP/MP20/Claudin tight junction;Clc-like	18.42	0	18.87	0	30.93	39.59	0.28	0	0	0.76	0.02	0	28.67	12.9	0	0.65	27.26	0	-7.14787	0.000860553	0.00384201	-1.15576	0.564854	0.694923	down
gene-LOC119882591	LOC119882591	tumor necrosis factor alpha-induced protein 2-like [Sparus aurata]	Exocyst complex component 3-like protein 2 OS=Homo sapiens OX=9606 GN=EXOC3L2 PE=2 SV=1;	Exocyst complex component Sec6	13.84	24.33	18.26	25.96	28.92	25.92	5.67	4.68	14.71	13.75	10.42	9.52	17.05	14.83	12	9.44	10.45	12.76	-1.21294	4.83629e-11	1.23636e-09	-1.15425	7.42591e-09	1.36807e-07	down
gene-LOC119882640	LOC119882640	alpha-2-macroglobulin isoform X1 [Epinephelus lanceolatus]	Alpha-2-macroglobulin-like protein 1 OS=Homo sapiens OX=9606 GN=A2ML1 PE=1 SV=3;	A-macroglobulin TED domain;Alpha-2-macroglobulin family;Alpha-2-macroglobulin bait region domain;Macroglobulin domain MG3;A-macroglobulin receptor binding domain;Macroglobulin domain MG4;MG2 domain;Seminal vesicle autoantigen	189.38	330.17	70.12	178.87	203.16	219.48	27.98	67.13	12.24	52.67	58.15	58.61	89.65	98.78	60.42	51.9	27.19	59.27	-2.08014	1.39252e-06	1.37959e-05	-2.0717	1.11354e-10	2.96924e-09	down
gene-LOC119882643	LOC119882643	ferritin, middle subunit-like [Perca flavescens]	Ferritin, middle subunit OS=Salmo salar OX=8030 PE=2 SV=1;	Ferritin-like domain	810.29	821.04	419.86	770.7	897.64	833.29	1634.51	2677.46	643.13	788.84	2408.96	1784.52	1044.37	1014.99	1024.79	1121.7	530.59	1156.52	1.22119	0.00545724	0.018391	-0.0944704	0.663306	0.774388	up
gene-LOC119882648	LOC119882648	glucuronokinase 1 [Larimichthys crocea]	Probable glucuronokinase 2 OS=Arabidopsis thaliana OX=3702 GN=GLCAK2 PE=2 SV=1;	Nucleotidyl transferase;GHMP kinases C terminal;GHMP kinases N terminal domain	6.58	8.27	4.01	5.59	4.99	7.53	2.79	2.39	4.13	1.77	3.5	3.09	5.08	3.57	3.89	2.26	3.61	3.17	-1.10484	0.000201519	0.00109582	-1.24112	1.64651e-08	2.81318e-07	down
gene-LOC119882652	LOC119882652	ferritin, middle subunit-like [Perca flavescens]	Ferritin, middle subunit OS=Salmo salar OX=8030 PE=2 SV=1;	Ferritin-like domain	1306.17	1737.14	933.31	2085.93	1077.45	1049.07	3668.35	4736.82	2501.7	3350.88	4830.76	3500.42	2642.18	2521.88	1819.78	1936.9	1803.74	3089.09	1.46783	7.82012e-06	6.36843e-05	0.269837	0.205047	0.33424	up
gene-LOC119882654	LOC119882654	PREDICTED: LOW QUALITY PROTEIN: alpha-2-macroglobulin-like [Lates calcarifer]	Alpha-2-macroglobulin OS=Rattus norvegicus OX=10116 GN=A2m PE=2 SV=2;	A-macroglobulin TED domain;Alpha-2-macroglobulin family;A-macroglobulin receptor binding domain;Alpha-2-macroglobulin bait region domain;Macroglobulin domain MG3;MG2 domain;Macroglobulin domain MG4	359.04	322.07	171.31	267.94	333.92	154.49	48.2	104.43	94.28	35.94	75.38	131.03	93.59	115.03	194.27	65.77	46.65	133.31	-1.76355	8.00439e-06	6.49839e-05	-1.80248	2.76238e-07	3.52559e-06	down
gene-LOC119882655	LOC119882655	alpha-2-macroglobulin-like isoform X1 [Perca flavescens]	Alpha-2-macroglobulin OS=Rattus norvegicus OX=10116 GN=A2m PE=2 SV=2;	A-macroglobulin TED domain;Alpha-2-macroglobulin family;Alpha-2-macroglobulin bait region domain;A-macroglobulin receptor binding domain;Macroglobulin domain MG3;MG2 domain;Macroglobulin domain MG4	1936.29	1462.06	768.57	2772.73	1348.66	1567.9	140.62	342.77	1261.83	205.47	529.35	793.84	801.76	842.6	521.01	280.7	266.39	809.01	-1.79788	3.15377e-05	0.000217388	-2.115	2.67698e-11	8.06022e-10	down
gene-LOC119882656	LOC119882656	ferritin, middle subunit [Kryptolebias marmoratus]	Ferritin, middle subunit OS=Salmo salar OX=8030 PE=2 SV=1;	Ferritin-like domain	409.29	170.59	381.69	730.9	156.72	124.65	1110.19	1116.83	422.83	506.52	1592.25	1308.09	885.05	183.06	672.4	275.04	171.41	619.38	1.63688	0.00193327	0.00764982	0.0331432	0.949107	0.969959	up
gene-LOC119882658	LOC119882658	alpha-2-macroglobulin-like isoform X2 [Sander lucioperca]	Alpha-2-macroglobulin OS=Rattus norvegicus OX=10116 GN=A2m PE=2 SV=2;	A-macroglobulin TED domain;Alpha-2-macroglobulin family;Alpha-2-macroglobulin bait region domain;A-macroglobulin receptor binding domain;Macroglobulin domain MG3;MG2 domain;Macroglobulin domain MG4;Bacterial Ig-like domain	155.55	222.29	51.43	129.3	132.55	137.99	16.77	45.49	23.18	6.78	36.65	38.16	18.85	25.01	25.52	22.85	11.13	29.73	-2.23527	2.69802e-06	2.48591e-05	-3.09497	1.22922e-26	3.49354e-24	down
gene-LOC119882685	LOC119882685	GHS-R1a-like protein [Lateolabrax maculatus]	------	------	14.43	15.09	14.62	14.76	18.07	19.15	2.81	6.84	6.72	1.27	9.53	4.3	7.72	5.71	6.82	1.99	2.44	2.83	-1.60497	0.00025513	0.00134717	-2.25779	1.56388e-11	4.9452e-10	down
gene-LOC119882686	LOC119882686	myelin protein zero-like protein 2 [Larimichthys crocea]	Myelin protein zero-like protein 2 OS=Homo sapiens OX=9606 GN=MPZL2 PE=1 SV=1;	Immunoglobulin V-set domain;Immunoglobulin domain;Immunoglobulin domain	8.76	14.88	3.15	8.38	6.47	10.45	2.23	2.75	4.38	8.93	3.21	4.98	9.55	7.58	4.89	5.22	6.73	5.94	-1.1766	4.19785e-05	0.00028007	-0.832725	0.00272297	0.0102984	down
gene-LOC119882703	LOC119882703	coxsackievirus and adenovirus receptor-like isoform X2 [Perca flavescens]	Butyrophilin-like protein 2 OS=Rattus norvegicus OX=10116 GN=Btnl2 PE=3 SV=1;	Immunoglobulin V-set domain;Immunoglobulin domain;Immunoglobulin I-set domain;Immunoglobulin domain;Immunoglobulin domain	4.9	12.36	11.31	16.55	17.73	16.26	1.24	4.83	9.29	7.04	10.14	5.54	7.19	8.04	7.03	7.36	4.3	5.01	-1.2554	0.00188514	0.00748686	-1.72071	3.18351e-09	6.35748e-08	down
gene-LOC119882706	LOC119882706	PREDICTED: HAUS augmin-like complex subunit 7 [Pundamilia nyererei]	------	------	0.29	0.15	0.09	0.28	0	0.34	1.06	2.6	1.8	2.38	0.56	1.5	1.17	3.83	1.51	0.96	0.38	0.52	2.98774	1.29288e-07	1.63146e-06	2.33985	0.000495174	0.00242285	up
gene-LOC119882708	LOC119882708	glutamine-dependent NAD(+) synthetase [Sparus aurata]	Glutamine-dependent NA;	Carbon-nitrogen hydrolase	1.41	1.49	1.61	3.44	1.91	1.22	0.42	0.11	1.88	0.94	0.52	0.77	0.74	1.71	1.46	1.42	1.01	1.26	-1.54344	0.000898132	0.00398277	-1.05321	0.00173345	0.00700748	down
gene-LOC119882718	LOC119882718	dehydrogenase/reductase SDR family member 12-like [Perca flavescens]	Dehydrogenase/reductase SDR family member 12 OS=Homo sapiens OX=9606 GN=DHRS12 PE=2 SV=2;	short chain dehydrogenase;Enoyl;KR domain;NAD dependent epimerase/dehydratase family;GDP-mannose 4,6 dehydratase;NA	0.14	0.24	0.13	0.16	0.19	0.25	0.03	0.14	2.08	0.64	0.53	1.07	0.34	1.01	0.4	0.27	0.47	0.76	1.75282	0.00735726	0.0235994	1.05018	0.0146764	0.0411396	up
gene-LOC119882727	LOC119882727	PREDICTED: LOW QUALITY PROTEIN: latent-transforming growth factor beta-binding protein 2-like [Lates calcarifer]	Latent-transforming growth factor beta-binding protein 4 OS=Homo sapiens OX=9606 GN=LTBP4 PE=1 SV=2;	Calcium-binding EGF domain;Complement Clr-like EGF-like;TB domain;EGF-like domain;Human growth factor-like EGF;Coagulation Factor Xa inhibitory site;EGF domain;Pvs28 EGF domain	1.41	2.34	0.63	1.35	1.22	1.9	0.44	0.36	0.28	0.57	0.52	0.47	0.82	0.73	0.52	0.47	0.61	1.01	-1.77446	9.76895e-09	1.56528e-07	-1.54115	4.89054e-09	9.44276e-08	down
gene-LOC119882746	LOC119882746	galectin-9 like protein [Oplegnathus fasciatus]	Galectin-9 OS=Bos taurus OX=9913 GN=LGALS9 PE=2 SV=1;	Galactoside-binding lectin	257.34	342.61	298.58	307.47	385.68	414.09	52.25	79.65	140.11	124.63	120.32	104.39	107.1	113.27	143.17	88.56	108.93	88.31	-1.84573	1.36498e-22	1.33667e-20	-2.1102	6.04926e-37	6.12948e-34	down
gene-LOC119882752	LOC119882752	TRPM8 channel-associated factor 2 isoform X2 [Perca flavescens]	TRPM8 channel-associated factor homolog OS=Danio rerio OX=7955 GN=tcaf PE=2 SV=1;	Peptidase M60, enhancin and enhancin-like;N-terminal domain of M60-like peptidases	1.82	2.25	2.16	3.99	3.16	2.03	5.47	7.59	15.01	17.01	12.63	19.52	4.38	10.91	4.65	8.36	12.08	11.1	2.16529	1.26965e-14	5.67703e-13	1.2413	1.39105e-05	0.000110906	up
gene-LOC119882765	LOC119882765	serine/threonine-protein kinase Nek3 isoform X1 [Larimichthys crocea]	------	------	1.57	4.2	1.63	1.5	2.24	2.87	0.45	0.9	0.84	2.71	0.91	0.29	1.43	1.47	1.74	1.23	1.52	1.88	-1.36931	0.00198045	0.00781562	-1.12433	0.00117526	0.00506182	down
gene-LOC119882772	LOC119882772	PREDICTED: clathrin heavy chain 1-like isoform X2 [Paralichthys olivaceus]	Clathrin heavy chain 1 OS=Mus musculus OX=10090 GN=Cltc PE=1 SV=3;	Region in Clathrin and VPS;Clathrin-H-link;Coatomer WD associated region	1.46	1.55	2.39	3.14	2.15	1.41	7.36	12.85	14.02	24.64	10.13	11.61	2.84	3.22	2.58	3.22	6.71	3.55	2.51923	2.38896e-22	2.2828e-20	0.346108	0.233063	0.367865	up
gene-LOC119882794	LOC119882794	------	------	------	0.25	0.46	0.24	0.21	0.37	0.38	1.33	0.72	1.55	5.51	1.53	1.91	1.2	1.92	0.9	1.29	1.41	5.76	2.44659	1.38929e-12	4.63709e-11	2.21689	7.67866e-07	8.78072e-06	up
gene-LOC119882810	LOC119882810	RILP-like protein 1 isoform X1 [Cottoperca gobio]	RILP-like protein 1 OS=Homo sapiens OX=9606 GN=RILPL1 PE=1 SV=1;	JNK_SAPK-associated protein-1;Rab interacting lysosomal protein	11.38	10.28	6.17	4.93	6.06	6.21	3	1.6	0.44	2.5	2.02	4.43	15.12	13.76	20.54	16.77	9.55	5.52	-1.71694	0.0002771	0.00144769	0.365611	0.277408	0.417363	down
gene-LOC119882839	LOC119882839	calpain-5-like [Epinephelus lanceolatus]	Calpain-5 OS=Homo sapiens OX=9606 GN=CAPN5 PE=1 SV=2;	Calpain family cysteine protease;Calpain large subunit, domain III;C2 domain	22.27	27.95	26.01	45.67	40.31	33.17	9.46	15.23	18.09	14.54	21.55	17.59	16.73	16.72	12.4	11.36	11.3	13.3	-1.09384	3.70114e-05	0.000250242	-1.7402	3.03184e-20	3.66098e-18	down
gene-LOC119882845	LOC119882845	rhomboid-related protein 4-like [Seriola lalandi dorsalis]	Rhomboid-related protein 4 OS=Homo sapiens OX=9606 GN=RHBDD1 PE=1 SV=1;	------	3.88	10.76	15.29	15.23	20.27	15.77	0.8	4.58	2.4	2.99	5.14	3.13	1.01	1.25	1.89	0.85	0.72	0.99	-2.15248	2.05354e-06	1.95756e-05	-4.07601	1.75127e-29	7.28811e-27	down
gene-LOC119882846	LOC119882846	rhomboid-related protein 4-like isoform X2 [Anabas testudineus]	Rhomboid-related protein 4 OS=Homo sapiens OX=9606 GN=RHBDD1 PE=1 SV=1;	Rhomboid family	9.48	18.9	19.55	26.51	30.17	28.59	1.25	5.11	7.31	4.54	7.25	4.72	4.62	5.31	5.51	3.47	3.03	2.6	-2.26806	7.21762e-10	1.48218e-08	-2.92335	6.78546e-25	1.49184e-22	down
gene-LOC119882853	LOC119882853	PREDICTED: protein MB21D2 isoform X1 [Pundamilia nyererei]	Protein MB21D2 OS=Homo sapiens OX=9606 GN=MB21D2 PE=1 SV=3;	Mab-21 protein	1.73	2.44	1.53	1.94	1.67	2.6	3.2	2.57	6.14	9.33	4	3.59	4.91	6.14	4.21	4.57	5.09	4.29	1.0483	8.72292e-11	2.13109e-09	0.807931	2.33035e-12	8.52572e-11	up
gene-LOC119882865	LOC119882865	P2Y purinoceptor 13-like isoform X1 [Notolabrus celidotus]	P2Y purinoceptor 13 OS=Homo sapiens OX=9606 GN=P2RY13 PE=2 SV=3;	7 transmembrane receptor	4.44	4.8	6.78	13.29	8.99	7.39	1.25	2.65	8.45	7.99	2.18	2.78	4.56	4.73	6.01	3.81	3.09	3.68	-1.16749	0.000857745	0.00383164	-1.30056	4.42035e-06	4.04461e-05	down
gene-LOC119882883	LOC119882883	dehydrogenase/reductase SDR family member 11-like [Cottoperca gobio]	Dehydrogenase/reductase SDR family member 11 OS=Gallus gallus OX=9031 GN=DHRS11 PE=2 SV=1;	short chain dehydrogenase;Enoyl;KR domain;NADP oxidoreductase coenzyme F420-dependent;NA;NAD dependent epimerase/dehydratase family	20.99	19.06	22.51	16.92	23.49	26.64	6.14	4.6	9.61	5.81	10.74	7.57	16.2	17.32	15.84	20.27	19.86	12.59	-1.35433	1.0196e-09	2.0169e-08	-0.513806	0.00115889	0.00500056	down
gene-LOC119882892	LOC119882892	C-X-C chemokine receptor type 5 [Seriola dumerili]	C-X-C chemokine receptor type 5 OS=Homo sapiens OX=9606 GN=CXCR5 PE=1 SV=1;	7 transmembrane receptor;Serpentine type 7TM GPCR chemoreceptor Srsx	0.54	1.07	0.03	1.21	0.31	0.48	0.33	0	0.12	0.23	0.06	0.06	0.35	0.36	0.29	0.06	0.32	0.28	-2.20998	0.00517547	0.0175941	-1.5582	0.0115224	0.033807	down
gene-LOC119882900	LOC119882900	SPRY domain-containing SOCS box protein 4-like [Epinephelus lanceolatus]	SPRY domain-containing SOCS box protein 4 OS=Mus musculus OX=10090 GN=Spsb4 PE=1 SV=1;	SPRY domain;SOCS box	4.93	5.32	4.96	6.74	5.75	4.43	13.35	17.3	14.41	77.03	9.43	26.48	11.35	22.64	10.58	21.99	14.16	24.92	1.89706	1.75664e-08	2.6771e-07	1.14132	4.52566e-07	5.46479e-06	up
gene-LOC119882934	LOC119882934	hypothetical protein PFLUV_G00015790 [Perca fluviatilis]	60S ribosomal protein L35a OS=Ictalurus punctatus OX=7998 GN=rpl35a PE=3 SV=1;	Ribosomal protein L35Ae	2.55	1.43	3.39	2.51	3.49	2.63	13.02	10.18	18.73	32.71	13.4	17.19	12.35	11.72	11.65	11.43	12.41	13.25	2.58292	7.81702e-27	1.02915e-24	1.66467	1.25193e-15	8.17263e-14	up
gene-LOC119882949	LOC119882949	hypothetical protein PFLUV_G00018410 [Perca fluviatilis]	GTPase IMAP family member 8 OS=Homo sapiens OX=9606 GN=GIMAP8 PE=2 SV=2;	AIG1 family;50S ribosome-binding GTPase	6.34	5.37	15.74	7.91	14.63	8.69	51.04	47.02	11.29	19.91	35.8	27.9	12.52	21.98	16.87	28.6	18.62	14.82	1.77385	0.000395356	0.00196171	0.40718	0.218268	0.350086	up
gene-LOC119882968	LOC119882968	LOW QUALITY PROTEIN: deleted in malignant brain tumors 1 protein-like [Sparus aurata]	Scavenger receptor cysteine-rich type 1 protein M130 OS=Canis lupus familiaris OX=9615 GN=CD163 PE=2 SV=1;	Scavenger receptor cysteine-rich domain;Scavenger receptor cysteine-rich domain;Immunoglobulin domain;Immunoglobulin domain	1.97	1.11	0.56	3.56	1.72	2.37	0.33	0.3	1.09	0.16	0.3	0.6	0.51	0.19	0.2	0.2	0	0.4	-2.1533	2.25347e-06	2.13015e-05	-3.10554	6.23341e-09	1.16964e-07	down
gene-LOC119882970	LOC119882970	hypothetical protein EPR50_G00031040 [Perca flavescens]	Scavenger receptor cysteine-rich type 1 protein M130 OS=Mus musculus OX=10090 GN=Cd163 PE=1 SV=2;	------	2.55	3.38	0.04	1.55	3.19	3.06	0	0.52	0	0.22	0	0	0.15	0	0	1.96	0.62	1.52	-4.14068	0.00408637	0.014432	-2.12475	0.0796733	0.161137	down
gene-LOC119882997	LOC119882997	nucleolar pre-ribosomal-associated protein 1 isoform X1 [Cottoperca gobio]	Nucleolar pre-ribosomal-associated protein 1 OS=Homo sapiens OX=9606 GN=URB1 PE=1 SV=4;	Ribosome 60S biogenesis N-terminal;Nucleolar pre-ribosomal-associated protein 1	1.13	1.15	3.16	1.09	1.54	1.52	3.96	3.66	6.49	10.21	4.37	3.49	3.11	9.11	3.93	6.07	6.72	5.49	1.73708	1.99236e-10	4.55303e-09	1.39205	1.52099e-07	2.07533e-06	up
gene-LOC119882999	LOC119882999	LOW QUALITY PROTEIN: beta-galactosidase-1-like protein 2 [Sander lucioperca]	Beta-galactosidase-1-like protein 2 OS=Homo sapiens OX=9606 GN=GLB1L2 PE=2 SV=1;	Glycosyl hydrolases family 35;Beta-galactosidase	2.75	3.87	1.97	3.06	2.37	4.38	0.62	0.88	2.7	2.61	0.82	0.38	3.54	3.76	3.32	2.17	1.99	1.29	-1.27441	4.69459e-05	0.000308949	-0.458798	0.0554386	0.121196	down
gene-LOC119883005	LOC119883005	DNA ligase 1-like [Labrus bergylta]	------	------	1.42	13.32	0.27	1.55	4.81	11.91	0.19	0.75	0.21	0.91	0.63	2.89	0.02	0.62	0.27	2.29	0.42	0.21	-2.56265	0.000746344	0.0033987	-3.50094	0.000303642	0.00159284	down
gene-LOC119883006	LOC119883006	inositol-tetrakisphosphate 1-kinase-like [Epinephelus lanceolatus]	Inositol-tetrakisphosphate 1-kinase OS=Gallus gallus OX=9031 GN=ITPK1 PE=2 SV=1;	Inositol 1,3,4-trisphosphate 5/6-kinase ATP-grasp domain;Inositol 1,3,4-trisphosphate 5/6-kinase pre-ATP-grasp domain	0.42	0.52	0.75	2.16	0.97	0.92	0.12	0.14	0.81	0.45	0	0.34	0.65	0.43	0.35	0.77	1	0.73	-1.9105	0.00156282	0.00637449	-1.00377	0.0175976	0.0477764	down
gene-LOC119883023	LOC119883023	muscleblind-like protein 1 isoform X1 [Larimichthys crocea]	Muscleblind-like protein 1 OS=Homo sapiens OX=9606 GN=MBNL1 PE=1 SV=2;	Zinc finger C-x8-C-x5-C-x3-H type;RNA-binding, Nab2-type zinc finger;CCCH-type zinc finger;Zinc-finger containing family	0.65	1.03	0.51	1.12	0.77	1.03	0.14	0.14	0.34	0.66	0.3	0.19	0.49	0.68	0.37	0.39	0.58	0.22	-1.77494	3.04503e-11	8.11264e-10	-1.38166	2.14123e-08	3.57204e-07	down
gene-LOC119883089	LOC119883089	Period circadian protein-like protein 2 [Larimichthys crocea]	Period circadian protein homolog 2 OS=Gallus gallus OX=9031 GN=PER2 PE=2 SV=1;	Period protein 2/3C-terminal region;PAS fold;PAS fold;PAS domain	2.58	2.51	1.8	1.86	1.46	0.96	4.32	4.97	2.81	6.5	2.89	4.4	4.02	3.46	3.24	2.49	3.26	2.42	1.10453	0.000954203	0.00420232	0.245703	0.360439	0.505195	up
gene-LOC119883099	LOC119883099	PREDICTED: C5a anaphylatoxin chemotactic receptor 1-like [Lates calcarifer]	C5a anaphylatoxin chemotactic receptor 1 OS=Oncorhynchus mykiss OX=8022 GN=c5ar1 PE=2 SV=1;	7 transmembrane receptor;Serpentine type 7TM GPCR chemoreceptor Srx;Serpentine type 7TM GPCR chemoreceptor Srw	6.72	9.71	9.34	10.2	11.22	6.96	2.15	3.62	8.36	10.48	3.18	4.46	9.9	14.66	9.12	13.74	13.24	14.04	-1.04109	1.72587e-05	0.000128293	-0.0504659	0.780705	0.860822	down
gene-LOC119883136	LOC119883136	methylosome subunit pICln isoform X1 [Anabas testudineus]	Methylosome subunit pICln OS=Canis lupus familiaris OX=9615 GN=CLNS1A PE=1 SV=1;	Regulator of volume decrease after cellular swelling	13.03	26.04	9.64	31.87	29.87	22.45	21	71.03	67.19	55.57	61.74	37.04	32.26	24.48	39.18	45.26	0.6	43.87	1.16416	0.000675269	0.00311818	0.0592403	0.915658	0.95036	up
gene-LOC119883167	LOC119883167	A-kinase anchor protein SPHKAP [Seriola dumerili]	A-kinase anchor protein SPHKAP OS=Danio rerio OX=7955 GN=sphkap PE=3 SV=1;	A-kinase anchor protein 110 kDa	0.88	1.47	0.61	1.62	0.83	1.61	0.23	0.88	0.33	0.37	0.57	0.62	2.22	1.79	0.87	0.95	0.82	0.72	-1.19601	0.00332081	0.0121146	-0.382175	0.240812	0.376501	down
gene-LOC119883251	LOC119883251	hypothetical protein FQN60_004714, partial [Etheostoma spectabile]	Clathrin heavy chain 1 OS=Bos taurus OX=9913 GN=CLTC PE=1 SV=1;	Clathrin propeller repeat	0.06	0	0	0.83	0	0	2.18	3.59	2.09	5.06	2.5	3.22	1.1	0.84	0.14	0	0.77	0.46	4.33083	0.00116086	0.00495676	1.45233	0.305142	0.447686	up
gene-LOC119883303	LOC119883303	------	------	------	0.97	0.63	1.47	0.35	0.46	0.91	3.58	3.64	13.79	7.65	3.13	3.33	2.7	8.5	1.65	4.23	4.21	2.91	2.68368	2.6923e-10	5.98518e-09	1.91879	1.6183e-05	0.000126347	up
gene-LOC119883312	LOC119883312	cGMP-dependent 3',5'-cyclic phosphodiesterase isoform X1 [Epinephelus lanceolatus]	cGMP-dependent 3',5'-cyclic phosphodiesterase OS=Mus musculus OX=10090 GN=Pde2a PE=1 SV=4;	3'5'-cyclic nucleotide phosphodiesterase;GAF domain;GAF domain;GAF domain	0.8	1.44	0.39	0.67	0.88	1.03	0.19	0.4	0.47	0.24	0.6	0.54	0.85	0.59	0.49	0.39	0.6	0.46	-1.13104	0.00374418	0.0134317	-1.07329	0.000210969	0.00116868	down
gene-LOC119883313	LOC119883313	zinc finger protein 708 isoform X1 [Larimichthys crocea]	------	Zinc-finger double domain;Zinc finger, C2H2 type;C2H2-type zinc finger;Zinc-finger double-stranded RNA-binding;C2H2-type zinc finger;Zinc-finger of C2H2 type	2.17	2.64	1.87	3.49	2.89	2.33	8.02	10.71	5.37	10.33	7.44	9.34	4.71	5.21	4.11	5.18	7.01	4.96	1.69719	3.94425e-09	6.85269e-08	0.527184	0.00138113	0.00580682	up
gene-LOC119883324	LOC119883324	retinol-binding protein 2 [Gouania willdenowi]	Retinol-binding protein 2 OS=Sus scrofa OX=9823 GN=RBP2 PE=2 SV=2;	Lipocalin / cytosolic fatty-acid binding protein family;Lipocalin / cytosolic fatty-acid binding protein family	307.24	487.39	46.75	144.11	188.65	386.61	95.38	88.85	8.13	68.04	51.88	86.85	80.76	53.75	61.2	30.25	22.32	115.6	-1.86705	0.00118003	0.00502398	-2.52301	9.33499e-08	1.35546e-06	down
gene-LOC119883329	LOC119883329	acetylcholinesterase-like [Perca flavescens]	Acetylcholinesterase OS=Bungarus fasciatus OX=8613 GN=ACHE PE=1 SV=2;	Carboxylesterase family;alpha/beta hydrolase fold	11.69	16.68	1.47	6.95	4.58	11.75	0.22	0.59	0.39	0.36	2	1.49	2.23	0.28	0.78	0.16	0.17	0.7	-3.41452	6.33506e-09	1.0565e-07	-4.14514	9.3247e-12	3.06505e-10	down
gene-LOC119883333	LOC119883333	PREDICTED: arfaptin-2-like isoform X1 [Lates calcarifer]	Arfaptin-2 OS=Mus musculus OX=10090 GN=Arfip2 PE=1 SV=2;	Arfaptin-like domain;BAR domain	0.74	0.55	0.5	0.91	0.79	1.1	0.14	0.19	0.57	0.25	0.19	0.09	1.22	1.3	0.86	1.31	3.28	0.53	-1.79134	8.47794e-06	6.84066e-05	0.421711	0.277649	0.417635	down
gene-LOC119883351	LOC119883351	deoxyribonuclease gamma-like isoform X1 [Sander lucioperca]	Deoxyribonuclease-1-like 1 OS=Cricetulus griseus OX=10029 GN=DNASE1L1 PE=2 SV=1;	Endonuclease-reverse transcriptase	0.35	1.85	0.5	1.08	1.61	0.19	0.07	0.18	0.41	0.48	0.68	0.61	0.42	0.68	0.72	0.6	0.37	0.72	-1.3411	0.017277	0.0475917	-1.1312	0.0160254	0.0441559	down
gene-LOC119883355	LOC119883355	Hepatoma-derived growth factor-related protein 3 [Larimichthys crocea]	Hepatoma-derived growth factor-related protein 3 OS=Homo sapiens OX=9606 GN=HDGFL3 PE=1 SV=1;	PWWP domain	0.65	1.11	0.17	0.8	0.41	1.9	0	0.05	0.35	0.33	0.21	0	0.86	1.58	0.78	0.76	0.47	0.78	-3.02276	3.17663e-05	0.0002189	-0.475585	0.316262	0.459851	down
gene-LOC119883373	LOC119883373	PREDICTED: transmembrane protease serine 7 [Notothenia coriiceps]	Transmembrane protease serine 7 OS=Homo sapiens OX=9606 GN=TMPRSS7 PE=2 SV=3;	Trypsin;Low-density lipoprotein receptor domain class A;SEA domain;CUB domain;Domain of unknown function	0.16	0.32	0.1	0.47	0.12	0.23	0.51	0.59	0.37	1.97	0.44	0.97	0.66	0.67	0.89	0.89	0.14	0.6	1.57596	0.000114418	0.000670496	1.00878	0.0199149	0.0529573	up
gene-LOC119883393	LOC119883393	CD3 gamma/delta protein [Siniperca chuatsi]	------	T-cell surface glycoprotein CD3 delta chain;Ig-like domain on T-cell surface glycoprotein CD3 epsilon chain	5.28	5.9	1.69	4.09	3.95	5.09	0.62	1.06	2.72	5.25	1.29	2.58	3.15	1.76	1.98	0.72	0.75	3.45	-1.24252	0.000236131	0.00126077	-1.5837	9.58351e-05	0.000591169	down
gene-LOC119883445	LOC119883445	P2Y purinoceptor 12-like [Parambassis ranga]	P2Y purinoceptor 12 OS=Homo sapiens OX=9606 GN=P2RY12 PE=1 SV=1;	7 transmembrane receptor	24.08	27.71	9.06	31.5	20.92	30.2	4.43	12.31	17.8	24.05	8.48	11.11	17.86	12.6	11.79	4.4	6.92	11.05	-1.08398	0.000134122	0.000770153	-1.59308	1.37205e-06	1.4449e-05	down
gene-LOC119883449	LOC119883449	fukutin-related protein [Seriola dumerili]	Fukutin-related protein OS=Mus musculus OX=10090 GN=Fkrp PE=1 SV=1;	LicD family	0.6	0.8	0.38	0.66	0.75	1.11	0.07	0.2	0.52	0.35	0.15	0.18	1.23	1.07	0.53	0.53	1.08	0.61	-1.7591	7.91376e-07	8.32772e-06	-0.239302	0.415522	0.560466	down
gene-LOC119883470	LOC119883470	Mitochondrial ornithine transporter 1 [Anoplopoma fimbria]	Mitochondrial ornithine transporter 1 OS=Homo sapiens OX=9606 GN=SLC25A15 PE=1 SV=1;	Mitochondrial carrier protein	25.73	18.03	42.51	31.29	40.82	15.59	4.35	4.03	21.02	24.29	7.82	16.23	13.52	14.57	16.44	16.83	19.15	20.53	-1.4576	0.00013002	0.000749492	-1.24752	2.16862e-05	0.000162716	down
gene-LOC119883492	LOC119883492	hypothetical protein F7725_003936 [Dissostichus mawsoni]	Low-density lipoprotein receptor OS=Cricetulus griseus OX=10029 GN=LDLR PE=3 SV=2;	------	10.98	14.73	8.69	4.58	7.02	9.41	1.5	0.26	1.76	0.81	1.07	1	4.31	0.94	6.39	1.54	3.86	4.75	-3.24121	2.28194e-12	7.27453e-11	-1.79654	7.31157e-05	0.000466946	down
gene-LOC119883496	LOC119883496	tyrosine-protein kinase receptor UFO [Epinephelus lanceolatus]	Tyrosine-protein kinase receptor UFO OS=Mus musculus OX=10090 GN=Axl PE=1 SV=2;	Protein tyrosine and serine/threonine kinase;Protein kinase domain;Fibronectin type III domain;Immunoglobulin domain;Immunoglobulin I-set domain;Immunoglobulin domain;Immunoglobulin V-set domain;Immunoglobulin domain;Purple acid Phosphatase, N-terminal domain	13.77	27.68	15.02	33.22	25.45	28.61	6	10.57	19.77	17.32	11.88	11.92	12.63	14.24	13.06	8.28	11.85	7.86	-1.05065	1.44949e-06	1.43245e-05	-1.54477	6.05299e-13	2.51902e-11	down
gene-LOC119883523	LOC119883523	cytochrome P450 2F3-like isoform X1 [Cottoperca gobio]	Cytochrome P450 2F3 OS=Capra hircus OX=9925 GN=CYP2F3 PE=2 SV=1;	Cytochrome P450	13.9	11.9	5.7	7.69	7.39	8.5	2.22	2.3	5.18	0.94	8.13	2.18	11.34	5.85	8.06	2.5	3.75	2.63	-1.43447	0.0026664	0.0100854	-1.15291	0.00333817	0.0121766	down
gene-LOC119883537	LOC119883537	lysophosphatidic acid receptor 6-like [Perca flavescens]	Lysophosphatidic acid receptor 6 OS=Gallus gallus OX=9031 GN=LPAR6 PE=1 SV=1;	7 transmembrane receptor	1.16	1.74	0.27	1.1	1.14	1.45	0.2	0.23	0.71	1.76	0.2	0.43	1.09	0.79	0.81	0.35	0.33	0.78	-1.29641	0.00487447	0.016693	-1.15555	0.00462869	0.0159408	down
gene-LOC119883552	LOC119883552	hypothetical protein PFLUV_G00022850 [Perca fluviatilis]	Ribonucleoside-diphosphate reductase large subunit OS=Mus musculus OX=10090 GN=Rrm1 PE=1 SV=2;	Ribonucleotide reductase, barrel domain;Ribonucleotide reductase, all-alpha domain;ATP cone domain	11.19	8.2	24.08	19.86	20.28	13.09	3.38	6.3	8.6	7.43	6.38	5.31	7.75	10.55	7.27	6.37	12.98	7.23	-1.5519	1.15025e-06	1.15994e-05	-1.44114	2.01325e-06	2.0331e-05	down
gene-LOC119883598	LOC119883598	lysophosphatidic acid receptor 6-like isoform X1 [Labrus bergylta]	Lysophosphatidic acid receptor 5 OS=Bos taurus OX=9913 GN=LPAR5 PE=2 SV=1;	7 transmembrane receptor;Serpentine type 7TM GPCR chemoreceptor Srsx	1.04	0.66	0.3	1.13	0.09	0.67	0.1	0.06	0.31	0.48	0.3	0.24	0.77	1.14	0.34	0.57	0.91	1.2	-1.61001	0.00869255	0.0270976	-0.165468	0.743342	0.834895	down
gene-LOC119883758	LOC119883758	galectin-related protein-like isoform X1 [Sparus aurata]	Galectin-related protein OS=Danio rerio OX=7955 GN=lgalsl PE=2 SV=1;	Galactoside-binding lectin	1.59	1.87	0.91	0	2.29	1.29	0.25	0	0.81	0.29	0.35	0.46	1.89	0.93	0.95	0.62	0.21	0.13	-2.12995	0.00667791	0.0217949	-1.20348	0.116825	0.216776	down
gene-LOC119883767	LOC119883767	leptin B [Siniperca chuatsi]	Leptin-B OS=Oryzias latipes OX=8090 GN=LEP-B PE=2 SV=2;	------	0.28	0.7	0.32	0.8	0.88	0.4	1.84	0.25	16.52	12.35	0.38	4.41	1.93	4.34	0.51	3.44	13.89	3.61	2.94899	2.72729e-05	0.000191614	2.5106	2.18152e-05	0.000163369	up
gene-LOC119883964	LOC119883964	------	------	------	0.1	0.02	0.14	0.13	0.18	0.08	0.22	0.14	2.39	0.49	0.09	0.13	0.16	1.01	0.26	1.33	1.13	0.4	2.00058	0.00734334	0.0235611	2.16675	0.000261657	0.00140311	up
gene-LOC119883970	LOC119883970	transcription elongation factor A protein 3 isoform X3 [Mastacembelus armatus]	Transcription elongation factor A protein 3 OS=Bos taurus OX=9913 GN=TCEA3 PE=2 SV=1;	Transcription factor S-II;Transcription factor S-II;TFIIS helical bundle-like domain	15.65	19.22	8.79	13.87	12.46	18.41	5.73	6.31	4.33	3.16	4.37	3.2	7.78	7.07	5.74	5.56	4.1	1.72	-1.74955	1.08026e-07	1.3913e-06	-1.95455	4.90159e-11	1.39307e-09	down
gene-LOC119883979	LOC119883979	spondin-1-like [Epinephelus lanceolatus]	Spondin-1 OS=Rattus norvegicus OX=10116 GN=Spon1 PE=1 SV=1;	Thrombospondin type 1 domain;Spondin-like TSP1 domain;Spondin_N;CCN3 Nov like TSP1 domain;Thrombospondin type 1 domain	2.82	2.28	0.7	1.66	2.2	2.57	0.32	0.03	0.76	1.15	1.5	0.44	0.99	1.12	1.09	0.26	1.4	2.14	-1.733	0.000819269	0.00368337	-1.28108	0.00139559	0.00585918	down
gene-LOC119883981	LOC119883981	unnamed protein product [Homo sapiens]	Tubulin alpha-1A chain OS=Cricetulus griseus OX=10029 GN=TUBA1A PE=2 SV=1;	------	1.09	1.9	1.6	7.38	2.42	2.12	16.16	29.75	56.97	51.13	14.8	45.55	0.26	6.41	2.7	4.83	18.2	0.24	3.51293	4.03937e-17	2.4608e-15	0.470713	0.536369	0.670138	up
gene-LOC119883985	LOC119883985	C-C motif chemokine 20-like [Parambassis ranga]	C-C motif chemokine 20 OS=Mus musculus OX=10090 GN=Ccl20 PE=1 SV=1;	Small cytokines	3.34	0	3	6.87	1.13	0	54.1	34.37	134.17	257.94	12	125.92	2.3	67.02	12.34	47.21	67.41	113.35	5.01973	4.3686e-06	3.79081e-05	3.83637	0.00121908	0.00522158	up
gene-LOC119884030	LOC119884030	hypothetical protein OJAV_G00074620 [Oryzias javanicus]	Retinal cone rhodopsin-sensitive cGMP 3',5'-cyclic phosphodiesterase subunit gamma OS=Homo sapiens OX=9606 GN=PDE6H PE=1 SV=1;	Retinal cGMP phosphodiesterase, gamma subunit	0.38	0.31	0.22	0.57	0.38	0.04	3.56	16.38	1.2	11.93	2.31	12.01	3.68	1.87	0.69	1.84	1.15	1.8	4.5766	5.05973e-12	1.53332e-10	2.0432	0.000117163	0.000703917	up
gene-LOC119884055	LOC119884055	nocturnin isoform X2 [Epinephelus lanceolatus]	Nocturnin OS=Rattus norvegicus OX=10116 GN=Noct PE=2 SV=2;	Endonuclease/Exonuclease/phosphatase family	6.86	3.99	8.83	4.96	6.39	3.56	7.33	13.93	8.38	14.14	7.13	28.79	22.36	6.63	9.44	12.9	9.26	9.09	1.06123	0.0122914	0.036063	0.489354	0.190168	0.315502	up
gene-LOC119884062	LOC119884062	GDP-fucose protein O-fucosyltransferase 1 isoform X1 [Seriola dumerili]	GDP-fucose protein O-fucosyltransferase 1 OS=Cricetulus griseus OX=10029 GN=POFUT1 PE=1 SV=2;	GDP-fucose protein O-fucosyltransferase	0.66	2.97	0.55	1.08	0.42	1.16	0.25	0.03	0.72	1.61	0.04	0.47	1.41	2.1	1.43	0.22	0.38	0.56	-1.50692	0.0151287	0.0426656	-0.595	0.247885	0.384695	down
gene-LOC119884066	LOC119884066	LOW QUALITY PROTEIN: scavenger receptor cysteine-rich type 1 protein M130-like [Larimichthys crocea]	------	Scavenger receptor cysteine-rich domain;Immunoglobulin domain;Immunoglobulin domain	0.89	0.82	0.45	0.39	0.47	0.38	6.01	1.1	15.57	4.95	36.88	5.57	1.16	35.19	3.21	11.42	5.17	1.72	3.82035	2.36952e-09	4.32726e-08	2.96956	3.65702e-06	3.43795e-05	up
gene-LOC119884075	LOC119884075	protein jagged-1b-like isoform X1 [Epinephelus lanceolatus]	Protein jagged-1 OS=Homo sapiens OX=9606 GN=JAG1 PE=1 SV=3;	------	0.21	1.08	0.99	0.46	0.35	1.22	1.89	6.25	3.81	17.47	2.73	3.54	0.95	1.77	1	3.11	2.06	2.47	2.74731	1.76279e-08	2.68474e-07	0.916008	0.0429432	0.0990097	up
gene-LOC119884110	LOC119884110	PREDICTED: lecithin retinol acyltransferase-like [Lates calcarifer]	Lecithin retinol acyltransferase OS=Bos taurus OX=9913 GN=LRAT PE=1 SV=1;	Lecithin retinol acyltransferase	1.6	5.99	0.9	3.6	3.13	2.63	0.79	0	1.38	1.36	1.06	1.66	2.78	1.82	0	0.53	1.96	2.75	-1.64701	0.00363236	0.013084	-1.30837	0.0532639	0.117549	down
gene-LOC119884116	LOC119884116	kielin/chordin-like protein [Sander lucioperca]	Kielin/chordin-like protein OS=Xenopus laevis OX=8355 GN=kcp PE=2 SV=1;	------	1.04	1.16	0.25	2.61	1.09	1.57	0.09	0.32	0.75	0.21	0.2	0.63	0.77	0.35	0.63	0.41	0.28	0.68	-1.91259	0.000687704	0.00316267	-1.73493	0.000264813	0.00141742	down
gene-LOC119884138	LOC119884138	phosphatidylserine decarboxylase proenzyme, mitochondrial isoform X4 [Labrus bergylta]	Phosphatidylserine decarboxylase proenzyme, mitochondrial OS=Mus musculus OX=10090 GN=Pisd PE=2 SV=1;	------	9.06	5.09	8.06	1.91	9.01	8.66	5.23	4.43	0.89	1.4	1.62	0.47	3.74	1.44	0.74	3.32	5.78	0.47	-1.34424	0.0141802	0.0405064	-2.11287	2.18725e-06	2.1896e-05	down
gene-LOC119884154	LOC119884154	small integral membrane protein 11A-like [Kryptolebias marmoratus]	Small integral membrane protein 11A OS=Bos taurus OX=9913 GN=SMIM11A PE=3 SV=1;	FAM165 family	9.34	8.76	13.05	10.08	9.63	8.35	1210.23	1146.33	546.37	709.71	934.38	891.63	44.23	244.46	39.52	37.13	111.53	33.41	6.59673	8.28545e-74	5.30672e-71	2.59901	3.56096e-09	7.06282e-08	up
gene-LOC119884169	LOC119884169	PREDICTED: arginase-1-like [Lates calcarifer]	Arginase-1 OS=Sus scrofa OX=9823 GN=ARG1 PE=2 SV=1;	------	1.7	1.68	3.18	2.71	5.8	4.16	4.47	5.37	31.65	33.13	22.52	16.12	2.67	19.35	4.31	5.68	3.14	6.77	1.83844	6.80925e-05	0.00042678	0.362896	0.397083	0.542344	up
gene-LOC119884172	LOC119884172	epithelial membrane protein 2-like [Sparus aurata]	Peripheral myelin protein 22 OS=Equus caballus OX=9796 GN=PMP22 PE=2 SV=1;	PMP-22/EMP/MP20/Claudin family	0.6	0.94	0.68	0.65	0.22	1.16	1.51	1.98	3.56	3.69	2.67	4.75	1.58	1.95	2.17	2.23	5.02	5.14	1.95061	2.38411e-08	3.52571e-07	1.60437	6.21683e-05	0.000405722	up
gene-LOC119884178	LOC119884178	PREDICTED: poly [ADP-ribose] polymerase 12-like [Lates calcarifer]	Protein mono-ADP-ribosyltransferase PARP12 OS=Homo sapiens OX=9606 GN=PARP12 PE=1 SV=1;	Pol	9.21	23.06	2.39	7.39	21.34	22.26	1.02	1.53	6.05	6.8	10.07	0.21	0.07	6.2	0.25	0.26	0.19	0.48	-1.81465	0.00354236	0.0128183	-4.09092	5.62395e-06	4.9949e-05	down
gene-LOC119884194	LOC119884194	arginase-1-like [Seriola dumerili]	Arginase-1 OS=Homo sapiens OX=9606 GN=ARG1 PE=1 SV=2;	Arginase family	554.77	651.95	541.69	440.88	777.3	400.98	175.24	159.24	755.38	251.58	2.85	198.88	4.62	190.58	135.94	574.91	590.76	5.94	-1.39429	0.0162222	0.0452168	-1.67512	0.0359842	0.0859586	down
gene-LOC119884196	LOC119884196	arginase-1-like [Oncorhynchus kisutch]	Arginase, non-hepatic 1 OS=Xenopus laevis OX=8355 GN=arg2-a PE=2 SV=1;	------	0.87	0.45	5.62	9.3	10.19	34.32	0	1.07	1.36	0	0	3.4	0.77	13.63	10.55	9.93	0	0	-2.78112	0.01174	0.0346986	-1.76594	0.0663857	0.139544	down
gene-LOC119884204	LOC119884204	ARF GTPase-activating protein GIT2a isoform X6 [Epinephelus lanceolatus]	ARF GTPase-activating protein GIT2 OS=Homo sapiens OX=9606 GN=GIT2 PE=1 SV=2;	G protein-coupled receptor kinase-interacting protein 1 C term;GIT coiled-coil Rho guanine nucleotide exchange factor;Putative GTPase activating protein for Arf;Spa2 homology domain;Ankyrin repeats;Ankyrin repeats;Ankyrin repeats;Ankyrin repeat	11.32	15.09	5.43	12.67	11.55	13.17	2.13	2.74	10.24	10.54	5.18	5.52	8.72	12.63	9	6.46	6.53	7.38	-1.30526	7.65472e-07	8.08025e-06	-1.02955	3.46619e-06	3.27839e-05	down
gene-LOC119884219	LOC119884219	transportin-3 isoform X1 [Larimichthys crocea]	Transportin-3 OS=Homo sapiens OX=9606 GN=TNPO3 PE=1 SV=3;	Exportin 1-like protein;Importin-beta N-terminal domain	7.16	8.35	10.25	10.16	7.38	4.83	21.32	19.69	14.08	21.48	12.81	14.45	12.6	14.74	17.71	17.29	20.43	18.79	1.03654	0.00117965	0.00502343	0.558572	0.0176993	0.0480188	up
gene-LOC119884221	LOC119884221	UPF0606 protein KIAA1549-like [Sparus aurata]	UPF0606 protein KIAA1549 OS=Homo sapiens OX=9606 GN=KIAA1549 PE=1 SV=4;	------	0.32	0.53	1.35	0.91	1.26	0.65	1.47	3.4	2.58	3.95	7.57	4.09	0.9	0.68	0.94	0.92	0.15	0.24	2.07905	4.16773e-06	3.63916e-05	-0.898956	0.0707463	0.146841	up
gene-LOC119884239	LOC119884239	Nucleolar complex protein 3-like protein [Larimichthys crocea]	Nucleolar complex protein 3 homolog OS=Danio rerio OX=7955 GN=noc3l PE=2 SV=1;	Nucleolar complex-associated protein;CBF/Mak21 family	0.52	0.44	0.46	0.68	0.5	0.42	1.23	1.52	1.33	10.39	7.5	3.81	5.95	3.33	5.06	2.21	2.44	18.41	2.75869	1.02888e-09	2.03186e-08	3.08404	3.85723e-11	1.12366e-09	up
gene-LOC119884241	LOC119884241	acidic leucine-rich nuclear phosphoprotein 32 family member E-like [Monopterus albus]	Acidic leucine-rich nuclear phosphoprotein 32 family member A OS=Bos taurus OX=9913 GN=ANP32A PE=1 SV=2;	------	3.49	4.48	2.42	1.27	2.88	4.21	0.34	2.09	1.39	2.78	1.26	2.27	1.66	4.25	0.64	2.53	3.85	0.9	-1.05028	0.00844214	0.0264842	-0.964481	0.0239909	0.0618346	down
gene-LOC119884249	LOC119884249	protein L-Myc-1b-like [Seriola dumerili]	Protein L-Myc-1b OS=Danio rerio OX=7955 GN=mycl1b PE=2 SV=1;	Myc amino-terminal region;Helix-loop-helix DNA-binding domain	5.22	4.91	7.83	7.17	7.29	4.33	8.02	11.24	15.54	60.3	3.52	15.19	7.69	25.23	7.64	23.93	16.22	19.09	1.29778	0.0026892	0.010156	1.01676	0.00156969	0.0064609	up
gene-LOC119884255	LOC119884255	PREDICTED: uncharacterized protein LOC109071592 isoform X1 [Cyprinus carpio]	------	------	0.12	0.4	0.24	0.14	0.04	0.97	0.67	1.1	2.2	1.58	2.16	1.5	0.37	4.31	2.55	2.27	0.15	1.74	2.09331	0.000277399	0.00144861	2.04519	0.00764233	0.0241334	up
gene-LOC119884261	LOC119884261	PREDICTED: alpha-2-antiplasmin-like [Lates calcarifer]	Alpha-2-antiplasmin OS=Bos taurus OX=9913 GN=SERPINF2 PE=1 SV=2;	------	5.17	5.28	6.74	4.27	8.66	4.19	0.99	2.84	1.49	0.68	0.86	1.29	2.6	2.57	1.77	3.47	4.3	2.78	-1.64933	0.000144028	0.000817329	-1.05573	0.000615369	0.00292379	down
gene-LOC119884271	LOC119884271	phosphomevalonate kinase [Epinephelus lanceolatus]	Phosphomevalonate kinase OS=Bos taurus OX=9913 GN=PMVK PE=2 SV=3;	Phosphomevalonate kinase	43.48	30.23	81.35	34.84	87.25	44.01	25.58	24.44	15.53	13.5	18.53	13.57	24.69	32.53	26.76	36.66	35.46	23.52	-1.5394	0.000291491	0.0015132	-1.37373	1.59565e-05	0.00012462	down
gene-LOC119884343	LOC119884343	lon protease homolog, mitochondrial [Larimichthys crocea]	Lon protease homolog, mitochondrial OS=Homo sapiens OX=9606 GN=LONP1 PE=1 SV=2;	ATP-dependent protease La;ATPase family associated with various cellular activities;AAA domain;AAA ATPase domain;Holliday junction DNA helicase RuvB P-loop domain;AAA domain;PrkA AAA domain;RNA helicase	5.35	4.28	15.07	6.93	0	3.44	20.99	46.01	38.73	64.41	16.99	45.09	17.84	14.51	5.18	9.12	0	12.37	2.46822	0.000457159	0.00223054	0.15473	0.896433	0.93898	up
gene-LOC119884359	LOC119884359	C-type lectin domain family 6 member A-like [Sander lucioperca]	C-type lectin domain family 6 member A OS=Homo sapiens OX=9606 GN=CLEC6A PE=1 SV=1;	Cell division protein ZapB;Ly49-like protein, N-terminal region	1.62	1.13	1.49	0.54	1.47	2.5	0.43	0.08	0.07	0.82	0.24	0.23	1.59	1.16	0.9	0.84	0.5	0.5	-2.34797	4.5834e-05	0.000302471	-1.01191	0.0263054	0.0666791	down
gene-LOC119884362	LOC119884362	CD209 antigen-like protein E [Perca flavescens]	------	------	1.15	3.1	1.13	1.51	1.21	2.5	0.46	0	1.2	1.17	0	0.56	1.97	2.05	1.39	0.55	0.44	0.24	-1.94872	0.00117703	0.00501499	-1.11191	0.0256823	0.0653983	down
gene-LOC119884386	LOC119884386	------	------	Zinc knuckle	1.72	2.6	0.46	1.81	0.06	0.22	1.3	8.37	0.83	3.19	14.84	1.67	6.01	1.12	0.66	1.19	0.47	1.46	2.20133	0.00760874	0.0242811	0.255317	0.743962	0.835198	up
gene-LOC119884419	LOC119884419	phosphatidylinositol 3,4,5-trisphosphate 3-phosphatase and dual-specificity protein phosphatase PTEN [Sparus aurata]	Phosphatidylinositol 3,4,5-trisphosphate 3-phosphatase and dual-specificity protein phosphatase PTEN OS=Mus musculus OX=10090 GN=Pten PE=1 SV=1;	C2 domain of PTEN tumour-suppressor protein;Dual specificity phosphatase, catalytic domain;Protein-tyrosine phosphatase;Inositol hexakisphosphate	5.43	7.2	6.96	8.84	6.65	6.44	12.86	18.79	13.27	28.58	12.44	17.99	11.85	14.64	12.19	12.46	13.27	19.22	1.18844	1.01216e-07	1.30929e-06	0.510155	0.00144224	0.00603762	up
gene-LOC119884455	LOC119884455	F-BAR domain only protein 1 isoform X1 [Esox lucius]	F-BAR domain only protein 1 OS=Danio rerio OX=7955 GN=fcho1 PE=1 SV=2;	------	0.54	1.41	1.21	1.14	1.14	0.8	2.02	2.45	1.55	4.31	1.5	2.75	0.74	2.01	1.41	2.65	2.07	1.63	1.0776	0.000980929	0.00430005	0.241399	0.458764	0.601626	up
gene-LOC119884462	LOC119884462	PREDICTED: ankyrin repeat and fibronectin type-III domain-containing protein 1-like [Lates calcarifer]	Ankyrin repeat and fibronectin type-III domain-containing protein 1 OS=Homo sapiens OX=9606 GN=ANKFN1 PE=2 SV=2;	Fibronectin type III domain	0.78	1.1	0.22	0.9	0.62	0.9	0.07	0.09	0.34	0.6	0.27	0.21	0.32	0.24	0.12	0.05	0.18	0.65	-1.78734	4.40283e-06	3.81493e-05	-1.99984	4.70449e-05	0.000319552	down
gene-LOC119884476	LOC119884476	gem-associated protein 5 [Anarrhichthys ocellatus]	Gem-associated protein 5 OS=Homo sapiens OX=9606 GN=GEMIN5 PE=1 SV=3;	------	0	0	0.41	0.16	0	0.06	0.69	0.36	0.3	0.82	0.76	0.7	0.4	0.48	0.07	0.18	0	0.79	2.28179	0.0161617	0.0450642	0.932303	0.458531	0.601388	up
gene-LOC119884479	LOC119884479	hypothetical protein F7725_006437 [Dissostichus mawsoni]	Histone H2B OS=Oncorhynchus mykiss OX=8022 PE=1 SV=2;	Core histone H2A/H2B/H3/H4;Histone-like transcription factor	0	0.29	2.05	1.37	0	0.65	12.93	3.59	19.77	7.44	11.06	18.48	15.28	7.74	11.91	18.87	5.18	14.17	3.83039	5.47998e-08	7.55906e-07	3.46032	1.88128e-07	2.50533e-06	up
gene-LOC119884488	LOC119884488	PREDICTED: proline-rich protein 5-like [Lates calcarifer]	Proline-rich protein 5 OS=Xenopus laevis OX=8355 GN=prr5 PE=2 SV=1;	------	0.15	1.5	0.45	0.91	0.22	0.3	2.56	1.47	3.35	3.42	1.33	3.44	0.43	4.31	1.74	2.06	2.37	0.85	1.41198	0.00384613	0.0137433	0.634475	0.266473	0.405463	up
gene-LOC119884499	LOC119884499	uncharacterized protein LOC113102395 [Carassius auratus]	------	------	2.06	1.49	0.16	0.54	0.53	0.64	0.01	0.05	0.13	0.61	0.16	0.1	0.06	0.14	0.07	0.12	0.05	0.06	-2.71026	1.36559e-05	0.000104326	-3.76909	6.44474e-11	1.7859e-09	down
gene-LOC119884533	LOC119884533	MICAL-like protein 1 isoform X3 [Sander lucioperca]	MICAL-like protein 1 OS=Bos taurus OX=9913 GN=MICALL1 PE=1 SV=2;	Bivalent Mical/EHBP Rab binding domain;Calponin homology;CAMSAP CH domain;LIM domain	0.98	2.02	0.28	1.18	0.74	1.36	0.09	0.3	0.53	0.42	0.29	0.31	0.95	0.63	0.94	0.37	0.4	0.7	-1.90956	1.98117e-06	1.89237e-05	-1.13789	0.00399403	0.0141074	down
gene-LOC119884552	LOC119884552	NACHT, LRR and PYD domains-containing protein 12-like isoform X1 [Seriola dumerili]	------	------	1.75	4.44	3.86	7.74	5.09	2.66	11.66	12.63	6.74	17.59	14.06	6.5	14.46	4.28	5.9	3.02	5.51	8.34	1.21943	0.0159411	0.0445697	0.132936	0.819743	0.888068	up
gene-LOC119884575	LOC119884575	sodium- and chloride-dependent GABA transporter 2-like [Seriola lalandi dorsalis]	Sodium- and chloride-dependent GABA transporter 2 OS=Rattus norvegicus OX=10116 GN=Slc6a13 PE=1 SV=1;	Sodiu	8.14	5.25	1.77	1.49	2.45	3.45	1.42	2.16	0.35	0.09	1.4	0.4	3.32	2.6	3.66	1.17	1.31	0.19	-1.78845	0.00963393	0.0294663	-1.3608	0.0172503	0.0469976	down
gene-LOC119884588	LOC119884588	histone H1-like [Xiphophorus maculatus]	Histone H1 OS=Oncorhynchus mykiss OX=8022 PE=1 SV=2;	linker histone H1 and H5 family	0	0.37	0.52	0	0	0.39	20.8	20.62	13.03	20.95	29.29	20.32	21.45	27.95	12.61	23.6	18.02	25.39	6.52128	2.81497e-25	3.2541e-23	6.09552	8.7571e-35	6.18437e-32	up
gene-LOC119884596	LOC119884596	hypothetical protein FQN60_000912 [Etheostoma spectabile]	Solute carrier family 12 member 9 OS=Danio rerio OX=7955 GN=slc12a9 PE=3 SV=1;	Amino acid permease;Solute carrier family 12;Amino acid permease	3.1	1.89	1.84	1.89	2.38	2.92	0.46	0.2	1.63	1.74	0.57	0.61	2.58	2.19	1.71	0.55	1.64	1.27	-1.72923	2.80528e-07	3.27971e-06	-0.993828	0.00246385	0.00946433	down
gene-LOC119884598	LOC119884598	PREDICTED: serine/threonine-protein kinase DCLK2 isoform X1 [Lates calcarifer]	Serine/threonine-protein kinase DCLK2 OS=Mus musculus OX=10090 GN=Dclk2 PE=1 SV=1;	Doublecortin	0.31	0.8	0.23	0.73	0.66	0.62	0.9	1.24	2.6	1.53	0.96	1.06	2.03	1.86	3.73	1.71	1.65	3.92	1.17084	0.00105858	0.00458279	1.76054	1.37028e-06	1.44483e-05	up
gene-LOC119884652	LOC119884652	fatty-acid amide hydrolase 2 [Etheostoma spectabile]	Fatty-acid amide hydrolase 2-A OS=Danio rerio OX=7955 GN=faah2a PE=2 SV=1;	Amidase	1.78	2.32	1.91	2.73	3.49	2.07	6.86	9.7	10.53	7.29	12.12	5.91	3.82	10.53	1.76	5.19	4.27	2.67	1.81752	2.77554e-09	4.98671e-08	0.436943	0.204522	0.33357	up
gene-LOC119884654	LOC119884654	sodium/glucose cotransporter 4 [Archocentrus centrarchus]	Sodium/glucose cotransporter 4 OS=Danio rerio OX=7955 GN=slc5a9 PE=2 SV=1;	Sodiu	1.39	1.23	0.22	0.84	0.95	0.7	1.34	0	0.25	0.99	0.76	0	1.25	1.8	0.19	0.81	0.59	0.34	-2.46474	0.000126704	0.000733244	-1.50712	0.000872756	0.00392732	down
gene-LOC119884655	LOC119884655	hypothetical protein PFLUV_G00173500 [Perca fluviatilis]	Interferon-induced very large GTPase 1 OS=Homo sapiens OX=9606 GN=GVINP1 PE=2 SV=2;	------	7.95	8.7	5.35	8.66	7.76	9.9	0.77	1.45	6.61	5.69	4.32	2.58	2.56	4	6.87	3.55	0.46	1.36	-1.48272	6.15374e-06	5.12949e-05	-1.83667	5.24411e-05	0.000349983	down
gene-LOC119884707	LOC119884707	galectin-2-like [Cyclopterus lumpus]	Galectin-2 OS=Homo sapiens OX=9606 GN=LGALS2 PE=1 SV=3;	Galactoside-binding lectin	4.3	3.28	8.04	12.08	4.8	4.04	2.04	0.76	3.59	2.53	0.97	1.82	3.23	4.39	5.43	6.41	6.81	4.13	-1.84727	1.9979e-05	0.000145457	-0.775554	0.0367235	0.0873039	down
gene-LOC119884714	LOC119884714	hypothetical protein PFLUV_G00067910 [Perca fluviatilis]	Ectonucleoside triphosphate diphosphohydrolase 2 OS=Homo sapiens OX=9606 GN=ENTPD2 PE=1 SV=1;	GDA1/CD39	4.62	7.63	2.41	3.68	3.45	4.33	0	0.33	1.36	1.64	0.17	0.11	1.69	1.92	0.01	0.97	0	0.62	-3.3586	4.69143e-08	6.55141e-07	-2.82011	0.000235076	0.00128421	down
gene-LOC119884720	LOC119884720	acetyl-CoA acetyltransferase, cytosolic [Sparus aurata]	Acetyl-CoA acetyltransferase, cytosolic OS=Mus musculus OX=10090 GN=Acat2 PE=1 SV=2;	Thiolase, N-terminal domain;Thiolase, C-terminal domain;Beta-ketoacyl synthase, N-terminal domain	22.05	21.82	38.26	8.28	42	24.63	5.48	0.43	11.29	3.5	2.91	0	5.9	13.76	10.6	14.48	21.16	5.8	-2.97664	0.00157166	0.00640602	-1.68949	3.29921e-05	0.000234701	down
gene-LOC119884722	LOC119884722	protein NLRC3-like isoform X1 [Epinephelus lanceolatus]	NLR family CARD domain-containing protein 3 OS=Homo sapiens OX=9606 GN=NLRC3 PE=1 SV=2;	NLRC4 helical domain HD2;Fish-specific NACHT associated domain;NACHT domain;Leucine Rich repeat;NOD2 winged helix domain;Zinc finger, C3HC4 type;zinc finger of C3HC4-type, RING;RING-type zinc-finger;Zinc finger, C3HC4 type;Zinc finger, C3HC4 type;Prokaryotic RING finger family 4;Ring finger domain	1.65	3.07	1.98	3.03	2.45	2.73	4.37	5.42	9.02	15.01	6.84	6.67	7.07	8.04	5.85	5.54	7.99	8.69	1.45241	4.72047e-18	3.18705e-16	1.04671	1.7085e-11	5.35891e-10	up
gene-LOC119884751	LOC119884751	uncharacterized protein LOC116396390 isoform X2 [Anarrhichthys ocellatus]	------	------	6.26	4.66	3.73	1.77	4.74	4.79	8.5	10.89	9.36	28.74	4.8	9.26	13.32	19.08	8.65	12.03	8.63	9.09	1.17062	0.000369896	0.0018552	1.02374	0.000246282	0.00133572	up
gene-LOC119884758	LOC119884758	phosphomannomutase 1 [Sphaeramia orbicularis]	Phosphomannomutase 1 OS=Mus musculus OX=10090 GN=Pmm1 PE=1 SV=1;	Eukaryotic phosphomannomutase;haloacid dehalogenase-like hydrolase	6.97	5.19	2.31	2.96	3.9	5.98	13.96	9.37	6.22	15.81	7.37	11.42	7.38	20.1	16.25	10.06	1.4	13.03	1.16038	0.000762631	0.00346289	0.843076	0.0626354	0.133308	up
gene-LOC119884768	LOC119884768	FYVE, RhoGEF and PH domain-containing protein 4-like [Seriola dumerili]	FYVE, RhoGEF and PH domain-containing protein 4 OS=Homo sapiens OX=9606 GN=FGD4 PE=1 SV=2;	RhoGEF domain;FYVE zinc finger;PH domain;Pleckstrin homology domain;PH domain;PH domain;FYVE-type zinc finger	0.31	0.55	0.01	0.21	0.39	0.58	0	0.1	0.19	0.09	0.15	0.07	0.22	0.32	0.15	0.25	0.38	0	-1.85765	0.0144774	0.0412114	-1.04042	0.159495	0.275888	down
gene-LOC119884813	LOC119884813	protein disulfide-isomerase A3-like isoform X1 [Seriola dumerili]	Protein disulfide-isomerase A3 OS=Gallus gallus OX=9031 GN=PDIA3 PE=2 SV=1;	Thioredoxin;Thioredoxin-like domain;Thioredoxin-like;Calsequestrin	0.25	0.09	0.93	0.85	0.33	0.22	3.56	5.56	3.64	3.8	0.99	4.77	2.88	1.55	2.41	3.31	9.14	3.35	2.94237	9.69301e-07	9.96118e-06	2.51804	2.35512e-05	0.000174574	up
gene-LOC119884831	LOC119884831	protein Tob2-like [Seriola dumerili]	Protein Tob2 OS=Homo sapiens OX=9606 GN=TOB2 PE=1 SV=2;	BTG family;Ataxin-2 C-terminal region	0.47	0.79	0.24	0.42	0.36	0.59	0.04	0.02	0.45	0.22	0.21	0.03	0.36	0.3	0.24	0.19	0.45	0.15	-1.8558	0.000690981	0.00317588	-1.2385	0.00012857	0.000763202	down
gene-LOC119884835	LOC119884835	headcase protein homolog isoform X1 [Larimichthys crocea]	Headcase protein homolog OS=Homo sapiens OX=9606 GN=HECA PE=1 SV=1;	Headcase protein;Headcase protein family homologue	2.34	3.08	0.99	2.2	1.85	1.97	0.4	0.36	0.59	1.22	0.69	0.88	1.96	1.58	1.45	0.65	0.74	0.73	-1.7561	5.81078e-09	9.7524e-08	-1.26062	0.00020337	0.00113305	down
gene-LOC119884836	LOC119884836	clusterin [Larimichthys crocea]	Clusterin OS=Coturnix japonica OX=93934 GN=CLU PE=2 SV=2;	Clusterin	263.52	311.77	254.71	232.17	354.39	353.16	3066.47	3485.99	1834.48	3540.42	3712.23	2819.58	2020.45	2006.93	1727.27	2516.16	2080.07	2229.17	3.36624	9.87551e-31	1.65979e-28	2.34633	8.34356e-63	9.72233e-59	up
gene-LOC119884839	LOC119884839	nucleolar pre-ribosomal-associated protein 1 isoform X1 [Cottoperca gobio]	Nucleolar pre-ribosomal-associated protein 1 OS=Mus musculus OX=10090 GN=Urb1 PE=1 SV=2;	Nucleolar pre-ribosomal-associated protein 1	1.53	0.93	2.14	2.03	1.14	1.56	5.26	3.44	5.99	10.71	6.14	4.24	3.17	3.76	3.86	5.6	7.09	5.94	1.72852	1.86549e-09	3.49041e-08	1.13395	0.000148538	0.000861755	up
gene-LOC119884867	LOC119884867	LOW QUALITY PROTEIN: protein Smaug homolog 1 [Monopterus albus]	Protein Smaug homolog 1 OS=Mus musculus OX=10090 GN=Samd4a PE=1 SV=2;	------	0	0.41	0.13	0.37	0.44	0.49	1	0.71	2.17	1.84	0.93	0.59	1.06	0.74	0.47	0.81	0.61	0.86	1.83474	0.000236553	0.00126229	0.883626	0.0781247	0.158694	up
gene-LOC119884916	LOC119884916	PREDICTED: lambda-crystallin homolog [Austrofundulus limnaeus]	Lambda-crystallin homolog OS=Homo sapiens OX=9606 GN=CRYL1 PE=1 SV=3;	------	1.1	1.97	0.95	0.29	2.06	2.9	0	0.39	0.32	0.87	0.33	0.14	0.19	2.48	0.54	1.93	1.14	1.01	-2.34215	0.000272352	0.00142665	-0.870838	0.142465	0.253157	down
gene-LOC119884922	LOC119884922	dehydrogenase/reductase SDR family member 12 [Perca flavescens]	Dehydrogenase/reductase SDR family member 12 OS=Bos taurus OX=9913 GN=DHRS12 PE=2 SV=1;	short chain dehydrogenase;Enoyl;KR domain;NAD dependent epimerase/dehydratase family;NA;GDP-mannose 4,6 dehydratase	1.88	0.79	0.13	0.95	0.58	0.98	3.96	2.9	2.05	1.6	1.97	0.59	2.62	2.53	5.34	5.22	6.33	4.52	1.38576	0.0157915	0.0442453	1.87791	1.19427e-05	9.68083e-05	up
gene-LOC119884933	LOC119884933	PREDICTED: prostaglandin E synthase [Notothenia coriiceps]	Prostaglandin E synthase OS=Equus caballus OX=9796 GN=PTGES PE=2 SV=1;	MAPEG family	1.4	1.26	1.74	1.35	1.22	1.55	2.38	4.53	3.39	12.62	0.94	8.16	2.14	4.12	1.88	2.85	3.64	4.14	1.6286	0.000176364	0.000976055	0.608794	0.0147436	0.0412732	up
gene-LOC119884936	LOC119884936	scavenger receptor cysteine-rich type 1 protein M130-like [Cyclopterus lumpus]	Scavenger receptor cysteine-rich type 1 protein M130 OS=Canis lupus familiaris OX=9615 GN=CD163 PE=2 SV=1;	Scavenger receptor cysteine-rich domain;Scavenger receptor cysteine-rich domain;Immunoglobulin domain;Immunoglobulin domain;Hepsin, SRCR domain	30.52	17.14	12.79	28.11	35.46	54.87	4.16	1.17	9.15	0.63	6.6	3.1	9.87	8.82	16.66	4.14	9.44	5.64	-2.65847	5.95098e-07	6.42782e-06	-2.01651	2.53995e-08	4.15102e-07	down
gene-LOC119884948	LOC119884948	------	------	Interferon-induced 6-16 family	22.73	17.03	38.75	17.65	102.67	77.23	2.08	4.03	3.26	1.3	27.9	3.58	2.53	1.97	3.13	1.8	0	0.47	-2.6886	0.000200813	0.00109299	-5.26819	2.09685e-10	5.27723e-09	down
gene-LOC119884949	LOC119884949	galectin-8-like isoform X2 [Acanthochromis polyacanthus]	Galectin-8 OS=Homo sapiens OX=9606 GN=LGALS8 PE=1 SV=4;	Galactoside-binding lectin	0.38	0.3	0.1	0.21	0.69	0.53	0	0.17	0.24	0.17	0.2	0.09	0.25	0.19	0.08	0.09	0.19	0.03	-1.44371	0.0183256	0.0499574	-1.85681	0.00120437	0.00516524	down
gene-LOC119884950	LOC119884950	------	------	Interferon-induced 6-16 family	63.23	71.21	127.14	109.19	231.35	220.48	28.8	30.75	33.4	12.08	99.08	40.18	21.26	48.76	18.95	22.14	11.21	9.56	-1.73699	0.000676248	0.00312149	-3.16601	7.00024e-15	4.10933e-13	down
gene-LOC119884952	LOC119884952	------	------	------	6.41	3.86	8.32	0	0	0.47	0	0	0	0	0	1.3	0.31	0	0	0.56	0	0	-4.07933	0.013763	0.0395675	-4.67747	0.001693	0.00687735	down
gene-LOC119884995	LOC119884995	glycogen [starch] synthase, liver [Sparus aurata]	Glycogen [starch] synthase, muscle OS=Oryctolagus cuniculus OX=9986 GN=GYS1 PE=1 SV=4;	Glycogen synthase;Glycosyl transferases group 1	14.05	15.46	8.28	11.61	11.75	16.12	1.12	1.63	3.47	2.27	4.19	3.1	7.5	9.04	9.81	4.44	4.21	9.02	-2.38463	1.46834e-15	7.51549e-14	-1.27447	1.9764e-07	2.62002e-06	down
gene-LOC119885011	LOC119885011	LOW QUALITY PROTEIN: arylsulfatase D-like [Perca flavescens]	Arylsulfatase D OS=Homo sapiens OX=9606 GN=ARSD PE=1 SV=2;	Sulfatase;Type I phosphodiesterase / nucleotide pyrophosphatase;C-terminal region of aryl-sulfatase	6.13	5.35	6.73	6.65	5.76	3.09	0.94	1.28	4.97	1.61	1.68	2.19	6.95	5.49	4.79	7.75	9.8	4.58	-1.63482	5.90504e-06	4.9413e-05	-0.292512	0.296774	0.438575	down
gene-LOC119885012	LOC119885012	brain acid soluble protein 1 [Epinephelus lanceolatus]	------	------	0	0.07	0	0.15	0.29	0.13	0.73	0.57	0.19	0.37	0.22	0.3	0.32	0.32	0.74	0.42	0.92	0.26	2.06132	0.0108291	0.0324475	1.84684	0.00950719	0.0289893	up
gene-LOC119885020	LOC119885020	------	------	Brain acid soluble protein 1	8.27	11.55	5.93	8.59	11.16	9.68	0.63	0.67	4.88	3.86	2.5	2.82	4.32	2.23	2.62	2.02	3.65	2.8	-2.12087	5.44869e-10	1.14471e-08	-2.11135	2.55451e-21	3.44121e-19	down
gene-LOC119885021	LOC119885021	H/ACA ribonucleoprotein complex subunit 4 isoform X1 [Seriola lalandi dorsalis]	H/ACA ribonucleoprotein complex subunit DKC1 OS=Gallus gallus OX=9031 GN=DKC1 PE=2 SV=1;	------	4.09	6.36	2.48	1.98	1.18	6.37	0.35	0.66	2.9	3.12	1.31	1.87	3.37	2.48	4.18	5.61	4.92	0.64	-1.41453	0.00141449	0.00586227	-0.522363	0.277358	0.417363	down
gene-LOC119885050	LOC119885050	------	------	Zinc-finger double domain;Zinc finger, C2H2 type;C2H2-type zinc finger;C2H2-type zinc finger	0	0.11	0.19	0.2	0.07	0.08	1.09	1.05	1.02	3.39	0	0.22	0.22	1.07	0.97	1.37	2.57	0.68	3.38907	0.000395683	0.00196252	3.05042	7.878e-05	0.000498498	up
gene-LOC119885215	LOC119885215	interferon-induced very large GTPase 1 isoform X6 [Larimichthys crocea]	Interferon-induced very large GTPase 1 OS=Homo sapiens OX=9606 GN=GVINP1 PE=2 SV=2;	50S ribosome-binding GTPase;Dynamin family	2	2.57	1.36	4.05	1.78	3.16	0.11	0.42	0.64	0.93	0.46	0.66	0.87	0.63	0.94	2.24	0.9	0.49	-2.41207	1.24359e-14	5.57099e-13	-1.73769	1.4169e-06	1.48609e-05	down
gene-LOC119885222	LOC119885222	Inositol-3-phosphate synthase 1-A [Larimichthys crocea]	Inositol-3-phosphate synthase 1-A OS=Xenopus laevis OX=8355 GN=isyna1-a PE=2 SV=1;	Myo-inositol-1-phosphate synthase;Myo-inositol-1-phosphate synthase	0	0.65	0.57	0.47	0.42	0.15	40.69	66.67	0.61	29.81	37.35	86.1	1.45	5.43	3.93	1.91	20.4	0	6.94689	1.67178e-13	6.5161e-12	3.37052	0.000409574	0.0020536	up
gene-LOC119885278	LOC119885278	caspase recruitment domain-containing protein 11 isoform X2 [Mastacembelus armatus]	Caspase recruitment domain-containing protein 11 OS=Mus musculus OX=10090 GN=Card11 PE=1 SV=2;	Guanylate kinase;PDZ domain	1.56	1.82	0.49	1.61	0.61	1.56	0.19	0.52	0.36	1.27	0.38	0.68	0.45	0.67	0.47	0.11	0.12	0.65	-1.36987	0.000795772	0.00359136	-2.09491	7.63038e-06	6.56427e-05	down
gene-LOC119885294	LOC119885294	endothelial differentiation-related factor 1 [Salarias fasciatus]	Endothelial differentiation-related factor 1 homolog OS=Xenopus laevis OX=8355 GN=edf1 PE=2 SV=1;	Multiprotein bridging factor 1;Helix-turn-helix	119.32	110.7	135.82	131.92	134.21	133.51	235.23	281.46	339.53	495	259.01	334.96	177.66	181.3	145.93	168.44	252.4	164.7	1.17902	5.62096e-14	2.34105e-12	-0.000648468	0.996707	0.998411	up
gene-LOC119885370	LOC119885370	neoverrucotoxin subunit beta-like [Anarrhichthys ocellatus]	Stonustoxin subunit beta OS=Synanceia horrida OX=13279 PE=1 SV=3;	SPRY-associated domain;SPRY domain	1.36	2.15	1.73	2.44	1.94	4.72	3.08	3.27	4.57	14.69	6.8	3.04	5.28	8.17	4.99	3.47	4.53	4.09	1.0617	0.0025067	0.00957818	0.614045	0.0320719	0.0783557	up
gene-LOC119885371	LOC119885371	zinc finger protein 2-like isoform X2 [Epinephelus lanceolatus]	------	Zinc-finger double domain;Zinc finger, C2H2 type;C2H2-type zinc finger;Drought induced 19 protein;C2H2-type zinc finger;C2H2-type zinc-finger domain	0.54	0.13	0.33	0.29	0.47	0.68	1.05	1.13	1.47	1.44	1.08	1.32	1.59	1.64	1.53	0.84	0.91	1.2	1.49722	1.84746e-05	0.000135797	1.15655	0.00130659	0.00553737	up
gene-LOC119885390	LOC119885390	LOW QUALITY PROTEIN: RNA-binding protein 39-like [Labrus bergylta]	RNA-binding protein 39 OS=Pongo abelii OX=9601 GN=RBM39 PE=2 SV=1;	RNA recognition motif.;linker between RRM2 and RRM3 domains in RBM39 protein;Occluded RNA-recognition motif	7.12	8.48	6.14	10.8	7.02	7.34	22.81	23.82	15.5	24.9	20.86	21.2	17.03	21.37	17.72	23.43	23.07	23.18	1.50469	3.91505e-09	6.80697e-08	1.0089	6.74383e-14	3.26069e-12	up
gene-LOC119885396	LOC119885396	------	------	------	2.11	1.85	1.02	1.9	1.59	1.02	4.86	2.16	4.06	6.12	5.87	4.86	4.83	6.42	6.2	7.11	4.9	7.05	1.59895	2.06905e-07	2.49528e-06	1.52875	4.36968e-13	1.85831e-11	up
gene-LOC119885526	LOC119885526	tensin-2-like isoform X1 [Anarrhichthys ocellatus]	Tensin-2 OS=Mus musculus OX=10090 GN=Tns2 PE=1 SV=1;	Phosphotyrosine-binding domain;C2 domain of PTEN tumour-suppressor protein;SH2 domain;Phorbol esters/diacylglycerol binding domain;C1 domain	2.03	3.18	1.44	3.04	2.33	2.92	11.28	21.93	14.25	44.58	11.66	25.05	6.46	11.06	6.46	8.17	8.71	7.66	2.95132	7.26627e-27	9.61989e-25	1.2321	2.84179e-16	2.03153e-14	up
gene-LOC119885534	LOC119885534	nuclear factor 7, ovary-like [Cottoperca gobio]	Zinc-binding protein A33 OS=Pleurodeles waltl OX=8319 PE=1 SV=2;	SPRY-associated domain;RING-type zinc-finger;B-box zinc finger;zinc finger of C3HC4-type, RING;Zinc finger, C3HC4 type;Zinc finger, C3HC4 type;Zinc finger, C3HC4 type;U-box domain;SPRY domain;Ring finger domain;zinc-RING finger domain	2	2.62	1.04	1.6	2.03	2.33	2.83	3.39	9.29	15.47	3.19	4.77	4.48	7.55	4.95	5.99	5	4.83	1.4268	2.31115e-07	2.75779e-06	1.0162	1.89632e-08	3.20013e-07	up
gene-LOC119885546	LOC119885546	cytosolic 10-formyltetrahydrofolate dehydrogenase-like [Amphiprion ocellaris]	Cytosolic 10-formyltetrahydrofolate dehydrogenase OS=Xenopus tropicalis OX=8364 GN=aldh1l1 PE=2 SV=1;	Aldehyde dehydrogenase family;Formyl transferase;Formyl transferase, C-terminal domain	152.06	139.33	40.02	38.28	61.27	101.66	29.73	18.87	5.35	8.25	31.31	24.24	40.34	31.54	19.32	14.09	7.3	35.51	-2.07142	0.000131158	0.000754962	-2.32431	9.9907e-08	1.43804e-06	down
gene-LOC119885549	LOC119885549	A disintegrin and metalloproteinase with thrombospondin motifs 9 [Sparus aurata]	A disintegrin and metalloproteinase with thrombospondin motifs 9 OS=Homo sapiens OX=9606 GN=ADAMTS9 PE=1 SV=4;	Thrombospondin type 1 domain;GON domain;Thrombospondin type 1 domain;Reprolysin family propeptide;ADAM-TS Spacer 1;Reprolysin;Spondin-like TSP1 domain;ADAM cysteine-rich domain;CCN3 Nov like TSP1 domain;Metallo-peptidase family M12;Metallo-peptidase family M12B Reprolysin-like;Metallo-peptidase family M12B Reprolysin-like	0.81	1.85	1.11	2.62	2.22	1.69	3.78	2.76	10.05	25.78	6.23	11.59	1.5	8.07	1.98	9.35	7.96	16.67	2.35754	8.536e-13	2.94878e-11	1.67746	8.0493e-05	0.000508174	up
gene-LOC119885558	LOC119885558	dnaJ homolog subfamily B member 9-like [Sander lucioperca]	DnaJ homolog subfamily B member 9 OS=Cricetulus griseus OX=10029 GN=DNAJB9 PE=1 SV=1;	DnaJ domain	1.41	1.37	0.42	0.58	0.23	0.36	0.48	1.24	9.07	4.84	2.73	2.65	2.28	3.42	1.32	0.79	1.68	0.38	1.9765	0.00102144	0.00445702	0.684849	0.264847	0.403627	up
gene-LOC119885569	LOC119885569	bile salt export pump-like isoform X2 [Anabas testudineus]	Bile salt export pump OS=Homo sapiens OX=9606 GN=ABCB11 PE=1 SV=2;	------	4.88	5.25	3.51	4.24	4.68	6.02	2.24	1.32	1	0.49	1.64	0.9	5.71	1.18	7.69	5.98	2.48	3.46	-1.77076	5.58632e-05	0.000358474	-0.670612	0.0895465	0.17651	down
gene-LOC119885585	LOC119885585	hypothetical protein PFLUV_G00038650 [Perca fluviatilis]	Complement C1q subcomponent subunit A OS=Rattus norvegicus OX=10116 GN=C1qa PE=1 SV=2;	C1q domain;Collagen triple helix repeat	301.57	326.16	346.61	483.8	504.86	443.54	37.01	70.72	114.41	91.02	125.72	103.61	147.95	111.84	63.29	39.91	58.08	22.79	-2.28311	1.66652e-17	1.07905e-15	-2.92959	3.95572e-15	2.37598e-13	down
gene-LOC119885596	LOC119885596	centromere protein P [Sander lucioperca]	Centromere protein P OS=Danio rerio OX=7955 GN=cenpp PE=2 SV=1;	CENP-A-nucleosome distal	1.65	0.86	3.47	1.26	2.2	3.29	0	0.07	1.48	0.32	0.34	0.22	0.92	1.54	1.2	0.23	1.54	1.52	-2.75443	3.91737e-05	0.00026306	-1.41717	0.00260312	0.00991918	down
gene-LOC119885597	LOC119885597	uncharacterized protein LOC109996501 [Labrus bergylta]	GTPase IMAP family member 4 OS=Homo sapiens OX=9606 GN=GIMAP4 PE=1 SV=1;	AIG1 family;50S ribosome-binding GTPase;Septin	2.45	2.45	4.17	8.3	8.85	6.59	0.57	0.06	2.91	6.29	3.37	0.24	1.05	0.16	1.38	4.19	0.32	2.35	-1.8943	0.00318281	0.0116976	-2.54519	9.05077e-06	7.61199e-05	down
gene-LOC119885627	LOC119885627	guanine nucleotide-binding protein-like 3-like protein [Monopterus albus]	Guanine nucleotide-binding protein-like 3-like protein OS=Homo sapiens OX=9606 GN=GNL3L PE=1 SV=1;	50S ribosome-binding GTPase;Ferrous iron transport protein B;RsgA GTPase;Elongation factor Tu GTP binding domain	4.79	5.2	4.53	4.03	5.2	6.31	10.41	6.48	9.13	15.42	14.09	10.92	7.47	13.61	8.58	11.32	8.36	9.9	1.03042	1.29027e-05	9.91791e-05	0.475023	0.00298852	0.0111028	up
gene-LOC119885633	LOC119885633	bcl-2-like protein 1 [Sander lucioperca]	Bcl-2-like protein 1 OS=Sus scrofa OX=9823 GN=BCL2L1 PE=2 SV=1;	Apoptosis regulator proteins, Bcl-2 family;Bcl-2 homology region 4;Apoptosis regulator M11, B cell 2 leukaemia/lymphoma like	2.25	2.5	1.57	1.25	1.45	3.14	0.94	0.64	1.09	0.9	2.07	0.47	2.5	2.57	1.55	0.81	1.36	2	-1.05134	0.0113214	0.0336588	-0.655118	0.0411932	0.0957614	down
gene-LOC119885638	LOC119885638	macrophage-stimulating protein receptor-like [Sander lucioperca]	Macrophage-stimulating protein receptor OS=Mus musculus OX=10090 GN=Mst1r PE=1 SV=3;	Protein tyrosine and serine/threonine kinase;Protein kinase domain;Sema domain;IPT/TIG domain;Plexin repeat;Kinase-like	1.78	3.95	0.8	2.6	1.54	2.37	1.61	3.42	8.39	15.43	2.14	4.12	2.02	4.72	2.19	3.49	4.7	3.89	1.08916	0.00469868	0.0161892	0.22038	0.459105	0.601937	up
gene-LOC119885647	LOC119885647	cytochrome b561 domain-containing protein 1 [Cottoperca gobio]	Cytochrome b561 domain-containing protein 1 OS=Mus musculus OX=10090 GN=Cyb561d1 PE=2 SV=1;	Eukaryotic cytochrome b561	1.18	2.04	0.74	1.66	1.35	1.59	0.13	0.14	1.09	0.91	0.4	0.41	1.51	1.29	1.07	0.81	1.37	1.12	-1.75615	7.85938e-07	8.27785e-06	-0.719332	0.000842129	0.0038101	down
gene-LOC119885659	LOC119885659	uncharacterized protein LOC113155049 [Anabas testudineus]	------	ApoM domain	289.33	531.8	94.45	95.51	266.91	818.38	91.71	70.78	25.22	15.3	233.74	158.17	132.3	111.73	170.89	75.26	38.14	85.18	-1.7018	0.00394795	0.0140121	-1.84929	2.35693e-05	0.000174598	down
gene-LOC119885660	LOC119885660	uncharacterized protein LOC113155049 [Anabas testudineus]	------	ApoM domain	2132.01	1723.6	652.49	474.41	1189	1900.13	216.51	127.15	240.7	82.38	647.28	386.95	1026.32	497.36	1096.7	454.29	309.68	988.71	-2.2389	1.77176e-05	0.000131005	-1.32995	0.00136731	0.00576326	down
gene-LOC119885700	LOC119885700	helicase with zinc finger domain 2 isoform X1 [Sander lucioperca]	Helicase with zinc finger domain 2 OS=Mus musculus OX=10090 GN=Helz2 PE=1 SV=1;	AAA domain;AAA domain;RNB domain;AAA domain;AAA domain;UvrD-like helicase C-terminal domain;Type III restriction enzyme, res subunit;UvrD-like helicase C-terminal domain;Uncharacterized conserved protein	13.35	20.5	18.74	25.61	27.18	31.32	2.91	6.94	12.24	7.91	15.08	9.25	5.12	5.32	10.33	4.54	1.73	2.96	-1.43398	1.23871e-05	9.57745e-05	-2.6296	4.39852e-13	1.86717e-11	down
gene-LOC119885777	LOC119885777	PREDICTED: uncharacterized protein LOC108888975 [Lates calcarifer]	Zinc-binding protein A33 OS=Pleurodeles waltl OX=8319 PE=1 SV=2;	SPRY-associated domain;Zinc finger, C3HC4 type;RING-type zinc-finger;B-box zinc finger;zinc finger of C3HC4-type, RING;Zinc finger, C3HC4 type;SPRY domain;Zinc finger, C3HC4 type;U-box domain;Prokaryotic RING finger family 4;Ring finger domain;zinc-RING finger domain;Zinc-finger of the MIZ type in Nse subunit;RING-H2 zinc finger domain	0.19	0.33	0.36	1.93	0.84	0.74	0	0.15	0.24	0.7	0.13	0.08	0.28	1.58	0.08	0.33	0.36	1.09	-2.13929	0.00106401	0.00460243	-0.750974	0.232275	0.36692	down
gene-LOC119885778	LOC119885778	laminin subunit beta-3 [Perca flavescens]	Laminin subunit beta-3 OS=Homo sapiens OX=9606 GN=LAMB3 PE=1 SV=1;	Laminin EGF domain;Laminin N-terminal;AAA domain	2.3	0.24	1.42	0.9	0.21	0.74	2.4	1.02	1.67	4.3	2.28	17.43	1.49	3.65	13.25	3.08	0.62	16.38	2.12479	0.00259562	0.00985913	2.17607	0.00918639	0.0281918	up
gene-LOC119885788	LOC119885788	hypothetical protein EPR50_G00045040 [Perca flavescens]	Complement C1q subcomponent subunit C OS=Rattus norvegicus OX=10116 GN=C1qc PE=1 SV=2;	C1q domain;Collagen triple helix repeat	230.81	262.71	263.02	334.15	396.55	352.7	33.18	51.63	162.75	142.55	131.08	98.33	159.66	130.61	80.47	43.23	63.87	48.73	-1.79273	3.71551e-11	9.74007e-10	-2.29239	2.85191e-13	1.24802e-11	down
gene-LOC119885789	LOC119885789	filamin-B-like [Seriola dumerili]	Filamin-B OS=Homo sapiens OX=9606 GN=FLNB PE=1 SV=2;	Filamin/ABP280 repeat;Calponin homology	6.83	8.44	11.09	14.03	6.53	6.39	15.73	20.59	25.63	25.19	18.84	28.31	23.1	34.26	27.01	28.5	30.27	60.74	1.20985	8.2185e-06	6.65171e-05	1.42372	6.77148e-07	7.88258e-06	up
gene-LOC119885790	LOC119885790	nuclear factor 7, ovary-like [Mastacembelus armatus]	Zinc-binding protein A33 OS=Pleurodeles waltl OX=8319 PE=1 SV=2;	SPRY-associated domain;B-box zinc finger;Zinc finger, C3HC4 type;RING-type zinc-finger;zinc finger of C3HC4-type, RING;Zinc finger, C3HC4 type;SPRY domain;Zinc finger, C3HC4 type;Ring finger domain;zinc-RING finger domain;U-box domain	1.05	1.05	0.44	0.61	0.86	1.43	0.04	0.15	0.93	0.6	0.32	0.31	0.79	0.91	0.72	0.44	0.66	0.37	-1.49306	0.000779958	0.00353277	-0.961225	0.00219801	0.00860051	down
gene-LOC119885802	LOC119885802	pentraxin-4 [Larimichthys crocea]	Pentraxin-4 OS=Mus musculus OX=10090 GN=Ptx4 PE=1 SV=2;	Pentaxin family;Concanavalin A-like lectin/glucanases superfamily	1.03	0.49	0.7	1.69	0.9	0.61	0	0.17	0.39	0.54	0.34	0.22	0.28	0.29	0.48	0.44	0.71	0.32	-2.00839	5.4902e-05	0.000353071	-1.60949	1.20556e-05	9.76557e-05	down
gene-LOC119885814	LOC119885814	anti-Muellerian hormone type-2 receptor isoform X1 [Cottoperca gobio]	Bone morphogenetic protein receptor type-2 OS=Homo sapiens OX=9606 GN=BMPR2 PE=1 SV=2;	Protein tyrosine and serine/threonine kinase;Protein kinase domain	0.14	0.23	0	0.16	0.05	0.14	0.79	0.35	0.89	3.44	1.15	1.17	0.62	1.03	1.44	1.29	0.37	0.86	3.49049	5.0854e-11	1.29307e-09	2.66754	2.0592e-07	2.71435e-06	up
gene-LOC119885862	LOC119885862	nuclear factor 7, brain-like [Sander lucioperca]	Zinc-binding protein A33 OS=Pleurodeles waltl OX=8319 PE=1 SV=2;	SPRY-associated domain;Zinc finger, C3HC4 type;RING-type zinc-finger;zinc finger of C3HC4-type, RING;B-box zinc finger;Zinc finger, C3HC4 type;Zinc finger, C3HC4 type;U-box domain;Prokaryotic RING finger family 4;Ring finger domain;zinc-RING finger domain;SPRY domain;Zinc-finger of the MIZ type in Nse subunit;RING-H2 zinc finger domain	1.37	1.91	0.39	1.5	1.48	0.97	0.43	0.5	0.54	0.85	0.32	0.28	0.96	0.76	0.82	0.95	1.32	1.36	-1.51593	1.29245e-05	9.9314e-05	-0.761372	0.0144497	0.0406349	down
gene-LOC119885871	LOC119885871	guanine nucleotide-binding protein-like 3-like protein [Monopterus albus]	Guanine nucleotide-binding protein-like 3-like protein OS=Homo sapiens OX=9606 GN=GNL3L PE=1 SV=1;	50S ribosome-binding GTPase;Ferrous iron transport protein B;RsgA GTPase;Elongation factor Tu GTP binding domain	2.98	4.01	3.72	3.73	2.82	4.2	9.19	5.7	8.84	13.14	6.24	5.96	5.11	7.01	7.34	6.8	7.03	9.26	1.0523	2.30264e-06	2.16626e-05	0.496039	0.00407637	0.0143483	up
gene-LOC119885881	LOC119885881	calponin homology domain-containing protein DDB_G0272472 [Larimichthys crocea]	------	Tankyrase binding protein C terminal domain	9.91	10.41	3.53	6.88	6.19	11.39	1.3	1.84	8.65	2.63	6.3	4.86	11.44	10.8	12.78	10.07	7.79	9.86	-1.04466	0.00794187	0.0251781	-0.00840234	0.971591	0.983619	down
gene-LOC119885882	LOC119885882	E3 ubiquitin-protein ligase RBBP6 isoform X2 [Sander lucioperca]	E3 ubiquitin-protein ligase RBBP6 OS=Homo sapiens OX=9606 GN=RBBP6 PE=1 SV=1;	DWNN domain;Zinc knuckle;Zinc finger, C3HC4 type;Zinc finger, C3HC4 type;U-box domain;Zinc knuckle;zinc-RING finger domain	0.81	1.08	1.43	1.01	0.68	0.69	4.75	3.51	6.07	5.56	6.93	3.61	2.24	2.11	3.04	2.67	2.83	1.9	2.33426	7.00598e-15	3.25545e-13	0.876105	0.000832526	0.00377544	up
gene-LOC119885892	LOC119885892	interferon-induced GTP-binding protein Mx-like [Seriola lalandi dorsalis]	Interferon-induced GTP-binding protein Mx OS=Siniperca chuatsi OX=119488 GN=mx PE=2 SV=1;	Dynamin central region;Dynamin family;Dynamin GTPase effector domain;50S ribosome-binding GTPase	45.37	87.34	126.67	206.57	250.02	167.46	0.83	9.57	10.63	5.14	19.48	4.41	3.36	3.54	9.57	2.8	1.01	1.44	-4.32145	2.7282e-14	1.18195e-12	-5.87979	5.63257e-32	3.1254e-29	down
gene-LOC119885924	LOC119885924	ubiquinol-cytochrome-c reductase complex assembly factor 2 [Anabas testudineus]	Ubiquinol-cytochrome-c reductase complex assembly factor 2 OS=Danio rerio OX=7955 GN=uqcc2 PE=2 SV=1;	------	35.8	28.14	31.88	28.62	42.66	33.07	108.54	92.76	110.81	114.35	131.18	97.47	56.36	92.12	67.79	83.98	70.93	70.05	1.66255	3.77031e-12	1.16037e-10	0.654628	4.39597e-05	0.000301673	up
gene-LOC119885927	LOC119885927	PREDICTED: MAP kinase-activated protein kinase 2-like [Lates calcarifer]	MAP kinase-activated protein kinase 3 OS=Bos taurus OX=9913 GN=MAPKAPK3 PE=2 SV=1;	Protein kinase domain;Protein tyrosine and serine/threonine kinase;Lipopolysaccharide kinase	3.66	7.9	1.58	5.81	6.53	6.11	1.26	1.26	3.59	4.64	2.44	1.85	4.33	5.66	2.36	5.11	5.89	2.71	-1.20678	8.09028e-05	0.000497854	-0.586849	0.0957392	0.185856	down
gene-LOC119885943	LOC119885943	protein polybromo-1-like isoform X2 [Amphiprion ocellaris]	Protein polybromo-1 OS=Homo sapiens OX=9606 GN=PBRM1 PE=1 SV=1;	Bromodomain;BAH domain;HMG;HMG-box domain	1.42	2.32	1.12	1.43	1.45	1.92	0.29	0.43	0.59	0.36	0.89	0.25	1.52	1.86	1.56	1.27	1.36	0.83	-1.83019	1.63279e-07	2.0153e-06	-0.667519	0.000921762	0.00410818	down
gene-LOC119885946	LOC119885946	SLIT-ROBO Rho GTPase-activating protein 3 isoform X1 [Larimichthys crocea]	SLIT-ROBO Rho GTPase-activating protein 3 OS=Homo sapiens OX=9606 GN=SRGAP3 PE=1 SV=3;	RhoGAP domain;Fes/CIP4, and EFC/F-BAR homology domain;SH3 domain;Variant SH3 domain;Variant SH3 domain	0.68	0.8	0.39	0.42	0.67	0.79	0.05	0.16	0.26	0.25	0.3	0.21	0.57	0.49	0.49	0.25	0.14	0.21	-1.72896	1.6769e-07	2.06651e-06	-1.22862	0.00039527	0.00199216	down
gene-LOC119885979	LOC119885979	E3 ubiquitin-protein ligase TRAIP [Cyclopterus lumpus]	E3 ubiquitin-protein ligase TRAIP OS=Mus musculus OX=10090 GN=Traip PE=1 SV=2;	Ring finger domain;Zinc finger, C3HC4 type;Zinc finger, C3HC4 type;RING-H2 zinc finger domain;Zinc finger, C3HC4 type;RING-type zinc-finger;Leucine-zipper of ternary complex factor MIP1;zinc-RING finger domain;zinc finger of C3HC4-type, RING;RING-like zinc finger;Anaphase-promoting complex subunit 11 RING-H2 finger	1.03	0.75	0.71	0.8	0.89	1.47	0	0.33	0.4	0.39	0.34	0.12	0.95	1.05	0.45	0.98	0.53	0.68	-2.00446	6.42367e-06	5.32453e-05	-0.771457	0.00731978	0.0232852	down
gene-LOC119885989	LOC119885989	NLR family CARD domain-containing protein 3-like isoform X1 [Seriola dumerili]	NLR family CARD domain-containing protein 3 OS=Homo sapiens OX=9606 GN=NLRC3 PE=1 SV=2;	NLRC4 helical domain HD2;NACHT domain;Fish-specific NACHT associated domain;Leucine Rich repeat;NOD2 winged helix domain;SPRY-associated domain;Caspase recruitment domain;SPRY domain	0.14	0.18	0	0.05	0.17	0.3	0.2	0.12	0.23	1.65	0.72	0.55	0.22	1.36	0.23	0.6	0.19	0.51	1.74891	0.00811913	0.0256509	1.42541	0.0291508	0.0725734	up
gene-LOC119886010	LOC119886010	potassium voltage-gated channel subfamily KQT member 2-like isoform X1 [Sparus aurata]	Potassium voltage-gated channel subfamily KQT member 2 OS=Homo sapiens OX=9606 GN=KCNQ2 PE=1 SV=2;	KCNQ voltage-gated potassium channel;Ion transport protein;Ankyrin-G binding motif of KCNQ2-3;Unstructured region on Potassium channel subunit alpha KvLQT2;Ion channel	1.3	3.82	1.2	2.34	1.15	3.3	3.06	9.43	6.94	30.8	1.37	8.19	3.52	4.61	3.33	2.52	2.69	6.14	1.92455	6.16259e-05	0.000390902	0.411278	0.1584	0.274462	up
gene-LOC119886017	LOC119886017	hypothetical protein PFLUV_G00050510 [Perca fluviatilis]	------	Zinc-finger double domain;Zinc finger, C2H2 type;C2H2-type zinc finger	1.99	2.15	2.75	3.6	2.7	2.56	0.32	1.51	1.78	1.66	0.43	1.27	2.8	2.29	0.92	1.15	4.07	2.63	-1.3871	0.00012786	0.000738131	-0.701323	0.0401845	0.0938941	down
gene-LOC119886022	LOC119886022	putative vesicle-associated membrane protein-associated protein B-like [Scophthalmus maximus]	Vesicle-associated membrane protein-associated protein B/C OS=Homo sapiens OX=9606 GN=VAPB PE=1 SV=3;	MSP	4.99	6.34	4.8	5.24	3.75	5.43	0.82	0.96	5.47	2.26	1.45	1.12	5.16	5.61	3.16	2.63	4.5	3.43	-1.61564	1.47424e-06	1.45266e-05	-0.821982	2.82085e-05	0.000204479	down
gene-LOC119886035	LOC119886035	Nuclear receptor subfamily 4 group A member 1 [Collichthys lucidus]	Nuclear receptor subfamily 4 group A member 1 OS=Xenopus laevis OX=8355 GN=nr4a1 PE=2 SV=1;	Ligand-binding domain of nuclear hormone receptor;Zinc finger, C4 type	0.29	1.46	0.28	0.77	0.81	0.89	1.42	0.63	3.29	2.6	1.01	3.58	0.98	1.33	0.23	0.44	0.68	0.85	1.33038	0.00175646	0.00705622	-0.465397	0.273348	0.412883	up
gene-LOC119886040	LOC119886040	mucin-5AC-like isoform X1 [Sander lucioperca]	Protein FAM83G OS=Mus musculus OX=10090 GN=Fam83g PE=1 SV=1;	FAM83 A-H;PLD-like domain	1.9	2.26	1.34	2.04	2.38	2.7	0.15	0.42	0.44	0.18	0.59	0.26	0.97	0.99	0.96	0.46	0.6	1.13	-2.68452	2.01528e-13	7.69051e-12	-1.76465	1.42031e-15	9.17457e-14	down
gene-LOC119886065	LOC119886065	butyrophilin-like protein 1 isoform X2 [Mastacembelus armatus]	Butyrophilin-like protein 1 OS=Mus musculus OX=10090 GN=Btnl1 PE=2 SV=3;	Immunoglobulin domain;Immunoglobulin domain;Immunoglobulin V-set domain;Immunoglobulin I-set domain;Immunoglobulin domain;CD80-like C2-set immunoglobulin domain	0.82	0.89	1.98	1.92	0.8	4.75	0.21	0	2.09	1.92	0.73	0	1.15	9.29	1.34	1.36	1.97	4.38	-2.23224	0.0077246	0.0245814	0.0507835	0.939668	0.963948	down
gene-LOC119886070	LOC119886070	butyrophilin-like protein 1 isoform X4 [Labrus bergylta]	Butyrophilin-like protein 1 OS=Mus musculus OX=10090 GN=Btnl1 PE=2 SV=3;	Immunoglobulin domain;Immunoglobulin I-set domain;Immunoglobulin V-set domain;Immunoglobulin domain;CD47 immunoglobulin-like domain	6.36	6.65	8.75	12.95	6.95	7.35	0.49	1.45	2.58	1.89	1.78	4.44	4.46	4.14	3.37	2.97	2.26	4.88	-2.28094	1.14857e-08	1.81338e-07	-1.71214	3.92459e-11	1.14043e-09	down
gene-LOC119886083	LOC119886083	cytoglobin-1-like isoform X1 [Amphiprion ocellaris]	Cytoglobin-1 OS=Oryzias latipes OX=8090 GN=cygb1 PE=2 SV=1;	Globin	1.65	8.85	2.42	8.17	4.62	7.11	0.33	1.92	0.68	0.63	0.38	0.78	1.28	1.08	0.64	0.2	0.96	0.1	-2.76773	9.91198e-08	1.28498e-06	-3.38072	7.25435e-11	1.99602e-09	down
gene-LOC119886089	LOC119886089	phosphoribosyl pyrophosphate synthase-associated protein 1 isoform X1 [Etheostoma spectabile]	Phosphoribosyl pyrophosphate synthase-associated protein 1 OS=Homo sapiens OX=9606 GN=PRPSAP1 PE=1 SV=2;	Phosphoribosyl synthetase-associated domain;N-terminal domain of ribose phosphate pyrophosphokinase	3.19	3.14	3.41	2.79	2.92	3.85	1.47	1.07	2.36	2.01	2.08	1.4	3.75	4.33	3.34	4.69	2.58	2.45	-1.04433	1.77556e-06	1.72306e-05	-0.375682	0.0666616	0.139959	down
gene-LOC119886120	LOC119886120	plakophilin-1-like [Seriola lalandi dorsalis]	Plakophilin-1 OS=Bos taurus OX=9913 GN=PKP1 PE=2 SV=1;	Armadillo/beta-catenin-like repeat	2.66	2.39	0.07	1.58	1.86	4.29	0.1	0.7	0.99	0.31	0.69	1.29	0.53	1.63	0.35	0.64	1.26	1.19	-1.70089	0.00898363	0.0278694	-1.67707	0.00291575	0.0108721	down
gene-LOC119886129	LOC119886129	SEC14-like protein 1 [Larimichthys crocea]	SEC14-like protein 1 OS=Mus musculus OX=10090 GN=Sec14l1 PE=1 SV=1;	PRELI-like family;CRAL/TRIO domain;CRAL/TRIO, N-terminal domain	3.51	3.86	3.99	3.27	3.68	3.3	12.25	12.12	16.94	13.34	9.74	6.47	8.82	9.44	10.19	8.42	8.73	6.1	1.58111	5.41116e-10	1.13943e-08	0.728822	2.92318e-05	0.000210586	up
gene-LOC119886132	LOC119886132	ubiquitin-conjugating enzyme E2 variant 1-like [Seriola dumerili]	Ubiquitin-conjugating enzyme E2 variant 1 OS=Bos taurus OX=9913 GN=UBE2V1 PE=2 SV=1;	Ubiquitin-conjugating enzyme	37.35	34.09	41.6	48.72	43.38	38.96	71.08	75.81	97.14	121.16	87.79	93.06	63.7	72.23	56.28	59.73	76.07	58.17	1.02174	2.57429e-09	4.66047e-08	0.155479	0.262002	0.400851	up
gene-LOC119886136	LOC119886136	------	------	------	19.56	113.27	57.25	204.82	147.27	57.58	10.84	85.59	36.54	74.38	17.07	68.75	52.17	63.77	45.98	46.6	88.31	105.86	-1.11562	0.00684571	0.0222629	-0.966206	0.00407334	0.0143398	down
gene-LOC119886153	LOC119886153	hypothetical protein PFLUV_G00043390 [Perca fluviatilis]	G-protein coupled receptor 84 OS=Mus musculus OX=10090 GN=Gpr84 PE=1 SV=1;	7 transmembrane receptor;Serpentine type 7TM GPCR chemoreceptor Srx;Serpentine type 7TM GPCR chemoreceptor Srsx	3.14	1.61	11.16	5.91	7.24	2.97	19.67	32.81	30.36	101.52	6.72	31.27	15.33	52.35	28.05	103.48	63.04	40.26	2.40289	3.49168e-06	3.12366e-05	2.64675	1.32201e-07	1.8339e-06	up
gene-LOC119886164	LOC119886164	------	------	------	2.94	4.58	5.35	9.8	6.18	6.41	0.19	0.97	1.63	1.01	2.61	0.97	1.41	1.42	2.36	1.88	0.35	0.51	-2.53672	5.37907e-10	1.13612e-08	-2.50067	2.17634e-11	6.70008e-10	down
gene-LOC119886173	LOC119886173	hypothetical protein PFLUV_G00040100 [Perca fluviatilis]	Opioid growth factor receptor OS=Mus musculus OX=10090 GN=Ogfr PE=1 SV=1;	Opioid growth factor receptor	33.74	45.89	37.59	56.72	71.13	77.22	3.82	8.16	19.83	17.96	14.25	8.82	10.7	14.67	18.56	17.23	9.01	10.57	-2.35333	3.13287e-17	1.95891e-15	-2.45637	3.88618e-23	6.65936e-21	down
gene-LOC119886179	LOC119886179	Vitamin D receptor b [Dicentrarchus labrax]	Vitamin D3 receptor B OS=Danio rerio OX=7955 GN=vdrb PE=2 SV=2;	Zinc finger, C4 type;Ligand-binding domain of nuclear hormone receptor	0.3	0.7	0.22	0.47	0.61	0.65	1.25	0.97	0.82	2.59	1.29	1.19	0.64	1.07	0.73	0.9	0.55	0.89	1.34652	6.24737e-06	5.19956e-05	0.239568	0.338924	0.483688	up
gene-LOC119886190	LOC119886190	cytokine-inducible SH2-containing protein isoform X1 [Monopterus albus]	Cytokine-inducible SH2-containing protein OS=Gallus gallus OX=9031 GN=CISH PE=2 SV=1;	SH2 domain;SOCS box	1.82	2.63	3.94	2.76	10.2	6.9	47.35	32.93	26.89	37.53	21.67	17.48	4.52	8.43	8.86	14.17	19.46	8.41	2.69622	3.57978e-09	6.27467e-08	0.627863	0.149006	0.261884	up
gene-LOC119886200	LOC119886200	PREDICTED: NCK-interacting protein with SH3 domain isoform X1 [Lates calcarifer]	NCK-interacting protein with SH3 domain OS=Mus musculus OX=10090 GN=Nckipsd PE=1 SV=2;	Protein of unknown function;SH3 domain;Variant SH3 domain	2.42	3.32	2.3	2.94	1.97	3	0.39	1.15	1.99	1.67	1.05	1.27	3.78	4.19	2.72	2.12	2.7	2.33	-1.32402	9.53206e-10	1.90495e-08	-0.341593	0.092544	0.180934	down
gene-LOC119886215	LOC119886215	U3 small nucleolar RNA-associated protein 15 homolog isoform X3 [Larimichthys crocea]	WD repeat-containing protein 82 OS=Gallus gallus OX=9031 GN=WDR82 PE=2 SV=1;	Cofilin/tropomyosin-type actin-binding protein;WD domain, G-beta repeat;Anaphase-promoting complex subunit 4 WD40 domain	4.08	3.88	9.33	4.81	5.71	4.65	18.89	11.15	18.65	15.66	24.2	14.63	8.6	13.48	10.97	11.35	17.6	14.68	1.57104	6.99062e-06	5.75421e-05	0.702323	0.0147508	0.0412884	up
gene-LOC119886225	LOC119886225	Twinfilin-2 Twinfilin-1-like protein [Larimichthys crocea]	Cytokine-inducible SH2-containing protein OS=Gallus gallus OX=9031 GN=CISH PE=2 SV=1;	SH2 domain;SOCS box	0.41	1.2	1.08	0.91	5.72	2.96	20.42	15.9	9.87	4.66	7.53	7.12	1.37	2.4	3.02	2.83	4.11	2.56	2.54343	2.95644e-05	0.000205479	-0.0656317	0.897892	0.939833	up
gene-LOC119886241	LOC119886241	nuclear receptor subfamily 1 group D member 1-like [Epinephelus lanceolatus]	Nuclear receptor subfamily 1 group D member 2 OS=Homo sapiens OX=9606 GN=NR1D2 PE=1 SV=3;	Zinc finger, C4 type;Ligand-binding domain of nuclear hormone receptor	1.15	1.56	0.93	1.97	1.68	2.06	2.32	3.24	6.31	3.56	4.65	2.71	1.21	1.7	0.73	0.66	1.19	0.94	1.18178	9.07508e-06	7.26313e-05	-1.02447	1.78609e-05	0.000137785	up
gene-LOC119886243	LOC119886243	uncharacterized protein LOC116051300 [Sander lucioperca]	------	------	6.08	9.56	3.08	9.48	8.12	8.88	2.17	0.8	2.18	0.58	3.93	2.45	4.05	4.24	2.79	2.84	2.25	1.98	-1.99186	2.37589e-05	0.000169653	-1.83741	2.90085e-12	1.04328e-10	down
gene-LOC119886245	LOC119886245	uncharacterized protein LOC116065499 isoform X2 [Sander lucioperca]	------	------	0.17	0.5	0.2	0.27	0.24	0.6	1.04	0.9	2.5	2.54	0.77	2.3	1.57	3.47	0.83	1.65	1.93	1.03	2.15851	4.2123e-09	7.28019e-08	1.90443	8.1214e-07	9.22814e-06	up
gene-LOC119886272	LOC119886272	deoxyribonuclease-1-like [Anabas testudineus]	Deoxyribonuclease-1-like 1 OS=Cricetulus griseus OX=10029 GN=DNASE1L1 PE=2 SV=1;	Endonuclease-reverse transcriptase	3.18	2.45	1.76	3.75	2.56	8.46	0.6	1.46	2.28	2.49	1.53	0.52	0.73	1.34	0.79	0.69	0.23	0.71	-1.46584	0.000187795	0.00102946	-2.5515	2.43014e-10	6.08319e-09	down
gene-LOC119886281	LOC119886281	butyrophilin-like protein 2 [Etheostoma spectabile]	CD276 antigen homolog OS=Xenopus laevis OX=8355 GN=cd276 PE=2 SV=1;	Immunoglobulin V-set domain;Immunoglobulin domain;Immunoglobulin domain;CD47 immunoglobulin-like domain;Immunoglobulin domain;Immunoglobulin I-set domain	0.22	1.07	0.38	0.52	0.06	0.56	0.7	2.46	3.52	3.57	1.64	1.98	3.23	3.02	1.56	1.92	1.16	2.22	2.13368	5.75501e-06	4.83111e-05	1.77505	0.000133888	0.000790339	up
gene-LOC119886294	LOC119886294	S-adenosylhomocysteine hydrolase-like protein 1 [Seriola dumerili]	S-adenosylhomocysteine hydrolase-like protein 1 OS=Homo sapiens OX=9606 GN=AHCYL1 PE=1 SV=2;	S-adenosyl-L-homocysteine hydrolase;S-adenosyl-L-homocysteine hydrolase, NAD binding domain;D-isomer specific 2-hydroxyacid dehydrogenase, NAD binding domain;Tetrahydrofolate dehydrogenase/cyclohydrolase, NA;Acetohydroxy acid isomeroreductase, NADPH-binding domain	10.78	15.98	8.64	16.87	12.56	15.57	4.11	6.31	10.32	11.87	6.61	4.4	10.08	14.99	13.2	10.3	6.47	12.11	-1.05615	5.79501e-09	9.73282e-08	-0.723167	0.000382742	0.00193783	down
gene-LOC119886298	LOC119886298	hypothetical protein PFLUV_G00044150 [Perca fluviatilis]	Tripartite motif-containing protein 16 OS=Mus musculus OX=10090 GN=Trim16 PE=1 SV=2;	SPRY-associated domain;SPRY domain;zinc finger of C3HC4-type, RING;RING-type zinc-finger;B-box zinc finger;Zinc finger, C3HC4 type;Zinc finger, C3HC4 type;No apical meristem-associated C-terminal domain	2.95	6.03	4.39	7.05	5.74	6.51	0.47	1.06	2.89	1.55	1.98	1.83	2.16	1.98	2.19	2.01	1.1	0.86	-1.91742	1.2548e-09	2.43142e-08	-2.15224	3.74519e-15	2.26118e-13	down
gene-LOC119886302	LOC119886302	------	------	------	1.82	1.95	0.65	2.08	0.93	2.28	16.33	5.28	14.13	27.18	24.45	12.24	9.84	23.62	15.03	19.98	9.02	48.1	3.24592	5.24508e-19	3.84823e-17	3.22652	6.96741e-16	4.76175e-14	up
gene-LOC119886307	LOC119886307	E3 ubiquitin-protein ligase DTX3L-like [Perca flavescens]	E3 ubiquitin-protein ligase DTX3L OS=Homo sapiens OX=9606 GN=DTX3L PE=1 SV=1;	Deltex C-terminal domain;Zinc finger, C3HC4 type;RING-type zinc-finger;Zinc finger, C3HC4 type;Ring finger domain;zinc finger of C3HC4-type, RING;Zinc finger, C3HC4 type	30.56	40.94	27.43	42.49	46.85	65.94	6.84	13.87	22.74	31.45	28.18	17.07	14.72	23.72	27.16	19.99	12.78	16.04	-1.25253	2.35802e-06	2.20959e-05	-1.61171	1.43463e-12	5.51716e-11	down
gene-LOC119886312	LOC119886312	delta-type opioid receptor-like [Anarrhichthys ocellatus]	Galanin receptor type 3 OS=Homo sapiens OX=9606 GN=GALR3 PE=1 SV=1;	7 transmembrane receptor	3.6	7.54	2.21	3.94	4.6	6.75	0.77	1.48	2.48	1.25	2.14	2.34	2.76	3.33	2.42	2.86	2.16	3.43	-1.49079	1.19377e-05	9.2754e-05	-1.20757	2.41328e-07	3.11932e-06	down
gene-LOC119886327	LOC119886327	nuclear factor 7, brain-like [Epinephelus lanceolatus]	Zinc-binding protein A33 OS=Pleurodeles waltl OX=8319 PE=1 SV=2;	SPRY-associated domain;RING-type zinc-finger;zinc finger of C3HC4-type, RING;Zinc finger, C3HC4 type;Zinc finger, C3HC4 type;Zinc finger, C3HC4 type;B-box zinc finger;zinc-RING finger domain;SPRY domain;U-box domain;Ring finger domain;Prokaryotic RING finger family 4;Zinc-finger of the MIZ type in Nse subunit	0.55	1.57	1.14	1.05	0.91	1.12	5.78	2.89	8.66	12.64	5.83	6.34	1.94	5.2	2.62	5.22	4.65	4.17	2.53091	3.53563e-23	3.58066e-21	1.40814	5.09315e-07	6.09322e-06	up
gene-LOC119886353	LOC119886353	uncharacterized protein LOC116051265 isoform X2 [Sander lucioperca]	------	------	26.23	28.4	31.69	36.49	37.15	37.34	3.63	3.09	15.35	10.62	8.76	9.96	16.5	19.67	30.78	30.8	28.25	15.68	-2.15322	8.56036e-16	4.53833e-14	-0.943439	2.31367e-05	0.000172049	down
gene-LOC119886386	LOC119886386	PREDICTED: uncharacterized protein LOC108889887 [Lates calcarifer]	------	BEN domain	1.26	2.05	0.81	1.68	1.23	2.1	0.36	0.26	0.95	0.64	0.29	0.25	1.44	1.65	1.45	1.55	1.43	1.2	-1.9472	1.04986e-08	1.66753e-07	-0.554225	0.0103249	0.0309243	down
gene-LOC119886395	LOC119886395	hypothetical protein PFLUV_G00040000 [Perca fluviatilis]	Src-like-adapter 2 OS=Mus musculus OX=10090 GN=Sla2 PE=1 SV=3;	SH2 domain	1.82	1.69	0.84	1.36	1.77	1.28	1.42	0.61	3.55	21.02	2.51	6.7	0.94	3.07	2.43	2.82	1.92	5.33	1.55315	0.00283519	0.0106166	0.413298	0.240933	0.376615	up
gene-LOC119886474	LOC119886474	Inositol hexakisphosphate kinase 2 [Collichthys lucidus]	Inositol hexakisphosphate kinase 2 OS=Rattus norvegicus OX=10116 GN=Ip6k2 PE=2 SV=2;	Inositol polyphosphate kinase	10.93	15.77	12.37	25.66	21.33	20.11	3.36	5.34	14.05	9.84	8.01	7.33	10.46	12.03	8.75	5.24	8.98	14.6	-1.33012	8.87488e-08	1.16713e-06	-1.30089	1.12889e-07	1.59738e-06	down
gene-LOC119886505	LOC119886505	hypothetical protein EPR50_G00039810 [Perca flavescens]	Interferon regulatory factor 6 OS=Bos taurus OX=9913 GN=IRF6 PE=2 SV=1;	------	0.43	0.84	0.44	0.26	0.6	0.65	0.27	0.05	0.14	0.17	0.47	0.13	0.35	1.14	0.49	0.47	0.59	0.28	-1.42364	0.0145415	0.0413492	-0.456164	0.284084	0.424504	down
gene-LOC119886508	LOC119886508	ATR-interacting protein [Dicentrarchus labrax]	ATR-interacting protein OS=Homo sapiens OX=9606 GN=ATRIP PE=1 SV=1;	------	1.4	2.31	2.25	2.81	1.84	1.83	3.47	3.72	9.39	7.91	3.08	5.88	4.01	4.11	3.43	5.21	6.72	4.98	1.21168	2.82817e-07	3.30157e-06	0.691432	0.0013406	0.00566195	up
gene-LOC119886509	LOC119886509	sortilin-like [Seriola dumerili]	Sortilin OS=Danio rerio OX=7955 GN=sort1 PE=2 SV=1;	Sortilin, neurotensin receptor 3,;Sortilin, neurotensin receptor 3, C-terminal;BNR-Asp box repeat	1.94	1.31	0.16	0.9	0.33	0.79	0.13	0.16	0.89	0.17	0.23	0.26	0.79	0.51	0.29	0.39	0.66	0.71	-1.76764	0.00175132	0.00704153	-1.18275	0.0144662	0.0406384	down
gene-LOC119886515	LOC119886515	bactericidal permeability-increasing protein-like [Epinephelus lanceolatus]	Bactericidal permeability-increasing protein OS=Homo sapiens OX=9606 GN=BPI PE=1 SV=4;	LBP / BPI / CETP family, C-terminal domain;LBP / BPI / CETP family, N-terminal domain	3.44	3.78	3.45	18.04	4.93	7.49	0.49	1.46	5.59	3.96	2.66	1.77	5.11	4.43	4.89	0.98	1.84	1.06	-1.61493	0.000512651	0.00245828	-1.60261	0.0016386	0.00669018	down
gene-LOC119886544	LOC119886544	rho GTPase-activating protein 40 isoform X1 [Epinephelus lanceolatus]	Rho GTPase-activating protein 40 OS=Homo sapiens OX=9606 GN=ARHGAP40 PE=3 SV=3;	RhoGAP domain	0.58	0.78	0.33	0.61	0.68	0.77	0.05	0.38	0.28	0.18	0.2	0.27	0.71	0.89	0.35	0.36	0.31	0.21	-1.54941	9.66323e-05	0.000580479	-0.900506	0.00735298	0.0233685	down
gene-LOC119886561	LOC119886561	PAK4-inhibitor inka2-like [Seriola dumerili]	PAK4-inhibitor inka1 OS=Danio rerio OX=7955 GN=fam212aa PE=2 SV=1;	FAM212 family	30.82	39.35	11.84	32.97	27.59	31.97	2.98	9.71	7.93	35.31	8.27	14.07	18.3	8.8	8.83	6.2	9.89	14.3	-1.46075	5.86326e-05	0.000374095	-1.84016	6.92716e-10	1.58427e-08	down
gene-LOC119886581	LOC119886581	F-actin-capping protein subunit alpha-1 [Cottoperca gobio]	F-actin-capping protein subunit alpha-1 OS=Homo sapiens OX=9606 GN=CAPZA1 PE=1 SV=3;	F-actin capping protein alpha subunit	16.31	17.6	12.46	18.87	16.43	18.61	3.63	4.15	20.42	18.29	5.62	6.97	11.76	15.63	10.77	13.89	21.16	13.4	-1.08749	8.71517e-05	0.000530658	-0.707762	1.12146e-06	1.21279e-05	down
gene-LOC119886589	LOC119886589	uncharacterized protein LOC113154443 isoform X1 [Anabas testudineus]	------	------	3.56	2.13	0.15	1.4	0.93	2.61	0.04	0.21	0.4	0.99	0.74	0.37	0.75	0.28	0.27	0.02	0.2	0.82	-1.97647	0.00035138	0.00177586	-2.20756	0.000733303	0.00340211	down
gene-LOC119886643	LOC119886643	rac GTPase-activating protein 1-like [Sander lucioperca]	Rac GTPase-activating protein 1 OS=Homo sapiens OX=9606 GN=RACGAP1 PE=1 SV=1;	RhoGAP domain;Phorbol esters/diacylglycerol binding domain	0.79	0.47	1.04	0.75	0.95	1.13	0.01	0.08	0.33	0.08	0.09	0.09	0.33	0.28	0.18	0.1	0.18	0.08	-3.15452	3.17332e-11	8.42119e-10	-2.66414	1.83549e-12	6.93508e-11	down
gene-LOC119886645	LOC119886645	LIM and cysteine-rich domains protein 1 isoform X1 [Etheostoma spectabile]	Testin OS=Dasypus novemcinctus OX=9361 GN=TES PE=3 SV=1;	PET Domain;LIM domain	0.78	1.4	0.22	0.57	0.51	0.91	0.74	1.6	2.88	3.36	1.62	1.62	0.32	1.23	1	1.8	1.61	1	1.24013	0.000283019	0.00147406	0.206646	0.618825	0.739462	up
gene-LOC119886646	LOC119886646	hypothetical protein F2P81_013074 [Scophthalmus maximus]	Semaphorin-3F OS=Mus musculus OX=10090 GN=Sema3f PE=2 SV=2;	Sema domain;Immunoglobulin domain;Immunoglobulin I-set domain;Immunoglobulin domain;Immunoglobulin domain;Immunoglobulin V-set domain;Plexin repeat	0.81	2.16	0.46	0.82	1	2.42	0.14	0.37	0.3	0.44	0.48	0.63	0.46	0.55	0.27	0.45	0.57	0.85	-1.68156	8.83957e-05	0.000536991	-1.64976	4.11101e-06	3.79434e-05	down
gene-LOC119886649	LOC119886649	hypothetical protein EPR50_G00038610 [Perca flavescens]	Sodium- and chloride-dependent GABA transporter 2 OS=Bos taurus OX=9913 GN=SLC6A13 PE=2 SV=1;	Sodiu	7.05	6.84	4.16	4.56	4.28	5.03	2	1.43	1.95	1.44	3	1.36	8.27	3.27	6.13	2.3	2.25	5.07	-1.5534	1.91196e-06	1.83812e-05	-0.688386	0.049055	0.110257	down
gene-LOC119886661	LOC119886661	hypothetical protein D9C73_004853 [Collichthys lucidus]	------	------	4.1	6.35	2.09	5.43	4.29	6.64	0.87	1.33	3.23	1.52	2.48	3.74	2.99	5.06	2.49	2.16	2.45	2.31	-1.22052	0.00049368	0.00238031	-1.19864	7.52282e-07	8.6152e-06	down
gene-LOC119886664	LOC119886664	secretory phospholipase A2 receptor-like [Etheostoma spectabile]	Secretory phospholipase A2 receptor OS=Mus musculus OX=10090 GN=Pla2r1 PE=1 SV=1;	Lectin C-type domain	0.75	2.75	1.14	1.24	0.91	0.98	0	0.68	0.18	0.26	0	0.43	1.88	2.08	2.39	0.26	0.26	1.61	-2.41051	0.000550552	0.00261148	-0.340355	0.537725	0.671259	down
gene-LOC119886665	LOC119886665	secretory phospholipase A2 receptor-like [Notolabrus celidotus]	Secretory phospholipase A2 receptor OS=Oryctolagus cuniculus OX=9986 GN=PLA2R1 PE=1 SV=1;	Lectin C-type domain	1.03	5.51	12.54	6.46	3.74	5.43	2.13	0.85	2.3	0.98	2.17	3.26	6.4	5.96	7.7	3.92	2.97	8.07	-1.67062	0.00204369	0.00802643	-0.516768	0.274871	0.414645	down
gene-LOC119886685	LOC119886685	hypothetical protein PFLUV_G00039670 [Perca fluviatilis]	N-acylethanolamine-hydrolyzing acid amidase OS=Mus musculus OX=10090 GN=Naaa PE=1 SV=2;	beta subunit of N-acylethanolamine-hydrolyzing acid amidase;Linear amide C-N hydrolases, choloylglycine hydrolase family	97.82	118.72	78.37	78.92	86.21	186.73	36.08	23.14	55.73	36.21	46.92	42.3	30.69	67.73	52.9	4.98	28.34	17.25	-1.5093	1.80111e-08	2.73959e-07	-2.16633	5.9093e-07	6.96945e-06	down
gene-LOC119886699	LOC119886699	catechol O-methyltransferase B [Hippoglossus hippoglossus]	Catechol O-methyltransferase B OS=Danio rerio OX=7955 GN=comtb PE=2 SV=1;	O-methyltransferase;Methyltransferase domain;Methyltransferase domain	82.62	97.73	14.78	46.21	40.32	63	10.01	18.33	5.88	6.1	21.15	17.91	31.79	14.66	15.21	4.48	3.56	5.43	-2.03805	3.85583e-05	0.000259442	-2.61551	7.0876e-07	8.18111e-06	down
gene-LOC119886712	LOC119886712	laminin subunit beta-3 [Cottoperca gobio]	Laminin subunit beta-3 OS=Homo sapiens OX=9606 GN=LAMB3 PE=1 SV=1;	------	2.23	0.47	2.15	1.8	0.43	0.54	4.6	2.7	3.35	5.78	2.1	35.42	1.15	10.94	39.58	5.08	0.23	33.02	2.62045	0.000177159	0.00098	3.02008	0.00183105	0.00734469	up
gene-LOC119886730	LOC119886730	Uncharacterized protein [Dicentrarchus labrax]	Nuclear factor 7, ovary OS=Xenopus laevis OX=8355 PE=2 SV=1;	SPRY-associated domain;RING-type zinc-finger;B-box zinc finger;SPRY domain;zinc finger of C3HC4-type, RING;Zinc finger, C3HC4 type;Zinc finger, C3HC4 type;Zinc finger, C3HC4 type;Ring finger domain	0.37	0.8	0.92	1.01	0.17	0.49	2.65	1.12	7.74	3.72	3.59	3.79	3.23	7.07	7.19	5.03	1.72	11.11	2.15408	1.92988e-07	2.34775e-06	2.83811	2.10947e-11	6.52004e-10	up
gene-LOC119886745	LOC119886745	Glycerol-3-phosphate dehydrogenase [Dicentrarchus labrax]	Glycerol-3-phosphate dehydrogenase [NA;	NAD-dependent glycerol-3-phosphate dehydrogenase N-terminus;NAD-dependent glycerol-3-phosphate dehydrogenase C-terminus	0.36	0.45	0.15	0.5	0.22	0.09	0	0.04	0.25	0.28	0.07	0	0.87	0.19	0.1	0.11	0.2	0.32	-1.85493	0.0177813	0.0487597	-0.425525	0.519568	0.655716	down
gene-LOC119886768	LOC119886768	globoside alpha-1,3-N-acetylgalactosaminyltransferase 1-like [Sparus aurata]	Globoside alpha-1,3-N-acetylgalactosaminyltransferase 1 OS=Gallus gallus OX=9031 GN=GBGT1 PE=2 SV=1;	Glycosyltransferase family 6	0.54	1.69	0.5	0.92	1.03	2.02	0.09	0.23	0.6	0.19	0.4	0.29	1.17	1.58	0.54	0.91	0.88	0.5	-1.98183	7.31467e-06	5.99596e-05	-0.716794	0.0467818	0.106143	down
gene-LOC119886774	LOC119886774	uncharacterized protein LOC115584141 isoform X2 [Sparus aurata]	------	Pentaxin family	212.45	306.66	298.21	387.39	522.78	501.35	58.71	183.5	207.66	82.38	331.95	174.41	58.55	70.82	77.58	46.49	32.92	36.67	-1.10629	0.00532624	0.0180007	-3.18315	5.22361e-29	2.11935e-26	down
gene-LOC119886807	LOC119886807	hemicentin-2-like isoform X3 [Amphiprion ocellaris]	Ig mu chain C region secreted form OS=Oryctolagus cuniculus OX=9986 PE=2 SV=1;	Immunoglobulin C1-set domain;CD80-like C2-set immunoglobulin domain;Immunoglobulin domain;Immunoglobulin domain;Pre-T-cell antigen receptor	84.44	58.24	84.09	105.79	91.3	64.24	28.85	39.15	36.02	7.5	52.6	42.7	73.07	40.41	98.31	56.9	61.17	61.66	-1.24264	0.00520519	0.0176766	-0.768944	0.0062733	0.0204675	down
gene-LOC119886860	LOC119886860	rano class II histocompatibility antigen, B alpha chain-like isoform X1 [Sander lucioperca]	H-2 class II histocompatibility antigen, A-S alpha chain OS=Mus musculus OX=10090 GN=H2-Aa PE=1 SV=1;	Immunoglobulin C1-set domain;Immunoglobulin domain	1.61	2	0.74	2.5	2.84	2.81	0.43	1.44	1.6	0.45	0.6	0.85	0.97	0.97	1.13	0.69	0.28	1.1	-1.25986	0.00322935	0.0118337	-1.72385	1.27521e-06	1.3564e-05	down
gene-LOC119886903	LOC119886903	HLA class II histocompatibility antigen, DQ beta 1 chain-like isoform X1 [Sander lucioperca]	SLA class II histocompatibility antigen, DQ haplotype D beta chain OS=Sus scrofa OX=9823 PE=2 SV=1;	Immunoglobulin C1-set domain;Class II histocompatibility antigen, beta domain;CD80-like C2-set immunoglobulin domain	0.27	0.19	0	0	1.16	1.15	1.56	1.93	13.69	2.71	2.74	6.25	2.25	6.04	3.19	5.05	5.24	5.58	2.9035	0.000502286	0.00241689	2.53098	0.000606692	0.0028875	up
gene-LOC119886914	LOC119886914	hypothetical protein PFLUV_G00047930 [Perca fluviatilis]	Troponin I, slow skeletal muscle OS=Mus musculus OX=10090 GN=Tnni1 PE=1 SV=3;	Troponin	3.29	3.68	1.37	3.22	1.25	3.89	0.31	0.47	0	0	0	0.75	0.3	0.34	0.38	0.24	0.34	0	-3.33828	2.82033e-05	0.000197273	-3.83654	8.25821e-15	4.77562e-13	down
gene-LOC119886938	LOC119886938	zinc finger protein 500-like isoform X1 [Cottoperca gobio]	------	Zinc-finger double domain;Zinc finger, C2H2 type;C2H2-type zinc finger;Zinc-finger of C2H2 type;zinc-finger C2H2-type;C2H2-type zinc finger	0.24	0.31	0.13	0.21	0.5	0.22	0.04	0.08	0.15	0.21	0.09	0.1	0.21	0.16	0.21	0.25	0.21	0.2	-1.46904	0.00301528	0.0111895	-0.848924	0.0387519	0.0912419	down
gene-LOC119886959	LOC119886959	------	------	------	9.56	6.57	11.71	8.54	7.9	6.81	102.8	33.84	153.76	66.16	186.19	65.37	62.76	81.61	86.17	59.95	68.77	30.75	3.29038	4.64368e-18	3.15318e-16	2.21944	3.67482e-17	3.01555e-15	up
gene-LOC119886971	LOC119886971	protein unc-119 homolog B-like [Gymnodraco acuticeps]	Protein unc-119 homolog B OS=Danio rerio OX=7955 GN=unc119b PE=1 SV=2;	GMP-PDE, delta subunit	0.2	0.31	0.12	0.25	0.18	0.42	0.59	0.74	0.17	2.23	0.29	0.81	1.37	2.4	1.48	1.83	1.2	1.09	1.49237	0.00400602	0.0141842	2.17155	3.85136e-12	1.34769e-10	up
gene-LOC119886977	LOC119886977	hypothetical protein PFLUV_G00047460 [Perca fluviatilis]	Pre-miRNA 5'-monophosphate methyltransferase OS=Danio rerio OX=7955 GN=bcdin3d PE=3 SV=2;	Bicoid-interacting protein 3;Methyltransferase domain;Methyltransferase domain	1.96	1.27	1.61	0.91	1.62	2.26	3.89	3.03	5.29	5.16	3.36	2.52	4.32	5.4	4.21	5.83	6.12	5.76	1.12336	9.25201e-05	0.000559036	1.20903	2.62398e-07	3.36925e-06	up
gene-LOC119887107	LOC119887107	meprin A subunit beta-like [Perca flavescens]	Meprin A subunit beta OS=Homo sapiens OX=9606 GN=MEP1B PE=1 SV=3;	Astacin	1.44	4	5.04	3.54	1.96	1.61	0.29	0.87	1.58	0.95	0.85	1.49	1.98	0.93	0.14	0.6	0	0.76	-1.71893	0.000790342	0.00357161	-2.47091	0.000214769	0.00118719	down
gene-LOC119887118	LOC119887118	tetraspanin-11 isoform X1 [Perca flavescens]	Tetraspanin-11 OS=Homo sapiens OX=9606 GN=TSPAN11 PE=2 SV=2;	Tetraspanin family;Protein of unknown function	1.01	0.46	0.7	0.8	1.49	0.72	0.21	0	0.4	0.66	0.65	0.54	0.86	2.56	0.59	0.27	0.44	0.71	-1.28961	0.0130969	0.0379718	-0.493712	0.333904	0.478546	down
gene-LOC119887161	LOC119887161	complement C3-like [Anabas testudineus]	Complement C3;	Macroglobulin domain MG1	1.99	4.02	0.35	0.41	0.3	1.14	0	0.15	0	0.23	0.17	0.22	0	0.39	0.29	0	0	0	-3.47274	8.26695e-05	0.000507539	-3.96209	0.000121457	0.000725782	down
gene-LOC119887185	LOC119887185	PX domain-containing protein 1 [Larimichthys crocea]	PX domain-containing protein 1 OS=Homo sapiens OX=9606 GN=PXDC1 PE=2 SV=3;	------	5.39	6.19	2.6	3.6	3.97	7.88	1.67	0.86	1.65	4.46	1.28	1.31	4.22	4.06	4.73	3.09	3.66	3.17	-1.5777	9.74887e-08	1.2673e-06	-0.827515	0.000359769	0.00183547	down
gene-LOC119887187	LOC119887187	Serine/threonine-protein kinase PRP4 -like isoform 2 [Scophthalmus maximus]	Serine/threonine-protein kinase PRP4 homolog OS=Mus musculus OX=10090 GN=Prpf4b PE=1 SV=3;	Protein kinase domain;Protein tyrosine and serine/threonine kinase	1.92	2.46	4.05	4.27	2.95	3.14	6.39	6.35	7.53	16.65	6.58	5.63	7.29	9.65	6.52	8.82	8.49	7.17	1.16911	3.98442e-06	3.50224e-05	0.835591	9.87178e-05	0.000606224	up
gene-LOC119887189	LOC119887189	LOW QUALITY PROTEIN: receptor-type tyrosine-protein kinase FLT3 [Cyclopterus lumpus]	Receptor-type tyrosine-protein kinase FLT3 OS=Homo sapiens OX=9606 GN=FLT3 PE=1 SV=2;	Protein tyrosine and serine/threonine kinase;Protein kinase domain;Immunoglobulin I-set domain;Immunoglobulin domain;Immunoglobulin V-set domain;Immunoglobulin domain	1.5	3.75	0.69	3.69	3.15	5.14	0.15	0.5	1.53	2.49	0.66	0.36	0.73	1.35	1.07	0.83	1.28	1.92	-1.98628	2.60227e-05	0.000184085	-1.753	1.44521e-06	1.51034e-05	down
gene-LOC119887215	LOC119887215	PREDICTED: mitochondrial dicarboxylate carrier-like [Lates calcarifer]	Mitochondrial dicarboxylate carrier OS=Mus musculus OX=10090 GN=Slc25a10 PE=1 SV=2;	Mitochondrial carrier protein	10.61	15.72	19.45	10.57	18.02	12.04	6.18	7.15	11.94	2.27	9.81	6.09	24.59	12.52	12.84	6.61	11.11	12.64	-1.05808	0.00952229	0.0291927	-0.607574	0.0636346	0.134929	down
gene-LOC119887226	LOC119887226	complement C3-like isoform X3 [Hippoglossus hippoglossus]	Complement C3;	------	751.67	511.98	415.57	404.57	969.2	394.88	209.41	186.92	367.73	195.74	391.89	368.69	404.35	329.13	446.26	605.67	492.87	310.37	-1.0521	0.00199892	0.00787801	-0.804481	0.00548091	0.0183208	down
gene-LOC119887252	LOC119887252	PREDICTED: meprin A subunit beta isoform X1 [Lates calcarifer]	Meprin A subunit beta OS=Homo sapiens OX=9606 GN=MEP1B PE=1 SV=3;	Astacin;MAM domain, meprin/A5/mu	1.44	2.31	0.96	2.13	2.7	10.45	0.58	0.49	0.9	0.44	2.79	1.7	2.71	4.71	2.18	3.79	1.46	1.29	-1.47032	0.0148826	0.042127	-0.727191	0.138416	0.247509	down
gene-LOC119887259	LOC119887259	PREDICTED: insulin-like growth factor-binding protein 1 [Stegastes partitus]	Insulin-like growth factor-binding protein 1 OS=Sus scrofa OX=9823 GN=IGFBP1 PE=3 SV=1;	Thyroglobulin type-1 repeat	22.92	52.3	39.5	42.09	61.94	41.42	229.26	20.75	60.35	35.08	154.75	190.28	217.23	172.88	331.2	402.63	182.88	256.39	1.49658	0.00771844	0.0245651	2.12406	5.87557e-14	2.87065e-12	up
gene-LOC119887271	LOC119887271	uncharacterized protein LOC113168106 [Anabas testudineus]	Myelin-oligodendrocyte glycoprotein OS=Macaca fascicularis OX=9541 GN=MOG PE=2 SV=1;	Immunoglobulin V-set domain;Immunoglobulin domain;Immunoglobulin domain;Immunoglobulin I-set domain	0.28	0.2	2.34	0.18	0.25	0	8.02	8.95	5.42	24.62	6.49	4.48	3.65	4.78	2.61	3.17	4.19	0.3	3.7562	1.45682e-06	1.43909e-05	1.83164	0.0372602	0.0883635	up
gene-LOC119887347	LOC119887347	tyrosine-protein kinase STYK1 isoform X3 [Epinephelus lanceolatus]	Tyrosine-protein kinase STYK1 OS=Homo sapiens OX=9606 GN=STYK1 PE=1 SV=4;	Protein tyrosine and serine/threonine kinase;Protein kinase domain	19.46	23.03	7.4	14.44	15.66	27.22	43.35	9.48	60.86	22.59	114.79	78.5	24.31	30.28	28.66	28.6	18.79	31.64	1.59263	0.00129234	0.00543109	0.141842	0.551854	0.683435	up
gene-LOC119887348	LOC119887348	unnamed protein product, partial [Coregonus sp. 'balchen']	Transmembrane protein 269 OS=Homo sapiens OX=9606 GN=TMEM269 PE=3 SV=1;	------	33.77	53.52	10.2	22.77	19.7	36.25	56.06	16.21	75.08	51.56	118.73	84.73	27.56	44.93	31.65	33.88	22.51	33.81	1.06089	0.0144734	0.0412091	-0.360721	0.225177	0.358478	up
gene-LOC119887353	LOC119887353	PREDICTED: AP-1 complex subunit mu-1 isoform X2 [Sinocyclocheilus grahami]	AP-1 complex subunit mu-1 OS=Bos taurus OX=9913 GN=AP1M1 PE=1 SV=3;	------	4.16	5.49	7.61	12.97	7.23	7.19	1.15	1.41	4.35	8.85	3.03	2.43	5.08	10.23	5.82	3.94	10.86	2.86	-1.3622	0.00214773	0.00839052	-0.727859	0.0724372	0.149645	down
gene-LOC119887355	LOC119887355	H/ACA ribonucleoprotein complex subunit 4 isoform X1 [Seriola lalandi dorsalis]	H/ACA ribonucleoprotein complex subunit DKC1 OS=Gallus gallus OX=9031 GN=DKC1 PE=2 SV=1;	------	4.22	4.26	0.66	7.3	1.74	3.17	1.28	1.1	2.43	2.9	1.43	1.94	2.1	4.21	2.61	2.51	2.63	3.75	-1.01904	0.00756802	0.0241708	-0.614128	0.091284	0.179032	down
gene-LOC119887356	LOC119887356	butyrophilin-like protein 9 [Sander lucioperca]	Butyrophilin-like protein 2 OS=Rattus norvegicus OX=10116 GN=Btnl2 PE=3 SV=1;	Immunoglobulin V-set domain;Immunoglobulin domain;Immunoglobulin I-set domain;Immunoglobulin domain;Immunoglobulin domain	0.79	0.73	0.91	0.51	0.7	1.66	3.81	1.48	3.76	13.53	4.3	4.89	2.08	2.36	1.97	1.33	0.34	1.92	2.34962	1.28617e-09	2.48813e-08	0.439505	0.314441	0.457945	up
gene-LOC119887386	LOC119887386	feline leukemia virus subgroup C receptor-related protein 2-like isoform X2 [Mastacembelus armatus]	Feline leukemia virus subgroup C receptor-related protein 2 OS=Rattus norvegicus OX=10116 GN=Flvcr2 PE=2 SV=1;	------	6.59	4.65	7.93	4.57	9.42	9.26	1.47	2.93	3.92	3.42	3.06	4.31	7.61	7.89	9.56	6.72	8.15	5.81	-1.30898	3.24761e-05	0.000223143	-0.393546	0.134349	0.241921	down
gene-LOC119887456	LOC119887456	bactericidal permeability-increasing protein-like [Epinephelus lanceolatus]	Bactericidal permeability-increasing protein OS=Homo sapiens OX=9606 GN=BPI PE=1 SV=4;	LBP / BPI / CETP family, C-terminal domain;LBP / BPI / CETP family, N-terminal domain	3.67	3.24	5.97	19.63	9.83	10.74	0.48	1.7	6.65	5.47	2.92	1.75	5.57	5.67	6.14	1.42	3.61	1.27	-1.7843	0.000185772	0.00102003	-1.62125	0.000741667	0.0034322	down
gene-LOC119887499	LOC119887499	lysine-specific demethylase 9-like [Sander lucioperca]	Lysine-specific demethylase 9 OS=Homo sapiens OX=9606 GN=RSBN1 PE=1 SV=2;	------	0.92	0.72	0.53	0.3	0.42	1.02	1.18	2.19	1.26	6.17	2.54	2.06	1.62	1.43	1.35	2.62	1.19	3.12	1.74883	4.32876e-06	3.76175e-05	1.05611	0.00339521	0.0123479	up
gene-LOC119887500	LOC119887500	adenosine kinase isoform X1 [Larimichthys crocea]	Adenosine kinase OS=Homo sapiens OX=9606 GN=ADK PE=1 SV=2;	pfkB family carbohydrate kinase	3.6	5.82	3.94	5.51	5.42	4.98	0.2	1.57	2.13	1.04	1.84	0.28	2.34	2.4	1.51	2.1	2.64	1.25	-2.52215	1.79655e-08	2.7344e-07	-1.78062	1.42719e-18	1.38011e-16	down
gene-LOC119887697	LOC119887697	BCL2/adenovirus E1B 19 kDa protein-interacting protein 2 isoform X2 [Cyclopterus lumpus]	BCL2/adenovirus E1B 19 kDa protein-interacting protein 2 OS=Mus musculus OX=10090 GN=Bnip2 PE=1 SV=2;	Bcl2-/adenovirus E1B nineteen kDa-interacting protein 2;Divergent CRAL/TRIO domain;CRAL/TRIO domain	2.98	0.65	2.48	1.77	0.52	1.23	1.34	8.92	1.31	15.51	1.04	11.57	6.38	1.72	1.31	13.69	7.39	8.8	1.74959	0.00739039	0.0236961	1.47322	0.0105394	0.0314414	up
gene-LOC119887719	LOC119887719	polypeptide N-acetylgalactosaminyltransferase 11 [Epinephelus lanceolatus]	Polypeptide N-acetylgalactosaminyltransferase 11 OS=Xenopus tropicalis OX=8364 GN=galnt11 PE=1 SV=2;	------	2.62	4.45	8.77	11.01	7.95	6.51	2.22	1.74	2.98	3.59	2.21	2.7	3.14	3.53	5.16	4.82	5.89	4.86	-1.52537	8.78935e-06	7.07026e-05	-0.998344	0.00189685	0.00757603	down
gene-LOC119887763	LOC119887763	pleckstrin homology domain-containing family H member 1 [Larimichthys crocea]	Pleckstrin homology domain-containing family H member 1 OS=Danio rerio OX=7955 GN=plekhh1 PE=2 SV=1;	MyTH4 domain;PH domain;FERM central domain;PH domain;Pleckstrin homology domain	0.72	1.56	0.27	1.05	0.52	1.34	0.13	0.12	0.38	0.64	0.23	0.05	0.92	0.9	0.48	0.46	0.49	0.3	-2.07351	5.88984e-06	4.93033e-05	-1.05127	0.00572626	0.0190046	down
gene-LOC119887771	LOC119887771	------	------	------	2.35	1.13	0.96	4.17	4.13	2.33	1.79	3.67	17.57	9.06	5.92	3.8	11.31	14.08	14.89	18.53	23.21	7.26	1.18395	0.0119572	0.0352528	2.07656	7.1656e-08	1.06843e-06	up
gene-LOC119887772	LOC119887772	PREDICTED: purine nucleoside phosphorylase-like [Stegastes partitus]	Purine nucleoside phosphorylase OS=Bos taurus OX=9913 GN=PNP PE=1 SV=3;	------	1.38	1.17	0.87	0.36	1.15	1.25	8.79	12.65	0.72	1.81	19.12	11.96	5.92	6.09	1.81	6.74	2.8	2.08	3.26904	1.22207e-06	1.22093e-05	1.54383	0.000362633	0.00184765	up
gene-LOC119887831	LOC119887831	transcription regulator protein BACH1-like isoform X1 [Cottoperca gobio]	Transcription regulator protein BACH1 OS=Homo sapiens OX=9606 GN=BACH1 PE=1 SV=2;	BTB/POZ domain;bZIP Maf transcription factor;bZIP transcription factor;Basic region leucine zipper	2.66	3.09	2.06	2.57	2.31	1.21	3.17	6.94	5.62	7.11	5.9	4.08	3.65	12.07	4.13	4.57	3.37	5.26	1.11218	0.000155594	0.000874798	0.697736	0.0265785	0.0672907	up
gene-LOC119887845	LOC119887845	WD repeat-containing protein 36 [Seriola dumerili]	WD repeat-containing protein 36 OS=Homo sapiens OX=9606 GN=WDR36 PE=1 SV=1;	------	0.2	0	0	0.11	0.55	0.41	1.55	0.32	0.26	2.93	0.77	1.57	1.62	0.82	0	0.13	0.26	1.48	2.44276	0.0039335	0.0139754	1.36156	0.214263	0.345834	up
gene-LOC119887847	LOC119887847	protein argonaute-3 isoform X2 [Parambassis ranga]	Protein argonaute-3 OS=Homo sapiens OX=9606 GN=AGO3 PE=1 SV=2;	PAZ domain;N-terminal domain of argonaute;Argonaute linker 1 domain;Mid domain of argonaute;Argonaute linker 2 domain	0.26	0.04	0.36	0	0	0.48	0.36	0.37	1.83	1.87	0.39	0.99	0.75	0	0.51	0.34	0.66	1.08	2.01611	0.0114018	0.0338681	1.0951	0.291648	0.432901	up
gene-LOC119887859	LOC119887859	immunoglobulin light chain, partial [Dicentrarchus labrax]	Immunoglobulin kappa variable 4-1 OS=Homo sapiens OX=9606 GN=IGKV4-1 PE=1 SV=1;	------	4.06	0.7	0.89	0.27	3.25	3.91	0	0	0.32	0.64	0	1.26	3.68	1.53	3.1	0	0	0	-2.71596	0.0100846	0.0306115	-1.07509	0.323336	0.467627	down
gene-LOC119887864	LOC119887864	nucleus accumbens-associated protein 1-like isoform X1 [Cottoperca gobio]	Nucleus accumbens-associated protein 1 OS=Homo sapiens OX=9606 GN=NACC1 PE=1 SV=1;	BTB/POZ domain;BEN domain	2.44	2.34	1.27	3.41	1.78	1.58	0.6	0.34	2.07	1.19	0.75	0.51	2.64	2.06	2.07	1.78	2.03	1.5	-1.46796	1.02165e-05	8.07032e-05	-0.561992	0.0184836	0.0497529	down
gene-LOC119887877	LOC119887877	26S proteasome non-ATPase regulatory subunit 1-like [Astyanax mexicanus]	26S proteasome non-ATPase regulatory subunit 1 OS=Homo sapiens OX=9606 GN=PSMD1 PE=1 SV=2;	Proteasome/cyclosome repeat	0.03	0.14	0.06	0.16	0.12	0.11	0.62	0.08	0.88	1.88	0.6	0.64	0.16	0.68	0.58	0.62	0.43	0.65	2.67433	3.34969e-06	3.01142e-05	1.84483	0.000494289	0.00241953	up
gene-LOC119887935	LOC119887935	pyruvate dehydrogenase kinase, isozyme 3 [Perca flavescens]	[Pyruvate dehydrogenase;	Mitochondrial branched-chain alpha-ketoacid dehydrogenase kinase;Histidine kinase-, DNA gyrase B-, and HSP90-like ATPase	1.79	2.45	1.85	2.18	1.8	1.96	0.67	0.37	0.74	1.24	0.95	0.72	2.43	2.32	1.26	0.91	1.56	2.09	-1.51948	1.76865e-12	5.78116e-11	-0.680367	0.00320282	0.0117509	down
gene-LOC119887951	LOC119887951	hypoxia up-regulated protein 1 [Seriola dumerili]	Hypoxia up-regulated protein 1 OS=Danio rerio OX=7955 GN=hyou1 PE=2 SV=1;	------	1.28	1.92	2.85	4.75	2.14	2.63	4.64	3.79	14.65	5.24	4.24	11.83	6.3	2.89	6.32	5.26	8.82	4.5	1.88131	2.54645e-07	3.00627e-06	1.15776	0.000342479	0.00176503	up
gene-LOC119887986	LOC119887986	hypothetical protein FQN60_002818, partial [Etheostoma spectabile]	------	------	0.36	0.37	0.15	1.37	0.5	0.41	0.97	2.36	0.89	3.18	0.91	0.65	0.95	1.33	0.62	1.3	3.6	3.27	1.37257	0.0131503	0.0380879	1.17844	0.0210008	0.0553022	up
gene-LOC119888072	LOC119888072	receptor-type tyrosine-protein phosphatase mu-like isoform X9 [Seriola lalandi dorsalis]	Receptor-type tyrosine-protein phosphatase mu OS=Homo sapiens OX=9606 GN=PTPRM PE=1 SV=2;	Protein-tyrosine phosphatase;Dual specificity phosphatase, catalytic domain	0.64	1.9	1.1	3.03	1.33	1.51	2.78	5.72	3.68	7.53	2.15	3.97	2.6	1.95	2.47	3.04	3.63	2.82	1.64639	4.16589e-06	3.6389e-05	0.307473	0.343915	0.488924	up
gene-LOC119888094	LOC119888094	telomere length and silencing protein 1 homolog [Larimichthys crocea]	Telomere length and silencing protein 1 homolog OS=Homo sapiens OX=9606 GN=C9orf78 PE=1 SV=1;	Hepatocellular carcinoma-associated antigen 59	3.61	2.89	4.57	4.51	2.92	1.62	7.08	5.34	5.04	11.76	11.54	7.21	3.19	9.14	8.47	10.78	7.06	8.04	1.10221	0.00225837	0.00876164	0.669269	0.0583107	0.125967	up
gene-LOC119888122	LOC119888122	------	------	------	0.27	1.03	0	0.47	0.59	0.66	6.01	0.24	7.64	1.02	11.36	14.72	1.21	11.41	9.44	7.55	6.58	6.87	3.89611	1.78619e-06	1.73267e-05	3.21676	1.89282e-09	3.94917e-08	up
gene-LOC119888142	LOC119888142	uncharacterized protein LOC117260659 [Epinephelus lanceolatus]	------	Secreted Novel AID/APOBEC-like Deaminase 3;APOBEC-like N-terminal domain	203.79	156.56	123.5	140.19	242.28	304.99	6.77	19.32	67.02	110.15	51.13	26.83	32.58	35.88	58.48	29.4	9.27	16.16	-2.40361	1.10566e-09	2.16366e-08	-3.12568	1.43549e-16	1.0679e-14	down
gene-LOC119888193	LOC119888193	lysine-specific demethylase 3B isoform X1 [Seriola dumerili]	Lysine-specific demethylase 3B OS=Homo sapiens OX=9606 GN=KDM3B PE=1 SV=2;	JmjC domain, hydroxylase	5.93	4.96	4.37	4.87	4.57	5.64	10	17.27	8.63	17.21	8.05	11.53	9.59	17.88	12.16	8.55	4.55	9.45	1.19476	1.94665e-05	0.00014225	0.538876	0.039101	0.0918505	up
gene-LOC119888216	LOC119888216	phospholipid phosphatase-related protein type 3-like isoform X1 [Anarrhichthys ocellatus]	Phospholipid phosphatase-related protein type 3 OS=Rattus norvegicus OX=10116 GN=Plppr3 PE=2 SV=1;	------	0.11	0.16	0.14	0	0.2	0.12	0.22	0.14	0.73	1.01	0.6	0.42	0.84	0.86	1.07	0.54	0.74	0.99	1.81116	0.000963622	0.00423672	2.28815	2.78802e-07	3.54359e-06	up
gene-LOC119888227	LOC119888227	myeloid-associated differentiation marker homolog [Etheostoma spectabile]	Myeloid-associated differentiation marker OS=Homo sapiens OX=9606 GN=MYADM PE=1 SV=2;	Membrane-associating domain	0.12	0.25	0.04	0	0.15	0.34	0.2	0.29	1.5	3.19	0.21	0.75	0.28	0.13	0.2	0	0.44	0.3	2.36478	0.00148527	0.00611499	0.155557	0.856474	0.913006	up
gene-LOC119888252	LOC119888252	PREDICTED: probable pancreatic secretory proteinase inhibitor [Lates calcarifer]	Probable pancreatic secretory proteinase inhibitor OS=Anguilla anguilla OX=7936 PE=1 SV=1;	Kazal-type serine protease inhibitor domain;Kazal-type serine protease inhibitor domain	22.42	10.29	0	4.11	1.73	4.8	0	0	0.26	0.56	1.02	0.4	1.21	0.09	0.33	0.61	0.27	0.62	-4.47385	9.50119e-06	7.56329e-05	-4.23919	1.72432e-06	1.76406e-05	down
gene-LOC119888259	LOC119888259	Nuclear cap-binding protein subunit 1 80 kDa nuclear cap-binding protein [Larimichthys crocea]	Nuclear cap-binding protein subunit 1 OS=Salmo salar OX=8030 GN=ncbp1 PE=2 SV=1;	MIF4G like;MIF4G like;MIF4G domain	9.77	10.38	13	17.81	12.5	11.64	36.8	56.29	50.47	75.59	39.44	54.16	19.57	26.39	18.95	24.35	34.07	26.84	1.92473	2.20797e-18	1.53896e-16	0.488093	0.00952411	0.0290333	up
gene-LOC119888261	LOC119888261	alcohol dehydrogenase class-3-like [Mastacembelus armatus]	Alcohol dehydrogenase class-3 OS=Sparus aurata OX=8175 PE=2 SV=1;	Alcohol dehydrogenase GroES-like domain;Zinc-binding dehydrogenase;Glucose dehydrogenase C-terminus	3.47	3.52	3.45	4.23	4.03	4.56	0.85	0.81	2.72	2.54	0.57	1.21	3.47	3.95	2.31	1.5	3.89	2.52	-1.67754	3.96557e-11	1.03514e-09	-0.90315	3.35463e-05	0.000238319	down
gene-LOC119888274	LOC119888274	C-terminal-binding protein 1 isoform X1 [Betta splendens]	C-terminal-binding protein 1 OS=Mus musculus OX=10090 GN=Ctbp1 PE=1 SV=2;	D-isomer specific 2-hydroxyacid dehydrogenase, NAD binding domain;D-isomer specific 2-hydroxyacid dehydrogenase, catalytic domain;NAD binding domain of 6-phosphogluconate dehydrogenase	3.98	8.28	3.47	6.21	5.18	7.51	12.11	16.32	28.73	57.77	14.52	20.88	9.61	15.88	7.58	12.85	16.6	11.9	1.86077	3.06159e-16	1.73159e-14	0.627259	0.00183011	0.00734219	up
gene-LOC119888319	LOC119888319	polycomb group RING finger protein 3 [Maylandia zebra]	Polycomb group RING finger protein 3 OS=Homo sapiens OX=9606 GN=PCGF3 PE=1 SV=1;	RAWUL domain RING finger- and WD40-associated ubiquitin-like;Zinc finger, C3HC4 type;Zinc finger, C3HC4 type;Ring finger domain;Zinc finger, C3HC4 type;zinc-RING finger domain;RING-type zinc-finger;RING-H2 zinc finger domain;zinc finger of C3HC4-type, RING	0.55	0.81	0.29	0.6	0.68	1.1	1.11	1.45	4.27	4.69	2.49	2	1.09	1.71	1.28	1.32	1.34	1.44	1.76739	3.41117e-11	8.99199e-10	0.563148	0.0072901	0.0232098	up
gene-LOC119888330	LOC119888330	synaptopodin [Anarrhichthys ocellatus]	Synaptopodin OS=Homo sapiens OX=9606 GN=SYNPO PE=1 SV=2;	Calcineurin-binding protein	8.1	16.59	5.12	19.13	8.76	15.43	3.07	7.87	9.02	12.75	3.4	5.1	12.77	12.07	6.84	7.29	11.03	4.85	-1.00747	0.00145729	0.00601577	-0.868911	0.00391637	0.0138963	down
gene-LOC119888392	LOC119888392	tetraspanin-33-like [Cottoperca gobio]	Tetraspanin-33 OS=Bos taurus OX=9913 GN=TSPAN33 PE=1 SV=1;	Tetraspanin family	1.71	3.64	1.29	3.26	3.91	3.7	0	1.44	1.59	1.46	1.11	1.44	0.97	1.29	1.64	1.09	0.27	0.86	-1.45731	0.00712613	0.0230012	-1.95365	1.4419e-07	1.97659e-06	down
gene-LOC119888460	LOC119888460	PREDICTED: small glutamine-rich tetratricopeptide repeat-containing protein alpha isoform X2 [Cyprinodon variegatus]	Small glutamine-rich tetratricopeptide repeat-containing protein beta OS=Homo sapiens OX=9606 GN=SGTB PE=1 SV=1;	------	8.64	9.24	20.74	17.43	19.76	11.58	89.18	75.29	86.29	97.38	84.74	62.92	25.41	41.83	28.79	27.6	47.29	28.69	2.5071	7.60433e-21	6.52925e-19	0.63288	0.00636263	0.0207033	up
gene-LOC119888493	LOC119888493	SCL-interrupting locus protein homolog isoform X2 [Epinephelus lanceolatus]	SCL-interrupting locus protein homolog OS=Danio rerio OX=7955 GN=stil PE=1 SV=2;	SCL-interrupting locus protein N-terminus	0.66	0.55	0.63	0.96	0.42	0.84	0.08	10.07	0.15	0.14	0.25	0.35	2.21	0.39	0.36	0.43	0.54	0.69	-1.49393	0.00218377	0.00851867	-0.894506	0.00118389	0.00509417	down
gene-LOC119888499	LOC119888499	PREDICTED: LOW QUALITY PROTEIN: non-histone chromosomal protein HMG-14A-like [Stegastes partitus]	------	HMG14 and HMG17	178.34	184.29	97.77	181.43	128.97	145.76	29.22	58.94	72.29	55.29	51.68	54.27	89.54	81.25	47.57	53	55.29	41.7	-1.61605	2.28384e-12	7.27453e-11	-1.79828	1.84494e-16	1.34785e-14	down
gene-LOC119888509	LOC119888509	PREDICTED: LOW QUALITY PROTEIN: dedicator of cytokinesis protein 2 [Lates calcarifer]	Dedicator of cytokinesis protein 2 OS=Homo sapiens OX=9606 GN=DOCK2 PE=1 SV=2;	DOCK N-terminus;Dock homology region 2;C2 domain in Dock180 and Zizimin proteins;Variant SH3 domain	10.54	12.33	11.56	17.5	14.97	14.12	1.87	5.37	11.66	12.63	4.14	6.37	9.83	9.75	7.28	4.59	8.82	7.08	-1.22375	4.57441e-06	3.94484e-05	-1.26767	2.75587e-11	8.27648e-10	down
gene-LOC119888518	LOC119888518	probable carboxypeptidase X1 isoform X1 [Larimichthys crocea]	Probable carboxypeptidase X1 OS=Mus musculus OX=10090 GN=Cpxm1 PE=2 SV=2;	Zinc carboxypeptidase;F5/8 type C domain;Carboxypeptidase regulatory-like domain	7.38	14.24	2.29	7.82	4.5	9.68	1.56	2.78	2.12	2.98	4.17	6.81	9.17	9.44	3.81	6.37	6.56	9.93	-1.19239	0.00544342	0.0183523	-0.468615	0.161018	0.277882	down
gene-LOC119888537	LOC119888537	hypothetical protein PFLUV_G00120760 [Perca fluviatilis]	Proheparin-binding EGF-like growth factor OS=Chlorocebus aethiops OX=9534 GN=HBEGF PE=1 SV=1;	------	9.21	7.67	5.44	9.14	7.92	11.39	2.06	2.32	9.41	9.86	2.51	2.99	5.81	7.42	5.94	7.7	7.06	11.49	-1.1199	7.65953e-05	0.000473313	-0.643718	0.000827263	0.00375889	down
gene-LOC119888539	LOC119888539	endoplasmic reticulum-Golgi intermediate compartment protein 1 [Sparus aurata]	Endoplasmic reticulum-Golgi intermediate compartment protein 1 OS=Danio rerio OX=7955 GN=ergic1 PE=2 SV=1;	------	3.87	5.27	13.89	12.44	9.7	7.41	13.66	13.25	35.26	43.07	11.32	20.22	19.19	26.07	26.17	35.72	37	19.14	1.07585	0.00172571	0.00695272	1.10313	0.000981049	0.00433725	up
gene-LOC119888590	LOC119888590	uncharacterized protein LOC117267886 [Epinephelus lanceolatus]	------	------	37.41	45.33	61.29	59.83	112.92	106.33	6.24	19.45	25.02	11.03	59.14	18.58	11.55	19.17	20.71	8.99	1.45	4.85	-1.66088	0.000405737	0.00200665	-2.96579	2.64812e-10	6.58639e-09	down
gene-LOC119888608	LOC119888608	HMG domain-containing protein 3 HMG box-containing protein 3 Protein SMF [Larimichthys crocea]	HMG domain-containing protein 3 OS=Homo sapiens OX=9606 GN=HMGXB3 PE=2 SV=2;	CxC4 like cysteine cluster associated with KDZ transposases;HMG-box domain;HMG	0.71	0.76	0.28	1.03	0.92	0.9	2.45	2.15	4.3	8.42	2.17	2.3	2.1	2.77	2.29	2.11	2.41	2.07	1.99298	2.4908e-13	9.41417e-12	1.11075	1.00785e-07	1.44897e-06	up
gene-LOC119888609	LOC119888609	PREDICTED: LOW QUALITY PROTEIN: macrophage colony-stimulating factor 1 receptor [Lates calcarifer]	Macrophage colony-stimulating factor 1 receptor 1 OS=Takifugu rubripes OX=31033 GN=csf1r1 PE=3 SV=1;	Protein tyrosine and serine/threonine kinase;Protein kinase domain;Immunoglobulin domain;Immunoglobulin I-set domain;Immunoglobulin domain;Immunoglobulin domain;CD80-like C2-set immunoglobulin domain	21.21	35.23	19.23	44.8	33.1	27.49	6.55	11.76	22.84	13.48	8.29	12.77	19.76	14.66	13.13	3.86	10.15	12.43	-1.3885	1.09934e-08	1.74029e-07	-1.72663	2.87123e-08	4.62113e-07	down
gene-LOC119888616	LOC119888616	Hemicentin-2 Precursor [Collichthys lucidus]	------	Immunoglobulin domain;Immunoglobulin domain;Immunoglobulin V-set domain	0.25	1.59	4.94	0.64	0.61	1.52	0.06	0	0.42	0.05	1.36	1.85	3.29	7.87	0	0	0.95	1.15	-2.20064	0.000959317	0.00422171	-0.886138	0.270355	0.409637	down
gene-LOC119888625	LOC119888625	------	------	------	2.8	1.48	0.14	10.49	0.19	0.77	0	0.5	0.48	0.76	0.61	0.44	0.55	0	0.28	0.33	5.47	1.86	-2.57177	0.00724443	0.0232974	-1.34974	0.207374	0.337469	down
gene-LOC119888632	LOC119888632	uncharacterized protein LOC117769131 isoform X1 [Hippoglossus hippoglossus]	------	CD20-like family	9.69	12.71	6.78	11.54	6.05	16.21	1.77	2.62	4.92	10.08	3.22	4.68	9.24	14.54	5.31	5.05	14.07	12.37	-1.46766	2.29044e-08	3.39455e-07	-0.553029	0.0513412	0.114225	down
gene-LOC119888635	LOC119888635	hypothetical protein PFLUV_G00122330 [Perca fluviatilis]	------	Negative regulator of p53/TP53	4.56	5.1	1.07	2.49	2.68	3.55	1.27	1.14	2	3.38	1.14	1.51	3.39	2.23	1.34	1.05	1.61	1.7	-1.09089	0.000435917	0.00213879	-1.23713	0.00052714	0.00255565	down
gene-LOC119888663	LOC119888663	endothelin receptor type B-like [Seriola lalandi dorsalis]	Endothelin receptor type B OS=Sus scrofa OX=9823 GN=EDNRB PE=2 SV=1;	7 transmembrane receptor	6.03	10.47	4.84	5.5	7.04	6.93	2.57	3.24	3.18	6.89	1.48	2.07	6.1	5.89	3.3	5	6.84	3.47	-1.26209	2.5858e-06	2.40126e-05	-0.899474	3.11459e-05	0.000222655	down
gene-LOC119888697	LOC119888697	uncharacterized protein LOC111662778 [Seriola lalandi dorsalis]	------	Zinc-finger double domain;Zinc finger, C2H2 type;C2H2-type zinc finger	1.32	2.15	0.82	1.91	2	2.9	0.58	0.91	1.36	1.34	1.07	0.71	2.58	2.34	2.14	1.66	1.68	2.13	-1.01603	0.000133688	0.000768222	-0.270061	0.252551	0.390118	down
gene-LOC119888706	LOC119888706	LON peptidase N-terminal domain and RING finger protein 3-like [Perca flavescens]	LON peptidase N-terminal domain and RING finger protein 3 OS=Homo sapiens OX=9606 GN=LONRF3 PE=1 SV=1;	ATP-dependent protease La;Zinc finger, C3HC4 type;Zinc finger, C3HC4 type;zinc finger of C3HC4-type, RING;RING-type zinc-finger;Zinc finger, C3HC4 type;zinc-RING finger domain;Ring finger domain;zinc RING finger of MSL2;Prokaryotic RING finger family 4	0.99	1.02	1.18	1.15	0.95	0.99	4.98	3.12	2.22	1.98	2.23	2.62	2.74	3.92	1.57	1.73	3.03	1.42	1.48341	9.53561e-05	0.000574269	0.663351	0.0073722	0.0234136	up
gene-LOC119888721	LOC119888721	uncharacterized protein LOC114549216 isoform X1 [Perca flavescens]	Protein CIP2A OS=Homo sapiens OX=9606 GN=CIP2A PE=1 SV=2;	------	2.32	3.53	1.47	0.49	2.35	2.97	6.34	2.49	10.78	4.74	5.45	7.3	6.1	3.62	11.24	7.8	3.4	13.66	1.33653	0.0041425	0.0145889	1.35508	0.00500792	0.0170106	up
gene-LOC119888733	LOC119888733	hypothetical protein F7725_028338 [Dissostichus mawsoni]	NACHT domain- and WD repeat-containing protein 1 OS=Homo sapiens OX=9606 GN=NWD1 PE=1 SV=3;	------	0.49	0.19	0.07	0	0.18	0.32	0.66	0.4	0.51	1.83	0.54	0.46	1.24	1.3	0.92	1.6	0.99	2.12	1.54525	0.0154369	0.0434109	2.19738	5.15848e-05	0.000344959	up
gene-LOC119888866	LOC119888866	type-2 angiotensin II receptor-like [Seriola lalandi dorsalis]	Type-2 angiotensin II receptor OS=Meriones unguiculatus OX=10047 GN=AGTR2 PE=2 SV=1;	7 transmembrane receptor;Serpentine type 7TM GPCR chemoreceptor Srx	25.06	34.01	22.38	33.12	32.5	30.03	50.18	64.83	84.25	147.11	38.99	127.96	26.31	50.22	24.97	37.33	58.07	65.38	1.34539	1.94819e-08	2.93504e-07	0.0641497	0.77005	0.853921	up
gene-LOC119888871	LOC119888871	H/ACA ribonucleoprotein complex subunit 4 isoform X1 [Seriola lalandi dorsalis]	H/ACA ribonucleoprotein complex subunit DKC1 OS=Gallus gallus OX=9031 GN=DKC1 PE=2 SV=1;	------	6.98	16.22	3.6	9.91	4.18	8.3	2.28	0.85	6.68	8.73	2.75	2.63	7.87	6.44	6.62	9.68	8.97	8.13	-1.24975	0.000363885	0.00182969	-0.4352	0.121913	0.224067	down
gene-LOC119888873	LOC119888873	------	------	------	5.37	7.6	5.97	4.65	2.87	6.35	1.04	0	5.23	6.35	2.24	3.32	5.09	4.41	8.81	6.28	4.66	3.83	-1.26191	0.011732	0.0346882	-0.596067	0.0478379	0.108124	down
gene-LOC119888876	LOC119888876	eukaryotic translation initiation factor 4E-binding protein 3 [Seriola dumerili]	Eukaryotic translation initiation factor 4E-binding protein 3-like OS=Danio rerio OX=7955 GN=eif4ebp3l PE=1 SV=1;	Eukaryotic translation initiation factor 4E binding protein	74.46	52.52	54.71	59.87	61.81	41.72	148.59	150.7	50.76	186.97	107.93	147.38	100.55	99.57	96.94	103.45	80.64	72.18	1.13284	0.00121764	0.00516477	0.172695	0.390479	0.535616	up
gene-LOC119888888	LOC119888888	zinc-binding protein A33 [Larimichthys crocea]	Zinc-binding protein A33 OS=Pleurodeles waltl OX=8319 PE=1 SV=2;	------	4.19	6.15	2.73	5.29	4.08	6.2	0.63	1.25	4.48	4.26	1.78	2.14	4.91	5.4	3.63	4.22	4.16	4.63	-1.24934	1.25397e-05	9.68285e-05	-0.554943	0.000308402	0.00161404	down
gene-LOC119888894	LOC119888894	hypothetical protein PFLUV_G00125990 [Perca fluviatilis]	------	Immunoglobulin V-set domain;Immunoglobulin domain;Immunoglobulin I-set domain;Immunoglobulin domain	0.65	0.58	0.27	0.31	0.43	0.74	0.08	0	0.35	0.62	0.27	0.11	0.48	0.25	0.37	0.24	0.12	0.59	-1.35592	0.0148782	0.0421217	-0.983695	0.0338631	0.0819586	down
gene-LOC119888909	LOC119888909	hypothetical protein FQN60_010354 [Etheostoma spectabile]	Serine/threonine-protein phosphatase 2A catalytic subunit alpha isoform OS=Bos taurus OX=9913 GN=PPP2CA PE=1 SV=1;	Calcineurin-like phosphoesterase	1.66	1.28	0.38	1.09	0.94	1.52	0	0.3	0.29	0.24	0.19	0.27	0.89	0.61	0.58	0.16	0.07	0.36	-2.55837	1.10225e-07	1.41506e-06	-1.80927	0.000394587	0.00199001	down
gene-LOC119889003	LOC119889003	Charged multivesicular body protein 1b [Collichthys lucidus]	Charged multivesicular body protein 1b OS=Homo sapiens OX=9606 GN=CHMP1B PE=1 SV=1;	Snf7;Regulator of Vps4 activity in the MVB pathway	0.42	0.65	0.1	0.48	0.45	1.04	3.32	1.79	1.45	3.82	4.61	3.79	0.98	2.51	1.78	2.09	1.08	0.5	2.57597	2.07154e-08	3.09921e-07	1.06075	0.0228177	0.0593093	up
gene-LOC119889011	LOC119889011	cytochrome c oxidase assembly protein COX18, mitochondrial isoform X2 [Epinephelus lanceolatus]	Cytochrome c oxidase assembly protein COX18, mitochondrial OS=Mus musculus OX=10090 GN=Cox18 PE=1 SV=5;	60Kd inner membrane protein	5.65	6.01	8.95	7.25	5.86	5.21	22.04	27.15	10.92	14.66	16.05	14.47	14.5	18.68	15.86	19.6	20.87	21.96	1.6594	4.83603e-07	5.37292e-06	0.981752	3.16054e-07	3.96429e-06	up
gene-LOC119889033	LOC119889033	hypothetical protein fugu_013245 [Takifugu bimaculatus]	NEDD4 family-interacting protein 1 OS=Xenopus laevis OX=8355 GN=ndfip1 PE=2 SV=1;	------	16.03	19.63	14.16	15.87	19.36	20.13	7.56	1.3	13.26	6.23	12.53	5.63	15.07	11.26	14.89	12.08	14.98	13.36	-1.12577	0.000477821	0.00231515	-0.74974	1.8797e-09	3.92882e-08	down
gene-LOC119889040	LOC119889040	tripartite motif-containing protein 16-like [Maylandia zebra]	Tripartite motif-containing protein 16 OS=Mus musculus OX=10090 GN=Trim16 PE=1 SV=2;	SPRY-associated domain;zinc finger of C3HC4-type, RING;RING-type zinc-finger;Zinc finger, C3HC4 type;B-box zinc finger;Zinc finger, C3HC4 type;Zinc finger, C3HC4 type;SPRY domain;Ring finger domain;zinc-RING finger domain;zinc RING finger of MSL2	7.23	12.08	7.09	10.44	7.25	14.63	1.63	4.35	2.78	9.01	6.25	5.24	3.62	6.63	2.53	4.65	1.71	2.94	-1.15555	0.000203836	0.00110715	-1.89523	1.00782e-11	3.27576e-10	down
gene-LOC119889044	LOC119889044	hypothetical protein PFLUV_G00121770 [Perca fluviatilis]	Down syndrome cell adhesion molecule homolog OS=Gallus gallus OX=9031 GN=DSCAM PE=1 SV=3;	Fibronectin type III domain;Immunoglobulin V-set domain;Immunoglobulin I-set domain;Immunoglobulin domain;Immunoglobulin domain	18.27	30.31	4.81	36.22	7.52	18.64	0.91	3.88	13.14	7.06	8.2	6.33	14.67	6.71	4.83	2.04	5.68	7.6	-1.7259	0.00041688	0.00205646	-1.90034	5.8079e-05	0.000382137	down
gene-LOC119889051	LOC119889051	E3 ubiquitin-protein ligase XIAP [Epinephelus lanceolatus]	E3 ubiquitin-protein ligase XIAP OS=Xenopus tropicalis OX=8364 GN=xiap PE=2 SV=1;	Inhibitor of Apoptosis domain;Zinc finger, C3HC4 type	7.96	7.75	6.44	5.9	7.72	9.9	17.22	13.55	24.25	33.38	22.6	18.84	11.75	16.26	13.93	14.07	15.66	14.44	1.35478	1.91107e-15	9.55454e-14	0.435149	0.000817535	0.00372122	up
gene-LOC119889088	LOC119889088	long-chain-fatty-acid--CoA ligase 1-like [Amphiprion ocellaris]	Long-chain-fatty-acid--CoA ligase 1 OS=Cavia porcellus OX=10141 GN=ACSL1 PE=2 SV=1;	AMP-binding enzyme;AMP-binding enzyme C-terminal domain	0.55	0.51	0.36	0.47	0.18	0.46	1.08	0.33	2.69	3.21	2.65	1.8	1.24	0.73	0.49	0.6	1.11	1.05	1.96686	1.67119e-06	1.62978e-05	0.546769	0.113885	0.212616	up
gene-LOC119889096	LOC119889096	------	------	------	0.5	0.74	0.26	0.48	0.57	0.6	0.47	1.19	0.95	2.78	1.61	3.21	0.78	0.69	0.44	1.07	1.09	4.17	1.71443	7.35736e-06	6.0247e-05	1.04993	0.0272358	0.0687235	up
gene-LOC119889110	LOC119889110	beta-1,3-galactosyltransferase 2-like [Amphiprion ocellaris]	Beta-1,3-galactosyltransferase 2 OS=Pongo abelii OX=9601 GN=B3GALT2 PE=2 SV=1;	Galactosyltransferase	2.62	2.66	3.95	3.81	4.18	5.08	3.98	8.33	9.82	24.51	5.37	6.15	5.49	9.28	8.4	15.69	8.58	10.71	1.11933	9.12233e-05	0.000552469	0.927772	0.000445695	0.00221517	up
gene-LOC119889166	LOC119889166	hypothetical protein F2P81_025998 [Scophthalmus maximus]	------	------	4.05	3.64	1.22	2.87	2.32	4.13	0.65	0.78	1.72	3.51	2.24	1.2	3.03	4.28	3.2	2.24	2.32	1.29	-1.07547	0.00222629	0.00865605	-0.626437	0.0522016	0.115719	down
gene-LOC119889187	LOC119889187	PREDICTED: cytokine-dependent hematopoietic cell linker-like isoform X2 [Lates calcarifer]	Cytokine-dependent hematopoietic cell linker OS=Mus musculus OX=10090 GN=Clnk PE=1 SV=1;	SH2 domain	2.55	3.73	0.74	2.47	2.83	3.29	0.33	0.6	1.62	2.61	1.31	0.93	1.83	2.44	1.5	1.38	0.9	2.12	-1.32633	0.000288661	0.00150015	-1.08221	0.000782136	0.00358108	down
gene-LOC119889190	LOC119889190	PREDICTED: alpha-1A adrenergic receptor-like [Lates calcarifer]	Alpha-1B adrenergic receptor;	------	1.1	1.25	0.6	0.69	1.28	0.85	0.21	0.15	0.23	0.2	0.27	0.38	0.69	0.52	0.61	0.63	0.85	0.21	-2.08518	2.21183e-08	3.28866e-07	-1.19468	0.000305404	0.00160051	down
gene-LOC119889212	LOC119889212	MRN complex-interacting protein isoform X1 [Epinephelus lanceolatus]	MRN complex-interacting protein OS=Danio rerio OX=7955 GN=mrnip PE=2 SV=1;	MRN-interacting protein	1.13	0.36	1.26	0.6	1.49	1.47	0	0.06	0.87	0.62	0.15	0.19	0.24	0.6	0.19	0.05	0.48	0.21	-2.14415	0.000787454	0.00356196	-2.39559	9.14682e-06	7.68445e-05	down
gene-LOC119889256	LOC119889256	protocadherin alpha-8-like [Epinephelus lanceolatus]	Protocadherin alpha-10 OS=Homo sapiens OX=9606 GN=PCDHA10 PE=2 SV=1;	------	0.24	0.99	0.2	0.25	0.66	0.6	0.07	0.21	0.27	0.69	0.07	0.16	0.17	0.73	0.19	0.73	0.1	0.28	-1.32238	0.0129972	0.0377608	-0.908511	0.101561	0.194486	down
gene-LOC119889265	LOC119889265	PREDICTED: protocadherin beta-16-like [Lates calcarifer]	Protocadherin gamma-A11 OS=Pan troglodytes OX=9598 GN=PCDHGA11 PE=3 SV=1;	------	0.14	0.35	0.35	0.77	0.39	0.43	0.61	0.82	2.17	1.81	2.72	0.95	0.76	1.45	0.68	1.5	1.38	0.55	1.73482	3.95779e-05	0.000265473	0.874128	0.0216577	0.0567816	up
gene-LOC119889285	LOC119889285	PREDICTED: peroxisomal membrane protein PMP34-like isoform X1 [Lates calcarifer]	Peroxisomal membrane protein PMP34 OS=Mus musculus OX=10090 GN=Slc25a17 PE=1 SV=1;	Mitochondrial carrier protein	2.2	1.65	2.5	2.62	2.62	3.4	0.18	0.12	1.15	1.28	0.2	0.18	0.81	0.99	1.61	1.04	1.79	1.49	-2.68675	8.37933e-10	1.69142e-08	-1.44633	1.31256e-08	2.30513e-07	down
gene-LOC119889331	LOC119889331	PREDICTED: excitatory amino acid transporter 5-like [Lates calcarifer]	Excitatory amino acid transporter 5 OS=Homo sapiens OX=9606 GN=SLC1A7 PE=2 SV=2;	Sodiu	0.14	0.3	0.14	0.09	0.08	0.13	0.3	0.26	1.21	1.9	1.08	1.12	1.66	1.15	0.89	0.75	1.34	1.36	2.46453	4.03094e-07	4.54882e-06	2.55118	1.443e-10	3.77431e-09	up
gene-LOC119889336	LOC119889336	fibroblast growth factor 4-like [Sparus aurata]	Fibroblast growth factor 4 OS=Gallus gallus OX=9031 GN=FGF4 PE=2 SV=1;	Fibroblast growth factor	1.22	1.29	0.96	1.84	0.77	0.93	4.91	0.32	6.54	13.15	5.6	9.04	2.78	1.62	1.89	1.55	3.68	2.76	2.23817	4.07831e-06	3.57161e-05	0.540035	0.0567073	0.123252	up
gene-LOC119889375	LOC119889375	protocadherin alpha-5-like [Sander lucioperca]	Protocadherin alpha-3 OS=Homo sapiens OX=9606 GN=PCDHA3 PE=2 SV=1;	Cadherin domain;Cadherin-like;Cadherin cytoplasmic C-terminal	0.42	0.59	0.22	0.11	0.45	0.37	0	0.1	0.17	0.53	0.03	0.06	0.18	0.9	0.18	0.42	0.07	0.15	-1.72451	0.0110087	0.0328983	-0.71349	0.216755	0.348426	down
gene-LOC119889411	LOC119889411	------	------	------	0.37	0.58	2.41	0.1	2.42	2.53	0	0.04	0.06	0	0.6	0.12	0.29	0.26	0.2	0.25	0.03	0.09	-3.3924	0.000672789	0.00310976	-3.41667	2.42212e-06	2.39667e-05	down
gene-LOC119889418	LOC119889418	protocadherin alpha-9-like [Epinephelus lanceolatus]	Protocadherin alpha-10 OS=Homo sapiens OX=9606 GN=PCDHA10 PE=2 SV=1;	Cadherin domain;Cadherin-like;Cadherin cytoplasmic C-terminal	0.39	0.81	0.05	0.88	0.12	0.5	0	0.06	0.15	0.17	0.25	0.07	0.41	0.76	0.19	0.2	0.78	1.6	-2.13808	0.00279142	0.0104802	0.0661679	0.916854	0.950967	down
gene-LOC119889424	LOC119889424	serine protease inhibitor Kazal-type 1-like [Sparus aurata]	Serine protease inhibitor Kazal-type 1 OS=Sus scrofa OX=9823 GN=SPINK1 PE=1 SV=1;	Kazal-type serine protease inhibitor domain;Kazal-type serine protease inhibitor domain	94	90.15	150.79	48.13	10.42	108.22	157.83	259.02	291.39	263.27	252.12	256.18	417.29	560.62	256.57	263.13	176.95	126.51	1.40193	0.0022571	0.00875861	1.28565	0.00958847	0.029176	up
gene-LOC119889447	LOC119889447	BTB/POZ domain-containing protein KCTD12-like [Seriola lalandi dorsalis]	BTB/POZ domain-containing protein KCTD8 OS=Mus musculus OX=10090 GN=Kctd8 PE=1 SV=1;	BTB/POZ domain	0.36	0.52	1.68	1.27	0.75	0.7	0.03	0.13	0.85	0.29	0.09	0.07	0.71	0.56	1.56	1.79	1.66	0.42	-2.25474	0.000228208	0.00122521	-0.174875	0.718297	0.81584	down
gene-LOC119889505	LOC119889505	uncharacterized protein C20orf85 homolog [Sander lucioperca]	Uncharacterized protein C20orf85 homolog OS=Mus musculus OX=10090 PE=2 SV=2;	Normal lung function maintenance, Low in Lung Cancer 1 protein	0.3	0.44	0	0	0.2	0.09	3.06	0	6.98	0	1.17	1.45	0.78	4.39	2.84	0.26	1.1	2.55	3.55544	0.00326526	0.0119395	3.08677	0.000298068	0.0015677	up
gene-LOC119889506	LOC119889506	HLA class II histocompatibility antigen, DQ beta 1 chain-like isoform X1 [Sander lucioperca]	SLA class II histocompatibility antigen, DQ haplotype D beta chain OS=Sus scrofa OX=9823 PE=2 SV=1;	Immunoglobulin C1-set domain;Class II histocompatibility antigen, beta domain;CD80-like C2-set immunoglobulin domain	1.55	2.73	1.26	1.68	1.78	1.97	5.83	3.44	23.88	8.54	7.88	8.14	4.82	18.09	4.94	7.22	7.97	6.48	2.0216	7.9876e-09	1.30007e-07	1.44491	1.22265e-05	9.88342e-05	up
gene-LOC119889520	LOC119889520	PREDICTED: uncharacterized protein LOC108890022 [Lates calcarifer]	NLR family CARD domain-containing protein 3 OS=Homo sapiens OX=9606 GN=NLRC3 PE=1 SV=2;	Fish-specific NACHT associated domain;NLRC4 helical domain HD2;NACHT domain;Leucine Rich repeat;NOD2 winged helix domain;PAAD/DAPIN/Pyrin domain;SPRY-associated domain;Leucine Rich repeats;SPRY domain	3.08	4.4	3.9	4.45	2.97	3.88	9.61	11.99	16.29	13.2	8.46	15.09	6.19	10.28	5	8.16	3.8	3.58	1.5464	4.7532e-11	1.21643e-09	-0.270593	0.215538	0.347212	up
gene-LOC119889536	LOC119889536	Protein FAM110C [Collichthys lucidus]	Protein FAM110C OS=Rattus norvegicus OX=10116 GN=Fam110c PE=2 SV=1;	Centrosome-associated C terminus;Centrosome-associated N terminus	0.58	0.64	0.48	1.11	0.83	0.84	0.38	0.19	0.51	0.38	0.51	0.21	0.89	2.7	0.93	1.17	0.82	1.16	-1.12053	0.00156467	0.00637984	0.270665	0.388642	0.533504	down
gene-LOC119889541	LOC119889541	protein phosphatase 1K, mitochondrial [Sparus aurata]	Protein phosphatase 1K, mitochondrial OS=Homo sapiens OX=9606 GN=PPM1K PE=1 SV=1;	Protein phosphatase 2C;Protein phosphatase 2C	4.71	3.76	4.21	3.25	4.55	4.34	14.13	6.33	16.63	13.98	11.65	11.92	16.66	14.8	31.81	24.93	12.54	29.85	1.45918	8.79768e-09	1.41732e-07	1.90861	1.32668e-11	4.23538e-10	up
gene-LOC119889573	LOC119889573	centriolar coiled-coil protein of 110 kDa isoform X2 [Sander lucioperca]	Centriolar coiled-coil protein of 110 kDa OS=Homo sapiens OX=9606 GN=CCP110 PE=1 SV=3;	Calcium-dependent calmodulin binding	0.17	0.25	0.2	0.14	0.08	0.21	0.41	0.7	1.02	0.75	0.31	0.49	0.24	1.31	0.36	0.84	0.83	0.82	1.65292	4.09694e-06	3.5866e-05	1.52926	0.00015417	0.000890219	up
gene-LOC119889600	LOC119889600	carbonyl reductase [NADPH] 1 [Seriola dumerili]	Carbonyl reductase [NADPH] 1 OS=Pongo abelii OX=9601 GN=CBR1 PE=2 SV=3;	short chain dehydrogenase;Enoyl;KR domain	2.68	4.04	3.38	4.74	4.19	4.25	4.35	6.76	14.32	25.28	4.74	9.68	5.68	11.39	4.72	5.43	12.41	6.95	1.17329	6.45329e-06	5.34534e-05	0.485154	0.0387984	0.0913423	up
gene-LOC119889603	LOC119889603	PREDICTED: probable E3 ubiquitin-protein ligase HERC3 isoform X1 [Lates calcarifer]	Probable E3 ubiquitin-protein ligase HERC3 OS=Homo sapiens OX=9606 GN=HERC3 PE=1 SV=1;	Regulator of chromosome condensation;Regulator of chromosome condensation	0	0.28	0	0.31	0.09	0.18	0.78	0.78	1.17	0.42	1.5	0	0.51	1.07	1.67	0	0.37	0	2.5608	0.00592178	0.0196905	1.74389	0.13543	0.243364	up
gene-LOC119889610	LOC119889610	PREDICTED: protein NLRC3-like isoform X1 [Lates calcarifer]	Neoverrucotoxin subunit alpha OS=Synanceia verrucosa OX=51996 PE=1 SV=1;	SPRY-associated domain;SPRY domain	1.15	1.26	1.11	1.44	2.03	1.75	3.89	3.04	2.02	2.09	3.26	3.73	2.1	2.58	1.13	2.36	1.83	1.43	1.0432	0.00781158	0.0248149	-0.105346	0.707711	0.807572	up
gene-LOC119889612	LOC119889612	hypothetical protein PFLUV_G00176680 [Perca fluviatilis]	Dynein assembly factor 5, axonemal OS=Homo sapiens OX=9606 GN=DNAAF5 PE=1 SV=4;	HEAT repeats;Vacuolar 14 Fab1-binding region;CLASP N terminal;HEAT-like repeat;TATA-binding protein interacting	1.11	1.63	1.28	2.18	0.91	1.27	2.38	4.25	4.13	7.54	2.74	3.82	3.39	5.3	2.22	4.97	4.52	3.96	1.38595	7.8878e-08	1.05369e-06	1.03541	3.37924e-05	0.000239371	up
gene-LOC119889635	LOC119889635	nuclear GTPase SLIP-GC-like [Sparus aurata]	Nuclear GTPase SLIP-GC OS=Mus musculus OX=10090 GN=Nuggc PE=3 SV=1;	Dynamin family;50S ribosome-binding GTPase;ABC transporter	0.96	0.91	0.75	0.94	1.24	1.2	0.11	0.1	1.22	1.45	0.31	0.05	0.77	1.31	0.72	1.15	0.31	0.43	-1.36117	0.0143975	0.0410381	-0.850837	0.00791402	0.0248935	down
gene-LOC119889710	LOC119889710	leukotriene B4 receptor 1-like [Cyclopterus lumpus]	Leukotriene B4 receptor 1 OS=Bos taurus OX=9913 GN=LTB4R PE=2 SV=1;	------	1.38	1.81	2.1	3.16	3.86	3.71	0	0.36	0.78	0.61	0.68	0.57	0.28	0.8	0.78	0.5	0.16	0.2	-2.60143	1.21608e-08	1.90474e-07	-3.03526	3.26482e-13	1.41953e-11	down
gene-LOC119889732	LOC119889732	nuclear GTPase SLIP-GC-like [Seriola lalandi dorsalis]	Nuclear GTPase SLIP-GC OS=Homo sapiens OX=9606 GN=NUGGC PE=2 SV=3;	Dynamin family;50S ribosome-binding GTPase;ABC transporter	0.64	0.64	0.08	0.37	0.26	1.09	0.04	0	0.29	0.54	0.03	0.01	0.17	0.71	0.33	1.64	0.31	0.28	-2.23878	0.00411183	0.0145068	-0.273973	0.648514	0.763122	down
gene-LOC119889736	LOC119889736	LOW QUALITY PROTEIN: NAD(P) transhydrogenase, mitochondrial-like [Labrus bergylta]	NA;	NA;Alanine dehydrogenase/PNT, C-terminal domain;Alanine dehydrogenase/PNT, N-terminal domain;4TM region of pyridine nucleotide transhydrogenase, mitoch	9.53	10.98	11.71	15.5	12.07	13.23	2.08	6.49	8.92	7.65	6.57	4.58	10.34	14.97	9.36	6.63	5.39	9.14	-1.17198	5.62487e-06	4.73528e-05	-0.886916	4.65844e-05	0.000316885	down
gene-LOC119889847	LOC119889847	hypothetical protein EXN66_Car002039 [Channa argus]	------	------	0.3	0.48	0.08	0.3	0.24	0.64	0.08	0.06	0.11	0.26	0.15	0.1	0.32	0.33	0.21	0.23	0.19	0.27	-1.76954	3.33617e-05	0.000228565	-0.944007	0.00793308	0.0249434	down
gene-LOC119889853	LOC119889853	aminopeptidase N-like [Etheostoma spectabile]	Aminopeptidase N OS=Bos taurus OX=9913 GN=ANPEP PE=2 SV=4;	ERAP1-like C-terminal domain;Peptidase family M1 domain;Peptidase M1 N-terminal domain	1.65	4.91	2.18	2.9	3.37	3.4	0.47	0.98	1.23	1.92	1.2	1.17	1.15	1.07	0.91	0.81	0.9	0.67	-1.58637	4.72062e-09	8.07138e-08	-2.20321	4.23815e-20	4.9385e-18	down
gene-LOC119889854	LOC119889854	PREDICTED: aminopeptidase Ey-like [Lates calcarifer]	Aminopeptidase Ey OS=Gallus gallus OX=9031 GN=ANPEP PE=1 SV=2;	ERAP1-like C-terminal domain;Peptidase family M1 domain;Peptidase M1 N-terminal domain	1.42	2.59	1.92	0.81	1.07	1.49	0.22	0.7	0.17	0.39	0.26	0.27	0.48	0.42	0.18	0.29	0.08	0.14	-2.26311	4.18424e-07	4.7106e-06	-3.06975	4.99331e-13	2.10433e-11	down
gene-LOC119889861	LOC119889861	E3 ubiquitin-protein ligase NEDD4-like [Collichthys lucidus]	E3 ubiquitin-protein ligase NEDD4-like OS=Homo sapiens OX=9606 GN=NEDD4L PE=1 SV=2;	HECT-domain;WW domain;C2 domain	3.74	4.39	4.04	5.36	3.87	5.61	6.42	6.61	16.08	27.54	7.16	9.07	7.69	14.39	9.27	10.86	9.21	13.56	1.1471	1.52356e-08	2.35061e-07	0.77385	2.94244e-07	3.71673e-06	up
gene-LOC119889870	LOC119889870	adhesion G-protein coupled receptor G1-like isoform X1 [Cottoperca gobio]	Adhesion G-protein coupled receptor G2 OS=Homo sapiens OX=9606 GN=ADGRG2 PE=1 SV=2;	7 transmembrane receptor;GPCR proteolysis site, GPS, motif	0.22	0.26	0.09	2.39	0.72	1.41	3.96	5.57	14.39	11.2	3.53	3.69	0.97	5.57	2.78	6.11	0.99	2.71	2.37116	5.75743e-10	1.20317e-08	1.44675	0.00179767	0.00723069	up
gene-LOC119889880	LOC119889880	protein phosphatase 1 regulatory subunit 3E-like [Amphiprion ocellaris]	Protein phosphatase 1 regulatory subunit 3D OS=Homo sapiens OX=9606 GN=PPP1R3D PE=1 SV=1;	Carbohydrate/starch-binding module;Starch/carbohydrate-binding module	1.84	1.94	1.13	0.89	1.15	1.76	3.06	3.19	6.41	11.73	4.22	4.71	3.43	9.26	4.61	4.33	1.31	4.66	1.67565	8.9647e-13	3.08339e-11	1.15041	0.00121811	0.00521837	up
gene-LOC119889900	LOC119889900	uncharacterized protein LOC116045192 [Sander lucioperca]	Low choriolytic enzyme OS=Oryzias latipes OX=8090 GN=lce PE=1 SV=1;	Astacin	60.7	49.11	66.17	62.44	60.32	37.61	22.13	41.22	15.08	21.22	10.88	55.42	44.62	54.06	81.81	48.66	49.99	62.72	-1.11894	0.00913367	0.0282498	-0.438983	0.0686361	0.143343	down
gene-LOC119889935	LOC119889935	PREDICTED: cytochrome P450 2K1-like [Lates calcarifer]	Cytochrome P450 2K1 OS=Oncorhynchus mykiss OX=8022 GN=cyp2k1 PE=2 SV=1;	Cytochrome P450	41.89	35.93	12.13	14.28	21.89	27.75	2.49	4.64	1.81	0.32	8.38	5.52	13.95	7.16	7.18	2.25	1.88	6	-2.67688	3.22213e-06	2.90888e-05	-2.49949	9.99626e-08	1.43804e-06	down
gene-LOC119889948	LOC119889948	PREDICTED: proteolipid protein 2-like [Lates calcarifer]	Proteolipid protein 2 OS=Mus musculus OX=10090 GN=Plp2 PE=1 SV=1;	Membrane-associating domain	9.85	6.9	5.48	6.15	8.37	9.28	2.47	1.12	9.07	9.72	2.12	3.15	9.85	11.15	6.74	6.91	9.3	6.63	-1.0742	0.00241543	0.00929234	-0.364476	0.0858123	0.170855	down
gene-LOC119889962	LOC119889962	PREDICTED: arylamine N-acetyltransferase, pineal gland isozyme NAT-10-like isoform X1 [Lates calcarifer]	Arylamine N-acetyltransferase, pineal gland isozyme NAT-10 OS=Gallus gallus OX=9031 PE=2 SV=1;	N-acetyltransferase	0.45	0.35	0	0.3	0.71	0.72	2.01	2.1	6.3	9.92	3.14	3.5	1.71	2.45	1.48	2.11	2.22	1.35	3.14882	1.81662e-11	5.01167e-10	1.70338	0.000203142	0.00113205	up
gene-LOC119889966	LOC119889966	arf-GAP with dual PH domain-containing protein 1-like isoform X1 [Epinephelus lanceolatus]	Arf-GAP with dual PH domain-containing protein 1 OS=Homo sapiens OX=9606 GN=ADAP1 PE=1 SV=2;	Putative GTPase activating protein for Arf;PH domain;Pleckstrin homology domain	0.41	0.43	0.16	0.36	7.02	0.59	0.14	0.02	0.29	0.39	0.08	0.18	0.51	0.68	0.21	0.38	0.44	0.42	-1.36307	0.00137752	0.00573416	-0.352824	0.25879	0.39731	down
gene-LOC119889989	LOC119889989	hypothetical protein PFLUV_G00176950 [Perca fluviatilis]	Ras-related protein Rab-26 OS=Homo sapiens OX=9606 GN=RAB26 PE=1 SV=3;	Ras family;Ras of Complex, Roc, domain of DAPkinase;ADP-ribosylation factor family;Gtr1/RagA G protein conserved region;50S ribosome-binding GTPase	0.51	1.3	0.16	0.26	0.12	1	0.11	0	0.28	0.33	0.09	0.24	1.07	0.37	0.44	0.47	0.08	0.02	-1.87964	0.00424021	0.014869	-0.822518	0.271956	0.41127	down
gene-LOC119889994	LOC119889994	hexokinase-1 [Epinephelus lanceolatus]	Hexokinase-1 OS=Homo sapiens OX=9606 GN=HK1 PE=1 SV=3;	Hexokinase;Hexokinase	6.02	9.8	7.79	12.35	9.46	9.03	18.64	20.82	48.17	119.64	14.73	29.05	16.9	39.15	21.13	33.93	26	42.99	1.83169	2.1745e-09	3.99158e-08	1.21787	2.06038e-08	3.44703e-07	up
gene-LOC119890002	LOC119890002	synaptosomal-associated protein 25-A-like isoform X1 [Epinephelus lanceolatus]	Synaptosomal-associated protein 25-B OS=Danio rerio OX=7955 GN=snap25b PE=2 SV=1;	SNAP-25 family;Domain of unknown function	1.65	5.87	1.09	3.97	4.56	1.28	21.89	3.81	13.76	13.15	1.15	12.38	1.47	22.02	21.92	24.16	2.18	2.79	1.85487	0.00243298	0.00934621	1.56519	0.0202452	0.0536824	up
gene-LOC119890020	LOC119890020	PREDICTED: tight junction protein ZO-1-like isoform X4 [Lates calcarifer]	Tight junction protein ZO-1 OS=Canis lupus familiaris OX=9615 GN=TJP1 PE=1 SV=1;	ZU5 domain	1.07	6.7	2.79	1.65	4.26	7.67	6.15	16.37	10.06	4.9	6.84	11.35	6.07	9.03	1.41	7.57	8.38	1.71	1.1593	0.0128625	0.0374374	-0.0200192	0.966555	0.980916	up
gene-LOC119890028	LOC119890028	Golgi apparatus protein 1-like isoform X1 [Epinephelus lanceolatus]	Golgi apparatus protein 1 OS=Gallus gallus OX=9031 GN=GLG1 PE=1 SV=1;	Cysteine rich repeat	9.89	12.75	15.58	17.47	23.48	18.07	3.22	5.5	7.84	4.32	7.34	7.3	13.92	17.16	14.99	12.71	11.26	10.22	-1.54444	3.39896e-07	3.8989e-06	-0.771352	0.000298328	0.00156871	down
gene-LOC119890065	LOC119890065	PREDICTED: A disintegrin and metalloproteinase with thrombospondin motifs 7-like [Lates calcarifer]	A disintegrin and metalloproteinase with thrombospondin motifs 7 OS=Homo sapiens OX=9606 GN=ADAMTS7 PE=1 SV=2;	Thrombospondin type 1 domain;Reprolysin family propeptide;ADAM-TS Spacer 1;Thrombospondin type 1 domain;Reprolysin;ADAM cysteine-rich domain;CCN3 Nov like TSP1 domain;Metallo-peptidase family M12;Metallo-peptidase family M12B Reprolysin-like;Metallo-peptidase family M12B Reprolysin-like;Metallo-peptidase family M12B Reprolysin-like;Spondin-like TSP1 domain;PEHE domain	0.89	1.47	0.6	0.66	0.66	1.58	0.1	0.13	1.28	0.56	0.22	0.31	1.47	1.11	0.63	0.78	1.31	0.77	-1.48222	0.00110365	0.00474499	-0.395974	0.165716	0.284244	down
gene-LOC119890066	LOC119890066	ceroid-lipofuscinosis neuronal protein 6 [Cottoperca gobio]	Ceroid-lipofuscinosis neuronal protein 6 OS=Homo sapiens OX=9606 GN=CLN6 PE=1 SV=1;	Ceroid-lipofuscinosis neuronal protein 6	1.48	1.59	1.16	1.5	0.84	1.88	0.12	0.44	0.79	1.22	0.91	0.83	2.06	1.6	2.17	1.61	1.5	1.69	-1.18479	0.000429928	0.00211291	-0.139385	0.519588	0.655716	down
gene-LOC119890067	LOC119890067	calmodulin-like protein 4 isoform X1 [Anarrhichthys ocellatus]	Calmodulin-like protein 4 OS=Bos taurus OX=9913 GN=CALML4 PE=2 SV=1;	EF hand;EF-hand domain pair;EF-hand domain;EF-hand domain pair;EF-hand domain	1.58	0.43	0.08	3.14	0	1.5	0	0	0.07	0.46	0.1	0.25	0.19	1.08	0.16	0.3	0.28	0.2	-3.2925	0.00168339	0.0068042	-2.12689	0.0137516	0.0390211	down
gene-LOC119890071	LOC119890071	circadian-associated transcriptional repressor-like isoform X2 [Sander lucioperca]	Circadian-associated transcriptional repressor OS=Mus musculus OX=10090 GN=Ciart PE=1 SV=1;	Circadian-associated transcriptional repressor	1.49	1.87	2.44	1.34	1.15	1.4	10.92	4.78	8.54	49.74	4.37	23.99	6.51	12.37	7.41	18.36	12.05	23.08	3.01504	1.8059e-10	4.17525e-09	2.43014	7.6745e-11	2.09431e-09	up
gene-LOC119890108	LOC119890108	zinc finger and SCAN domain-containing protein 12-like [Perca flavescens]	------	Zinc-finger double domain;Zinc finger, C2H2 type;C2H2-type zinc finger;Zinc-finger double-stranded RNA-binding;C2H2-type zinc finger;Zinc-finger of C2H2 type;C2H2-type zinc-finger domain	0.95	1.44	0.91	1.5	2.21	1.34	0.32	0.55	0.65	0.57	0.79	0.48	0.75	1.48	1.02	0.85	1.86	0.9	-1.43816	6.33278e-05	0.000399985	-0.783896	0.0107027	0.0318548	down
gene-LOC119890179	LOC119890179	F-box/LRR-repeat protein 3-like [Parambassis ranga]	F-box/LRR-repeat protein 3 OS=Mus musculus OX=10090 GN=Fbxl3 PE=1 SV=1;	F-box domain;F-box-like	4.53	5.73	2.86	5.02	5.82	6.48	1.12	1.61	3.23	4.82	1.83	2.46	4.69	5.47	4.6	4.17	4.67	4.88	-1.24096	1.15829e-10	2.75871e-09	-0.567148	4.25408e-05	0.000292884	down
gene-LOC119890185	LOC119890185	phenazine biosynthesis-like domain-containing protein isoform X2 [Seriola dumerili]	Phenazine biosynthesis-like domain-containing protein 2 OS=Mus musculus OX=10090 GN=Pbld2 PE=1 SV=1;	Phenazine biosynthesis-like protein	84.9	85.12	87.32	84.31	51.48	62.09	30.71	41.68	45.85	11.33	58.13	33.52	59.21	55.75	66.73	36.16	46.65	46.07	-1.05755	0.00915874	0.0283036	-1.05474	3.50236e-06	3.30723e-05	down
gene-LOC119890195	LOC119890195	PREDICTED: cytochrome P450 27C1 [Lates calcarifer]	Cytochrome P450 27C1 OS=Danio rerio OX=7955 GN=cyp27c1 PE=1 SV=2;	Cytochrome P450	7.14	7.37	11.21	6.81	13.37	12.37	3.04	2.59	2.02	0.94	5.24	1.54	5.71	4.18	4.8	5.15	5.61	2.03	-1.88153	4.28511e-05	0.000285089	-1.58246	6.04121e-08	9.178e-07	down
gene-LOC119890230	LOC119890230	PREDICTED: uncharacterized protein LOC106513546 [Austrofundulus limnaeus]	------	------	0.65	0.2	0.06	0.36	0.33	0.22	1.01	0.04	3.24	5.92	1	0.97	0.09	2.74	0.03	2.55	2.66	2.83	2.11323	0.00111405	0.00478449	1.82362	0.0198085	0.0527343	up
gene-LOC119890231	LOC119890231	PREDICTED: monoacylglycerol lipase ABHD2-A [Lates calcarifer]	Monoacylglycerol lipase ABHD2-A OS=Danio rerio OX=7955 GN=abhd2a PE=2 SV=1;	alpha/beta hydrolase fold;Serine aminopeptidase, S33	24.61	33.2	10.24	20.56	17.37	23.81	41.3	46.2	54.75	92.82	66.96	59.64	29.61	28.33	22.66	20.65	25.92	20.54	1.35677	6.444e-09	1.07165e-07	-0.278784	0.188507	0.313416	up
gene-LOC119890301	LOC119890301	BAH and coiled-coil domain-containing protein 1 isoform X1 [Larimichthys crocea]	BAH and coiled-coil domain-containing protein 1 OS=Mus musculus OX=10090 GN=Bahcc1 PE=2 SV=2;	BAH domain	0.74	1.23	0.42	1.4	0.86	1.24	1.48	2.21	3.25	7.24	1.33	1.75	1.31	2.14	0.86	1.19	1.36	1.59	1.28269	1.72758e-05	0.000128339	0.0531219	0.82387	0.890882	up
gene-LOC119890327	LOC119890327	E3 ubiquitin-protein ligase RNF128-like [Epinephelus lanceolatus]	E3 ubiquitin-protein ligase RNF128 OS=Mus musculus OX=10090 GN=Rnf128 PE=1 SV=1;	Ring finger domain;RING-H2 zinc finger domain;Zinc finger, C3HC4 type;PA domain;RING-like zinc finger;Zinc finger, C3HC4 type;zinc-RING finger domain;Zinc finger, C3HC4 type;RING-type zinc-finger	14.65	15.77	8.52	5.63	14.97	16.88	3.95	3.76	2.86	1.88	5.81	6.12	13.39	8.62	15.53	7.29	5.54	16.95	-1.62232	8.3413e-05	0.000511442	-0.642162	0.0604586	0.129622	down
gene-LOC119890354	LOC119890354	CD82 antigen-like [Epinephelus lanceolatus]	CD82 antigen OS=Homo sapiens OX=9606 GN=CD82 PE=1 SV=1;	Tetraspanin family	12.71	15.09	4.63	9.01	15.9	14.42	3.91	4.68	3.92	2.86	4.54	2.29	4.86	4.66	4.89	4.52	4.45	5.89	-1.65397	7.14839e-06	5.87387e-05	-1.74343	1.6585e-12	6.31557e-11	down
gene-LOC119890356	LOC119890356	immunoglobulin-like domain-containing receptor 2 isoform X1 [Epinephelus lanceolatus]	Immunoglobulin-like domain-containing receptor 2 OS=Mus musculus OX=10090 GN=Ildr2 PE=1 SV=2;	Lipolysis stimulated receptor;Immunoglobulin V-set domain	0.34	0.66	0.27	0.6	0.49	0.79	0.48	0.62	2.21	4.31	0.4	0.61	0.78	1.02	0.59	0.9	1.27	0.8	1.04523	0.0128309	0.0373688	0.293325	0.20943	0.339863	up
gene-LOC119890363	LOC119890363	low choriolytic enzyme-like [Anabas testudineus]	High choriolytic enzyme 2 OS=Oryzias latipes OX=8090 GN=hceb PE=2 SV=1;	Astacin	4.03	1.37	4.46	4.54	12.46	5.06	0.23	2.3	1.55	0.63	2.82	2.41	2.13	8.34	9.33	6.23	1.87	7.49	-1.73079	0.00388062	0.013829	-0.364008	0.469487	0.611319	down
gene-LOC119890378	LOC119890378	hypothetical protein PFLUV_G00031110 [Perca fluviatilis]	C3a anaphylatoxin chemotactic receptor OS=Danio rerio OX=7955 GN=c3ar1 PE=3 SV=1;	7 transmembrane receptor	0.98	1.6	0.48	0.99	0.73	1.12	0.15	0.46	0.37	0.87	0.3	0.23	0.57	0.69	0.43	0.38	0.77	0.36	-1.51329	1.31856e-05	0.000101189	-1.35609	2.4351e-06	2.40772e-05	down
gene-LOC119890379	LOC119890379	centromere protein Q [Sander lucioperca]	Centromere protein Q OS=Gallus gallus OX=9031 GN=CENPQ PE=2 SV=1;	CENP-Q, a CENPA-CAD centromere complex subunit	1.05	0.72	0.71	0.77	0.72	1.81	0.07	0.18	0.57	0.64	0.6	0.04	0.65	0.56	0.32	0.58	0.32	0.38	-1.71028	0.00108304	0.00467233	-1.51902	2.75981e-05	0.000200616	down
gene-LOC119890421	LOC119890421	nuclear receptor-binding protein-like [Larimichthys crocea]	Nuclear receptor-binding protein OS=Homo sapiens OX=9606 GN=NRBP1 PE=1 SV=1;	Protein tyrosine and serine/threonine kinase;Protein kinase domain	2.57	4.33	2.09	2.71	2.55	3.56	0.75	0.86	1.53	3.37	1.26	1.19	3.83	3.45	3.9	2.51	3.54	2.91	-1.23602	7.97885e-09	1.29954e-07	-0.286251	0.112059	0.209931	down
gene-LOC119890433	LOC119890433	Chromodomain-helicase-DNA-binding protein 9 [Larimichthys crocea]	Retinoblastoma-like protein 2 OS=Mus musculus OX=10090 GN=Rbl2 PE=1 SV=3;	Retinoblastoma-associated protein A domain;Retinoblastoma-associated protein B domain	7.11	9.84	5.13	8.13	8.21	8.91	1.06	1.76	3.59	5.19	1.95	1.64	5.65	7.34	4.45	2.92	3.38	3.66	-1.89144	6.61452e-21	5.7629e-19	-1.27311	2.42009e-09	4.94306e-08	down
gene-LOC119890438	LOC119890438	PREDICTED: ras association domain-containing protein 7-like isoform X1 [Lates calcarifer]	Ras association domain-containing protein 8 OS=Mus musculus OX=10090 GN=Rassf8 PE=2 SV=1;	Ras association	2.27	4.94	1.08	4.34	3.65	1.1	6.23	3.43	16.13	20.87	6.59	13.84	4.51	8.85	4.16	3.74	3.41	11.41	1.62096	3.03885e-05	0.000210357	0.49824	0.214955	0.34656	up
gene-LOC119890500	LOC119890500	up-regulator of cell proliferation-like [Sander lucioperca]	Interferon-induced very large GTPase 1 OS=Mus musculus OX=10090 GN=Gvin1 PE=1 SV=1;	Dynamin family;50S ribosome-binding GTPase;Root hair defective 3 GTP-binding protein	1.07	0.75	0.04	0.81	0.05	0.1	0.02	0.04	0.14	0.22	0.14	0.05	0.16	0.25	0.17	0.02	0.06	0.7	-2.53263	0.000865501	0.00385974	-1.55058	0.0630145	0.134004	down
gene-LOC119890510	LOC119890510	mortality factor 4-like protein 1 [Epinephelus lanceolatus]	Mortality factor 4-like protein 1 OS=Rattus norvegicus OX=10116 GN=Morf4l1 PE=2 SV=1;	MRG;RNA binding activity-knot of a chromodomain	5.49	7.63	4.15	6.22	6.53	7.39	1.14	2.68	5.64	5.73	3.01	2.38	6.96	7.6	6.73	6.26	6.83	6.4	-1.06411	3.48003e-06	3.11442e-05	-0.362719	0.00422725	0.0147922	down
gene-LOC119890537	LOC119890537	PREDICTED: G2/mitotic-specific cyclin-B2-like isoform X2 [Lates calcarifer]	G2/mitotic-specific cyclin-B2 OS=Oryzias latipes OX=8090 GN=ccnb2 PE=2 SV=1;	Cyclin, N-terminal domain;Cyclin, C-terminal domain	1.62	0.45	1.18	1.13	1.55	1.21	0.08	0.56	0.46	0.75	0.37	0.81	0.26	0.1	0.41	0.09	0.03	0.16	-1.43717	0.00124597	0.00526232	-3.24111	7.86757e-10	1.77496e-08	down
gene-LOC119890567	LOC119890567	beta-1,3-galactosyltransferase 1-like [Seriola dumerili]	Beta-1,3-galactosyltransferase 2 OS=Pongo abelii OX=9601 GN=B3GALT2 PE=2 SV=1;	Galactosyltransferase	0.74	1.36	0.27	0.69	1.03	0.81	0.05	0.27	0.28	0.9	0.14	0.37	0.51	1.06	0.25	0.65	0.54	0.74	-1.54333	0.000616899	0.00288463	-0.8482	0.0173227	0.0471343	down
gene-LOC119890578	LOC119890578	LOW QUALITY PROTEIN: eukaryotic translation initiation factor 4 gamma 2 [Sander lucioperca]	Eukaryotic translation initiation factor 4 gamma 2 OS=Bos taurus OX=9913 GN=EIF4G2 PE=2 SV=2;	MIF4G domain;eIF4-gamma/eIF5/eIF2-epsilon;MA3 domain	7.1	3.36	5.04	9.27	5.12	4.3	23.48	17.48	26.18	59.1	9.96	20.75	7.35	19.83	7.81	29.89	27.38	28.85	1.94448	2.12658e-09	3.91603e-08	1.29203	0.000601575	0.00286936	up
gene-LOC119890639	LOC119890639	USP6 N-terminal-like protein [Epinephelus lanceolatus]	USP6 N-terminal-like protein OS=Homo sapiens OX=9606 GN=USP6NL PE=1 SV=3;	Rab-GTPase-TBC domain	0.84	0.97	0.56	0.58	0.67	0.48	4.34	2.65	2.75	6.25	8.04	4.12	2.89	2.54	2.99	1.33	1.17	2.83	2.60095	4.99861e-13	1.80575e-11	1.35511	2.5995e-05	0.000190627	up
gene-LOC119890659	LOC119890659	PREDICTED: ras association domain-containing protein 7-like isoform X1 [Lates calcarifer]	Ras association domain-containing protein 8 OS=Mus musculus OX=10090 GN=Rassf8 PE=2 SV=1;	Ras association	0.1	0.32	0.43	0.16	0.91	1.56	1.57	3.87	3.89	1.64	0.4	0.76	0.68	1.92	0.75	2.86	2.86	0.47	1.82499	0.00742606	0.0237879	1.02312	0.112769	0.210973	up
gene-LOC119890691	LOC119890691	hypothetical protein PFLUV_G00028580 [Perca fluviatilis]	Anoctamin-9 OS=Homo sapiens OX=9606 GN=ANO9 PE=1 SV=3;	Calcium-activated chloride channel;Dimerisation domain of Ca+-activated chloride-channel, anoctamin	0.75	0.65	0.02	0.95	0.29	1.06	0.02	0.11	0.56	0.23	0.13	0.3	0.27	1.32	0.27	0.42	0.52	0.79	-1.65801	0.0121994	0.0358552	-0.532753	0.360753	0.505553	down
gene-LOC119890709	LOC119890709	aromatase cytochrome P450 [Siniperca chuatsi]	Aromatase OS=Oryzias latipes OX=8090 GN=cyp19a1 PE=2 SV=1;	Cytochrome P450	0.33	1.81	0.11	0.33	0.84	0.56	1.66	2.97	0.73	2.96	0.58	4.15	2.33	6.61	1.59	6.11	3.84	2.71	1.7031	0.0059992	0.0198971	2.07703	5.67904e-05	0.000374505	up
gene-LOC119890727	LOC119890727	hypothetical protein EPR50_G00004050 [Perca flavescens]	------	------	0	0.26	0	0	0.16	0.57	0.26	0.62	0.35	1.38	1.12	1.8	0.33	0.37	0.08	0.18	0.46	0.63	2.41716	0.00761028	0.0242828	0.614479	0.541891	0.67483	up
gene-LOC119890739	LOC119890739	leukotriene B4 receptor 1-like [Cyclopterus lumpus]	Leukotriene B4 receptor 2 OS=Homo sapiens OX=9606 GN=LTB4R2 PE=2 SV=2;	------	0.42	0.53	0.88	1.25	1.25	1.11	0	0.33	0.22	0.48	0.34	0.27	0.1	0.17	0.18	0.2	0.05	0.23	-1.92667	9.29531e-05	0.00056151	-3.03942	1.16136e-13	5.43485e-12	down
gene-LOC119890770	LOC119890770	migration and invasion enhancer 1-like [Petromyzon marinus]	Migration and invasion enhancer 1 OS=Mus musculus OX=10090 GN=Mien1 PE=1 SV=1;	------	0.71	1.1	0.8	0.57	1.28	1.86	0.04	0	0.13	0.76	0.13	0.24	0.4	0.05	0.28	0.43	0.13	0.04	-2.62001	5.70117e-06	4.79441e-05	-2.65681	1.07225e-06	1.16895e-05	down
gene-LOC119890798	LOC119890798	very long-chain acyl-CoA synthetase-like [Seriola dumerili]	Very long-chain acyl-CoA synthetase OS=Homo sapiens OX=9606 GN=SLC27A2 PE=1 SV=2;	AMP-binding enzyme;AMP-binding enzyme C-terminal domain	24.66	26.29	5.81	7.24	15.38	21.21	3.33	1.18	0.6	0.29	7.91	2.89	13.61	1.98	7.41	3.4	2.84	2.35	-2.51192	0.000197007	0.00107474	-2.07789	5.11479e-05	0.000342431	down
gene-LOC119890801	LOC119890801	carbohydrate sulfotransferase 1 [Epinephelus lanceolatus]	Carbohydrate sulfotransferase 1 OS=Danio rerio OX=7955 GN=chst1 PE=2 SV=2;	Sulfotransferase domain;Sulfotransferase family	0.53	0.72	0.27	0.15	0.46	0.54	0.12	0.08	0	0.7	0.05	0.08	0.31	0.29	0.37	0.22	0.21	0.17	-1.77479	0.00954806	0.0292603	-1.22583	0.00205366	0.0081106	down
gene-LOC119890828	LOC119890828	Calcium and integrin-binding family member 2, partial [Larimichthys crocea]	Calcium and integrin-binding family member 2 OS=Mus musculus OX=10090 GN=Cib2 PE=1 SV=1;	EF-hand domain pair;EF hand;EF-hand domain	1.03	1	0.47	1.17	0.97	0.81	0	0.05	0.04	0.2	0.25	0.07	0.32	0.14	0.04	0	0.04	0.13	-3.28949	4.41016e-09	7.57334e-08	-3.46697	4.05178e-10	9.72469e-09	down
gene-LOC119890829	LOC119890829	kinesin-like protein KIFC3 isoform X1 [Labrus bergylta]	Kinesin-like protein KIFC3 OS=Homo sapiens OX=9606 GN=KIFC3 PE=1 SV=4;	Kinesin motor domain;Microtubule binding	2.89	4.07	2.96	4.05	3.59	3.03	12.58	13.07	10.24	14.41	18.82	13.84	4.48	7.31	4.09	4.79	6.63	8.23	1.99124	4.6193e-14	1.94437e-12	0.290976	0.101897	0.19492	up
gene-LOC119890841	LOC119890841	serine protease 23 [Larimichthys crocea]	Serine protease 23 OS=Macaca mulatta OX=9544 GN=PRSS23 PE=2 SV=1;	Trypsin;Trypsin-like peptidase domain	7.2	13.96	3.03	12.63	6.19	12.33	1.92	5.31	7.22	8	1.99	4.49	6.2	7.11	3.18	4.29	7.85	4.26	-1.10128	0.00175555	0.00705373	-1.20411	7.99742e-05	0.000505232	down
gene-LOC119890845	LOC119890845	interleukin-18 receptor accessory protein-like [Monopterus albus]	Interleukin-18 receptor accessory protein OS=Mus musculus OX=10090 GN=Il18rap PE=2 SV=1;	TIR domain;Immunoglobulin domain;Immunoglobulin domain;Immunoglobulin I-set domain;TIR domain	1.38	3.08	0.84	1.15	0.99	1.48	1.03	0.03	0.63	1.29	0.3	3.12	0.54	1.37	1.37	0.88	1.49	1.55	-1.54841	1.9948e-05	0.00014532	-0.521694	0.0480048	0.108427	down
gene-LOC119890902	LOC119890902	prostaglandin G/H synthase 1-like [Etheostoma spectabile]	Prostaglandin G/H synthase 1 OS=Bos taurus OX=9913 GN=PTGS1 PE=2 SV=2;	Animal haem peroxidase	5.85	0.77	1.88	4.14	2.29	3.07	13.28	9.44	5.98	8.93	12.96	17.12	5.64	12.32	1.47	6.76	12.64	4.63	1.89182	7.54909e-05	0.000467708	0.709839	0.151704	0.265585	up
gene-LOC119890925	LOC119890925	E3 ubiquitin-protein ligase TRIM21-like [Sander lucioperca]	Zinc-binding protein A33 OS=Pleurodeles waltl OX=8319 PE=1 SV=2;	------	0.74	0.59	0.55	1.15	1.35	1.5	0.24	0.06	0.5	0.49	0.62	0.35	0.68	0.83	0.94	0.22	0.33	0.73	-1.53028	0.000215434	0.00116295	-1.12705	0.00372389	0.0133557	down
gene-LOC119891055	LOC119891055	hypothetical protein PFLUV_G00209400 [Perca fluviatilis]	Adhesion G protein-coupled receptor F5 OS=Mus musculus OX=10090 GN=Adgrf5 PE=1 SV=1;	------	1.18	2	0.44	1.56	1.29	1.5	0.13	0.11	1.29	1.91	0.15	0.08	0.32	2.1	0.59	0.62	0.59	2.62	-1.81802	0.00741495	0.0237587	-1.12726	0.0142548	0.0401946	down
gene-LOC119891081	LOC119891081	midnolin-A-like [Epinephelus lanceolatus]	Midnolin-B OS=Xenopus laevis OX=8355 GN=midn-b PE=2 SV=1;	Ubiquitin family	0.6	0.75	3.11	1.85	1.44	0.9	5.54	9.64	10.42	25.45	2.18	20.51	1.97	5.64	2.99	7.97	14.84	8.52	2.78123	5.89559e-08	8.07593e-07	1.69145	0.000837921	0.00379548	up
gene-LOC119891113	LOC119891113	hexokinase-2-like [Sander lucioperca]	Hexokinase-2 OS=Homo sapiens OX=9606 GN=HK2 PE=1 SV=2;	Hexokinase	2.95	1.85	3.27	3.91	2.48	2.59	3.13	2.38	10.43	13.64	7.13	7.48	4.35	7.69	7.85	6.66	3.62	6.14	2.05787	5.43135e-07	5.92597e-06	1.27911	8.73343e-05	0.000546791	up
gene-LOC119891149	LOC119891149	DNA topoisomerase 3-beta-1 [Hippoglossus hippoglossus]	DNA topoisomerase 3-beta-1 OS=Homo sapiens OX=9606 GN=TOP3B PE=1 SV=1;	------	0	0	0.09	0.47	0.59	0.44	1.4	0.85	0.18	1.87	1.29	0.67	0.07	0.97	0	0.58	2.46	1.68	1.91592	0.0171883	0.0473711	1.3122	0.238052	0.373508	up
gene-LOC119891167	LOC119891167	interferon stimulated protein 15b [Miichthys miiuy]	Polyubiquitin-B OS=Ovis aries OX=9940 GN=UBB PE=2 SV=1;	Ubiquitin family;Ubiquitin-like domain;Ubiquitin-2 like Rad60 SUMO-like;TANK binding kinase 1 ubiquitin-like domain	214.48	504.19	921.61	1771.88	2519.92	1119.42	10.6	88.52	137.46	28.11	131.45	12.32	10.32	24.71	76.13	25.7	10.65	11.83	-4.20117	1.15295e-10	2.74876e-09	-5.88234	5.68136e-25	1.27312e-22	down
gene-LOC119891171	LOC119891171	interferon stimulated protein 15b [Miichthys miiuy]	Polyubiquitin-B OS=Ovis aries OX=9940 GN=UBB PE=2 SV=1;	Ubiquitin family;Ubiquitin-like domain;Ubiquitin-2 like Rad60 SUMO-like;TANK binding kinase 1 ubiquitin-like domain	299.63	233.08	1445.24	84.32	1374.17	1758.35	12.23	25.69	58.03	28.25	206.33	77.32	15.89	6.42	31.3	33.03	3.64	2.49	-3.76176	2.09822e-07	2.52405e-06	-6.27197	9.59418e-14	4.54456e-12	down
gene-LOC119891235	LOC119891235	hsp90 co-chaperone Cdc37 [Salarias fasciatus]	Hsp90 co-chaperone Cdc37 OS=Tetraodon fluviatilis OX=47145 GN=cdc37 PE=3 SV=1;	Cdc37 Hsp90 binding domain;Cdc37 C terminal domain;Cdc37 N terminal kinase binding	14.77	16.69	25.44	23.47	19.03	20.42	203.34	211.52	370.17	580.83	225.14	278.75	45.16	77.06	44.37	69.57	129.11	59.05	3.72265	1.13809e-83	8.70014e-81	1.29016	9.8448e-07	1.08633e-05	up
gene-LOC119891252	LOC119891252	------	------	------	2.34	3.51	0.89	2.02	2.12	3.29	0.54	0.59	1.67	1.77	0.82	0.89	2.95	3.14	2.37	3.7	1.87	3.59	-1.4401	2.75406e-07	3.22938e-06	-0.171713	0.517259	0.653798	down
gene-LOC119891300	LOC119891300	selenoprotein P [Seriola dumerili]	Selenoprotein Pa OS=Danio rerio OX=7955 GN=sepp1a PE=1 SV=3;	Selenoprotein P, N terminal region;Selenoprotein P, C terminal region	2612.31	2373.54	1531.95	1204.61	1952.79	1694.47	663.03	615.18	394.31	603.07	1063.31	649.78	1773.67	1106.25	1446.51	1283.7	697.49	402.64	-1.52276	1.25866e-05	9.70953e-05	-1.23226	0.000350782	0.00179815	down
gene-LOC119891339	LOC119891339	transmembrane protein 150A isoform X1 [Gouania willdenowi]	Transmembrane protein 150A OS=Xenopus tropicalis OX=8364 GN=tmem150a PE=2 SV=1;	Frag1/DRAM/Sfk1 family	4.06	5.49	4.05	6.24	6.1	4.97	1.22	1.39	4.51	5.3	2.63	2.55	5.45	6.04	4.43	4.39	5.59	5.33	-1.12021	9.45249e-08	1.23283e-06	-0.53055	4.84981e-05	0.000327229	down
gene-LOC119891361	LOC119891361	PREDICTED: ubiquitin-associated protein 2-like isoform X2 [Stegastes partitus]	Ubiquitin-associated protein 2 OS=Mus musculus OX=10090 GN=Ubap2 PE=1 SV=1;	Ubiquitin-associated protein 2	10.2	12.2	16.4	20.6	12.38	10.63	37.49	45.48	32.21	61.67	26.52	39.06	27.36	33.42	32.5	37.63	40.58	56.4	1.42886	3.619e-07	4.11926e-06	0.943849	8.44891e-05	0.000530304	up
gene-LOC119891367	LOC119891367	rab5 GDP/GTP exchange factor-like isoform X1 [Sander lucioperca]	Rab5 GDP/GTP exchange factor OS=Bos taurus OX=9913 GN=RABGEF1 PE=1 SV=1;	Vacuolar sorting protein 9;A20-like zinc finger;Domain of unknown function	2.93	3.22	4.34	3.5	4	3.86	8.08	6.68	14.67	24.37	12.05	11.05	8.33	10.08	8.79	11.73	12.02	10.08	1.56851	7.45869e-16	4.02633e-14	0.970225	1.83713e-08	3.11377e-07	up
gene-LOC119891378	LOC119891378	RILP-like protein 1 isoform X1 [Cyclopterus lumpus]	RILP-like protein 1 OS=Bos taurus OX=9913 GN=RILPL1 PE=2 SV=1;	JNK_SAPK-associated protein-1;Rab interacting lysosomal protein	5.78	8.19	5.04	4.86	7.01	7.98	14.87	14.39	22.56	26.49	25.81	15.25	10.31	12.79	9.02	11.24	10.99	9.08	1.49831	2.05312e-13	7.82233e-12	0.219633	0.115865	0.215433	up
gene-LOC119891459	LOC119891459	MN-Hbalpha3 [Dicentrarchus labrax]	Hemoglobin embryonic subunit alpha OS=Oryzias latipes OX=8090 PE=2 SV=3;	Globin	10.97	2.51	1.73	2.59	1.04	1.13	0.16	0.22	0.44	0.17	0	0.16	0.51	0.19	0	0	0	0.33	-4.38729	6.84203e-07	7.3103e-06	-4.91009	1.89848e-07	2.52535e-06	down
gene-LOC119891466	LOC119891466	;AltName: Full=Hemoglobin beta-2 chain [Anarhichas minor]	Hemoglobin subunit beta-2 OS=Anarhichas minor OX=65739 GN=hbb2 PE=1 SV=1;	Globin	15.1	0.29	5.25	2.22	0.95	0	0	0	0.88	0.28	0.29	0	0.43	0	0	0	0	0	-4.49302	0.000253476	0.00133903	-6.18873	3.02808e-05	0.000217404	down
gene-LOC119891473	LOC119891473	hemoglobin subunit beta-2-like [Sander lucioperca]	Hemoglobin subunit beta-2 OS=Anarhichas minor OX=65739 GN=hbb2 PE=1 SV=1;	Globin	26.29	4.22	15.56	0.68	10.14	0.48	0	0	1.35	0.95	2.13	0.7	1.17	0.16	0.56	0	0	0	-3.74715	6.8071e-05	0.000426758	-5.45747	1.70705e-07	2.31027e-06	down
gene-LOC119891480	LOC119891480	MN-Hbalpha3 [Dicentrarchus labrax]	Hemoglobin embryonic subunit alpha OS=Oryzias latipes OX=8090 PE=2 SV=3;	Globin	21.42	4.13	17.35	1.44	8.2	0	0.74	0.52	1.93	2.51	3.87	1.16	2.81	1.6	0.21	0	0	0	-2.59644	0.00290307	0.0108444	-4.1101	0.00709154	0.022655	down
gene-LOC119891487	LOC119891487	hemoglobin subunit beta-2-like [Sander lucioperca]	Hemoglobin subunit beta-2 OS=Anarhichas minor OX=65739 GN=hbb2 PE=1 SV=1;	Globin	1.67	0.21	0.97	1.95	0.89	1.64	0	0	0.64	1.03	0.43	0	0.14	0	0	0	0	0	-2.24141	0.0126909	0.0370519	-5.26769	2.23363e-06	2.22646e-05	down
gene-LOC119891489	LOC119891489	rho guanine nucleotide exchange factor 28-like isoform X1 [Larimichthys crocea]	Rho guanine nucleotide exchange factor 28 OS=Homo sapiens OX=9606 GN=ARHGEF28 PE=1 SV=3;	PH domain;RhoGEF domain;Phorbol esters/diacylglycerol binding domain;Ankyrin repeats;PH domain	1.53	2.7	3.64	3.37	2.5	2.12	1.3	1.14	2.16	1.38	1.23	1.66	1.56	1.95	1.41	1.35	2.63	1.39	-1.11615	3.41307e-05	0.000233225	-1.25995	2.78394e-07	3.54359e-06	down
gene-LOC119891493	LOC119891493	hexokinase-2-like [Sander lucioperca]	Hexokinase-2 OS=Sus scrofa OX=9823 GN=HK2 PE=2 SV=1;	Hexokinase;Hexokinase	4.52	5.13	7.98	7.89	6.74	5.41	13.87	7.12	28.08	25.47	15.79	12.94	11.93	14.82	19.26	13.89	15.25	17.84	1.33393	8.24142e-07	8.61134e-06	0.864463	0.000158708	0.000911904	up
gene-LOC119891494	LOC119891494	MN-Hbalpha3 [Dicentrarchus labrax]	Hemoglobin embryonic subunit alpha OS=Oryzias latipes OX=8090 PE=2 SV=3;	Globin	40.4	12.37	19.55	7.61	24.13	3.74	0.8	2.03	1.73	6.18	4.05	2	1.76	1.75	0.9	0.99	0.85	0.84	-3.01447	5.96552e-08	8.167e-07	-4.48521	4.81631e-16	3.35057e-14	down
gene-LOC119891502	LOC119891502	MN-Beta2 [Dicentrarchus labrax]	Hemoglobin subunit beta-2 OS=Pseudaphritis urvillii OX=56722 GN=hbb2 PE=1 SV=1;	Globin	3392.58	3254.11	875.06	1347.92	1642.7	1949.57	108.82	235.32	339.52	624.19	358.87	139.91	184	161.21	125.2	290.11	95.29	119.32	-3.0068	2.55174e-15	1.25459e-13	-4.11719	1.07369e-28	3.90976e-26	down
gene-LOC119891505	LOC119891505	protein mono-ADP-ribosyltransferase PARP14-like isoform X1 [Sander lucioperca]	Protein mono-ADP-ribosyltransferase PARP14 OS=Homo sapiens OX=9606 GN=PARP14 PE=1 SV=3;	Macro domain;Pol	27.91	37.42	47.63	64.87	60.98	60.63	10.69	19.26	32.37	26.7	44.57	15.4	13.54	15.7	18.34	11.99	10.93	7.46	-1.16877	0.000188265	0.00103132	-2.35698	1.36359e-20	1.69938e-18	down
gene-LOC119891506	LOC119891506	protein mono-ADP-ribosyltransferase PARP14-like isoform X1 [Sander lucioperca]	Protein mono-ADP-ribosyltransferase PARP14 OS=Homo sapiens OX=9606 GN=PARP14 PE=1 SV=3;	Macro domain;Pol	7.93	8.88	10.85	13.17	15.01	16.59	1.33	2.32	3.42	3.4	6.55	2.94	1.98	2.41	3.1	2.06	1.44	1.13	-1.92462	1.94306e-08	2.92917e-07	-3.05211	8.0748e-29	3.08497e-26	down
gene-LOC119891507	LOC119891507	protein mono-ADP-ribosyltransferase PARP14-like isoform X3 [Etheostoma spectabile]	Protein mono-ADP-ribosyltransferase PARP14 OS=Homo sapiens OX=9606 GN=PARP14 PE=1 SV=3;	Macro domain;Pol	65.15	7.18	54.7	15.72	135.7	12.31	2.69	5.16	28.74	6.19	12.36	27.32	5.21	34.92	6.23	3.27	10.45	7.67	-1.01602	0.00473194	0.0162778	-1.96787	1.0263e-10	2.75235e-09	down
gene-LOC119891511	LOC119891511	PREDICTED: DNA excision repair protein ERCC-6-like [Lates calcarifer]	DNA excision repair protein ERCC-6-like OS=Danio rerio OX=7955 GN=ercc6l PE=1 SV=1;	SNF2 family N-terminal domain;Helicase conserved C-terminal domain;Type III restriction enzyme, res subunit;P-loop containing NTP hydrolase pore-1;Class II histone deacetylase complex subunits 2 and 3	0.27	0.21	0.24	0.48	0.12	0.36	1.14	1.65	2.08	2.86	0.93	1.99	0.25	0.51	0.31	0.29	0.47	0.25	2.46896	2.73084e-16	1.55193e-14	-0.227826	0.47975	0.620454	up
gene-LOC119891526	LOC119891526	PREDICTED: hemoglobin embryonic subunit alpha [Poecilia mexicana]	Hemoglobin subunit alpha-1 OS=Anarhichas minor OX=65739 GN=hba1 PE=1 SV=2;	Globin	2481.53	2405.37	584.82	946.73	1180.33	1272.51	66.85	157.76	187.08	251.29	230.58	83.97	77.54	68.43	58.03	136.36	30.32	58.17	-3.32444	1.83563e-19	1.39874e-17	-4.7049	1.31129e-33	8.4888e-31	down
gene-LOC119891533	LOC119891533	hemoglobin subunit alpha-A [Seriola dumerili]	Hemoglobin subunit alpha-A OS=Seriola quinqueradiata OX=8161 GN=hbaa PE=2 SV=3;	Globin	59.51	33.29	7.78	21.69	21.58	29.44	1.85	5.49	2.05	5.79	7.88	3.64	2.8	1.09	1.78	6.47	1.52	2.1	-2.77395	7.39996e-09	1.21696e-07	-3.90975	1.46028e-15	9.37517e-14	down
gene-LOC119891534	LOC119891534	zinc finger MIZ domain-containing protein 2-like isoform X1 [Amphiprion ocellaris]	Zinc finger MIZ domain-containing protein 2 OS=Homo sapiens OX=9606 GN=ZMIZ2 PE=1 SV=2;	MIZ/SP-RING zinc finger;Zinc-finger of the MIZ type in Nse subunit	2.04	3.31	2.95	3.64	2.66	2.98	5.13	4.59	6.83	12.33	5.4	5.99	5.19	6.78	5.13	5.16	6.26	6.2	1.00511	4.70065e-10	9.99067e-09	0.484613	0.000249115	0.00134795	up
gene-LOC119891556	LOC119891556	PREDICTED: bile salt-activated lipase-like [Lates calcarifer]	Bile salt-activated lipase;	Carboxylesterase family;alpha/beta hydrolase fold	252.89	63.87	101.27	35.35	92.21	40.02	14.68	48.99	20.35	41.7	8.67	46.32	49.21	23.58	26.15	25.28	21.41	60.48	-1.87101	0.000668518	0.00309123	-2.06396	2.17932e-05	0.000163309	down
gene-LOC119891574	LOC119891574	dematin isoform X1 [Cottoperca gobio]	Dematin OS=Bos taurus OX=9913 GN=DMTN PE=2 SV=1;	Putative adherens-junction anchoring region of AbLIM;Villin headpiece domain	5.57	6.4	3.44	4.11	5.07	6.1	13.74	8.69	14.79	13.4	20.81	12.39	5.3	5.08	4.98	3.79	6.85	4.64	1.38982	2.63739e-07	3.10641e-06	-0.484157	0.00482324	0.0164817	up
gene-LOC119891579	LOC119891579	hypothetical protein EPR50_G00049220 [Perca flavescens]	Actin, cytoplasmic 1 OS=Takifugu rubripes OX=31033 GN=actba PE=2 SV=1;	Actin	18.79	6.74	17.59	17.23	21.12	10.01	2.2	4.2	16.29	20.06	3.94	6.35	11.6	12.55	5.47	4.2	27.36	7.68	-1.1377	0.00394758	0.0140121	-0.935668	0.0318251	0.0779243	down
gene-LOC119891580	LOC119891580	hypothetical protein EPR50_G00049220 [Perca flavescens]	Actin, cytoplasmic 1 OS=Takifugu rubripes OX=31033 GN=actba PE=2 SV=1;	------	40.97	27.35	23.65	30.7	49.19	15.63	2.76	6.45	23.18	40.14	1.28	9.9	5.25	29.86	7.4	15.63	27.64	27.07	-1.27577	0.00514267	0.0175027	-1.18741	3.86334e-05	0.000269538	down
gene-LOC119891610	LOC119891610	uncharacterized protein LOC100698890 [Oreochromis niloticus]	------	------	16.87	29.29	23.97	33.37	16.08	56.18	66.12	58.1	55.49	92.55	85.93	68.74	44.37	23.44	47.11	55.05	41.33	28.96	1.1886	1.09527e-05	8.59173e-05	0.240941	0.342579	0.487514	up
gene-LOC119891618	LOC119891618	peptidyl-tRNA hydrolase ICT1, mitochondrial isoform X1 [Fundulus heteroclitus]	Transposable element Tcb1 transposase OS=Caenorhabditis briggsae OX=6238 PE=3 SV=1;	------	0.94	1.98	1.32	0.83	1.9	1.58	5.05	3.02	9.89	10.66	0.86	6.56	1.35	3.81	6.97	7.54	2.9	2.47	1.83094	1.60098e-05	0.000120177	1.0831	0.0103388	0.0309501	up
gene-LOC119891619	LOC119891619	uncharacterized protein LOC113094186 [Carassius auratus]	------	------	0.92	1.54	1	1.83	0.98	3.35	8.38	2.8	1.91	3.11	5.4	5.89	4.47	4.31	7.01	9.58	4.91	6	1.63903	0.000955685	0.00420728	1.44558	1.23028e-05	9.92442e-05	up
gene-LOC119891620	LOC119891620	------	------	------	0	0.21	0.21	0	0	0.24	0.54	0.63	1.71	1.95	0.72	0.97	0.86	1.7	0.61	0.82	0.59	0.65	3.07203	3.3128e-06	2.98278e-05	2.48315	0.000480377	0.00236036	up
gene-LOC119891621	LOC119891621	Poly [ADP-ribose] polymerase 14 [Collichthys lucidus]	Protein mono-ADP-ribosyltransferase PARP14 OS=Homo sapiens OX=9606 GN=PARP14 PE=1 SV=3;	------	0.41	19.2	0.3	5.35	0.57	2.46	0.18	0.11	0.27	0.38	0.45	1.71	1.58	0	2.09	4.3	0	2.17	-2.18066	0.000891084	0.00395448	-2.13227	0.0100441	0.0302488	down
gene-LOC119891622	LOC119891622	------	------	------	0.16	0.1	0.11	0.18	0.21	0.31	0.47	0.3	0.52	0.95	0.22	0.31	0.69	1.07	0.17	0.21	0.31	0.65	1.16964	0.00235405	0.00908736	1.01379	0.0352836	0.0845971	up
gene-LOC119891643	LOC119891643	pyridoxal phosphate phosphatase [Larimichthys crocea]	Pyridoxal phosphate phosphatase OS=Mus musculus OX=10090 GN=Pdxp PE=1 SV=1;	Haloacid dehalogenase-like hydrolase;HAD-hyrolase-like;haloacid dehalogenase-like hydrolase;Haloacid dehalogenase-like hydrolase	12.19	15.38	9.37	11.79	7.43	12.31	48.02	47.19	85.26	26	50.1	30.48	39.59	14.21	23.32	12.14	69.36	11.38	2.01932	1.30028e-09	2.51338e-08	0.834236	0.0452381	0.10337	up
gene-LOC119891669	LOC119891669	citron Rho-interacting kinase-like isoform X1 [Sander lucioperca]	Citron Rho-interacting kinase OS=Homo sapiens OX=9606 GN=CIT PE=1 SV=2;	CNH domain;PH domain;Phorbol esters/diacylglycerol binding domain	0.17	0.29	0.22	0.35	0.2	0.1	0.56	0.76	0.64	3.32	0.24	0.38	0.65	0.91	0.57	0.86	2.21	1	1.77902	0.00018119	0.000999034	1.69776	6.36574e-06	5.5877e-05	up
gene-LOC119891679	LOC119891679	hypothetical protein PFLUV_G00068030, partial [Perca fluviatilis]	Protein crumbs homolog 1 OS=Mus musculus OX=10090 GN=Crb1 PE=1 SV=3;	EGF-like domain;Human growth factor-like EGF;Laminin G domain;Laminin G domain;Calcium-binding EGF domain;EGF-like domain;Complement Clr-like EGF-like	2.82	11	2.84	8.31	4.54	5.98	1.38	3.74	1.84	4.8	1.06	2.33	2.53	1.58	0.68	0.65	2.1	0.74	-1.30113	0.000818607	0.00368109	-2.52439	4.10821e-10	9.84998e-09	down
gene-LOC119891680	LOC119891680	hypothetical protein FQN60_018400 [Etheostoma spectabile]	Hexokinase-2 OS=Equus grevyi OX=9792 GN=HK2 PE=2 SV=1;	------	3.32	4.81	3.12	8.7	2.07	4.39	4.92	6.29	21.12	21.84	10.67	11.17	6.96	9.13	12.65	11.71	10.1	12.73	1.26739	0.000165185	0.00092281	0.784288	0.0125675	0.0362886	up
gene-LOC119891748	LOC119891748	uncharacterized protein C22orf15 homolog isoform X1 [Anarrhichthys ocellatus]	Uncharacterized protein C22orf15 OS=Homo sapiens OX=9606 GN=C22orf15 PE=1 SV=1;	Putative Interleukin 2 receptor, gamma chain	0.12	0.3	0.04	0.08	0.09	0.24	0.16	0.14	0.24	1.93	0	0.68	0.12	0.08	0.22	0.14	0	0.1	2.36475	0.00942558	0.0289599	0.369783	0.660122	0.77218	up
gene-LOC119891761	LOC119891761	hypothetical protein EYF80_063557 [Liparis tanakae]	------	------	0.11	0.4	0.15	0.16	0.36	0.37	0.26	0.62	1.71	3.04	0.33	0.49	1.02	2.31	1.43	1.23	0.93	0.53	1.71337	0.000517753	0.00247723	1.81513	4.73533e-06	4.29906e-05	up
gene-LOC119891784	LOC119891784	uncharacterized protein LOC117252631 [Epinephelus lanceolatus]	------	Pol	11.19	16.07	14.11	18.46	23.73	27.93	2.42	3.28	10.36	13.44	6.9	3.77	10.89	12.74	9.18	10.69	10.4	7.69	-1.74737	1.43789e-09	2.75911e-08	-1.33339	3.90029e-11	1.13478e-09	down
gene-LOC119891785	LOC119891785	uncharacterized protein LOC104922823 [Larimichthys crocea]	------	Pol	9.69	10.25	19.46	14.57	25.2	25.51	1.3	3.82	7.59	12.45	6.82	4.02	7.49	9.85	7.64	9.54	6.76	6.03	-1.83997	4.30958e-07	4.83563e-06	-1.65084	2.92553e-09	5.87754e-08	down
gene-LOC119891786	LOC119891786	UNC93-like protein MFSD11 Major facilitator superfamily domain-containing protein 11 Protein ET [Larimichthys crocea]	UNC93-like protein MFSD11 OS=Mus musculus OX=10090 GN=Mfsd11 PE=1 SV=1;	Ion channel regulatory protein UNC-93;Major Facilitator Superfamily	11.27	10.11	6.44	4.96	7.43	9.73	1.67	2.07	4.49	2.64	4.11	2.3	5.28	5.05	5.53	2.9	4.71	4.59	-1.66654	1.70102e-08	2.59734e-07	-1.32249	2.89602e-08	4.6514e-07	down
gene-LOC119891787	LOC119891787	hypothetical protein EPR50_G00055650 [Perca flavescens]	------	Pol	18.73	23.79	28.28	34.87	44.4	42.19	8.73	7.68	16.57	23.14	13.74	11.48	17.89	16.66	16.41	15.38	17.91	14.87	-1.4402	9.18449e-11	2.23235e-09	-1.43692	2.54448e-12	9.20794e-11	down
gene-LOC119891819	LOC119891819	D-amino-acid oxidase-like [Cyclopterus lumpus]	D-amino-acid oxidase OS=Homo sapiens OX=9606 GN=DAO PE=1 SV=3;	FAD dependent oxidoreductase	33.49	18.63	37.36	17.39	38.44	26.42	5.79	3.93	15.4	6.88	7.17	4.62	22.22	36.97	33.53	55.3	42.48	20.49	-2.19088	2.4071e-10	5.41209e-09	-0.246846	0.439459	0.583267	down
gene-LOC119891826	LOC119891826	PREDICTED: ubiquitin-conjugating enzyme E2 G1-like [Poecilia formosa]	Ubiquitin-conjugating enzyme E2 G1 OS=Homo sapiens OX=9606 GN=UBE2G1 PE=1 SV=3;	Ubiquitin-conjugating enzyme	6.24	6.49	4.9	5.57	6.21	9.25	15.32	11.61	14.51	21.94	19.58	18.65	13.76	18.01	15.26	19.96	16.39	14.64	1.30323	1.59456e-09	3.03516e-08	0.859935	1.31894e-09	2.84873e-08	up
gene-LOC119891844	LOC119891844	betaine--homocysteine S-methyltransferase 1-like [Anabas testudineus]	Betaine--homocysteine S-methyltransferase 1 OS=Danio rerio OX=7955 GN=bhmt PE=2 SV=1;	Homocysteine S-methyltransferase	18.64	28.69	18.16	12.26	18.6	18.87	35.27	80.07	17.43	43.97	85.08	22.29	34.3	85.73	41.71	22.93	5.25	31.14	1.40419	0.00429537	0.0150202	0.593284	0.17799	0.300366	up
gene-LOC119891850	LOC119891850	cilia- and flagella-associated protein 157-like [Epinephelus lanceolatus]	------	------	0.1	0.15	0.26	0.59	0.19	0.45	0.86	0.79	5.85	5.4	1.75	1.39	0.75	2.53	1.11	2.32	1.45	3.64	2.78123	3.20372e-08	4.62655e-07	2.18528	2.34527e-06	2.32597e-05	up
gene-LOC119891868	LOC119891868	GRAM domain-containing protein 2B isoform X1 [Epinephelus lanceolatus]	GRAM domain-containing protein 2B OS=Pongo abelii OX=9601 GN=GRAMD2B PE=2 SV=1;	GRAM domain	32.85	23.4	17.01	22.24	21.23	27.88	3.59	2.62	7.91	1.93	11.6	4.15	10.14	10.27	14	12.16	7.6	13.89	-2.14114	5.00205e-07	5.52628e-06	-1.50909	3.84409e-12	1.34717e-10	down
gene-LOC119891870	LOC119891870	testis-expressed protein 43 [Cottoperca gobio]	Testis-expressed protein 43 OS=Bos taurus OX=9913 GN=TEX43 PE=2 SV=2;	Domain of unknown function	0.41	0.33	0.36	0.39	0.59	0.34	0.05	0.06	0.39	0.13	0.28	0.21	0.39	0.74	0.49	0.71	0.42	0.34	-1.30669	0.00364674	0.0131238	-0.159631	0.575657	0.70431	down
gene-LOC119891871	LOC119891871	Solute carrier family 12 member 2 [Collichthys lucidus]	Solute carrier family 12 member 2 OS=Mus musculus OX=10090 GN=Slc12a2 PE=1 SV=2;	Solute carrier family 12;Amino acid permease;Amino acid permease N-terminal	1.96	0.31	0.8	0.12	1.88	1.83	0.34	0.36	0.79	0.19	0.58	0.26	0.51	2.35	0.5	1.7	1.12	0.58	-1.54683	0.0109027	0.0326269	-0.593571	0.318837	0.462498	down
gene-LOC119891887	LOC119891887	RNA-directed DNA polymerase from mobile element jockey [Collichthys lucidus]	------	------	0.38	0.44	0.3	0.09	0.29	0.32	1.65	2.22	1.47	3.76	1.64	1.9	1.64	2.89	0.81	2.11	0.96	1.22	2.66824	1.98813e-12	6.41017e-11	1.90402	6.79067e-06	5.90289e-05	up
gene-LOC119891904	LOC119891904	hypothetical protein PFLUV_G00072650 [Perca fluviatilis]	Fumarylacetoacetate hydrolase domain-containing protein 2 OS=Xenopus laevis OX=8355 GN=fahd2 PE=2 SV=1;	Fumarylacetoacetate	51.73	43.02	37.98	33.95	68.61	45.01	20.72	12.65	16.1	15.5	34.06	12.68	39.83	29.53	40.58	34.34	28.81	28.16	-1.33318	0.000187931	0.00102973	-0.954628	1.66577e-05	0.000129489	down
gene-LOC119891922	LOC119891922	Junction-mediating and -regulatory protein [Collichthys lucidus]	Junction-mediating and -regulatory protein OS=Homo sapiens OX=9606 GN=JMY PE=1 SV=2;	Junction-mediating and -regulatory protein;N-terminal of Junction-mediating and WASP homolog-associated	1.08	1.54	0.32	1.21	0.6	1.32	0.25	0.27	0.33	0.46	0.29	0.51	1.91	1.16	1.18	0.47	0.59	0.84	-1.60565	2.13499e-06	2.0302e-05	-0.410312	0.293094	0.43457	down
gene-LOC119891926	LOC119891926	transcription termination factor 1-like [Epinephelus lanceolatus]	Transcription termination factor 1 OS=Mus musculus OX=10090 GN=Ttf1 PE=1 SV=2;	Myb-like DNA-binding domain;Myb-like DNA-binding domain	4.78	5.03	5.43	6.28	5.04	4.66	22.33	17.72	9.17	25.56	16.14	13.11	9.31	9.74	7.91	9.17	15.58	14.95	1.70555	6.33261e-08	8.60987e-07	0.590958	0.00341188	0.0124008	up
gene-LOC119891939	LOC119891939	hypothetical protein EPR50_G00055980 [Perca flavescens]	Glutamine--fructose-6-phosphate aminotransferase [isomerizing] 1 OS=Rattus norvegicus OX=10116 GN=Gfpt1 PE=1 SV=3;	SIS domain;Glutamine amidotransferase domain;Glutamine amidotransferase domain;Glutamine amidotransferases class-II;Glutamine amidotransferases class-II	76.98	23.31	123.89	48.07	50.22	31.2	42.69	30.98	30.05	21.18	13.9	16.12	49.32	66.74	43.08	42.41	77.04	41.58	-1.27921	0.0105758	0.0318213	-0.754293	0.0609192	0.130429	down
gene-LOC119891945	LOC119891945	kinesin-like protein KIF27 [Sander lucioperca]	Kinesin-like protein KIF27 OS=Rattus norvegicus OX=10116 GN=Kif27 PE=1 SV=1;	Kinesin motor domain;Microtubule binding	1.71	1.96	13.79	8.61	16.78	6.82	0.55	1.33	0.77	2.24	5.26	0.49	0.33	1.03	1	0.54	0.39	0.43	-1.46117	0.000265575	0.00139517	-1.91902	1.63878e-06	1.69065e-05	down
gene-LOC119891990	LOC119891990	sodium-dependent phosphate transporter 2 isoform X2 [Amphiprion ocellaris]	Sodium-dependent phosphate transporter 2 OS=Bos taurus OX=9913 GN=SLC20A2 PE=2 SV=1;	------	4.33	3.43	2.05	2.52	2.38	3.84	0.79	0.53	2.85	0.63	3.5	1.63	3.96	2.48	3.75	0.67	0.93	1.09	-1.35067	0.00751922	0.0240311	-0.940788	0.0262374	0.0665355	down
gene-LOC119892009	LOC119892009	hypothetical protein PFLUV_G00066120 [Perca fluviatilis]	Activated RNA polymerase II transcriptional coactivator p15 OS=Gallus gallus OX=9031 GN=SUB1 PE=2 SV=1;	Transcriptional Coactivator p15	34.02	40.11	18.96	21.43	30.1	36.9	4.99	5.4	22.04	16.64	11.4	8.19	25.88	27.12	25.23	25.85	23.84	15.82	-1.63603	1.05223e-09	2.07453e-08	-0.804385	8.09275e-05	0.000510285	down
gene-LOC119892033	LOC119892033	GDNF family receptor alpha-2-like [Anarrhichthys ocellatus]	GDNF family receptor alpha-2 OS=Gallus gallus OX=9031 GN=GFRA2 PE=2 SV=1;	GDNF/GAS1 domain	0.58	1.21	0.5	0.53	0.65	0.66	0.37	0.28	0.05	0.13	0.3	0.23	0.7	0.2	0.25	0.35	0.32	0.15	-1.50149	0.00315097	0.0115986	-1.51244	5.63346e-05	0.000372026	down
gene-LOC119892038	LOC119892038	PREDICTED: GAS2-like protein 1 [Lates calcarifer]	------	------	0.47	0.84	0.65	0.67	0.77	1.11	1.37	1.42	2.51	4.5	1.54	2.83	1.14	1.83	1.44	2.47	2.41	2.8	1.43932	7.01279e-11	1.74385e-09	0.9391	0.000156001	0.000898346	up
gene-LOC119892056	LOC119892056	complement C1q-like protein 2 [Sparus aurata]	Complement C1q-like protein 4 OS=Homo sapiens OX=9606 GN=C1QL4 PE=2 SV=1;	C1q domain	13.58	10.11	9.54	12.96	15.77	15.67	10.8	21.47	79.97	123.88	13.87	18.56	31.82	63.7	34.5	38.8	71.02	40.26	1.34216	0.000949466	0.00418511	1.33469	3.54784e-10	8.63074e-09	up
gene-LOC119892147	LOC119892147	uncharacterized protein LOC104923460 [Larimichthys crocea]	------	------	4.45	2.8	1.63	1.45	1.75	4.02	4.98	1.24	20.48	12.54	3.16	10.21	2.1	2.48	4.82	10.43	6.2	11.57	1.41559	0.00306063	0.0113212	0.753841	0.098307	0.189703	up
gene-LOC119892181	LOC119892181	gamma-glutamyl hydrolase-like [Seriola lalandi dorsalis]	Gamma-glutamyl hydrolase OS=Homo sapiens OX=9606 GN=GGH PE=1 SV=2;	Peptidase C26;Glutamine amidotransferase class-I	3.88	6.36	15.01	7.08	15.39	8.34	12.49	12.4	37.04	76.79	9.46	42.04	13.73	24.31	25.25	23.17	34.62	12.85	1.37448	0.00176122	0.00707412	0.712674	0.0562318	0.122429	up
gene-LOC119892187	LOC119892187	hypothetical protein FQN60_017455 [Etheostoma spectabile]	Histone H1.5 OS=Mus musculus OX=10090 GN=Hist1h1b PE=1 SV=2;	linker histone H1 and H5 family	35.69	21.63	2.06	8	7.02	15.1	0	2.19	3.32	6.25	3.52	2.2	3.48	3.36	1.53	6.31	1.95	5.87	-2.64404	7.67185e-05	0.000473951	-2.47296	5.74048e-06	5.0887e-05	down
gene-LOC119892193	LOC119892193	hypothetical protein PFLUV_G00069900 [Perca fluviatilis]	Acyl-CoA dehydrogenase family member 11 OS=Caenorhabditis elegans OX=6239 GN=acdh-11 PE=1 SV=1;	Acyl-CoA dehydrogenase, C-terminal domain;Adaptive response protein AidB N-terminal domain;Acyl-CoA dehydrogenase, middle domain;Acyl-CoA dehydrogenase, C-terminal domain	20.14	16.41	15.4	14.21	13.34	23.06	2.1	1.15	1.31	3.17	4.69	2.34	3.36	2.77	3.31	5.03	4.47	2.09	-2.78187	1.91603e-15	9.55916e-14	-2.6711	6.08835e-32	3.29974e-29	down
gene-LOC119892197	LOC119892197	PREDICTED: E3 ubiquitin-protein ligase DTX3L-like isoform X1 [Lates calcarifer]	E3 ubiquitin-protein ligase DTX3L OS=Homo sapiens OX=9606 GN=DTX3L PE=1 SV=1;	Deltex C-terminal domain;Ring finger domain;Zinc finger, C3HC4 type;Zinc finger, C3HC4 type;zinc-RING finger domain;RING-type zinc-finger;Zinc finger, C3HC4 type;RING-H2 zinc finger domain;RING/Ubox like zinc-binding domain	2.12	3.02	2.61	3.62	4.06	5.43	1.6	0.94	1.58	2.31	1.16	1.21	2.49	2.82	3.35	2.29	2.7	2.82	-1.37472	4.54678e-08	6.36441e-07	-0.806367	0.000111737	0.000676018	down
gene-LOC119892212	LOC119892212	PREDICTED: uncharacterized protein LOC108878737 isoform X2 [Lates calcarifer]	------	Myb/SANT-like DNA-binding domain;Myb/SANT-like DNA-binding domain;Alcohol dehydrogenase transcription factor Myb/SANT-like	0.26	0.33	0.68	0.22	0.28	0.37	0.23	0.06	0.31	0.09	0.02	0.02	0.25	0.32	0.16	0.29	1.07	0.29	-1.73541	0.00918909	0.0283656	-0.426859	0.410251	0.555382	down
gene-LOC119892214	LOC119892214	asialoglycoprotein receptor-like 1 isoform X1 [Anabas testudineus]	C-type lectin domain family 4 member E OS=Rattus norvegicus OX=10116 GN=Clec4e PE=1 SV=1;	Lectin C-type domain	149.42	174.11	92.76	65.17	177.62	204.45	65.07	61.99	15.17	6.06	86.48	39.98	44.48	61.35	34.55	65.07	27.98	24.52	-1.4925	0.0105098	0.0316508	-2.21507	5.1611e-13	2.16719e-11	down
gene-LOC119892228	LOC119892228	hypothetical protein PFLUV_G00067770 [Perca fluviatilis]	Neutrophil cytosol factor 2 OS=Bos taurus OX=9913 GN=NCF2 PE=2 SV=1;	SH3 domain;Variant SH3 domain;Variant SH3 domain	0.52	0.92	0.92	1.94	0.97	2.86	3.13	3.35	14.12	6.35	1.55	4.26	2.26	11.98	2.89	7.86	6.5	6.13	1.79978	3.8526e-05	0.000259298	1.71843	2.73208e-05	0.00019891	up
gene-LOC119892256	LOC119892256	outer dense fiber protein 2-like [Sander lucioperca]	Outer dense fiber protein 2 OS=Homo sapiens OX=9606 GN=ODF2 PE=1 SV=1;	Afadin- and alpha -actinin-Binding	1.14	1.75	0.49	1.12	0.94	2.22	1.44	2.52	6.56	8.67	5.94	3.39	1.59	2.75	1.73	1.77	2.96	2.21	1.7188	5.23051e-07	5.73059e-06	0.318764	0.252264	0.389881	up
gene-LOC119892265	LOC119892265	hypothetical protein PFLUV_G00074680 [Perca fluviatilis]	Cathepsin L1 OS=Bos taurus OX=9913 GN=CTSL PE=1 SV=3;	Papain family cysteine protease;Cathepsin propeptide inhibitor domain;Peptidase C1-like family	749.72	457.3	1041.89	563.95	1303.29	669.66	2648.16	2446.96	744.16	745.61	2795.9	2376.04	2253.66	1699.79	1996.74	3583.09	2156.22	1275.09	1.3511	0.00651518	0.0213226	0.925812	0.00551153	0.0184047	up
gene-LOC119892267	LOC119892267	cathepsin L1 [Sparus aurata]	Cathepsin L1 OS=Bos taurus OX=9913 GN=CTSL PE=1 SV=3;	Papain family cysteine protease;Cathepsin propeptide inhibitor domain;Peptidase C1-like family	76.74	22.19	60.43	49.66	97.19	148.39	1259.93	895.84	118.59	81.24	593.77	805.86	408.68	301.15	476.47	696.74	208.81	274.88	3.18349	8.65176e-07	9.00437e-06	1.87008	1.84798e-06	1.8823e-05	up
gene-LOC119892285	LOC119892285	PREDICTED: uncharacterized protein LOC108877715 isoform X1 [Lates calcarifer]	Flavin reductase;	NA;NmrA-like family;NAD dependent epimerase/dehydratase family;RmlD substrate binding domain;NADP oxidoreductase coenzyme F420-dependent;GDP-mannose 4,6 dehydratase;Dihydrodipicolinate reductase, N-terminus	2.92	3.19	1.71	2.63	3.14	3.79	0.33	0.69	1.89	1.32	0.56	0.76	2.71	3.26	2.51	1.73	1.96	0.96	-1.86589	2.26308e-11	6.15028e-10	-0.879488	0.00121997	0.00522443	down
gene-LOC119892286	LOC119892286	long-chain-fatty-acid--CoA ligase ACSBG2-like [Sparus aurata]	Long-chain-fatty-acid--CoA ligase ACSBG2 OS=Xenopus laevis OX=8355 GN=acsbg2 PE=2 SV=1;	AMP-binding enzyme	14.08	13.75	4.94	3.82	5.6	6.3	2.2	2.46	0.52	0.25	3.45	0.54	14.12	3.37	6.28	1.63	3.32	2.32	-2.21434	0.000629736	0.0029325	-1.08277	0.0346657	0.083511	down
gene-LOC119892347	LOC119892347	WD repeat-containing protein 5 isoform X2 [Podarcis muralis]	WD repeat-containing protein 5 OS=Xenopus tropicalis OX=8364 GN=wdr5 PE=2 SV=1;	WD domain, G-beta repeat;Anaphase-promoting complex subunit 4 WD40 domain;Nucleoporin Nup120/160	1.77	1.5	1.88	1.49	1.64	1.31	6.09	3.79	4.65	7.3	3.42	5.17	2.68	6.53	5.2	7.18	3.59	7.28	1.487	9.18427e-08	1.20381e-06	1.28168	4.43239e-06	4.05198e-05	up
gene-LOC119892349	LOC119892349	hypothetical protein EPR50_G00055720 [Perca flavescens]	------	------	3.52	2.4	0.84	1.07	1.49	2.05	3.96	4.36	1.49	9.27	3.99	3.25	5.53	7.71	4.72	5.58	2.03	3.57	1.09455	0.00963031	0.029459	0.874225	0.0198628	0.0528429	up
gene-LOC119892364	LOC119892364	beta-microseminoprotein [Oreochromis niloticus]	------	Beta-microseminoprotein	2512.46	2042.86	985.42	639.5	1738.75	1729.42	826.45	356.34	303.15	149.99	791.17	484.89	1013.96	718.79	752.49	660.31	407.89	602.38	-1.54084	0.00228909	0.00886677	-1.40906	1.50881e-05	0.000118513	down
gene-LOC119892421	LOC119892421	arrestin domain-containing protein 3-like [Etheostoma spectabile]	Arrestin domain-containing protein 3 OS=Rattus norvegicus OX=10116 GN=Arrdc3 PE=2 SV=1;	Arrestin;Arrestin	6.75	8.06	2.53	5.57	5.19	7.91	1.44	1.32	5.63	7.3	2.7	2.5	6.12	9	5.1	6.22	6.19	6.51	-1.07182	0.000355808	0.00179529	-0.352404	0.0973812	0.18826	down
gene-LOC119892443	LOC119892443	PREDICTED: glucagon receptor-like [Lates calcarifer]	Glucagon receptor OS=Rattus norvegicus OX=10116 GN=Gcgr PE=1 SV=2;	7 transmembrane receptor	2.53	4.29	9.25	3.35	6.91	6.01	1.98	1.41	1.43	0.59	3.49	1.09	5.48	6.59	13.29	10.4	7.5	8.23	-1.67864	0.000876478	0.00389769	0.219163	0.547224	0.679661	down
gene-LOC119892485	LOC119892485	UDP-glucuronosyltransferase 2A2 isoform X3 [Larimichthys crocea]	UDP-glucuronosyltransferase 2A2 OS=Mus musculus OX=10090 GN=Ugt2a2 PE=2 SV=1;	UDP-glucoronosyl and UDP-glucosyl transferase;Glycosyltransferase family 28 C-terminal domain	82.34	183.36	15.54	51.42	53.81	61.37	9.73	22.17	10.37	5.73	39.77	29.09	47.63	19.81	42.95	19.7	13.03	34.62	-1.77379	0.000673089	0.00311054	-1.66725	0.000105917	0.000644825	down
gene-LOC119892494	LOC119892494	LOW QUALITY PROTEIN: coiled-coil domain-containing protein 158-like [Cottoperca gobio]	Coiled-coil domain-containing protein 158 OS=Homo sapiens OX=9606 GN=CCDC158 PE=2 SV=2;	Coiled-coil domain-containing protein 158	0.51	0.28	0.22	0.4	0.57	1.14	0.62	0.49	1.1	3.68	1.05	0.93	1.17	2.73	1.46	2.02	1.06	2.02	1.04721	0.00912446	0.0282333	1.29929	0.000163384	0.000935313	up
gene-LOC119892812	LOC119892812	PREDICTED: nuclear receptor ROR-beta-like [Stegastes partitus]	Nuclear receptor ROR-beta OS=Rattus norvegicus OX=10116 GN=Rorb PE=1 SV=3;	Zinc finger, C4 type;Ligand-binding domain of nuclear hormone receptor	9	8.83	3.32	6.96	7.01	8.96	1.94	1.18	4.56	2.01	1.37	1.85	5.6	4.26	3.2	2.9	3.61	3.06	-2.05372	2.60441e-11	7.00559e-10	-1.52195	1.51917e-10	3.94696e-09	down
gene-LOC119892817	LOC119892817	H/ACA ribonucleoprotein complex subunit 4 isoform X1 [Seriola lalandi dorsalis]	H/ACA ribonucleoprotein complex subunit DKC1 OS=Gallus gallus OX=9031 GN=DKC1 PE=2 SV=1;	------	9.95	20.07	6.51	10.41	7.24	10.61	1.59	2.55	5.29	8.1	5.21	4.3	5.6	12.38	8.39	12.09	8.06	10.08	-1.50017	3.1452e-07	3.63585e-06	-0.565592	0.0322734	0.0787688	down
gene-LOC119892832	LOC119892832	protein mono-ADP-ribosyltransferase PARP12-like [Mastacembelus armatus]	Protein mono-ADP-ribosyltransferase PARP12 OS=Mus musculus OX=10090 GN=Parp12 PE=1 SV=3;	------	14.73	32.1	22.41	47.37	33.8	80.32	2.72	10.1	10.62	3.86	39.77	9.79	8.43	10.34	14.4	0	0	4.48	-1.57596	0.00934009	0.0287494	-3.04827	7.22302e-05	0.000462358	down
gene-LOC119892835	LOC119892835	cadherin-like and PC-esterase domain-containing protein 1 isoform X1 [Epinephelus lanceolatus]	Cadherin-like and PC-esterase domain-containing protein 1 OS=Homo sapiens OX=9606 GN=CPED1 PE=2 SV=1;	Cadherin-like beta sandwich domain	1.09	1.67	0.21	1.03	0.79	1.68	1.63	1.57	2.02	5.96	2.76	2.54	2.46	2.46	1.69	1.6	1.5	2.46	1.17425	0.00135775	0.00566661	0.474091	0.169223	0.288809	up
gene-LOC119892848	LOC119892848	uncharacterized protein LOC115573083 isoform X2 [Sparus aurata]	Apolipophorins OS=Locusta migratoria OX=7004 PE=1 SV=2;	von Willebrand factor type D domain	0.36	0.17	0	0.07	0	0.11	0.24	0.84	1.07	0.8	1.12	6.02	0.05	0.09	0.19	0.25	0.37	0.19	3.43149	3.53231e-06	3.15287e-05	0.182612	0.830448	0.894982	up
gene-LOC119892850	LOC119892850	cAMP-specific 3',5'-cyclic phosphodiesterase 4B-like [Seriola lalandi dorsalis]	cAMP-specific 3',5'-cyclic phosphodiesterase 4B OS=Homo sapiens OX=9606 GN=PDE4B PE=1 SV=1;	3'5'-cyclic nucleotide phosphodiesterase;Phosphodiesterase 4 upstream conserved regions;First Longin domain of FUZ, MON1 and HPS1	7.31	13.75	6.47	12.01	11.98	15.33	19.98	26.56	35.44	112.54	28.28	39.87	15.62	27.02	18.63	31.88	14.6	28.64	1.79476	2.26347e-12	7.22906e-11	0.591193	0.0106115	0.0316161	up
gene-LOC119892851	LOC119892851	chromodomain-helicase-DNA-binding protein 8 isoform X1 [Epinephelus lanceolatus]	Chromodomain-helicase-DNA-binding protein 8 OS=Danio rerio OX=7955 GN=chd8 PE=3 SV=2;	SNF2 family N-terminal domain;Chromo;Helicase conserved C-terminal domain;BRK domain;Type III restriction enzyme, res subunit	3.93	5.54	5.52	7.91	5.94	4.25	9.6	13.56	11.41	21.02	7.11	14.6	8.29	10.87	7.75	9.76	12.74	13.91	1.08725	2.10194e-05	0.00015219	0.433169	0.0345567	0.0833259	up
gene-LOC119892856	LOC119892856	PREDICTED: WD repeat-containing protein 75 [Lates calcarifer]	WD repeat-containing protein 75 OS=Danio rerio OX=7955 GN=wdr75 PE=2 SV=2;	WD domain, G-beta repeat	3.96	4.21	7.78	8.13	4.64	3.63	11.25	10.96	9.99	20.36	7.89	13.65	8.77	9.62	8.52	10.36	16.94	13.61	1.02747	0.000825553	0.00370109	0.534353	0.0642535	0.136006	up
gene-LOC119892911	LOC119892911	LOW QUALITY PROTEIN: beta-galactosidase-1-like protein 2 [Sander lucioperca]	Beta-galactosidase-1-like protein 2 OS=Homo sapiens OX=9606 GN=GLB1L2 PE=2 SV=1;	Glycosyl hydrolases family 35;Beta-galactosidase;Beta-galactosidase jelly roll domain	2.27	3.41	1.59	0.72	1.38	2.03	0.11	0.37	1.42	1.36	0.99	0.53	1.15	1.35	1.53	0.78	1.38	0.54	-2.06156	2.85383e-05	0.000199293	-1.32433	0.00125364	0.00534504	down
gene-LOC119892986	LOC119892986	2,4-dienoyl-CoA reductase, mitochondrial [Epinephelus lanceolatus]	2,4-dienoyl-CoA reductase, mitochondrial OS=Homo sapiens OX=9606 GN=DECR1 PE=1 SV=1;	Enoyl;short chain dehydrogenase;KR domain	60.63	47.83	57.38	46.55	50.94	40.06	38.57	31.78	16.13	9.84	18.19	13.1	29.25	26.97	25.12	16.58	17.73	19.81	-1.12881	0.0127535	0.0371966	-1.64981	1.43821e-13	6.61094e-12	down
gene-LOC119892995	LOC119892995	------	------	------	2.32	2.11	1.28	2.37	3.22	3.03	1.74	3.11	2.98	8.28	5.34	4.94	2.54	3.82	4.85	3.55	2.36	6.2	1.63862	5.03749e-10	1.06588e-08	1.28924	6.70813e-08	1.01121e-06	up
gene-LOC119892999	LOC119892999	sine oculis-binding protein homolog isoform X1 [Larimichthys crocea]	Sine oculis-binding protein homolog B OS=Danio rerio OX=7955 GN=sobpb PE=2 SV=1;	Sine oculis-binding protein	3.34	5.68	1.74	6.34	2.82	5.25	6.61	10.56	4.62	18.18	5.55	12.23	5.11	7.19	4.15	4.61	3.24	5.75	1.0844	0.0018241	0.00728346	-0.191775	0.470834	0.612491	up
gene-LOC119893001	LOC119893001	hypothetical protein EYF80_040515 [Liparis tanakae]	------	Protein kinase domain	1.34	1.87	2.18	0.36	2.37	1.97	4.59	3.89	8.02	4.29	2.75	3.84	4.19	5.8	1.53	5.43	4.62	4.86	1.29644	0.00572665	0.0191222	0.866162	0.0589234	0.127031	up
gene-LOC119893044	LOC119893044	hypothetical protein OJAV_G00051450 [Oryzias javanicus]	Gamma-crystallin M2 OS=Cyprinus carpio OX=7962 PE=2 SV=1;	Beta/Gamma crystallin;Interleukin-4 inducing immunoglobulin-binding domain	0.73	0.78	0.67	0.77	0.72	0.69	0	0.15	0.2	0.43	0	0.25	2.4	1.18	0.68	1.52	1.44	1.53	-2.34844	5.71052e-05	0.000365356	0.525167	0.146642	0.258587	down
gene-LOC119893105	LOC119893105	RCC1 domain-containing protein 1 isoform X1 [Perca flavescens]	RCC1 domain-containing protein 1 OS=Macaca fascicularis OX=9541 GN=RCCD1 PE=2 SV=1;	Regulator of chromosome condensation;Regulator of chromosome condensation	0.94	0.98	1.25	1.11	1.33	0.99	3.64	1.16	2.64	7.05	2.02	1.07	1.67	0.9	2.97	1.31	6.61	3.12	1.14307	0.00440602	0.015337	0.801152	0.0795458	0.160949	up
gene-LOC119893137	LOC119893137	hypothetical protein EPR50_G00091100 [Perca flavescens]	Nucleobindin-2 OS=Rattus norvegicus OX=10116 GN=Nucb2 PE=1 SV=1;	EF-hand domain pair;EF hand;EF-hand domain	155.1	114.79	159.95	215.25	200.2	204.13	58.62	66.2	127.23	48.04	113.27	95	125.54	86.2	176.12	148.62	221.67	78.37	-1.11634	0.000299657	0.00154813	-0.804902	0.00409987	0.0144179	down
gene-LOC119893161	LOC119893161	hypothetical protein EPR50_G00084640 [Perca flavescens]	Cholesteryl ester transfer protein OS=Gallus gallus OX=9031 GN=CETP PE=2 SV=1;	LBP / BPI / CETP family, N-terminal domain;LBP / BPI / CETP family, C-terminal domain	84.81	88.86	120.44	79.18	135.59	110.65	11.62	17.4	59.32	6.22	39.28	27.57	36.73	39.49	35.05	25.26	22.67	8.72	-2.08327	2.66906e-06	2.46498e-05	-2.35918	7.40575e-14	3.55858e-12	down
gene-LOC119893208	LOC119893208	hypothetical protein PFLUV_G00104780 [Perca fluviatilis]	TERF1-interacting nuclear factor 2 OS=Homo sapiens OX=9606 GN=TINF2 PE=1 SV=1;	TERF1-interacting nuclear factor 2 N-terminus	0.66	1.09	0.4	0.41	1.03	0.7	0.97	0.93	2.64	2.65	2.6	1.49	0.76	1.03	0.74	0.76	0.88	0.72	1.22412	0.000129165	0.00074494	-0.285345	0.292047	0.433309	up
gene-LOC119893238	LOC119893238	NADH-cytochrome b5 reductase 2-like [Labrus bergylta]	NADH-cytochrome b5 reductase 2 OS=Danio rerio OX=7955 GN=cyb5r2 PE=2 SV=2;	Oxidoreductase FAD-binding domain;Oxidoreductase NAD-binding domain;Ferric reductase NAD binding domain	97.84	90.45	90.63	34.41	132.15	86.02	7.55	34.2	10.79	0.8	33.6	7.57	29.78	22.51	27.27	22.23	10.97	6.5	-2.4091	0.000284094	0.00147869	-2.6492	1.75209e-11	5.46619e-10	down
gene-LOC119893241	LOC119893241	5-hydroxyisourate hydrolase [Collichthys lucidus]	5-hydroxyisourate hydrolase OS=Danio rerio OX=7955 GN=urah PE=1 SV=1;	HIUase/Transthyretin family	71.3	44.53	0	45.99	30.04	29.07	0.63	4.66	7.94	1.15	7.68	3.66	0	29.42	17.81	9.8	9.9	16.4	-3.16039	0.00149789	0.00616482	-1.91801	0.109693	0.206344	down
gene-LOC119893249	LOC119893249	protein PML-like [Seriola dumerili]	------	Exonuclease;3' exoribonuclease, RNase T-like	0.57	1.01	1.06	1.58	3.01	2.62	0.14	0.26	0.34	0.21	0.61	0.29	0.32	0.27	0.24	0.14	0.09	0.17	-2.46245	4.66945e-07	5.19514e-06	-3.44722	1.04357e-13	4.91321e-12	down
gene-LOC119893250	LOC119893250	hypothetical protein D5F01_LYC05556 [Larimichthys crocea]	DNA polymerase III PolC-type OS=Thermotoga maritima;	Exonuclease;3' exoribonuclease, RNase T-like	11.58	19.14	43.52	45.96	60.29	51.81	2.61	12.56	7.88	7.53	16.54	9.05	3.82	4.77	5.04	4.18	2.14	2.65	-2.09815	8.6988e-06	7.00694e-05	-3.84846	1.06794e-24	2.28333e-22	down
gene-LOC119893253	LOC119893253	E3 ubiquitin/ISG15 ligase TRIM25-like [Sander lucioperca]	E3 ubiquitin/ISG15 ligase TRIM25 OS=Mus musculus OX=10090 GN=Trim25 PE=1 SV=2;	SPRY-associated domain;zinc finger of C3HC4-type, RING;B-box zinc finger;Zinc finger, C3HC4 type;RING-type zinc-finger;SPRY domain;Zinc finger, C3HC4 type;Ring finger domain;Zinc finger, C3HC4 type;zinc-RING finger domain;Zinc-finger of the MIZ type in Nse subunit;zf-RING of BARD1-type protein	1.4	2.17	1.21	2.76	2.37	4.23	0.16	0.26	0.62	0.49	0.4	0.51	1.32	1.21	1.16	1.18	0.74	0.57	-2.6792	1.48871e-16	8.75418e-15	-1.63446	5.59675e-08	8.56417e-07	down
gene-LOC119893254	LOC119893254	tripartite motif-containing protein 16-like [Epinephelus lanceolatus]	Tripartite motif-containing protein 16 OS=Mus musculus OX=10090 GN=Trim16 PE=1 SV=2;	SPRY-associated domain;zinc finger of C3HC4-type, RING;RING-type zinc-finger;B-box zinc finger;Zinc finger, C3HC4 type;SPRY domain;Zinc finger, C3HC4 type;Zinc finger, C3HC4 type;Ring finger domain	22.69	34.54	20.4	30.49	37.81	50.75	2.23	3.33	9.66	7	10.81	5.19	4.74	5.31	11.94	5.96	1.47	2.2	-2.50679	6.01955e-15	2.8192e-13	-3.0599	2.47097e-13	1.08858e-11	down
gene-LOC119893284	LOC119893284	zinc finger protein RFP isoform X3 [Larimichthys crocea]	Zinc-binding protein A33 OS=Pleurodeles waltl OX=8319 PE=1 SV=2;	SPRY-associated domain;SPRY domain;RING-type zinc-finger;B-box zinc finger;Zinc finger, C3HC4 type;zinc finger of C3HC4-type, RING;Zinc finger, C3HC4 type;Zinc finger, C3HC4 type;Ring finger domain;zinc-RING finger domain;U-box domain;zinc RING finger of MSL2	0.21	0.46	0.05	0.38	0.1	0.55	0.18	0.2	1.82	2.11	1.15	1.01	0.29	1.45	1.01	1.14	1.18	0.79	1.61619	0.00620385	0.0204733	1.30788	0.00880949	0.0272324	up
gene-LOC119893287	LOC119893287	E3 ubiquitin-protein ligase TRIM21-like [Larimichthys crocea]	E3 ubiquitin-protein ligase TRIM21 OS=Homo sapiens OX=9606 GN=TRIM21 PE=1 SV=1;	SPRY-associated domain;SPRY domain;B-box zinc finger;RING-type zinc-finger;Zinc finger, C3HC4 type;zinc finger of C3HC4-type, RING;Zinc finger, C3HC4 type;Zinc finger, C3HC4 type;Ring finger domain;U-box domain;zinc-RING finger domain	2.13	3.61	2.36	4.84	4.7	6.31	0.39	0.58	0.94	0.77	2.02	1.5	1.15	1.43	1.25	0.81	0.82	1.01	-2.50738	1.97005e-10	4.51074e-09	-2.59397	1.85601e-20	2.27654e-18	down
gene-LOC119893288	LOC119893288	E3 ubiquitin-protein ligase TRIM21-like [Larimichthys crocea]	E3 ubiquitin-protein ligase TRIM21 OS=Homo sapiens OX=9606 GN=TRIM21 PE=1 SV=1;	SPRY-associated domain;SPRY domain;B-box zinc finger;Zinc finger, C3HC4 type;RING-type zinc-finger;zinc finger of C3HC4-type, RING;Zinc finger, C3HC4 type;Zinc finger, C3HC4 type;Ring finger domain;U-box domain	0.52	0.36	0.08	0.23	0.48	0.65	0.11	0.26	0.18	0.11	0.08	0.05	0.21	0.37	0.37	0.17	0.19	0.27	-1.61899	0.00722054	0.0232363	-1.01279	0.0349192	0.0839826	down
gene-LOC119893289	LOC119893289	E3 ubiquitin-protein ligase TRIM21-like [Larimichthys crocea]	Zinc-binding protein A33 OS=Pleurodeles waltl OX=8319 PE=1 SV=2;	SPRY-associated domain;SPRY domain;Zinc finger, C3HC4 type;B-box zinc finger;RING-type zinc-finger;zinc finger of C3HC4-type, RING;Zinc finger, C3HC4 type;Zinc finger, C3HC4 type;Ring finger domain;zinc-RING finger domain;U-box domain;Prokaryotic RING finger family 4	2.01	2.05	2.45	3.9	3.62	4.27	0.39	0.91	1.49	1.92	0.54	1.05	2.19	1.8	0.96	1.5	1.44	1.57	-1.75788	1.52049e-09	2.90118e-08	-1.42921	2.69766e-08	4.38722e-07	down
gene-LOC119893317	LOC119893317	E3 ubiquitin-protein ligase TRIM21-like [Larimichthys crocea]	Zinc-binding protein A33 OS=Pleurodeles waltl OX=8319 PE=1 SV=2;	SPRY-associated domain;SPRY domain;B-box zinc finger;Zinc finger, C3HC4 type;RING-type zinc-finger;zinc finger of C3HC4-type, RING;Zinc finger, C3HC4 type;Zinc finger, C3HC4 type;Ring finger domain;zinc-RING finger domain;Prokaryotic RING finger family 4;U-box domain;zinc RING finger of MSL2	0.46	1.97	4.63	2.63	4.1	6.79	0.45	0.57	0.62	0	1.65	0.44	1.38	0.17	1.86	0.67	0.15	0.53	-2.41107	0.000993434	0.00435164	-2.52408	9.2499e-05	0.000573474	down
gene-LOC119893392	LOC119893392	calcium-independent phospholipase A2-gamma-like isoform X1 [Sander lucioperca]	Calcium-independent phospholipase A2-gamma OS=Mus musculus OX=10090 GN=Pnpla8 PE=1 SV=1;	Patatin-like phospholipase	1.31	2.38	1.83	1.6	1.78	2.31	12.95	7.73	8.53	11.93	11.04	8.9	6.05	6.91	7.06	5.89	6.2	7.75	2.3974	1.09006e-17	7.1956e-16	1.34709	1.9168e-16	1.39597e-14	up
gene-LOC119893396	LOC119893396	dispanin subfamily A member 2b-like [Sparus aurata]	Dispanin subfamily A member 2b OS=Torpedo marmorata OX=7788 PE=2 SV=1;	Interferon-induced transmembrane protein	0	4.77	3.12	8.01	10.68	4.06	0.09	0.11	0.37	1.98	2.29	0	1.11	0.93	0.63	0.78	0.71	2.96	-2.90006	0.00277381	0.010424	-2.58113	0.000298911	0.00157107	down
gene-LOC119893440	LOC119893440	YY1-associated factor 2-like [Cyclopterus lumpus]	YY1-associated factor 2 OS=Mus musculus OX=10090 GN=Yaf2 PE=1 SV=1;	Yaf2/RYBP C-terminal binding motif;Zn-finger in Ran binding protein and others	3.16	4.78	4.98	5.04	6.03	4.49	9.27	7.12	12.86	21.15	8.94	9.22	8.21	14.57	12.44	14.03	13.52	13.78	1.0298	9.87166e-08	1.28186e-06	0.904916	1.33672e-06	1.4128e-05	up
gene-LOC119893453	LOC119893453	hepatocyte growth factor [Cottoperca gobio]	Hepatocyte growth factor OS=Felis catus OX=9685 GN=HGF PE=2 SV=1;	Kringle domain;Trypsin;PAN domain	12.95	17.02	17.05	23.97	17.85	17.47	2.47	1.37	19.94	10.86	12.67	11.06	11.91	24.98	29.65	48.65	47.28	84.6	-1.04923	0.013542	0.039035	0.737945	0.041167	0.0957379	down
gene-LOC119893465	LOC119893465	matrix metalloproteinase-14-like isoform X1 [Cynoglossus semilaevis]	Matrix metalloproteinase-15 OS=Homo sapiens OX=9606 GN=MMP15 PE=1 SV=1;	------	8.62	11.02	8.9	12.9	9.44	12.31	1.32	2.48	4.99	4.67	1.85	3.05	9.42	8.74	9.12	11.69	13.73	7.96	-1.99803	2.07295e-24	2.2743e-22	-0.538623	0.000708091	0.00330239	down
gene-LOC119893467	LOC119893467	myoneurin-like [Seriola lalandi dorsalis]	------	------	0.59	0.93	0.54	0.65	0.35	1.18	0.21	0.15	0.58	0.46	0.31	0.16	0.67	0.62	0.45	0.4	0.5	0.56	-1.29903	8.11616e-05	0.000499316	-0.853963	0.000950619	0.00422065	down
gene-LOC119893470	LOC119893470	hypothetical protein PFLUV_G00104350 [Perca fluviatilis]	Probable D-lactate dehydrogenase, mitochondrial OS=Mus musculus OX=10090 GN=Ldhd PE=1 SV=1;	FAD linked oxidases, C-terminal domain;FAD binding domain	1.12	1.13	1.94	1.24	0.57	0.72	0.19	0.17	0.65	0	0.85	0	1.64	0.59	0.34	0.62	1.37	0.22	-1.9757	0.0160535	0.0448204	-1.01852	0.0439952	0.101002	down
gene-LOC119893478	LOC119893478	patatin-like phospholipase domain-containing protein 2 isoform X1 [Sander lucioperca]	Patatin-like phospholipase domain-containing protein 2 OS=Rattus norvegicus OX=10116 GN=Pnpla2 PE=1 SV=1;	Patatin-like phospholipase	1.53	0.25	0.91	0.53	1.22	0.38	9.65	9.94	3.05	1.35	23.64	28.95	3.49	9.76	1.25	8.54	6.49	4.12	3.98734	7.3839e-09	1.21516e-07	2.20602	1.74642e-05	0.000135082	up
gene-LOC119893504	LOC119893504	matrix metalloproteinase-14-like [Anarrhichthys ocellatus]	Matrix metalloproteinase-15 OS=Homo sapiens OX=9606 GN=MMP15 PE=1 SV=1;	------	9.46	10.69	7.26	15.71	8.85	10.76	1.33	2.52	4.36	3.88	1.48	2.22	10.04	8.72	10.93	8.97	12.03	7.64	-2.11705	9.95584e-22	9.1094e-20	-0.498689	0.00368487	0.0132402	down
gene-LOC119893525	LOC119893525	UPF0428 protein CXorf56 homolog [Larimichthys crocea]	UPF0428 protein CXorf56 homolog OS=Danio rerio OX=7955 GN=zgc:103697 PE=2 SV=1;	------	251.37	292.19	237.82	238.28	240.89	193.78	554.08	656.44	252.88	265.83	1220.1	223.19	387.54	1545.5	715.26	2050.34	994.47	577.94	1.13061	0.016738	0.0463743	1.58369	8.87672e-06	7.48451e-05	up
gene-LOC119893531	LOC119893531	------	------	Metallothionein	54.57	114.59	2.78	13.97	7.61	31.85	274.68	190.64	86.06	450.94	693.22	81.2	101.58	15.56	342.23	7.2	103.05	356.44	2.98583	2.45328e-05	0.000174633	1.66864	0.0836462	0.167429	up
gene-LOC119893548	LOC119893548	PREDICTED: ras-related protein Rab-8B-like [Lates calcarifer]	Ras-related protein Rab-8B OS=Homo sapiens OX=9606 GN=RAB8B PE=1 SV=2;	Ras family;Ras of Complex, Roc, domain of DAPkinase;ADP-ribosylation factor family;Gtr1/RagA G protein conserved region;Signal recognition particle receptor beta subunit;50S ribosome-binding GTPase;Elongation factor Tu GTP binding domain	1.11	0.88	0.47	0.42	0.96	0.98	0.29	0.34	0.38	0.26	0.21	0.06	0.67	0.78	1	0.59	1.39	0.22	-1.77099	0.000151437	0.000854464	-0.538702	0.196558	0.323656	down
gene-LOC119893551	LOC119893551	zinc finger protein 469 [Epinephelus lanceolatus]	Zinc finger protein 469 OS=Homo sapiens OX=9606 GN=ZNF469 PE=2 SV=3;	C2H2-type zinc finger	0.29	0.38	0.08	0.37	0.33	0.47	0.08	0.07	0.49	0.13	0.11	0.15	0.22	0.31	0.13	0.2	0.23	0.31	-1.08499	0.0123913	0.0363202	-0.906684	0.00340918	0.0123948	down
gene-LOC119893568	LOC119893568	cGMP-inhibited 3',5'-cyclic phosphodiesterase A-like isoform X1 [Sparus aurata]	cGMP-inhibited 3',5'-cyclic phosphodiesterase A OS=Homo sapiens OX=9606 GN=PDE3A PE=1 SV=3;	3'5'-cyclic nucleotide phosphodiesterase	0.51	0.73	0.3	0.59	0.6	0.75	0.5	1.12	1.99	6.45	0.99	2.39	0.79	1.86	0.77	1.73	1.84	3.41	1.59353	1.26093e-05	9.72391e-05	1.09743	0.000882801	0.00396563	up
gene-LOC119893585	LOC119893585	protein BANP [Anabas testudineus]	Protein BANP OS=Danio rerio OX=7955 GN=banp PE=2 SV=1;	BEN domain	5.15	7.29	3.83	6.25	5.21	5.53	6.93	10.46	13.22	26.97	9.51	13.55	10.2	13.37	10.24	10.07	11.34	14.52	1.01814	2.52423e-09	4.58034e-08	0.570224	8.84409e-06	7.4624e-05	up
gene-LOC119893588	LOC119893588	LOW QUALITY PROTEIN: ceramide kinase-like [Epinephelus lanceolatus]	Ceramide kinase OS=Homo sapiens OX=9606 GN=CERK PE=1 SV=1;	Diacylglycerol kinase catalytic domain	1.05	2.17	1.09	1.55	1.33	1.65	1.81	1.73	7.02	9.25	3.01	4.1	3.46	4.07	2.78	2.81	3.33	3.32	1.23741	3.23699e-07	3.72922e-06	0.612098	2.63315e-07	3.37916e-06	up
gene-LOC119893591	LOC119893591	spondin-1-like [Epinephelus lanceolatus]	Spondin-1 OS=Rattus norvegicus OX=10116 GN=Spon1 PE=1 SV=1;	Thrombospondin type 1 domain;Spondin-like TSP1 domain;Spondin_N;CCN3 Nov like TSP1 domain;Reeler domain;Thrombospondin type 1 domain	2.05	1.22	0.36	0.65	1.29	1.2	0.11	0.11	0.41	1.43	0.61	0.55	0.31	0.45	0.37	0.4	0.51	0.79	-1.42553	0.00433361	0.0151316	-1.79178	3.4995e-06	3.30587e-05	down
gene-LOC119893595	LOC119893595	uncharacterized protein LOC111228388 [Seriola dumerili]	------	------	21.86	33.84	9.93	16.08	19.04	23.04	2.75	5.63	9.74	12.7	5.11	6.26	14.24	17.43	9.19	9.17	15.2	10.15	-1.7681	8.30965e-12	2.42515e-10	-1.19358	7.0591e-07	8.15224e-06	down
gene-LOC119893615	LOC119893615	hypothetical protein F2P81_006371 [Scophthalmus maximus]	------	short chain dehydrogenase;Enoyl;KR domain	0.07	0.07	0.18	0	0.25	0.11	0.58	0.68	2.11	1.81	1.07	1.56	0.7	0.99	0.65	1.34	2.89	1.05	3.83802	1.83237e-11	5.04926e-10	3.49476	8.60555e-08	1.25817e-06	up
gene-LOC119893640	LOC119893640	E3 ubiquitin-protein ligase TRIM21-like [Larimichthys crocea]	Zinc-binding protein A33 OS=Pleurodeles waltl OX=8319 PE=1 SV=2;	SPRY-associated domain;SPRY domain;B-box zinc finger;RING-type zinc-finger;zinc finger of C3HC4-type, RING;Zinc finger, C3HC4 type;Zinc finger, C3HC4 type;Ring finger domain;Zinc finger, C3HC4 type;zinc-RING finger domain;zinc RING finger of MSL2;U-box domain;Prokaryotic RING finger family 4	1.58	2.34	2.59	2.4	1.75	2.7	0.1	0.28	1.41	1.22	1.6	0.42	1.54	1.17	2.22	1.25	1.23	0.88	-1.9538	3.29278e-05	0.00022605	-1.52264	1.92017e-12	7.21766e-11	down
gene-LOC119893641	LOC119893641	E3 ubiquitin-protein ligase TRIM21-like [Larimichthys crocea]	Zinc-binding protein A33 OS=Pleurodeles waltl OX=8319 PE=1 SV=2;	SPRY-associated domain;SPRY domain;Zinc finger, C3HC4 type;B-box zinc finger;RING-type zinc-finger;zinc finger of C3HC4-type, RING;Zinc finger, C3HC4 type;Ring finger domain;Zinc finger, C3HC4 type;zinc-RING finger domain;Prokaryotic RING finger family 4	0.52	0.43	0.21	0.21	0.14	0.38	0.9	0.97	1.8	4.76	1.38	1.1	1.66	0.81	1.48	0.32	1.03	1.37	2.2039	1.11555e-08	1.7636e-07	1.3405	0.00315067	0.0115906	up
gene-LOC119893665	LOC119893665	PREDICTED: zinc finger protein aebp2-like isoform X2 [Lates calcarifer]	Zinc finger protein AEBP2 OS=Homo sapiens OX=9606 GN=AEBP2 PE=1 SV=2;	Zinc finger, C2H2 type;Zinc-finger double domain	1.1	2.12	2.08	2.69	2.12	2.5	0.33	0.26	1.53	2.23	0.65	1.07	0.98	1.02	1.23	1.23	1.65	1.39	-1.33575	0.000195257	0.00106625	-1.20026	2.48628e-05	0.000183421	down
gene-LOC119893673	LOC119893673	ankyrin repeat and SOCS box protein 13 [Epinephelus lanceolatus]	Ankyrin repeat and SOCS box protein 13 OS=Mus musculus OX=10090 GN=Asb13 PE=2 SV=1;	Ankyrin repeats;Ankyrin repeats;Ankyrin repeat;Ankyrin repeat;Ankyrin repeats;SOCS box	2.25	1.38	3.25	1.35	1.83	1.31	13.04	6.74	6.54	11.19	8.43	7.6	6.15	9.63	9.18	13.45	11.15	12.06	2.14476	3.28039e-08	4.73439e-07	1.87324	5.60071e-09	1.0629e-07	up
gene-LOC119893682	LOC119893682	netrin-4-like [Anarrhichthys ocellatus]	Netrin-4 OS=Mus musculus OX=10090 GN=Ntn4 PE=1 SV=2;	Laminin N-terminal;Laminin EGF domain;UNC-6/NTR/C345C module	2	6.42	1.4	4.47	2.56	4.91	4.55	13.39	18.72	24.86	11.56	15.56	4.14	4.45	2.62	3.38	6.71	3.93	1.86679	1.69798e-08	2.59437e-07	-0.229702	0.456626	0.59978	up
gene-LOC119893686	LOC119893686	methionine aminopeptidase 2-like [Gymnodraco acuticeps]	Methionine aminopeptidase 2 OS=Homo sapiens OX=9606 GN=METAP2 PE=1 SV=1;	Metallopeptidase family M24	1.76	1.44	0.19	0.69	0.4	1.11	0.03	0	0.22	0.54	0.32	0.03	0.03	0.38	0.05	0.25	0.23	0.14	-2.64848	0.000242849	0.00129094	-2.9049	1.73542e-06	1.77385e-05	down
gene-LOC119893704	LOC119893704	hypothetical protein PFLUV_G00102590 [Perca fluviatilis]	Probable E3 ubiquitin-protein ligase HERC3 OS=Homo sapiens OX=9606 GN=HERC3 PE=1 SV=1;	HECT-domain;Regulator of chromosome condensation;Regulator of chromosome condensation	12.94	18.61	42.06	49.82	64.21	63.84	0.33	2.45	2.83	0.85	10.4	1.47	1.03	0.84	2.49	0.95	0.35	0.33	-3.78601	8.29393e-09	1.34623e-07	-5.82101	6.2361e-31	3.02776e-28	down
gene-LOC119893705	LOC119893705	probable E3 ubiquitin-protein ligase HERC3 [Epinephelus lanceolatus]	Probable E3 ubiquitin-protein ligase HERC4 OS=Homo sapiens OX=9606 GN=HERC4 PE=1 SV=1;	HECT-domain;Regulator of chromosome condensation;Regulator of chromosome condensation	12.56	15.74	32.49	40.39	56.5	52.23	1.06	2.7	3.29	2.44	9.16	2.93	1.97	2.43	3.54	2.85	1.01	1.64	-3.32242	2.25663e-11	6.1398e-10	-4.41349	6.38969e-30	2.75762e-27	down
gene-LOC119893708	LOC119893708	serine/threonine-protein kinase SRK2H-like [Seriola dumerili]	SNF-related serine/threonine-protein kinase OS=Homo sapiens OX=9606 GN=SNRK PE=1 SV=2;	Protein kinase domain;Protein tyrosine and serine/threonine kinase;Kinase-like	0.67	1.13	0.65	0.59	1.04	0.53	5.63	2.19	1.16	4.72	0.57	2.33	1.81	2.38	1.84	2.34	2.59	1.61	1.81147	0.000335139	0.00170578	0.948078	3.7708e-05	0.000264217	up
gene-LOC119893721	LOC119893721	copine-8-like [Seriola dumerili]	Copine-8 OS=Homo sapiens OX=9606 GN=CPNE8 PE=1 SV=2;	Copine;C2 domain;vWA found in TerF C terminus	0.08	0.04	0.08	0.42	0.27	0.14	0.54	1.41	0.86	5.31	0.32	0.84	0.46	0.42	0.58	0.7	0.28	0.43	2.79996	1.6379e-06	1.59995e-05	1.02436	0.033328	0.0808651	up
gene-LOC119893729	LOC119893729	PREDICTED: circadian-associated transcriptional repressor-like [Lates calcarifer]	Circadian-associated transcriptional repressor OS=Homo sapiens OX=9606 GN=CIART PE=1 SV=1;	Circadian-associated transcriptional repressor	9.81	16.72	14.8	19.91	20.28	16.81	75.32	90.53	49.67	162.68	53.95	101.67	20.77	68.42	38.42	56.17	20.67	57.66	2.31413	3.73775e-16	2.07927e-14	0.910303	0.00222632	0.00870104	up
gene-LOC119893731	LOC119893731	SH2 domain-containing protein 7-like [Anarrhichthys ocellatus]	SH2 domain-containing protein 7 OS=Homo sapiens OX=9606 GN=SH2D7 PE=4 SV=2;	SH2 domain	0.65	0.83	0.19	0.92	0.67	0.73	1.45	2.68	2.46	10.72	2.65	3.04	1.42	2.13	0.99	0.58	0.87	0.76	2.45421	1.01575e-11	2.93551e-10	0.379861	0.266886	0.405972	up
gene-LOC119893749	LOC119893749	PREDICTED: uncharacterized protein LOC103367336 [Stegastes partitus]	------	------	6.51	2.42	7.29	8.81	9.23	11.2	7.99	15.04	27.59	63.28	3.07	19.91	13.94	27.48	28.55	58	18.82	33.38	1.16749	0.00153144	0.00627239	1.27832	4.22337e-06	3.8888e-05	up
gene-LOC119893779	LOC119893779	uncharacterized protein LOC116699370 [Etheostoma spectabile]	------	Pao retrotransposon peptidase	0.13	0.24	0.15	0.19	0.13	0.26	1.06	0.12	0.95	1.5	0.94	0.3	0.9	0.33	0.3	0.31	0.15	0.61	1.97677	0.00024345	0.00129356	0.789456	0.137561	0.246226	up
gene-LOC119893791	LOC119893791	uncharacterized protein LOC115423976, partial [Sphaeramia orbicularis]	------	Reverse transcriptase	0.99	0.56	1.01	1.74	0.92	2.39	4.23	3.24	4.18	7.79	3.48	6.56	2.44	2.92	2.5	4.64	2.45	5.62	1.78743	4.12969e-06	3.6126e-05	0.925932	0.025304	0.0646256	up
gene-LOC119893811	LOC119893811	kielin/chordin-like protein [Sander lucioperca]	Kielin/chordin-like protein OS=Xenopus laevis OX=8355 GN=kcp PE=2 SV=1;	von Willebrand factor type C domain;TILa domain	1.08	2.9	0.69	2.69	1.51	1.92	0.18	0.75	0.81	0.61	0.46	0.46	1.44	0.96	0.78	0.38	0.47	0.91	-1.83797	1.07435e-06	1.09364e-05	-1.5577	2.0871e-05	0.000157767	down
gene-LOC119893817	LOC119893817	uncharacterized protein LOC115423976, partial [Sphaeramia orbicularis]	------	Reverse transcriptase	1.38	1.53	1.25	0.95	1.58	2.09	7.91	6.61	5.49	8.56	5.12	8.48	3.41	5.18	5.43	5.85	4.17	8.66	2.19325	1.35122e-12	4.51639e-11	1.40266	4.84777e-07	5.82657e-06	up
gene-LOC119893835	LOC119893835	PREDICTED: LOW QUALITY PROTEIN: sodium channel protein type 4 subunit alpha B-like [Lates calcarifer]	Sodium channel protein type 4 subunit alpha B OS=Takifugu rubripes OX=31033 GN=scn4ab PE=3 SV=1;	Ion transport protein;Sodium ion transport-associated	2.01	3.53	2.25	3.11	3.98	3.23	0.13	1.03	0.1	0.27	0.58	0.51	0.7	0.64	0.64	0.86	0.18	1.02	-2.71925	2.73441e-07	3.2111e-06	-2.63148	1.82489e-16	1.33739e-14	down
gene-LOC119893837	LOC119893837	olfactomedin-like [Larimichthys crocea]	Olfactomedin-4 OS=Homo sapiens OX=9606 GN=OLFM4 PE=1 SV=1;	Olfactomedin-like domain	0	1.11	1.05	0.53	0.67	0	2.17	1.11	11.45	10.77	0	16.16	1.23	0	0.34	0	2.49	0	3.28007	0.0151588	0.0427405	-0.259712	0.886772	0.933518	up
gene-LOC119893864	LOC119893864	transcriptional enhancer factor TEF-1-like [Larimichthys crocea]	Transcriptional enhancer factor TEF-1 OS=Homo sapiens OX=9606 GN=TEAD1 PE=1 SV=2;	YAP binding domain;TEA/ATTS domain	0.78	1.19	0.3	0.9	0.68	1.25	0.77	1.25	3.03	4.83	1.04	2.08	1.06	2	1.66	1.75	1.73	2.62	1.07753	0.000792123	0.00357829	0.635591	0.0195535	0.0521687	up
gene-LOC119893891	LOC119893891	protein regulator of cytokinesis 1-like [Seriola lalandi dorsalis]	Protein regulator of cytokinesis 1 OS=Homo sapiens OX=9606 GN=PRC1 PE=1 SV=2;	Microtubule associated protein	1.58	0.92	2.36	1.77	2.99	2.29	0.29	0.46	1.18	0.62	0.46	0.42	0.37	0.25	0.19	0.19	0.32	0.07	-2.01818	3.28777e-08	4.74216e-07	-3.63081	1.13342e-19	1.23432e-17	down
gene-LOC119893900	LOC119893900	tryptophan 5-hydroxylase 1 isoform X1 [Seriola dumerili]	Tryptophan 5-hydroxylase OS=Xenopus laevis OX=8355 GN=tph PE=2 SV=1;	Biopterin-dependent aromatic amino acid hydroxylase;ACT domain	1.39	1.31	1.94	1.63	2.37	1.6	4.23	4.52	10.57	14.42	4.79	7.36	5.24	9.29	5.48	8.56	7.18	8.63	1.89315	3.56067e-16	1.99011e-14	1.59121	3.66526e-13	1.56732e-11	up
gene-LOC119893904	LOC119893904	growth arrest-specific protein 2 isoform X1 [Myripristis murdjan]	Growth arrest-specific protein 2 OS=Homo sapiens OX=9606 GN=GAS2 PE=1 SV=1;	Growth-Arrest-Specific Protein 2 Domain;Calponin homology	6.86	8.5	6.41	4.66	8.87	8.43	1.25	1.09	2.03	0.72	2.84	0.63	3.97	4.75	4.52	4.62	4.17	1.87	-2.39795	2.99948e-09	5.35254e-08	-1.36268	2.17452e-08	3.62239e-07	down
gene-LOC119893918	LOC119893918	hypothetical protein PFLUV_G00098640 [Perca fluviatilis]	Inner centromere protein B OS=Xenopus laevis OX=8355 GN=incenp-b PE=2 SV=1;	Inner centromere protein, ARK binding region;Chromosome passenger complex	4.72	2.48	4.02	2.92	4.22	5.35	0.38	0.94	2.39	4.1	1.67	0.91	1.37	1.59	1.63	2.06	1.22	1.49	-1.55897	1.17018e-05	9.11301e-05	-1.84618	6.95837e-14	3.35745e-12	down
gene-LOC119893931	LOC119893931	anoctamin-10-like [Sparus aurata]	Anoctamin-10 OS=Homo sapiens OX=9606 GN=ANO10 PE=1 SV=2;	Calcium-activated chloride channel	2.86	5.07	2.56	4.92	3.89	5.46	0.67	1.47	4.7	3.84	1.74	1.65	4.87	5.6	3.6	2.47	3.96	2.44	-1.07351	0.00016159	0.000903793	-0.579576	0.0109485	0.0324377	down
gene-LOC119893940	LOC119893940	kielin/chordin-like protein [Sander lucioperca]	Kielin/chordin-like protein OS=Xenopus laevis OX=8355 GN=kcp PE=2 SV=1;	von Willebrand factor type C domain;von Willebrand factor type D domain;TILa domain	2.6	3.81	0.97	3.73	1.96	3.41	0.29	0.47	1.55	1.02	0.72	1.14	0.87	1.98	0.7	1.25	0.68	1.02	-1.83645	3.35521e-08	4.83061e-07	-1.81927	1.96794e-09	4.09489e-08	down
gene-LOC119894001	LOC119894001	transmembrane protein 80-like [Sander lucioperca]	Transmembrane protein 80 OS=Homo sapiens OX=9606 GN=TMEM80 PE=2 SV=4;	Predicted membrane protein	0.29	0.24	0.35	0.47	0.14	0.42	0.5	0.72	1.22	1.54	0.54	0.9	0.19	1.2	0.51	1.19	0.35	1.67	1.22279	0.00810657	0.025618	0.702793	0.193901	0.320133	up
gene-LOC119894011	LOC119894011	cadherin EGF LAG seven-pass G-type receptor 1-like [Epinephelus lanceolatus]	Cadherin EGF LAG seven-pass G-type receptor 1 OS=Mus musculus OX=10090 GN=Celsr1 PE=1 SV=3;	Cadherin domain;7 transmembrane receptor;Laminin G domain;GPCR-Autoproteolysis INducing;Laminin G domain;EGF-like domain;Hormone receptor domain;Laminin EGF domain;Human growth factor-like EGF;Slime mold cyclic AMP receptor	0.16	0.16	0.1	0.14	0.06	0.05	0.17	0.24	0.63	0.57	0.33	0.3	0.09	0.24	0.07	0.18	0.26	0.35	1.50545	1.08456e-05	8.51339e-05	0.289143	0.507344	0.645502	up
gene-LOC119894014	LOC119894014	Cholesterol side-chain cleavage enzyme, mitochondrial [Larimichthys crocea]	Cholesterol side-chain cleavage enzyme, mitochondrial OS=Oncorhynchus mykiss OX=8022 GN=cyp11a1 PE=2 SV=1;	Cytochrome P450	0.13	0.19	0.1	0.11	0.12	0.05	0.93	0.81	1.5	2.9	1.88	1.18	1.06	0.96	1.32	0.88	1.41	0.99	3.73629	2.58653e-23	2.64205e-21	2.91966	1.71465e-15	1.07709e-13	up
gene-LOC119894049	LOC119894049	uncharacterized protein LOC117267977 [Epinephelus lanceolatus]	Neurotrophin-4 OS=Xenopus laevis OX=8355 GN=ntf4 PE=2 SV=1;	Nerve growth factor family	0.58	0.85	0.41	0.73	1.27	0.94	2.12	2.09	2.21	5.65	1.86	3.23	0.84	2.14	1.1	2.18	1.23	2.64	1.71966	1.27463e-10	3.01158e-09	0.645735	0.0490561	0.110257	up
gene-LOC119894052	LOC119894052	E3 ubiquitin-protein ligase TRIM21-like [Larimichthys crocea]	E3 ubiquitin-protein ligase TRIM21 OS=Homo sapiens OX=9606 GN=TRIM21 PE=1 SV=1;	SPRY-associated domain;SPRY domain;B-box zinc finger;RING-type zinc-finger;Zinc finger, C3HC4 type;zinc finger of C3HC4-type, RING;Zinc finger, C3HC4 type;Ring finger domain;Zinc finger, C3HC4 type;U-box domain	1.22	1.12	0.72	1.04	1.35	1.49	0.27	0.58	1.1	1.19	0.31	0.19	0.96	0.83	0.85	1.38	1.05	0.84	-1.20529	0.000860053	0.0038405	-0.695973	0.00337641	0.0122943	down
gene-LOC119894061	LOC119894061	tRNA-dihydrouridine(20) synthase [NAD(P)+]-like [Perca flavescens]	tRNA-dihydrouridin;	Dihydrouridine synthase	3.18	2.91	0.44	7.1	1.92	1.63	8.47	6.02	4.93	16.77	5.18	6.37	3.08	10.44	4.43	9.77	13.09	22.41	1.69838	2.35021e-05	0.000168111	1.57466	0.000423463	0.00211624	up
gene-LOC119894071	LOC119894071	autocrine motility factor receptor a isoform X1 [Hippoglossus hippoglossus]	E3 ubiquitin-protein ligase AMFR OS=Mus musculus OX=10090 GN=Amfr PE=1 SV=2;	------	0.38	0.45	1.19	0.2	0.54	0.76	1.37	0.54	1.65	1.43	2.29	1.28	2.43	1.14	2.13	1.89	2.47	1	1.16342	0.00849038	0.0266109	1.19102	0.0057403	0.0190438	up
gene-LOC119894113	LOC119894113	PREDICTED: protein FAM192A-like isoform X3 [Neolamprologus brichardi]	PSME3-interacting protein OS=Mus musculus OX=10090 GN=Fam192a PE=1 SV=1;	FAM192A/Fyv6, N-terminal domain	11.8	9.78	7.11	9.09	9.8	8.49	6.3	10.93	12.31	8.79	9.04	6.64	13.39	9.9	8.41	4.25	5.52	7.5	-1.33767	4.90589e-09	8.37003e-08	-1.08859	1.12896e-06	1.21977e-05	down
gene-LOC119894140	LOC119894140	------	------	------	1.91	2.03	2.21	1.55	3.6	2.15	9.97	10.25	12.9	33.01	7.15	14.53	6.38	20.39	7.41	17.79	4.61	16.43	2.32184	1.92157e-16	1.11338e-14	1.75518	4.64702e-06	4.23043e-05	up
gene-LOC119894156	LOC119894156	anoctamin-1-like isoform X1 [Mastacembelus armatus]	Anoctamin-1 OS=Mus musculus OX=10090 GN=Ano1 PE=1 SV=2;	Calcium-activated chloride channel;Dimerisation domain of Ca+-activated chloride-channel, anoctamin	1.3	1.55	3.63	1.02	0.76	0.89	14.15	7.01	9.58	8.41	7.69	7.08	25.86	37.98	22.61	24.92	4.88	13.01	2.43206	2.2474e-07	2.68849e-06	3.19112	1.55586e-10	4.01987e-09	up
gene-LOC119894165	LOC119894165	cyclin-dependent kinase inhibitor 1C-like [Amphiprion ocellaris]	Cyclin-dependent kinase inhibitor 1C OS=Homo sapiens OX=9606 GN=CDKN1C PE=1 SV=1;	Cyclin-dependent kinase inhibitor	6.32	6.85	3.82	7.89	7.1	7.75	13.58	11.18	25.94	54.87	14.42	35.96	8.76	17.29	11.71	25.3	15.42	29.58	1.7208	8.98103e-11	2.18738e-09	0.960023	0.000478006	0.00235069	up
gene-LOC119894172	LOC119894172	LOW QUALITY PROTEIN: mixed lineage kinase domain-like protein [Labrus bergylta]	Mixed lineage kinase domain-like protein OS=Mus musculus OX=10090 GN=Mlkl PE=1 SV=1;	Protein tyrosine and serine/threonine kinase;Protein kinase domain	5.05	5.71	4.47	10.07	7.62	6.63	1.12	3.09	5.22	7.09	2.32	3.01	3.25	3.8	2.91	3.36	3.73	3.98	-1.10503	3.67887e-05	0.00024902	-1.39388	1.8959e-14	1.02753e-12	down
gene-LOC119894179	LOC119894179	E3 ubiquitin-protein ligase TRIM21-like [Larimichthys crocea]	Zinc-binding protein A33 OS=Pleurodeles waltl OX=8319 PE=1 SV=2;	SPRY-associated domain;SPRY domain;RING-type zinc-finger;Zinc finger, C3HC4 type;B-box zinc finger;zinc finger of C3HC4-type, RING;Zinc finger, C3HC4 type;Zinc finger, C3HC4 type;Ring finger domain;zinc-RING finger domain;U-box domain	17.47	21.69	16.66	21.98	30.02	33.91	1.74	4.07	5.96	4	8.83	5.3	6.88	5.06	8.54	4.01	4.21	4.03	-2.31108	1.26302e-11	3.57599e-10	-2.56035	3.69904e-22	5.45608e-20	down
gene-LOC119894182	LOC119894182	uncharacterized protein LOC111217773 [Seriola dumerili]	Apolipoprotein L5 OS=Homo sapiens OX=9606 GN=APOL5 PE=2 SV=1;	Apolipoprotein L	13.48	31.34	2.05	22.61	3.51	37.02	2.09	4.45	6.55	0.89	1.49	0.81	1.31	15.44	14.66	4.19	6.34	3.24	-2.72182	2.27518e-05	0.000163242	-1.72295	0.0054649	0.0182725	down
gene-LOC119894194	LOC119894194	apolipoprotein L4 [Lateolabrax maculatus]	Apolipoprotein L6 OS=Homo sapiens OX=9606 GN=APOL6 PE=2 SV=1;	Apolipoprotein L	6.84	9.93	3.14	8.79	2.47	9.51	0.57	0.67	2.79	2.32	1.23	0.74	1.75	1.8	3.61	1.1	1.16	1.81	-2.53774	6.66848e-12	1.98032e-10	-2.28753	1.36584e-09	2.93103e-08	down
gene-LOC119894196	LOC119894196	cytochrome P450 2F2-like isoform X1 [Perca flavescens]	Cytochrome P450 2J6 OS=Mus musculus OX=10090 GN=Cyp2j6 PE=2 SV=2;	Cytochrome P450	17.06	30.56	15.48	4.06	17.65	39.25	5.44	6.71	0.5	0.24	0.6	1.68	9.21	9.42	0.33	3.56	3.73	1.34	-2.76584	0.00032649	0.00166893	-2.65211	1.10135e-05	9.02816e-05	down
gene-LOC119894198	LOC119894198	PREDICTED: protein FAM192A [Pundamilia nyererei]	PSME3-interacting protein OS=Mus musculus OX=10090 GN=Fam192a PE=1 SV=1;	FAM192A/Fyv6, N-terminal domain	8.75	8.91	8.67	8.61	7.16	6.76	2.59	2.72	5.4	5.01	6.02	3.55	8.94	5.24	5.11	4.96	9.59	5.9	-1.21026	1.19477e-06	1.1977e-05	-0.842156	0.000377633	0.00191529	down
gene-LOC119894209	LOC119894209	uncharacterized protein LOC104938820 isoform X1 [Larimichthys crocea]	Apolipoprotein L6 OS=Homo sapiens OX=9606 GN=APOL6 PE=2 SV=1;	Apolipoprotein L	0.96	1.05	1.08	1.89	1.48	2.92	0	0	0	0.42	0.43	0.18	0.42	0	0.09	0	0	0	-3.40111	6.30106e-06	5.23204e-05	-4.57933	3.13492e-07	3.94063e-06	down
gene-LOC119894211	LOC119894211	------	------	------	0.13	0.07	0.15	0.03	0.16	0.18	0.66	0.5	0.14	0.13	0.85	0.47	0.17	0.45	0.51	0.72	0.11	0.36	2.00189	0.00565224	0.0189297	1.18723	0.0585275	0.126295	up
gene-LOC119894215	LOC119894215	uncharacterized protein LOC116063704 isoform X3 [Sander lucioperca]	Apolipoprotein L6 OS=Homo sapiens OX=9606 GN=APOL6 PE=2 SV=1;	Apolipoprotein L	19.02	8.77	17.61	6.4	34.94	27.77	10.45	3.56	3.96	6.51	14.25	4.51	8.1	15.77	16.63	5.96	17.66	10.54	-2.19867	2.556e-12	8.0548e-11	-1.21643	0.000134694	0.00079429	down
gene-LOC119894219	LOC119894219	NLR family CARD domain-containing protein 3-like isoform X1 [Sander lucioperca]	NLR family CARD domain-containing protein 3 OS=Homo sapiens OX=9606 GN=NLRC3 PE=1 SV=2;	NLRC4 helical domain HD2;NACHT domain;Fish-specific NACHT associated domain;NOD2 winged helix domain;SPRY-associated domain;SPRY domain;Leucine Rich repeat	1.11	1.5	0.45	1.56	0.87	1.42	0.13	0.16	0.44	0.57	0.08	0.6	0.51	0.32	0.74	0.63	0.48	0.31	-2.32569	1.58953e-07	1.96806e-06	-1.73598	1.48139e-08	2.56302e-07	down
gene-LOC119894221	LOC119894221	olfactomedin-like [Anarrhichthys ocellatus]	Olfactomedin-4 OS=Homo sapiens OX=9606 GN=OLFM4 PE=1 SV=1;	Olfactomedin-like domain	8.39	3.13	0.31	30.04	0.44	1.23	2.23	9.15	4.82	5.56	20.46	6.9	0	0.2	0.72	0.08	1.15	0.06	1.89925	4.06273e-05	0.000271945	-2.01365	0.0159012	0.0438658	up
gene-LOC119894223	LOC119894223	uncharacterized protein LOC104938820 isoform X1 [Larimichthys crocea]	Apolipoprotein L6 OS=Homo sapiens OX=9606 GN=APOL6 PE=2 SV=1;	Apolipoprotein L	0.84	8.55	3.08	10.87	4.26	5.04	0.12	0.13	1.59	0.41	0.3	0.29	0.83	0.22	1.13	0.29	0.27	1.2	-3.76387	3.71515e-11	9.74007e-10	-3.44362	3.07288e-10	7.58616e-09	down
gene-LOC119894241	LOC119894241	high choriolytic enzyme 2-like [Etheostoma spectabile]	High choriolytic enzyme 1 OS=Oryzias latipes OX=8090 GN=hcea PE=1 SV=1;	Astacin	148.75	147.57	236.68	58.87	10.13	126.95	14.97	74.47	6.75	105.74	18.85	52.03	36.55	15.12	29.86	39.06	23.14	30.2	-1.65734	0.0113439	0.0337216	-2.59535	7.50788e-07	8.60231e-06	down
gene-LOC119894247	LOC119894247	putative receptor-interacting serine/threonine-protein kinase 3-like [Scophthalmus maximus]	Receptor-interacting serine/threonine-protein kinase 3 OS=Rattus norvegicus OX=10116 GN=Ripk3 PE=1 SV=3;	Protein tyrosine and serine/threonine kinase;Protein kinase domain;Caspase recruitment domain;Lipopolysaccharide kinase	16.28	15.8	11.85	11.48	16.89	16.06	1.9	2.07	13.53	12.45	3.04	3.57	12.26	14.67	10.55	7.66	11.93	9.06	-1.64308	2.19723e-06	2.08114e-05	-0.909076	2.07848e-07	2.73512e-06	down
gene-LOC119894275	LOC119894275	E3 ubiquitin-protein ligase TRIM21-like [Larimichthys crocea]	Zinc-binding protein A33 OS=Pleurodeles waltl OX=8319 PE=1 SV=2;	SPRY-associated domain;SPRY domain;B-box zinc finger;Zinc finger, C3HC4 type;RING-type zinc-finger;zinc finger of C3HC4-type, RING;Zinc finger, C3HC4 type;Zinc finger, C3HC4 type;Ring finger domain;zinc-RING finger domain;U-box domain;Prokaryotic RING finger family 4	5.78	6.8	5.42	9.75	9.79	9.45	0.25	1.62	1.63	1.48	1.14	1.77	1.9	2.09	1.83	0.96	1.29	1.7	-2.70665	1.34306e-16	7.91736e-15	-2.73487	2.76763e-36	2.30356e-33	down
gene-LOC119894281	LOC119894281	prosaposin receptor GPR37-like [Seriola dumerili]	Prosaposin receptor GPR37 OS=Homo sapiens OX=9606 GN=GPR37 PE=1 SV=2;	7 transmembrane receptor	1.01	1.08	0.2	1.05	1.04	1.27	0	0.11	0.22	0	0.11	0.53	0.57	0.46	0.11	0.32	0.39	0.48	-2.59025	0.000875486	0.00389422	-1.73882	1.78467e-05	0.000137721	down
gene-LOC119894306	LOC119894306	transcriptional enhancer factor TEF-3-like isoform X3 [Betta splendens]	Transcriptional enhancer factor TEF-3 OS=Gallus gallus OX=9031 GN=TEAD4 PE=2 SV=1;	YAP binding domain	1.23	1.61	1.39	1.72	1.56	2.78	6.5	6.43	9.98	13.01	7.25	8.25	2.83	5.32	3.04	4.75	5.86	6.56	2.20308	2.35985e-45	7.66079e-43	0.997719	8.63736e-06	7.31179e-05	up
gene-LOC119894313	LOC119894313	C-C motif chemokine 4-like [Anabas testudineus]	C-C motif chemokine 4 OS=Bos taurus OX=9913 GN=CCL4 PE=3 SV=1;	Small cytokines	4.05	4.41	0.94	1.83	2.37	2.36	24.69	58.85	5.93	23.19	4.44	9.81	0.31	1.64	1.42	4.6	1.57	5.92	3.09495	6.21037e-07	6.6897e-06	-0.525728	0.345827	0.49075	up
gene-LOC119894316	LOC119894316	Amine sulfotransferase [Larimichthys crocea]	Amine sulfotransferase OS=Mus musculus OX=10090 GN=Sult3a1 PE=2 SV=1;	Sulfotransferase domain;Sulfotransferase family	15.82	18.94	6.08	10.67	16.56	14.61	2.23	0.62	1.42	0.65	4.93	1.38	4.47	1.15	1.74	1.82	0.78	1.45	-2.80983	1.46356e-07	1.82161e-06	-3.31837	4.96414e-18	4.5547e-16	down
gene-LOC119894342	LOC119894342	receptor-type tyrosine-protein phosphatase beta isoform X1 [Larimichthys crocea]	Receptor-type tyrosine-protein phosphatase beta OS=Mus musculus OX=10090 GN=Ptprb PE=1 SV=1;	Fibronectin type III domain;Protein-tyrosine phosphatase;Transmembrane domain of protein tyrosine phosphatase, receptor type J	4.66	6.91	4.08	5.14	5.19	3.25	9.04	12.53	10.02	16.55	7.43	14.03	10.83	15.51	8.84	11.84	12.7	10.42	1.20855	9.105e-07	9.4264e-06	0.822293	1.44325e-06	1.51033e-05	up
gene-LOC119894353	LOC119894353	hypothetical protein PFLUV_G00104710 [Perca fluviatilis]	Fanconi anemia group A protein OS=Homo sapiens OX=9606 GN=FANCA PE=1 SV=2;	Fanconi anaemia group A protein N terminus;Fanconi anaemia group A protein	4.3	3.02	3.57	4.31	3.88	3.58	1.47	2.64	1.03	0.56	2.2	1.07	2.21	2.16	2.32	1.73	1.96	0.92	-1.397	0.000713096	0.00326613	-1.37229	3.79099e-08	5.98165e-07	down
gene-LOC119894375	LOC119894375	Kelch repeat and BTB domain-containing protein 13 [Larimichthys crocea]	Peroxisomal succinyl-coenzyme A thioesterase OS=Mus musculus OX=10090 GN=Acot4 PE=1 SV=1;	BAAT / Acyl-CoA thioester hydrolase C terminal;Acyl-CoA thioester hydrolase/BAAT N-terminal region;Prolyl oligopeptidase family;Dienelactone hydrolase family	3.79	4.61	1.15	0.86	3.3	4.26	0.71	0.99	0.17	0.4	0.34	0.11	1.3	3.19	0.44	1.69	1.01	0.16	-3.15626	1.34156e-11	3.78031e-10	-2.04826	5.11465e-06	4.60576e-05	down
gene-LOC119894378	LOC119894378	------	------	------	2.9	1.66	2.59	1.83	2.45	4.13	0.9	6.23	3.45	12.32	3.72	4.35	17.35	25.76	10.43	9.62	3.06	7.66	2.56378	1.16408e-06	1.1724e-05	3.18402	2.21069e-12	8.16483e-11	up
gene-LOC119894391	LOC119894391	hypothetical protein F2P81_023394 [Scophthalmus maximus]	------	------	0.49	0.77	0.24	0.25	0.27	1.13	3.66	2.31	4.74	3.39	3.11	1.9	2.13	5.89	2.06	2.86	4.34	6.25	2.54707	1.13792e-10	2.71566e-09	2.42171	1.11743e-09	2.45213e-08	up
gene-LOC119894395	LOC119894395	uncharacterized protein LOC115586965 [Sparus aurata]	Toll-like receptor 2 type-1 OS=Gallus gallus OX=9031 GN=TLR2-1 PE=2 SV=1;	TIR domain;TIR domain	1.68	2.86	2.51	3.06	3.84	5.11	0.63	1.85	3.52	2.12	1.08	1.38	3.69	3.26	2.96	1.64	2.04	1.19	-1.03312	0.00191484	0.00759209	-0.829271	0.00998049	0.0300938	down
gene-LOC119894420	LOC119894420	protein-methionine sulfoxide oxidase mical2b-like isoform X2 [Sparus aurata]	Protein-methionine sulfoxide oxidase mical2b OS=Danio rerio OX=7955 GN=mical2b PE=2 SV=2;	Bivalent Mical/EHBP Rab binding domain;Calponin homology;CAMSAP CH domain;LIM domain;Pyridine nucleotide-disulphide oxidoreductase;FAD binding domain;Pyridine nucleotide-disulphide oxidoreductase;FAD dependent oxidoreductase;Pyridine nucleotide-disulphide oxidoreductase;Putative NA;FAD binding domain	0.64	1.38	0.52	1.13	0.86	0.79	0.75	1.76	2.14	4.19	3.51	1.31	1.78	2.63	1.14	1.96	1.2	1.28	1.19772	0.00029277	0.00151851	0.447034	0.0744634	0.152775	up
gene-LOC119894433	LOC119894433	aldo-keto reductase family 1 member D1-like [Etheostoma spectabile]	3-oxo-5-beta-steroid 4-dehydrogenase OS=Homo sapiens OX=9606 GN=AKR1D1 PE=1 SV=1;	Aldo/keto reductase family	38.87	62.36	28.86	27.47	61.52	65.43	10.87	16.33	7	3.96	28.88	6.99	44.12	20.32	29.45	15.76	17.71	26.8	-1.79436	0.000319271	0.00163626	-1.25467	3.92579e-05	0.000273269	down
gene-LOC119894441	LOC119894441	myosin phosphatase Rho-interacting protein-like [Epinephelus lanceolatus]	Myosin phosphatase Rho-interacting protein OS=Homo sapiens OX=9606 GN=MPRIP PE=1 SV=3;	PH domain;Pleckstrin homology domain	0.27	0.41	0.09	0.36	0.18	0.51	0.19	0.31	1.36	1.1	0.8	2.03	1.43	1.45	0.96	1.09	0.58	0.71	1.5085	0.00180982	0.00723866	1.33747	0.000127351	0.000757312	up
gene-LOC119894465	LOC119894465	proton myo-inositol cotransporter-like isoform X1 [Sander lucioperca]	Proton myo-inositol cotransporter OS=Rattus norvegicus OX=10116 GN=Slc2a13 PE=1 SV=2;	Sugar;Major Facilitator Superfamily	7.72	4.22	1.94	1.65	2.63	3.39	33.08	6.34	13.62	13.75	16.18	10.32	6.59	11.51	5.68	9.84	6.18	4.97	2.16179	1.33706e-12	4.47539e-11	0.83681	0.00015615	0.000898535	up
gene-LOC119894630	LOC119894630	uncharacterized protein LOC109986365 [Labrus bergylta]	Protein PRR14L OS=Homo sapiens OX=9606 GN=PRR14L PE=1 SV=1;	Drosophila Tantalus-like	3.66	5.97	9.21	7.15	4.92	3.49	12.14	13.68	14.97	20.01	9.43	12.29	9.06	9.65	12.01	14.03	14.34	14.92	1.04897	0.000724052	0.00331055	0.565868	0.0599605	0.128779	up
gene-LOC119894641	LOC119894641	oxysterol-binding protein-related protein 1-like isoform X1 [Parambassis ranga]	Oxysterol-binding protein-related protein 1 OS=Homo sapiens OX=9606 GN=OSBPL1A PE=1 SV=2;	Oxysterol-binding protein;Ankyrin repeats;Ankyrin repeat;Ankyrin repeats;Ankyrin repeats;Ankyrin repeat;PH domain	6.72	10.6	3.23	4.11	5.59	7.16	2.33	1.41	3.9	5.04	1.58	2.02	9.44	7.52	5.83	3.93	7.72	5.3	-1.40269	1.10264e-06	1.11811e-05	-0.376322	0.180119	0.303103	down
gene-LOC119894651	LOC119894651	complement component C3 [Oplegnathus fasciatus]	Complement C3;	A-macroglobulin TED domain;Alpha-2-macroglobulin family;Anaphylotoxin-like domain	61.65	72.1	30.86	33.67	53.36	36.71	15.73	20.17	9.93	3.35	18.65	10.55	18.46	10.64	22.45	15.97	10.29	12.01	-1.73967	0.000104345	0.00061912	-2.088	9.1487e-13	3.66341e-11	down
gene-LOC119894655	LOC119894655	interferon-induced very large GTPase 1-like isoform X1 [Sander lucioperca]	Interferon-induced very large GTPase 1 OS=Mus musculus OX=10090 GN=Gvin1 PE=1 SV=1;	------	1.5	1.61	2.58	3.14	5.1	8.42	0.04	0.54	0.17	0.93	1.17	1.1	0.42	1.44	0.29	0.63	0.39	0.22	-2.58383	1.70947e-05	0.000127474	-3.23165	9.00444e-12	2.96396e-10	down
gene-LOC119894656	LOC119894656	LOW QUALITY PROTEIN: interferon-induced very large GTPase 1-like [Epinephelus lanceolatus]	Up-regulator of cell proliferation OS=Bos taurus OX=9913 GN=URGCP PE=2 SV=2;	------	0.16	0.2	0.34	0.4	0.65	0.81	0.03	0	0.36	0.08	0.11	0.05	0.04	0.1	0.32	0.11	0.01	0.06	-2.28901	0.000346874	0.00175721	-2.40803	5.57814e-05	0.000369	down
gene-LOC119894658	LOC119894658	receptor-type tyrosine-protein phosphatase mu-like isoform X7 [Denticeps clupeoides]	Receptor-type tyrosine-protein phosphatase mu OS=Homo sapiens OX=9606 GN=PTPRM PE=1 SV=2;	Protein-tyrosine phosphatase;MAM domain, meprin/A5/mu;Fibronectin type III domain;Immunoglobulin domain;Transmembrane domain of protein tyrosine phosphatase, receptor type J;Immunoglobulin I-set domain;Immunoglobulin domain;Immunoglobulin domain	1.29	2.39	1.23	3.31	1.96	1.79	3.61	5.58	3.53	10.39	2.7	4.91	3.11	5.78	2.39	4.34	4.18	5.27	1.21184	5.01681e-05	0.000327426	0.579769	0.0176143	0.047816	up
gene-LOC119894679	LOC119894679	butyrophilin subfamily 1 member A1-like [Epinephelus lanceolatus]	Myelin-oligodendrocyte glycoprotein OS=Macaca fascicularis OX=9541 GN=MOG PE=2 SV=1;	Immunoglobulin V-set domain;Immunoglobulin domain;Immunoglobulin domain;Immunoglobulin I-set domain	0.67	1.16	1.91	0	0.86	0.19	14.86	9.99	6.69	6.93	18.17	4.98	5.33	2.96	4.98	3.2	5.1	2.79	3.63995	5.53716e-07	6.03309e-06	1.78248	0.00755584	0.0239056	up
gene-LOC119894698	LOC119894698	hepatic leukemia factor [Larimichthys crocea]	Hepatic leukemia factor OS=Homo sapiens OX=9606 GN=HLF PE=2 SV=1;	Basic region leucine zipper;bZIP transcription factor	9.86	12.86	11.1	8.86	11	5.32	23.19	38.28	8.32	25.29	17.66	27.56	22.59	20.12	18.92	34.13	13.95	11.43	1.23523	0.00288159	0.0107693	0.530325	0.0825919	0.165903	up
gene-LOC119894706	LOC119894706	kinesin-like protein KIF23 isoform X1 [Seriola lalandi dorsalis]	Kinesin-like protein KIF23 OS=Homo sapiens OX=9606 GN=KIF23 PE=1 SV=3;	Kinesin motor domain;Arf6-interacting domain of mitotic kinesin-like protein 1;Microtubule binding	1.01	0.38	0.74	0.9	0.93	1.14	0	0.14	0.57	0.39	0.21	0	0.14	0.13	0.08	0.07	0.06	0	-2.33358	0.000476385	0.00230914	-3.88831	1.04521e-16	8.01271e-15	down
gene-LOC119894724	LOC119894724	PREDICTED: 40S ribosomal protein S27-like [Lates calcarifer]	40S ribosomal protein S27-like OS=Bos taurus OX=9913 GN=RPS27L PE=3 SV=3;	Ribosomal protein S27	145.28	166.04	171.68	104.15	214.18	231.12	10.49	4.46	29.76	18.09	10.07	3.69	26.57	34.76	15.16	37.41	40.27	18.5	-4.09241	1.41473e-26	1.8421e-24	-3.1914	3.89952e-31	1.97562e-28	down
gene-LOC119894732	LOC119894732	prohibitin-2-like isoform X1 [Sphaeramia orbicularis]	Prohibitin-2 OS=Xenopus tropicalis OX=8364 GN=phb2 PE=2 SV=1;	SPFH domain / Band 7 family	40.59	46.69	44.05	44.29	46.12	42.08	4.97	6.24	27.81	9.92	7.69	5.48	26.2	31.02	29.87	43.73	50.42	30.4	-2.27945	7.38816e-13	2.58619e-11	-0.773862	2.09196e-05	0.00015793	down
gene-LOC119894769	LOC119894769	Transmembrane 4 L6 family member 4 [Anoplopoma fimbria]	Transmembrane 4 L6 family member 1 OS=Homo sapiens OX=9606 GN=TM4SF1 PE=1 SV=1;	L6 membrane protein	3.58	3.04	1.47	4.77	3.91	8.2	0.34	1.46	0.94	8.74	0.43	1.05	1.09	0.88	0.46	0.32	0.57	0.47	-1.4014	0.0130333	0.0378231	-3.16872	8.9389e-17	6.94404e-15	down
gene-LOC119894776	LOC119894776	multidrug and toxin extrusion protein 1-like [Perca flavescens]	Multidrug and toxin extrusion protein 1 OS=Danio rerio OX=7955 GN=slc47a1 PE=2 SV=1;	MatE	1.73	2.28	0.54	0.88	1.01	1.72	0.09	0.11	0.83	0.77	0.46	0.35	0.86	0.43	0.7	0.15	0.42	0.35	-1.93655	5.52082e-06	4.65596e-05	-1.91738	5.86728e-06	5.18432e-05	down
gene-LOC119894811	LOC119894811	P2X purinoceptor 1 isoform X1 [Salarias fasciatus]	P2X purinoceptor 1 OS=Rattus norvegicus OX=10116 GN=P2rx1 PE=2 SV=1;	------	1.2	0.29	0.59	2.13	1.26	1.44	0.51	1.66	4.74	12.57	1.22	1.67	1.88	3.71	1.9	1.45	2.86	2.8	1.52602	0.0100024	0.0304252	0.70402	0.13879	0.248045	up
gene-LOC119894827	LOC119894827	LOW QUALITY PROTEIN: uncharacterized protein LOC100485665 [Xenopus tropicalis]	Histone H3.2 OS=Bos taurus OX=9913 PE=1 SV=2;	Core histone H2A/H2B/H3/H4;Centromere kinetochore component CENP-T histone fold;PCNA-associated factor histone like domain;CENP-S protein	0.32	0	0.12	0.45	0	0	5.06	0.81	0.9	0.79	1.17	1.44	0.44	2.29	0.49	0.21	3.12	0.49	3.68375	0.00025241	0.00133429	2.44818	0.0233005	0.0603524	up
gene-LOC119894828	LOC119894828	histone H2A-like [Mastacembelus armatus]	Histone H2A OS=Oncorhynchus mykiss OX=8022 PE=1 SV=2;	C-terminus of histone H2A;Core histone H2A/H2B/H3/H4;Histone-like transcription factor	0.89	0.16	1.07	0.49	0.43	1.62	4.49	2.93	1.69	1.61	4.2	2.92	3.89	4.4	3.55	5.27	1.81	4.72	1.94929	0.00167361	0.00677159	1.81836	0.000217634	0.0011999	up
gene-LOC119894830	LOC119894830	histone H2B 1/2-like [Danio rerio]	Histone H2B 1/2 OS=Danio rerio OX=7955 GN=zgc:112234 PE=2 SV=3;	Core histone H2A/H2B/H3/H4;Histone-like transcription factor	0.75	0.8	1.28	2.35	1.07	0.4	5.2	9.51	8.07	7.66	8.07	7.55	10.61	9.77	7.43	15.01	7.5	15	2.64474	2.20715e-10	4.99862e-09	2.73703	2.31286e-12	8.47521e-11	up
gene-LOC119894831	LOC119894831	hypothetical protein DBR06_SOUSAS30410014 [Sousa chinensis]	Histone H4 OS=Bos taurus OX=9913 PE=1 SV=2;	Centromere kinetochore component CENP-T histone fold;TATA box binding protein associated factor;CENP-S protein;Core histone H2A/H2B/H3/H4;Histone-like transcription factor	0.7	1.45	0.21	0.29	0.43	2.2	6.06	1.31	1.98	6.9	5.19	1.5	2.77	2.91	4.5	4.03	1.37	4.43	2.07421	0.00104494	0.00453868	1.50056	0.0054846	0.0183305	up
gene-LOC119894872	LOC119894872	pentraxin fusion protein-like [Epinephelus lanceolatus]	Pentraxin fusion protein OS=Xenopus laevis OX=8355 GN=pxn1 PE=2 SV=1;	------	203.48	89.72	19.82	37.5	42.47	45.73	7.16	29.94	18.12	4.27	6.52	30.76	13.49	11.27	9.53	2.6	4.34	26.3	-2.19953	0.000440537	0.00215789	-3.1995	3.53798e-08	5.6052e-07	down
gene-LOC119894878	LOC119894878	pentraxin fusion protein-like [Sander lucioperca]	Pentraxin fusion protein OS=Xenopus laevis OX=8355 GN=pxn1 PE=2 SV=1;	Pentaxin family;Concanavalin A-like lectin/glucanases superfamily	77.62	32.76	7.01	12.33	13.25	15.12	2.98	11.54	5.66	0.73	1.89	8.79	3.65	4.25	3.53	0.62	1.64	9.5	-2.30131	0.000816087	0.00367255	-3.28958	8.78633e-08	1.28058e-06	down
gene-LOC119894892	LOC119894892	hypothetical protein F7725_006437 [Dissostichus mawsoni]	Histone H2B OS=Oncorhynchus mykiss OX=8022 PE=1 SV=2;	Core histone H2A/H2B/H3/H4;Histone-like transcription factor	0.56	0.77	0	0	0	0	6.01	2.85	7.95	4.93	5.87	1.77	4.63	3.38	0	0	2.37	0.82	4.34177	7.82072e-07	8.24812e-06	2.53593	0.0884994	0.174964	up
gene-LOC119894899	LOC119894899	pentraxin fusion protein-like [Epinephelus lanceolatus]	Pentraxin fusion protein OS=Xenopus laevis OX=8355 GN=pxn1 PE=2 SV=1;	------	560.87	296.07	59.29	50.15	83.48	135.94	19.08	99.11	27.51	4.79	21.23	75.83	46.14	27.01	18.98	4.05	11.1	86.65	-2.21186	0.000530865	0.00252975	-3.36425	3.556e-09	7.05899e-08	down
gene-LOC119894926	LOC119894926	Hepatic leukemia factor [Channa argus]	Hepatic leukemia factor OS=Homo sapiens OX=9606 GN=HLF PE=2 SV=1;	Basic region leucine zipper;bZIP transcription factor	4.51	4.71	4.32	3.93	4.69	2.61	10.26	17.28	4.31	11.3	8.58	12.78	10.28	10.35	8.76	16.22	5.91	4.25	1.36328	0.000466791	0.00226727	0.664448	0.0344834	0.0831853	up
gene-LOC119894934	LOC119894934	cerebellin-2-like isoform X2 [Epinephelus lanceolatus]	Complement C1q-like protein 2 OS=Homo sapiens OX=9606 GN=C1QL2 PE=2 SV=2;	C1q domain;RIM-binding protein of the cytomatrix active zone	6.47	6.42	9.62	2.15	0.18	4.03	0.08	2.17	0.03	0.45	0	5.41	1.07	0.11	0.26	0.18	0.03	0.77	-2.79541	0.0146177	0.0415068	-4.57332	2.57195e-11	7.79445e-10	down
gene-LOC119894947	LOC119894947	hypothetical protein F2P81_024814 [Scophthalmus maximus]	Histone H2A OS=Oncorhynchus mykiss OX=8022 PE=1 SV=2;	C-terminus of histone H2A;Core histone H2A/H2B/H3/H4;Histone-like transcription factor	0	0.36	0	0.19	0	0.07	18.06	14.38	22.77	1.21	2.42	30.82	5.71	2.59	4.33	2.83	0.91	3.45	7.21486	3.63875e-15	1.74204e-13	4.57398	1.149e-09	2.51196e-08	up
gene-LOC119894948	LOC119894948	histone H2A-like protein [Labeo rohita]	Histone H2A OS=Oncorhynchus mykiss OX=8022 PE=1 SV=2;	C-terminus of histone H2A;Core histone H2A/H2B/H3/H4;Histone-like transcription factor	0.22	0.35	0.07	0.18	0.33	0.19	12.43	10.01	13.7	2.34	2.02	17.14	9.33	4.16	4.41	3.96	1.58	8.44	5.39334	2.15385e-16	1.23888e-14	4.06873	1.95671e-13	8.78632e-12	up
gene-LOC119895001	LOC119895001	solute carrier family 13 member 2 isoform X1 [Anabas testudineus]	Solute carrier family 13 member 2 OS=Homo sapiens OX=9606 GN=SLC13A2 PE=2 SV=1;	------	0.09	0.4	0.29	0.33	0	0.66	1.78	2.86	2.41	0.38	1.49	1.47	0.64	1.69	1.45	1.19	1.53	1.15	3.00818	2.66447e-05	0.000187757	1.98934	0.000706517	0.00329703	up
gene-LOC119895018	LOC119895018	LOW QUALITY PROTEIN: interferon-induced very large GTPase 1-like [Epinephelus lanceolatus]	Interferon-induced very large GTPase 1 OS=Mus musculus OX=10090 GN=Gvin1 PE=1 SV=1;	------	5.72	7.45	2.73	4.92	5.34	7.08	0.78	2.17	3.96	3.73	4.91	1.58	1.83	2.9	4.49	3.43	0.57	0.97	-1.10775	0.00143892	0.00595208	-1.66642	7.07763e-05	0.000454642	down
gene-LOC119895019	LOC119895019	LOW QUALITY PROTEIN: interferon-induced very large GTPase 1-like [Epinephelus lanceolatus]	------	------	5.44	7	4.69	8.15	4.61	6.51	0.37	0.34	2.09	1.65	0.58	0.17	1.18	1.62	2.32	1.1	0.3	0.18	-2.0859	1.86996e-10	4.30654e-09	-2.5453	3.98436e-10	9.5925e-09	down
gene-LOC119895030	LOC119895030	tripartite motif-containing protein 16-like [Cottoperca gobio]	E3 ubiquitin/ISG15 ligase TRIM25 OS=Homo sapiens OX=9606 GN=TRIM25 PE=1 SV=2;	------	2.2	4.28	2.49	3.7	4.79	4.99	0.35	0.36	1.57	0.76	0.8	0.67	1.53	1.56	1.92	0.72	0.85	0.77	-2.48899	4.97785e-14	2.09158e-12	-2.06585	3.98121e-11	1.15257e-09	down
gene-LOC119895057	LOC119895057	PREDICTED: sodium/potassium/calcium exchanger 3-like isoform X3 [Lates calcarifer]	Sodium/potassium/calcium exchanger 3 OS=Homo sapiens OX=9606 GN=SLC24A3 PE=2 SV=4;	Sodium/calcium exchanger protein	2.38	3.51	0.54	0.73	1.12	1.52	0.15	0.12	1.18	1.09	0.27	0.18	2.15	1.55	1.13	0.3	1.1	0.73	-2.09998	4.98255e-05	0.000325638	-0.952493	0.0446772	0.102279	down
gene-LOC119895063	LOC119895063	cytoskeleton-associated protein 2-like [Sparus aurata]	Cytoskeleton-associated protein 2 OS=Bos taurus OX=9913 GN=CKAP2 PE=2 SV=1;	Cytoskeleton-associated protein 2 C-terminus	2.38	2	2.41	1.56	2.62	4.26	0.56	0.87	0.99	1.47	0.68	0.6	0.81	1.75	0.76	0.95	0.79	0.63	-1.74417	1.07691e-09	2.11438e-08	-1.9377	4.44568e-11	1.27594e-09	down
gene-LOC119895075	LOC119895075	SH3 and multiple ankyrin repeat domains protein 3-like isoform X2 [Anarrhichthys ocellatus]	SH3 and multiple ankyrin repeat domains protein 3 OS=Homo sapiens OX=9606 GN=SHANK3 PE=1 SV=3;	------	0.38	0.16	0.14	0.23	0.2	0.3	1.7	0.95	2	0.28	1.07	1.55	2.32	2.3	3.03	1.97	0.83	2.54	2.01142	2.26351e-05	0.000162646	2.47427	1.533e-09	3.25675e-08	up
gene-LOC119895089	LOC119895089	aquaporin-11-like [Seriola dumerili]	Aquaporin-11 OS=Homo sapiens OX=9606 GN=AQP11 PE=1 SV=1;	Major intrinsic protein	4.61	3.96	1.95	2.06	5.3	3.65	0.27	0.77	1.48	0.21	0.95	1.38	2.15	1.54	1.32	0.97	1.44	0.94	-2.17939	4.23e-06	3.68674e-05	-1.84879	1.98588e-09	4.12854e-08	down
gene-LOC119895101	LOC119895101	complement factor B-like [Epinephelus lanceolatus]	Complement factor B OS=Pongo pygmaeus OX=9600 GN=CFB PE=3 SV=1;	Trypsin;Sushi repeat;von Willebrand factor type A domain;von Willebrand factor type A domain	2236.94	2042.77	1857.03	1559.34	2374.69	2380.71	604.21	706.01	792.54	287.52	1323.67	773.57	1292.76	1193.05	1788.96	1427.14	1156.26	641.53	-1.47262	8.47526e-05	0.000518448	-1.17089	1.49829e-06	1.55882e-05	down
gene-LOC119895121	LOC119895121	A disintegrin and metalloproteinase with thrombospondin motifs 2 [Larimichthys crocea]	A disintegrin and metalloproteinase with thrombospondin motifs 2 OS=Bos taurus OX=9913 GN=ADAMTS2 PE=1 SV=1;	Reprolysin family propeptide;Thrombospondin type 1 domain;ADAM-TS Spacer 1;Thrombospondin type 1 domain;ADAM cysteine-rich domain;Reprolysin;Metallo-peptidase family M12;Spondin-like TSP1 domain;Metallo-peptidase family M12B Reprolysin-like;Metallo-peptidase family M12B Reprolysin-like;Metallo-peptidase family M12B Reprolysin-like	16.76	33.47	13.24	45.88	23.62	27.88	3.31	10.7	4.6	13.1	15.01	9.61	18.18	12.69	10.01	8.36	5.81	10.85	-1.45809	0.000141052	0.000803863	-1.61341	1.11967e-07	1.58722e-06	down
gene-LOC119895143	LOC119895143	vacuole membrane protein 1 isoform X2 [Larimichthys crocea]	Vacuole membrane protein 1 OS=Xenopus tropicalis OX=8364 GN=vmp1 PE=2 SV=1;	SNARE associated Golgi protein	2.71	2.83	2.39	3.19	2.99	3.17	12.25	11.03	36.09	61.66	11.96	14.73	11	37.48	15.92	31.9	13.7	21.38	2.74564	4.43051e-27	6.03415e-25	2.38803	3.17286e-20	3.81152e-18	up
gene-LOC119895145	LOC119895145	E3 ubiquitin-protein ligase TRIM21 [Larimichthys crocea]	E3 ubiquitin-protein ligase TRIM21 OS=Homo sapiens OX=9606 GN=TRIM21 PE=1 SV=1;	SPRY-associated domain;PAAD/DAPIN/Pyrin domain;SPRY domain	5.41	3.83	3.9	5.22	4.24	6.92	2.01	0.63	1.65	1.13	0.41	2.1	4.51	3.83	4.5	3.03	2.94	1.55	-2.32184	2.79932e-10	6.20565e-09	-0.817324	0.0015443	0.00637554	down
gene-LOC119895159	LOC119895159	polypeptide N-acetylgalactosaminyltransferase 10 [Larimichthys crocea]	Polypeptide N-acetylgalactosaminyltransferase 10 OS=Rattus norvegicus OX=10116 GN=Galnt10 PE=2 SV=1;	Glycosyl transferase family 2;Ricin-type beta-trefoil lectin domain;N-terminal domain of galactosyltransferase;Glycosyltransferase like family 2	2.79	3.13	2.13	3.56	3	4.17	0.3	0.84	2.39	2.22	1.15	1.57	2.99	3.96	2.54	2.47	3.2	2.37	-1.39116	9.44809e-07	9.74567e-06	-0.583705	3.79126e-05	0.000265331	down
gene-LOC119895193	LOC119895193	uncharacterized protein LOC115594396 [Sparus aurata]	------	------	8.86	10.42	15.59	21.01	24.72	19.03	0.11	1.93	2.3	1.47	2.61	1.68	0.84	1.24	1.22	0.9	0.34	0.43	-3.44257	6.70224e-14	2.74792e-12	-4.8116	2.62862e-41	3.60354e-38	down
gene-LOC119895194	LOC119895194	uncharacterized protein LOC115594396 [Sparus aurata]	------	------	0.21	0.79	0.41	1.25	1.16	1.11	0.03	0.1	0.35	0.08	0.39	0.35	0.32	0.09	0.24	0.14	0.03	0.06	-2.00756	0.000773865	0.0035092	-2.86916	6.58302e-07	7.69009e-06	down
gene-LOC119895226	LOC119895226	hypothetical protein FQN60_000621, partial [Etheostoma spectabile]	Pineal opsin OS=Petromyzon marinus OX=7757 PE=1 SV=1;	------	0.08	0.05	0.32	0.14	0.19	0.05	0.96	0.75	0.47	0.08	0.48	0.36	1.98	1.07	1.32	1.87	2.6	0.82	1.8407	0.0158143	0.0443038	3.03359	2.86133e-08	4.61158e-07	up
gene-LOC119895234	LOC119895234	palmitoyltransferase ZDHHC20-like [Sparus aurata]	Palmitoyltransferase ZDHHC20 OS=Homo sapiens OX=9606 GN=ZDHHC20 PE=1 SV=1;	DHHC palmitoyltransferase	4.7	3.19	6.69	3.16	4.24	3.92	9.93	7.43	16.74	13.91	16.67	10.35	8.86	12.94	19.32	19.06	13.3	17.43	1.35587	8.74318e-06	7.03791e-05	1.28527	1.77035e-05	0.000136706	up
gene-LOC119895253	LOC119895253	CCR4-NOT transcription complex subunit 2-like isoform X2 [Labrus bergylta]	CCR4-NOT transcription complex subunit 2 OS=Homo sapiens OX=9606 GN=CNOT2 PE=1 SV=1;	NOT2 / NOT3 / NOT5 family	7.2	9.94	7.57	9.34	7.75	9.36	21.57	25.92	20.03	42.51	19.07	24.2	20.05	25.31	18.04	19.03	18.5	20.54	1.45409	1.93238e-13	7.39799e-12	0.750783	8.86669e-16	5.92087e-14	up
gene-LOC119895269	LOC119895269	heat shock protein 70b [Siniperca chuatsi]	Heat shock 70 kDa protein 1 OS=Oryzias latipes OX=8090 PE=3 SV=1;	Hsp70 protein;MreB/Mbl protein	1.06	1.28	5	3.15	2.75	5.28	4703.43	3474.36	1837.4	3720.17	3039.12	2928.29	95.06	755.7	87.4	44.56	352.48	42.38	10.0392	4.74643e-111	7.49873e-108	5.63101	1.5154e-19	1.62002e-17	up
gene-LOC119895282	LOC119895282	rho GTPase-activating protein 26 [Seriola dumerili]	Rho GTPase-activating protein 26 OS=Gallus gallus OX=9031 GN=ARHGAP26 PE=1 SV=2;	BAR domain of APPL family;RhoGAP domain;Variant SH3 domain;PH domain;SH3 domain;Variant SH3 domain;IRSp53/MIM homology domain	1.73	2.72	1.39	2.28	3.28	3.32	4.78	4.51	10.14	13.1	10.75	7.81	1.83	3.38	1.26	1.96	2.16	2.36	1.63199	1.82272e-12	5.94969e-11	-0.672831	0.00257275	0.00982434	up
gene-LOC119895311	LOC119895311	heat shock protein 70b [Siniperca chuatsi]	Heat shock 70 kDa protein 1 OS=Oryzias latipes OX=8090 PE=3 SV=1;	Hsp70 protein;MreB/Mbl protein	3.28	1.5	4.59	1.84	2.31	4.42	4383.54	3745.38	1912.87	7909.24	3360.6	4516.56	115.05	517.56	109.24	62.27	522.38	60.14	10.3385	3.33404e-160	1.97525e-156	5.66574	2.88392e-26	7.90704e-24	up
gene-LOC119895319	LOC119895319	heat shock protein 70b [Siniperca chuatsi]	Heat shock 70 kDa protein 1 OS=Oryzias latipes OX=8090 PE=3 SV=1;	Hsp70 protein;MreB/Mbl protein	2.56	2.61	6.85	4.83	2.79	5.05	5350.37	5723.07	2022.2	10297.6	4030.09	6044.69	123.62	430.44	117.62	60.47	357.54	80.27	10.0879	2.11334e-138	5.0082e-135	4.88974	1.76493e-25	4.28455e-23	up
gene-LOC119895321	LOC119895321	Coiled-coil domain-containing protein 136 [Larimichthys crocea]	Coiled-coil domain-containing protein 136 OS=Homo sapiens OX=9606 GN=CCDC136 PE=1 SV=3;	Intermediate filament protein	0.12	0.21	0.09	0.14	0.15	0.07	1.59	2.28	4.5	2.63	1.01	2.44	3.83	3.21	5.06	6.22	3.29	6.38	4.27241	6.35622e-46	2.12155e-43	4.72196	3.31427e-55	1.10342e-51	up
gene-LOC119895369	LOC119895369	hypothetical protein PFLUV_G00193720 [Perca fluviatilis]	Transgelin-3 OS=Rattus norvegicus OX=10116 GN=Tagln3 PE=1 SV=2;	Calponin homology;Calponin family repeat	80.79	125.72	31.85	65.38	63.79	117.92	107.6	162.21	278.7	762.28	168.85	219.45	192.71	255.57	141.6	137.56	154.83	163.15	1.50325	2.34046e-06	2.19486e-05	0.645547	0.0102367	0.0307114	up
gene-LOC119895372	LOC119895372	HMG box transcription factor BBX isoform X1 [Epinephelus lanceolatus]	HMG box transcription factor BBX OS=Homo sapiens OX=9606 GN=BBX PE=1 SV=1;	Domain of unknown function;HMG;HMG-box domain	2.12	2.88	1.31	1.96	1.91	2.47	0.41	0.5	2.04	2.52	1.09	0.84	2.96	3.07	2.41	2.28	2.43	1.8	-1.0705	9.99953e-05	0.000597048	-0.233863	0.175498	0.296978	down
gene-LOC119895377	LOC119895377	A disintegrin and metalloproteinase with thrombospondin motifs 15-like [Seriola dumerili]	A disintegrin and metalloproteinase with thrombospondin motifs 15 OS=Mus musculus OX=10090 GN=Adamts15 PE=2 SV=2;	ADAM-TS Spacer 1;Thrombospondin type 1 domain;Reprolysin;ADAM cysteine-rich domain;Reprolysin family propeptide;Thrombospondin type 1 domain;Metallo-peptidase family M12;Metallo-peptidase family M12B Reprolysin-like;CCN3 Nov like TSP1 domain;Spondin-like TSP1 domain;Metallo-peptidase family M12B Reprolysin-like	6.47	10.77	2.74	9.97	6.21	11.95	0.8	1.36	6.39	1.92	2.68	1.86	4.21	3.35	3.71	2.38	3.3	4.27	-1.84845	2.63415e-06	2.43643e-05	-1.61047	2.43629e-09	4.96743e-08	down
gene-LOC119895382	LOC119895382	filamin-C isoform X5 [Larimichthys crocea]	Filamin-C OS=Rattus norvegicus OX=10116 GN=Flnc PE=1 SV=1;	Filamin/ABP280 repeat;Calponin homology	0.8	2.07	0.75	1.85	1.16	0.98	5.66	17.89	9.94	29.88	5.47	12.94	3.44	4.16	1.41	2.86	5.03	3.75	3.24621	3.72906e-19	2.77026e-17	0.957482	0.00105558	0.00462326	up
gene-LOC119895419	LOC119895419	GRIP and coiled-coil domain-containing protein 1 isoform X1 [Seriola dumerili]	GRIP and coiled-coil domain-containing protein 1 OS=Homo sapiens OX=9606 GN=GCC1 PE=1 SV=1;	GRIP domain	1.78	2.01	2.05	2.8	1.41	1.69	2.61	7.19	3.33	5.77	3.91	3.79	2.43	4.12	1.89	3.7	6.41	4.47	1.0959	0.000853842	0.00381708	0.442807	0.117544	0.21779	up
gene-LOC119895422	LOC119895422	uncharacterized protein LOC116052022 [Sander lucioperca]	Histone H3.2 OS=Bos taurus OX=9913 PE=1 SV=2;	Core histone H2A/H2B/H3/H4;Histone-like transcription factor;Centromere kinetochore component CENP-T histone fold;CENP-S protein;TATA box binding protein associated factor	0	0.2	0.15	0.17	0.3	0.05	0.55	0.59	0.65	1.17	0.8	0.71	1.35	0.87	0.43	0.99	0.17	1.21	2.17648	0.000104096	0.000617799	2.02647	0.00352445	0.0127483	up
gene-LOC119895431	LOC119895431	LOW QUALITY PROTEIN: NACHT, LRR and PYD domains-containing protein 12-like [Seriola dumerili]	Ribonuclease inhibitor OS=Rattus norvegicus OX=10116 GN=Rnh1 PE=1 SV=2;	Leucine Rich repeat;Leucine Rich repeats	1.86	1.57	6.47	3.27	2.26	8.6	7.48	2.81	16.91	30.36	9.52	21.7	6.85	14.93	10.94	9.57	2.96	2.92	1.70047	0.000427884	0.00210361	0.415558	0.37973	0.52462	up
gene-LOC119895452	LOC119895452	protein mono-ADP-ribosyltransferase PARP12b isoform X4 [Cyclopterus lumpus]	Protein mono-ADP-ribosyltransferase PARP12 OS=Homo sapiens OX=9606 GN=PARP12 PE=1 SV=1;	RNA-binding, Nab2-type zinc finger	1.11	1.03	1.77	2.9	1.93	5.48	0	0.2	0.26	0.17	1.31	0.34	0.25	0.73	0.67	0	0	0.32	-3.19792	1.26678e-06	1.26135e-05	-3.73793	7.01959e-09	1.30664e-07	down
gene-LOC119895493	LOC119895493	condensin-2 complex subunit H2 [Sparus aurata]	Condensin-2 complex subunit H2 OS=Danio rerio OX=7955 GN=ncaph2 PE=2 SV=1;	Condensin II complex subunit CAP-H2 or CNDH2, C-term;Condensin II complex subunit CAP-H2 or CNDH2, N-terminal	1.63	0.72	2.02	2.12	1.89	2.02	0.16	0.29	0.61	0.31	0.74	0.28	0.79	0.33	0.71	0.53	0.79	0.31	-2.28271	7.46579e-08	1.00354e-06	-2.0844	2.01251e-08	3.37421e-07	down
gene-LOC119895495	LOC119895495	suppressor of cytokine signaling 2-like [Seriola dumerili]	Suppressor of cytokine signaling 2 OS=Rattus norvegicus OX=10116 GN=Socs2 PE=2 SV=1;	SH2 domain;SOCS box	5.14	4.72	8.73	5.16	6.1	5.53	69.15	57.41	19.24	27.71	43.74	31.91	29.13	47.62	41.99	30.97	28	35.64	2.84481	2.9737e-10	6.55543e-09	1.8629	7.77632e-09	1.42498e-07	up
gene-LOC119895496	LOC119895496	suppressor of cytokine signaling 2-like [Seriola dumerili]	Suppressor of cytokine signaling 2 OS=Rattus norvegicus OX=10116 GN=Socs2 PE=2 SV=1;	SH2 domain;SOCS box	8.93	10.81	11.1	7.7	15.97	15.8	176.61	69.68	38.61	36.89	137.12	51.8	60.19	65.55	94.28	98.47	75.66	77.18	2.98304	2.36907e-09	4.32726e-08	2.26292	1.3667e-23	2.46906e-21	up
gene-LOC119895510	LOC119895510	UPF0606 protein KIAA1549-like [Sparus aurata]	UPF0606 protein KIAA1549 OS=Homo sapiens OX=9606 GN=KIAA1549 PE=1 SV=4;	Domain of unknown function	28.4	16.02	6.75	8.45	12.17	22.51	6.41	14.63	7.79	15.38	23.29	10.19	17.81	12.65	27.33	11.17	5.71	41.79	1.92302	7.25945e-05	0.00045189	-0.614373	0.143835	0.255085	up
gene-LOC119895520	LOC119895520	inhibitor of growth protein 3 [Sparus aurata]	Inhibitor of growth protein 3 OS=Rattus norvegicus OX=10116 GN=Ing3 PE=2 SV=1;	Inhibitor of growth proteins N-terminal histone-binding;PHD-finger	8.78	12.23	10.28	11.44	10.05	11.65	31.05	28.78	12.67	34.65	21.45	20.85	17.96	18.07	16.76	17.51	17.22	23.97	1.17898	0.000139141	0.000794356	0.302478	0.0201974	0.053574	up
gene-LOC119895522	LOC119895522	calumenin-A-like [Seriola dumerili]	Calumenin-A OS=Salmo salar OX=8030 GN=calua PE=2 SV=1;	EF hand;EF hand;EF-hand domain pair	52.86	47.23	62.51	106.44	59.23	61.59	107.67	121.57	331.73	161.08	140.74	123.81	133.42	151.23	100.68	125.14	343.11	117.59	1.18999	1.2755e-05	9.82663e-05	0.843265	0.00557615	0.0185885	up
gene-LOC119895525	LOC119895525	potassium voltage-gated channel subfamily D member 2-like isoform X1 [Acanthochromis polyacanthus]	Potassium voltage-gated channel subfamily D member 2 OS=Homo sapiens OX=9606 GN=KCND2 PE=1 SV=2;	Domain of unknown function;Ion transport protein;Ion channel	0.5	0.61	0.23	0.9	0.78	0.84	0.44	1.38	2.14	2.8	0.8	1.94	1.21	2.23	0.68	1.66	1.94	1.55	1.09101	0.00224945	0.00873607	0.781455	0.0134072	0.0382122	up
gene-LOC119895527	LOC119895527	PREDICTED: calumenin isoform X1 [Lates calcarifer]	Calumenin-A OS=Salmo salar OX=8030 GN=calua PE=2 SV=1;	EF hand;EF-hand domain pair;EF hand	14.34	12.89	17.14	29.37	20.11	16.54	30.67	33	92.32	44.21	36.54	32.12	30.41	33.29	29.81	31.28	86.79	21.92	1.12545	6.11408e-05	0.000388033	0.618678	0.0599573	0.128779	up
gene-LOC119895532	LOC119895532	transportin-3 [Epinephelus lanceolatus]	Transportin-3 OS=Homo sapiens OX=9606 GN=TNPO3 PE=1 SV=3;	------	2.43	4.25	6.07	9.26	4.65	4.57	13.75	8.61	8.46	18.34	11.48	8.75	8.11	12.55	8.07	8.96	11.55	16.23	1.04881	0.00159551	0.00648773	0.558165	0.0525085	0.116212	up
gene-LOC119895534	LOC119895534	------	------	------	1.5	1.26	0.57	1.29	1.38	0.89	3.12	0.82	4.17	3.57	2.72	1.68	1.52	3.35	1.89	4.27	2.53	4.88	1.09521	0.00287987	0.0107645	0.934256	0.00553553	0.0184742	up
gene-LOC119895535	LOC119895535	------	------	------	0.36	0.21	0.35	0.21	0.2	0.24	0.12	0	0.26	0.13	0.18	0.08	0.18	0.23	0.32	0.83	0.76	0.33	-1.29446	0.0143585	0.0409419	0.283497	0.535364	0.669529	down
gene-LOC119895547	LOC119895547	transmembrane protein 164 isoform X1 [Perca flavescens]	Transmembrane protein 164 OS=Mus musculus OX=10090 GN=Tmem164 PE=1 SV=1;	TMEM164 family	2.62	5.08	2.49	3.59	3.87	4.38	0.56	0.85	2.39	3.98	0.87	1.34	3.7	3.27	3.47	2.58	3.27	3.22	-1.44724	1.97155e-07	2.38941e-06	-0.636755	0.000155417	0.000895868	down
gene-LOC119895558	LOC119895558	histone H2AX [Oreochromis niloticus]	Histone H2AX OS=Danio rerio OX=7955 GN=h2afx PE=2 SV=3;	C-terminus of histone H2A;Core histone H2A/H2B/H3/H4;Histone-like transcription factor	30.43	25.49	37.84	24.64	39.55	24.75	52.85	77.11	104.95	87.44	92.54	83.19	71.09	77.57	77.41	95.53	77.94	75.6	1.30166	2.8077e-07	3.28091e-06	0.859606	4.83848e-05	0.000326748	up
gene-LOC119895586	LOC119895586	junctional adhesion molecule C-like, partial [Sander lucioperca]	Junctional adhesion molecule C OS=Homo sapiens OX=9606 GN=JAM3 PE=1 SV=1;	Immunoglobulin domain;Immunoglobulin I-set domain;Immunoglobulin domain;Immunoglobulin V-set domain;Immunoglobulin domain;Immunoglobulin domain	1.5	3.45	1.43	2.49	1.53	2.51	3.64	5.16	5.58	14.56	3.1	6.71	5.03	7.25	4.38	7.88	5.56	7.38	1.36958	4.23753e-07	4.76154e-06	1.07068	4.98071e-07	5.97073e-06	up
gene-LOC119895598	LOC119895598	uncharacterized protein LOC113659976 [Tachysurus fulvidraco]	------	------	0.16	0.1	0.2	0.16	0.28	0.17	0.47	0.24	0.69	0.71	0.27	0.29	0.36	0.29	0.65	0.85	0.55	0.98	1.10216	0.0182026	0.049685	1.27778	0.00760977	0.0240532	up
gene-LOC119895604	LOC119895604	55 kDa erythrocyte membrane protein isoform X2 [Amphiprion ocellaris]	55 kDa erythrocyte membrane protein OS=Takifugu rubripes OX=31033 GN=mpp1 PE=3 SV=1;	Guanylate kinase;PDZ domain;SH3 domain;Variant SH3 domain;PDZ domain;Variant SH3 domain	17.36	21.4	18.28	18.24	24.5	16.08	7.88	7.83	13.35	15.44	7.91	7.91	16.71	15.29	9.24	11.31	14.01	10.16	-1.12573	2.39848e-11	6.4959e-10	-1.10186	4.93213e-09	9.5073e-08	down
gene-LOC119895606	LOC119895606	calpain-5-like [Seriola lalandi dorsalis]	Calpain-5 OS=Mus musculus OX=10090 GN=Capn5 PE=1 SV=1;	Calpain family cysteine protease;Calpain large subunit, domain III;C2 domain	0.17	0.43	0.04	0.25	0.19	0.47	1.66	1.86	2.28	0.97	1.31	2.35	0.66	1.42	1.02	3.18	4.02	2.02	2.78935	1.85046e-09	3.47482e-08	2.56208	3.76219e-07	4.63169e-06	up
gene-LOC119895607	LOC119895607	serine/threonine-protein kinase PAK 3 isoform X1 [Echeneis naucrates]	Serine/threonine-protein kinase PAK 3 OS=Rattus norvegicus OX=10116 GN=Pak3 PE=1 SV=1;	Protein kinase domain;Protein tyrosine and serine/threonine kinase;P21-Rho-binding domain;Kinase-like;Fungal protein kinase	0.18	0.52	0.08	0.3	0.21	0.52	0.43	0.37	2.12	0.63	0.47	0.9	0.23	1.26	0.27	0.96	0.93	1.01	1.30165	0.00439153	0.0152985	0.913329	0.0499542	0.111833	up
gene-LOC119895611	LOC119895611	high mobility group protein B1 [Seriola dumerili]	High mobility group protein B1 OS=Bos taurus OX=9913 GN=HMGB1 PE=1 SV=3;	HMG;HMG-box domain	105.62	127.58	84.4	94.82	125.92	147.01	35.09	20.53	70.18	53.89	41.52	43.81	88.21	101.17	102.95	96.69	56.54	109.95	-1.53153	3.13261e-14	1.34487e-12	-0.777302	2.0134e-05	0.000153041	down
gene-LOC119895622	LOC119895622	uncharacterized protein LOC114566867 isoform X1 [Perca flavescens]	------	OB-fold nucleic acid binding domain;PAAD/DAPIN/Pyrin domain;Replication protein A OB domain;Cell division control protein 24, OB domain 3;Domain of unknown function;HIN-200/IF120x domain	0.61	0.51	0.56	0.71	1.05	0.87	0.05	0.22	0.79	0.48	0.33	0.34	0.88	0.75	0.56	0.37	0.5	0.38	-1.22915	0.00102223	0.00445883	-0.823993	0.00402884	0.0142131	down
gene-LOC119895658	LOC119895658	PREDICTED: interleukin-1 receptor type 2-like [Notothenia coriiceps]	------	Immunoglobulin domain;Immunoglobulin domain	0.54	1.99	1.38	1.29	0.96	0	6.02	4.08	9.25	5.75	0.22	2.18	2	4.01	0.61	0.12	1.02	1.21	2.0221	0.0069187	0.022454	-0.0175509	0.982075	0.990319	up
gene-LOC119895661	LOC119895661	ribonucleoside-diphosphate reductase large subunit-like [Seriola lalandi dorsalis]	Ribonucleoside-diphosphate reductase large subunit OS=Danio rerio OX=7955 GN=rrm1 PE=2 SV=1;	Ribonucleotide reductase, barrel domain;Ribonucleotide reductase, all-alpha domain;ATP cone domain	1.97	1.25	1.98	1.98	2.5	2.54	0.02	0.18	0.51	0.28	0.26	0.16	0.18	0.38	0.07	0.06	0.2	0.08	-3.36697	6.30326e-19	4.59614e-17	-4.21918	1.06632e-28	3.90976e-26	down
gene-LOC119895668	LOC119895668	protein CASC3 [Epinephelus lanceolatus]	Protein CASC3 OS=Danio rerio OX=7955 GN=casc3 PE=1 SV=1;	CASC3/Barentsz eIF4AIII binding	5.51	5.63	5.88	8.39	5.61	5.21	14.09	16.44	12.92	25.31	10.31	14.45	10.47	13.45	9.9	11.61	14.75	13.45	1.24694	1.32163e-07	1.66242e-06	0.50404	0.00105926	0.00463762	up
gene-LOC119895682	LOC119895682	PREDICTED: heat shock cognate 71 kDa protein [Stegastes partitus]	Heat shock cognate 70 kDa protein OS=Oncorhynchus mykiss OX=8022 GN=hsc71 PE=2 SV=2;	Hsp70 protein;MreB/Mbl protein	671.53	701.47	1345.49	926.75	585.35	551.99	2774.47	3796.07	2453.55	4156.51	2635.13	3510.38	1793.87	1822.74	1695.99	1066.42	1007.19	1799.97	1.89004	8.65917e-09	1.39881e-07	0.401529	0.179722	0.302653	up
gene-LOC119895685	LOC119895685	cytotoxic and regulatory T-cell molecule isoform X2 [Cottoperca gobio]	Cytotoxic and regulatory T-cell molecule OS=Mus musculus OX=10090 GN=Crtam PE=1 SV=2;	Immunoglobulin domain;Immunoglobulin V-set domain;Immunoglobulin domain;Immunoglobulin I-set domain;Immunoglobulin domain;CD47 immunoglobulin-like domain	2.31	2.68	1.08	2.6	1.62	3.3	6.81	8.83	10.6	20.92	7.14	4.9	1.86	4.53	2.93	6.34	2.59	6.82	1.93058	1.85296e-12	6.03165e-11	0.414092	0.221254	0.35356	up
gene-LOC119895694	LOC119895694	solute carrier family 22 member 5-like [Cottoperca gobio]	Solute carrier family 22 member 5 OS=Mus musculus OX=10090 GN=Slc22a5 PE=1 SV=1;	Sugar;Major Facilitator Superfamily	17.59	8.92	0.28	11.46	4.75	5.15	0.14	0.26	3.95	1.91	1.1	6.4	5.57	2.25	5.39	0.92	1.39	5.4	-2.03439	0.00849618	0.0266256	-1.64306	0.0111666	0.0329801	down
gene-LOC119895697	LOC119895697	hypothetical protein PFLUV_G00195740, partial [Perca fluviatilis]	Collagenase 3;	------	0.08	2.04	0.07	1.29	0.67	0.7	0.04	0	0.04	0.2	0.24	0.39	0.66	0.74	0.04	0.46	0.13	0.21	-2.42914	0.00522419	0.0177216	-1.5407	0.0472622	0.10704	down
gene-LOC119895703	LOC119895703	15-hydroxyprostaglandin dehydrogenase [NAD(+)]-like [Sander lucioperca]	15-hydroxyprostaglandin dehydrogenase [NA;	short chain dehydrogenase;Enoyl;KR domain;Polysaccharide biosynthesis protein;NAD dependent epimerase/dehydratase family;GDP-mannose 4,6 dehydratase;3-beta hydroxysteroid dehydrogenase/isomerase family	107.83	86.66	130.24	88.87	116.95	93.21	77.09	34.1	45.55	16.82	65.79	48.65	123.4	102.5	185.4	226.44	100.35	184.28	-1.05938	0.0123045	0.0360926	0.0939367	0.738877	0.8315	down
gene-LOC119895706	LOC119895706	15-hydroxyprostaglandin dehydrogenase [NAD(+)]-like [Sander lucioperca]	15-hydroxyprostaglandin dehydrogenase [NA;	short chain dehydrogenase;Enoyl;KR domain;Polysaccharide biosynthesis protein;NAD dependent epimerase/dehydratase family	20.35	31.01	29.6	21.62	24.16	14.7	2.9	2.63	13	9.13	3.53	3.43	16.43	9.55	8.63	5.4	14.32	9.06	-2.2358	5.61996e-12	1.68585e-10	-1.48017	1.0724e-07	1.52764e-06	down
gene-LOC119895723	LOC119895723	keratin, type I cytoskeletal 13-like [Seriola dumerili]	Keratin, type I cytoskeletal 50 kDa OS=Carassius auratus OX=7957 PE=2 SV=1;	Intermediate filament protein	1.79	4.43	1.07	3.61	2.87	8.26	0.04	0.79	0	0.5	1.29	1.02	1.62	6.72	0.17	0.32	0.14	0.46	-2.54204	0.000458659	0.00223602	-1.7552	0.0217013	0.0568686	down
gene-LOC119895730	LOC119895730	hephaestin-like protein 1 [Cottoperca gobio]	Hephaestin-like protein 1 OS=Homo sapiens OX=9606 GN=HEPHL1 PE=2 SV=2;	Multicopper oxidase;Multicopper oxidase	13.12	21.33	26.79	31.82	29.84	19.84	1.37	3.92	10.5	7.09	3.38	7.3	19.9	19.45	11.3	11.71	7.77	16.85	-2.33886	8.17591e-12	2.39201e-10	-1.22038	1.36272e-05	0.000108873	down
gene-LOC119895763	LOC119895763	PREDICTED: LOW QUALITY PROTEIN: vasodilator-stimulated phosphoprotein-like [Lates calcarifer]	Vasodilator-stimulated phosphoprotein OS=Bos taurus OX=9913 GN=VASP PE=2 SV=3;	WH1 domain;VASP tetramerisation domain	3.66	3.96	2.36	3.01	3.27	5.52	0.6	0.85	3.64	4.58	0.96	0.8	2.91	3.78	2.59	2.02	2.68	2.07	-1.27445	0.000245997	0.00130483	-0.919567	5.21506e-06	4.6727e-05	down
gene-LOC119895771	LOC119895771	histone H4-like [Marmota flaviventris]	Histone H4 OS=Bos taurus OX=9913 PE=1 SV=2;	Centromere kinetochore component CENP-T histone fold;TATA box binding protein associated factor;CENP-S protein;Core histone H2A/H2B/H3/H4;Histone-like transcription factor	0.82	0.17	0.26	0.27	0.48	0	3.19	1.06	1.49	3.62	5.4	1.44	5.2	3.88	1.56	4.38	4.48	4.55	2.92673	6.3621e-05	0.000401622	3.08945	1.67054e-07	2.26349e-06	up
gene-LOC119895772	LOC119895772	hypothetical protein F7725_006437 [Dissostichus mawsoni]	Histone H2B OS=Oncorhynchus mykiss OX=8022 PE=1 SV=2;	Core histone H2A/H2B/H3/H4;Histone-like transcription factor	0.51	0.13	0.31	0.52	0.11	0.4	4.19	5.69	6.61	3.72	5.01	3.83	4.54	5.13	3.33	10.12	6.65	3.73	3.82092	1.81447e-15	9.14878e-14	3.59381	4.07838e-14	2.07525e-12	up
gene-LOC119895795	LOC119895795	PREDICTED: myotonin-protein kinase-like isoform X1 [Lates calcarifer]	Myotonin-protein kinase OS=Homo sapiens OX=9606 GN=DMPK PE=1 SV=3;	Protein kinase domain;Protein tyrosine and serine/threonine kinase;Kinase-like;DMPK coiled coil domain like	0.15	0.28	0.09	0.31	0.15	0.37	0.48	0.37	1.37	1.06	0.69	0.35	0.55	0.59	0.54	0.36	0.27	0.15	1.49422	8.83304e-05	0.000536753	0.419186	0.325934	0.47051	up
gene-LOC119895829	LOC119895829	------	------	------	0.38	0.68	0.37	0.33	0.44	0.68	3.95	1.52	4.09	10.35	5.1	4.89	10.88	10	15.26	13.3	7.67	12.65	3.24685	7.51278e-21	6.47994e-19	4.20751	3.87181e-46	8.20296e-43	up
gene-LOC119895843	LOC119895843	hypothetical protein FQN60_000872 [Etheostoma spectabile]	Leucine-rich repeat neuronal protein 4 OS=Mus musculus OX=10090 GN=Lrrn4 PE=1 SV=2;	------	3.81	7.23	1.97	4.07	4.36	5.53	4.88	7.99	15.62	22.66	9.02	7.77	5.37	6.65	3.33	3.44	6.35	4.37	1.10244	1.50898e-05	0.000113921	-0.340182	0.165666	0.284219	up
gene-LOC119895861	LOC119895861	Stromal interaction molecule 1 [Collichthys lucidus]	Stromal interaction molecule 1 OS=Bos taurus OX=9913 GN=STIM1 PE=2 SV=1;	------	0.39	0.31	0.08	0.51	0	0.12	0.57	0.55	1.39	2.59	2.27	0.71	1.61	1.22	1.22	0.61	2.63	0.33	2.14044	0.00103319	0.00449589	1.77361	0.0096757	0.0293686	up
gene-LOC119895886	LOC119895886	fibroblast growth factor 1 isoform X2 [Sander lucioperca]	Putative fibroblast growth factor 1 OS=Danio rerio OX=7955 GN=fgf1 PE=2 SV=1;	Fibroblast growth factor	3.77	12.57	1.95	6.96	7.07	22.28	0.59	0.88	0.58	0.68	2.25	2.03	1.61	4.15	2.02	3.2	1.29	2	-2.87294	1.10229e-07	1.41506e-06	-2.33696	1.12112e-07	1.58832e-06	down
gene-LOC119895909	LOC119895909	E3 ubiquitin-protein ligase RNF43 [Larimichthys crocea]	E3 ubiquitin-protein ligase RNF43 OS=Homo sapiens OX=9606 GN=RNF43 PE=1 SV=1;	ZNRF-3 Ectodomain;Ring finger domain;RING-like zinc finger;Zinc finger, C3HC4 type;Zinc finger, C3HC4 type;RING-H2 zinc finger domain;RING-type zinc-finger;Prokaryotic RING finger family 4;zinc-RING finger domain	6.15	5.91	2.34	2.92	4.12	5.59	1.06	1.04	2.36	2.2	2.96	2.67	3.56	2.31	3.97	2.13	2.13	3.84	-1.28632	6.87573e-05	0.000430492	-1.0562	0.000250538	0.0013547	down
gene-LOC119895924	LOC119895924	hypothetical protein DPX16_18171 [Anabarilius grahami]	------	------	0	0.7	0.59	1.06	0	0.49	2.05	1.68	4.24	6.77	5.9	7.13	18.52	10.02	10.27	15.4	4.92	7.99	3.10726	0.00064085	0.00297665	4.0752	9.83832e-07	1.08613e-05	up
gene-LOC119895951	LOC119895951	phospholipid transfer protein-like [Mastacembelus armatus]	Phospholipid transfer protein OS=Homo sapiens OX=9606 GN=PLTP PE=1 SV=1;	LBP / BPI / CETP family, C-terminal domain;LBP / BPI / CETP family, N-terminal domain	2.53	1.79	1.16	5.67	1.73	4.84	0	2.22	0.43	3.12	0.6	0.98	0.09	0.61	0.09	0	0.17	0.16	-1.7343	0.00775463	0.0246604	-4.56059	7.37637e-16	4.96839e-14	down
gene-LOC119895981	LOC119895981	solute carrier family 35 member F2 [Etheostoma spectabile]	Solute carrier family 35 member F2 OS=Homo sapiens OX=9606 GN=SLC35F2 PE=1 SV=1;	Solute carrier family 35;EamA-like transporter family;CRT-like, chloroquine-resistance transporter-like;UAA transporter family	0.49	1.21	1.22	2.12	1.37	0.87	1.83	0.8	9.21	12.61	0.96	3.24	2.96	3.26	2.08	4.57	8.04	5.99	1.61187	0.00127552	0.00536898	1.51405	2.52364e-05	0.000185825	up
gene-LOC119895999	LOC119895999	hepatitis A virus cellular receptor 1 homolog [Sparus aurata]	Hepatitis A virus cellular receptor 1 homolog OS=Mus musculus OX=10090 GN=Havcr1 PE=1 SV=2;	Immunoglobulin V-set domain;Immunoglobulin domain;Immunoglobulin domain;Immunoglobulin I-set domain;Immunoglobulin domain	0.4	0	0.41	0.81	0	0.27	0.34	1.44	4.9	8.69	3	1.43	5.12	4.86	2.2	3.92	1.46	3.64	2.46121	0.000976884	0.00428707	2.42724	0.000114958	0.000692989	up
gene-LOC119896009	LOC119896009	integrin alpha-3 isoform X3 [Larimichthys crocea]	Integrin alpha-3 OS=Bos taurus OX=9913 GN=ITGA3 PE=3 SV=1;	Integrin alpha;FG-GAP repeat;Repeat domain in Vibrio, Colwellia, Bradyrhizobium and Shewanella	0.98	1.34	0.67	2.1	0.98	1.11	0.22	0.6	0.52	1.18	0.51	0.81	0.9	1.09	0.45	1.59	0.87	0.85	-1.07617	0.000395577	0.0019624	-0.795486	0.00663496	0.0214404	down
gene-LOC119896012	LOC119896012	hypothetical protein FQN60_000675 [Etheostoma spectabile]	------	------	0.88	0.93	0.4	0.53	1.38	1.64	2.02	1.48	1.35	3.14	3.09	1.53	1.55	4.75	2.64	3.44	1.79	4.04	1.30532	0.00286077	0.010703	1.34617	0.000244368	0.00132751	up
gene-LOC119896015	LOC119896015	proline and serine-rich protein 2 [Seriola lalandi dorsalis]	Proline and serine-rich protein 2 OS=Mus musculus OX=10090 GN=Proser2 PE=1 SV=3;	Specifically androgen-regulated gene protein	0.86	0.46	0.2	0.8	0.27	0.61	1.13	0.9	3.28	0.92	1.66	2.5	0.46	2.25	0.57	1.15	2.16	1.44	1.58311	0.000210397	0.00113939	0.79712	0.0629159	0.133814	up
gene-LOC119896036	LOC119896036	------	------	------	0.17	0.3	0.05	0.09	0.05	0.29	0.35	0.35	0.42	1.61	0.41	0.84	0.62	0.82	0.51	0.06	0.75	0.06	1.85263	0.00292732	0.0109105	1.10431	0.155932	0.271093	up
gene-LOC119896060	LOC119896060	shaker-related potassium channel tsha2-like [Sphaeramia orbicularis]	Shaker-related potassium channel tsha2 OS=Oncorhynchus mykiss OX=8022 PE=2 SV=1;	Ion transport protein;BTB/POZ domain;Ion channel	0.17	0.18	0.08	0.13	0.22	0.58	0.29	0.28	0.96	0.38	0.46	0.69	0.26	2.28	0.4	0.75	0.59	0.68	1.09533	0.0107552	0.0322712	1.38712	0.00473933	0.0162498	up
gene-LOC119896061	LOC119896061	rho GTPase-activating protein 8-like [Sander lucioperca]	Rho GTPase-activating protein 8 OS=Homo sapiens OX=9606 GN=ARHGAP8 PE=1 SV=1;	RhoGAP domain;Divergent CRAL/TRIO domain;CRAL/TRIO domain	0.59	0.48	0.07	0.25	0.3	0.54	0	0.02	0.1	0.67	0.02	0.06	0.26	0.44	0.3	0.72	0.36	0.86	-1.88063	0.0171878	0.0473711	-0.0718667	0.878632	0.928008	down
gene-LOC119896065	LOC119896065	23 kDa integral membrane protein-like [Sparus aurata]	Tetraspanin-8 OS=Pongo abelii OX=9601 GN=TSPAN8 PE=2 SV=1;	Tetraspanin family	12.44	14.88	7.31	22.35	15.52	18.69	0.32	1.22	3.21	4.22	3.66	2.21	2.73	3.75	2.97	1.68	1.57	3.8	-2.80118	2.31029e-13	8.77391e-12	-2.90457	4.6848e-30	2.05999e-27	down
gene-LOC119896079	LOC119896079	hypothetical protein EXN66_Car020853 [Channa argus]	------	------	5.41	3.62	3.92	7.89	6.18	2.73	10.29	0.33	17.37	74.62	7.73	11.91	8.56	5.72	9.12	13.71	12.07	9.63	1.52869	0.0125471	0.0367087	0.492432	0.119386	0.220466	up
gene-LOC119896086	LOC119896086	P2X purinoceptor 1 isoform X1 [Acanthochromis polyacanthus]	P2X purinoceptor 1 OS=Homo sapiens OX=9606 GN=P2RX1 PE=1 SV=1;	ATP P2X receptor	0.52	0.56	0.34	0.5	0.06	0.76	0.76	1.07	0.68	5.35	0.41	0.93	0.48	0.27	0.34	0.5	1.04	1.38	1.37599	0.0170336	0.0470196	0.175727	0.757736	0.845334	up
gene-LOC119896087	LOC119896087	hypothetical protein F7725_006868, partial [Dissostichus mawsoni]	------	------	0.79	1.6	0.72	2.52	1.93	1.14	7.52	15.23	38.15	22.61	7.57	15.69	15.82	32.68	8.97	17.82	20.66	21.87	3.40265	2.40953e-19	1.80699e-17	3.28121	2.43742e-23	4.20771e-21	up
gene-LOC119896105	LOC119896105	collagenase 3-like [Epinephelus lanceolatus]	Collagenase 3;	Matrixin;Hemopexin;Putative peptidoglycan binding domain	0.8	0.87	3.73	4.01	4.57	1.4	3.33	2.39	33.11	31.25	1.52	6.68	5.77	26.04	16.29	105.14	17.86	22.68	1.81895	0.0042377	0.0148624	3.12423	3.94514e-07	4.84157e-06	up
gene-LOC119896128	LOC119896128	histone H1-like [Xiphophorus maculatus]	Histone H1 OS=Oncorhynchus mykiss OX=8022 PE=1 SV=2;	linker histone H1 and H5 family	0.98	0.54	0.45	1.33	1.05	0	9.96	8.91	18.25	8.67	9.23	16.12	13.43	9.79	10.86	26.43	5.69	9.12	3.93695	9.80156e-16	5.105e-14	3.66452	6.02586e-12	2.03525e-10	up
gene-LOC119896184	LOC119896184	PREDICTED: endosialin [Lates calcarifer]	Endosialin OS=Homo sapiens OX=9606 GN=CD248 PE=1 SV=1;	Coagulation Factor Xa inhibitory site;Complement Clr-like EGF-like;Calcium-binding EGF domain;Lectin C-type domain;EGF-like domain	0.65	4.12	0.06	2.46	0.5	3.6	0.14	0.25	0.18	0.2	0.18	0.47	0.47	0.17	0.07	0.04	0.11	0.34	-2.96973	1.44208e-05	0.000109534	-3.60922	1.53414e-06	1.59399e-05	down
gene-LOC119896190	LOC119896190	PREDICTED: ras and Rab interactor 2-like isoform X2 [Lates calcarifer]	Ras and Rab interactor 1 OS=Rattus norvegicus OX=10116 GN=Rin1 PE=2 SV=2;	SH2 domain	0.27	0.29	0.13	0.2	0.19	0.55	0.37	0.69	1.86	1.11	0.63	1.75	0.16	0.58	0.16	0.69	0.67	0.49	1.8145	1.79427e-05	0.00013238	0.267355	0.562117	0.692616	up
gene-LOC119896194	LOC119896194	histone H2B 1/2-like [Danio rerio]	Histone H2B 1/2 OS=Danio rerio OX=7955 GN=zgc:112234 PE=2 SV=3;	Core histone H2A/H2B/H3/H4;Histone-like transcription factor	1.88	0.94	3.8	6.52	2.2	2.44	9.5	9.75	25.68	16.61	8.16	14.53	13.01	19.83	19.49	54.98	26.29	29.39	2.04292	7.47936e-07	7.9163e-06	2.68816	2.48854e-09	5.06509e-08	up
gene-LOC119896207	LOC119896207	hypothetical protein F7725_006437 [Dissostichus mawsoni]	Histone H2B OS=Oncorhynchus mykiss OX=8022 PE=1 SV=2;	Core histone H2A/H2B/H3/H4;Histone-like transcription factor	0	0	0.75	0	0.32	0	0	7.2	3.92	3.67	4.93	0	0	0.51	2.01	0	3.53	5.1	4.16	0.00351719	0.0127427	2.93536	0.0569334	0.123633	up
gene-LOC119896208	LOC119896208	hypothetical protein F2P81_024814 [Scophthalmus maximus]	Histone H2A OS=Oncorhynchus mykiss OX=8022 PE=1 SV=2;	C-terminus of histone H2A;Core histone H2A/H2B/H3/H4;Histone-like transcription factor	0	0	0	0	0	0.89	5.55	3.55	8.69	1.8	1.4	9.01	4.72	0.11	1.63	0	0.78	8.15	4.99109	3.89243e-06	3.42914e-05	3.70084	0.0284364	0.0711291	up
gene-LOC119896214	LOC119896214	------	------	------	0.3	0.85	0.45	0.34	0.24	1.1	0	0.19	0.05	0.35	0.05	0.3	1.26	0.34	0.61	0.65	0.28	0.22	-1.97877	0.00494477	0.0168983	-0.374909	0.511172	0.648779	down
gene-LOC119896217	LOC119896217	complement component 1 Q subcomponent-binding protein, mitochondrial [Etheostoma spectabile]	Complement component 1 Q subcomponent-binding protein, mitochondrial OS=Rattus norvegicus OX=10116 GN=C1qbp PE=1 SV=2;	Mitochondrial glycoprotein	23.6	22.07	58.96	29.16	21.56	21.22	191	127.14	217.15	262.4	167.56	163.68	61.26	95.97	69.27	71.94	107.65	92.87	2.47741	1.66565e-13	6.5029e-12	0.921706	0.00368042	0.0132374	up
gene-LOC119896308	LOC119896308	cholesterol 25-hydroxylase-like protein [Epinephelus lanceolatus]	Cholesterol 25-hydroxylase OS=Homo sapiens OX=9606 GN=CH25H PE=1 SV=1;	Fatty acid hydroxylase superfamily	0.64	1.13	0.17	0.98	0.5	1.53	1.32	3.9	3.62	16.33	1.88	2.72	2.7	6.23	2.17	4.31	2.88	2.35	2.25621	2.94484e-06	2.69136e-05	1.60624	2.6668e-05	0.000194644	up
gene-LOC119896312	LOC119896312	gastrula zinc finger protein XlCGF57.1-like [Seriola lalandi dorsalis]	------	Zinc-finger double domain;Zinc finger, C2H2 type;C2H2-type zinc finger;C2H2-type zinc finger;Zinc-finger of C2H2 type;Zinc finger C2H2-type, 3 repeats	0.92	1.24	0.78	1.1	1.42	1.24	0.3	0.14	1.03	0.53	0.28	0.71	0.74	1.18	1.26	0.87	1.25	0.53	-1.36311	8.56341e-05	0.000522896	-0.6726	0.00744493	0.0236092	down
gene-LOC119896332	LOC119896332	HEAT repeat-containing protein 1 isoform X1 [Sparus aurata]	HEAT repeat-containing protein 1 OS=Danio rerio OX=7955 GN=heatr1 PE=2 SV=1;	BP28CT;U3 small nucleolar RNA-associated protein 10	1.33	1.7	3.06	4.32	1.56	1.45	4.8	9.17	5.05	22.35	17.92	14.7	13.11	5.79	8.43	6.86	5.88	35.25	2.67056	2.24214e-06	2.12028e-05	2.40593	6.97402e-05	0.000448853	up
gene-LOC119896333	LOC119896333	protein FAM13C-like [Epinephelus lanceolatus]	Protein FAM13A OS=Mus musculus OX=10090 GN=Fam13a PE=1 SV=1;	------	0.9	0.67	0.43	0.88	0.57	0.84	1.12	2.2	9.05	14.64	4.23	3.11	8.01	7	7.51	7.1	2.9	13.43	2.59289	2.31936e-13	8.79426e-12	2.93447	8.65519e-24	1.60087e-21	up
gene-LOC119896343	LOC119896343	nuclear receptor subfamily 4 group A member 3 isoform X1 [Salarias fasciatus]	Nuclear receptor subfamily 4 group A member 3 OS=Homo sapiens OX=9606 GN=NR4A3 PE=1 SV=3;	Ligand-binding domain of nuclear hormone receptor	0.62	1.34	0.55	2.78	1.43	1.7	2.81	1.7	5.97	10.5	1.49	11.8	1.02	1.75	0.62	1.93	1.66	1.93	1.81262	0.00015436	0.000868891	-0.387151	0.301404	0.443644	up
gene-LOC119896376	LOC119896376	hypothetical protein F2P81_017687 [Scophthalmus maximus]	Latent-transforming growth factor beta-binding protein 4 OS=Mus musculus OX=10090 GN=Ltbp4 PE=1 SV=2;	Calcium-binding EGF domain;TB domain;EGF-like domain;Complement Clr-like EGF-like;Human growth factor-like EGF;EGF domain;Coagulation Factor Xa inhibitory site	1.88	3.9	0.83	1.77	1.57	3.22	0.29	0.59	0.37	0.57	0.7	0.77	1.48	0.73	1.09	0.75	0.79	1.35	-2.02856	1.01031e-07	1.3076e-06	-1.50329	6.41971e-06	5.63296e-05	down
gene-LOC119896384	LOC119896384	myelin protein P0-like [Sparus aurata]	Nectin-4 OS=Xenopus tropicalis OX=8364 GN=nectin4 PE=2 SV=2;	Immunoglobulin V-set domain;Immunoglobulin domain;Immunoglobulin domain;Immunoglobulin I-set domain;Immunoglobulin domain	6.04	1.4	1.05	3.39	1.34	3.73	0	0	0.03	0	0.93	0.73	0.74	0.81	0.45	0.38	0.33	0	-3.35092	0.000426387	0.00209724	-3.15842	1.49434e-06	1.5561e-05	down
gene-LOC119896423	LOC119896423	uncharacterized protein LOC116703637 isoform X5 [Etheostoma spectabile]	Scavenger receptor cysteine-rich type 1 protein M130 OS=Canis lupus familiaris OX=9615 GN=CD163 PE=2 SV=1;	Scavenger receptor cysteine-rich domain;Immunoglobulin domain;Immunoglobulin domain;Immunoglobulin domain;C17orf99 Ig domain;Immunoglobulin I-set domain	1.55	7.1	0.98	3.86	2.05	1.85	0.53	0.12	3.25	10.43	0.81	0.75	6.58	1.09	9.36	1.36	2.29	0.68	-1.05279	0.00308924	0.0114032	-1.18493	0.00440541	0.0152848	down
gene-LOC119896445	LOC119896445	histone H1-like [Xiphophorus maculatus]	Histone H1.1 OS=Rattus norvegicus OX=10116 GN=Hist1h1a PE=1 SV=1;	linker histone H1 and H5 family	0.2	0.14	0.07	0.17	0.06	0.06	1.19	0.74	0.72	6.44	2.42	3.18	5.29	3.27	5.71	6.48	2.66	5.24	4.11174	1.56722e-12	5.18715e-11	4.86506	7.3718e-27	2.1475e-24	up
gene-LOC119896446	LOC119896446	histone H1-like [Xiphophorus maculatus]	Histone H1.1 OS=Rattus norvegicus OX=10116 GN=Hist1h1a PE=1 SV=1;	linker histone H1 and H5 family	0.18	0.48	0.3	0.01	0.02	0	1.42	1.28	1.63	1.88	1.62	0	3.07	5.49	4.7	5.66	0.35	11.79	2.87402	0.00483717	0.0165868	4.51275	1.39198e-07	1.91273e-06	up
gene-LOC119896465	LOC119896465	PREDICTED: histone H3-like [Sinocyclocheilus rhinocerous]	Histone H4 OS=Bos taurus OX=9913 PE=1 SV=2;	Centromere kinetochore component CENP-T histone fold;TATA box binding protein associated factor;CENP-S protein;Core histone H2A/H2B/H3/H4;Histone-like transcription factor	0.42	0.75	0.15	0.47	0.14	0.37	1.65	1.51	1.71	1.11	1.24	1.26	1.97	2.18	1.78	4.04	3.14	1.62	1.89827	0.000153947	0.000866975	2.24015	5.59546e-07	6.64978e-06	up
gene-LOC119896473	LOC119896473	complement C1q-like protein 4 [Perca flavescens]	Complement C1q tumor necrosis factor-related protein 6 OS=Homo sapiens OX=9606 GN=C1QTNF6 PE=1 SV=4;	C1q domain	23.42	23.8	20.61	6.48	25.14	28.76	2.51	3.42	4	0.44	8.77	3.87	14.65	8.97	13.38	7.78	7.96	10.32	-2.24113	3.8276e-05	0.000257835	-1.30292	3.50969e-05	0.00024771	down
gene-LOC119896477	LOC119896477	hypothetical protein E3U43_014710 [Larimichthys crocea]	------	------	4.05	2.54	0.48	2.73	1.14	5.26	0.16	0.31	2.94	0.59	1.15	0.5	2.14	5.32	0.82	1.64	1.74	1.01	-1.74088	0.00391383	0.0139264	-0.85651	0.0930319	0.18169	down
gene-LOC119896509	LOC119896509	zinc finger protein 629-like [Sparus aurata]	------	Zinc-finger double domain;Zinc finger, C2H2 type;C2H2-type zinc finger	1.39	2.38	1.46	2.5	1.57	1.89	0.39	0.52	1.24	1.48	0.7	0.21	1.97	2.43	0.92	0.81	2.04	1.8	-1.53905	3.65575e-06	3.24959e-05	-0.665308	0.0187073	0.0502738	down
gene-LOC119896520	LOC119896520	uncharacterized protein LOC116703682 isoform X2 [Etheostoma spectabile]	Kinetochore-associated protein DSN1 homolog OS=Homo sapiens OX=9606 GN=DSN1 PE=1 SV=2;	Mis12-Mtw1 protein family	0.42	1.01	0.39	0.52	0.99	1.17	0	0.04	0.16	0.15	0.1	0.16	0.34	0.35	0.31	0.13	0.45	0.27	-3.05692	1.18828e-08	1.86557e-07	-1.7412	1.06088e-05	8.75799e-05	down
gene-LOC119896522	LOC119896522	hypothetical protein PFLUV_G00177890 [Perca fluviatilis]	C-factor OS=Myxococcus xanthus OX=34 GN=csgA PE=1 SV=1;	short chain dehydrogenase;Enoyl;KR domain	13.27	20.98	3.51	5.79	11.62	20.18	9.82	3.49	1.33	1.98	4.37	3.77	3.09	3.1	2.86	2.64	2.25	3.53	-1.44723	0.0128644	0.0374384	-2.49264	1.72531e-11	5.39709e-10	down
gene-LOC119896543	LOC119896543	heat shock protein 70b [Siniperca chuatsi]	Heat shock 70 kDa protein 1 OS=Oryzias latipes OX=8090 PE=3 SV=1;	Hsp70 protein;MreB/Mbl protein	2.23	2.76	13.6	4.14	8.76	8.76	5689.07	4239.99	2579.2	6440.44	3320.66	3971.45	149.16	685.94	145.07	88.69	618.22	91.95	9.23314	2.05154e-86	1.73634e-83	4.84109	1.8877e-17	1.62936e-15	up
gene-LOC119896558	LOC119896558	E3 ubiquitin-protein ligase CHIP-like isoform X2 [Larimichthys crocea]	STIP1 homology and U box-containing protein 1 OS=Mus musculus OX=10090 GN=Stub1 PE=1 SV=1;	U-box domain;CHIP N-terminal tetratricopeptide repeat domain;Tetratricopeptide repeat;Tetratricopeptide repeat;Anaphase-promoting complex, cyclosome, subunit 3;TPR repeat;Tetratricopeptide repeat;Tetratricopeptide repeat;Tetratricopeptide repeat;Tetratricopeptide repeat;Tetratricopeptide repeat	4.08	4.74	1.97	2.92	3.93	5.26	1.31	0.86	2.11	4.39	2.47	1.24	3.24	5.7	4.15	4.92	2.78	3.58	-1.18321	0.00028678	0.00149168	-0.369179	0.111053	0.208246	down
gene-LOC119896571	LOC119896571	trypsin I-P1 [Maylandia zebra]	Serine protease 27 OS=Homo sapiens OX=9606 GN=PRSS27 PE=1 SV=1;	Trypsin;Domain of unknown function;Trypsin-like peptidase domain	7.63	7.99	3.24	13.32	8.12	6.45	0.46	1.46	1.52	6.52	1.3	1.69	3.47	6.7	4.03	3.51	2.53	4.07	-2.21188	2.89809e-08	4.20827e-07	-1.43535	5.56431e-07	6.61614e-06	down
gene-LOC119896587	LOC119896587	uncharacterized protein LOC106097177 [Oreochromis niloticus]	Fc receptor-like protein 5 OS=Homo sapiens OX=9606 GN=FCRL5 PE=1 SV=3;	Immunoglobulin domain;Immunoglobulin domain;Immunoglobulin domain	4.78	4.07	4.97	8.5	9.32	3.68	1.94	2.02	0.12	5.27	1.59	0.13	8.53	4.15	0	0	0.37	3.93	-1.70852	0.00353229	0.0127896	-1.78302	0.109168	0.205522	down
gene-LOC119896588	LOC119896588	bryoporin-like [Betta splendens]	Fc receptor-like protein 5 OS=Homo sapiens OX=9606 GN=FCRL5 PE=1 SV=3;	Immunoglobulin domain;Immunoglobulin domain;Immunoglobulin domain	20.23	22.27	5.72	29.42	24.9	7.06	1.45	3.29	1.33	18.02	8.14	1.87	15.18	14.9	0.44	1.82	0.77	11.87	-1.48611	4.20787e-05	0.000280659	-1.47184	0.00949461	0.0289547	down
gene-LOC119896602	LOC119896602	uncharacterized protein LOC116055131 [Sander lucioperca]	------	Endonuclease-reverse transcriptase;Endonuclease/Exonuclease/phosphatase family;Apolipoprotein L	3.88	4.05	2.9	5.54	4.3	5.36	6.98	6.33	9.08	17.25	5.79	6.36	10.56	15.83	11.38	10.23	7	16.35	1.06281	2.08351e-06	1.98453e-05	1.70904	1.15384e-11	3.72956e-10	up
gene-LOC119896603	LOC119896603	properdin-like [Epinephelus lanceolatus]	Properdin OS=Homo sapiens OX=9606 GN=CFP PE=1 SV=2;	Thrombospondin type 1 domain;Spondin-like TSP1 domain;Thrombospondin type 1 repeat	246.01	180.13	253.31	504.84	375.38	234.07	72.95	100.08	218.46	253.4	161.11	171.64	216.68	292.6	221.77	264.84	117.28	218.7	-1.34423	2.32104e-06	2.18184e-05	-1.51904	1.12616e-06	1.21731e-05	down
gene-LOC119896604	LOC119896604	hypothetical protein ROHU_000219 [Labeo rohita]	------	------	0.96	0.28	0.17	0.18	0.05	0.2	1.64	0.52	1.89	1.14	0.79	0.53	1.56	1.57	1.61	0.96	0.73	3.52	1.67869	0.00705832	0.0228259	1.91825	0.00146621	0.00612037	up
gene-LOC119896606	LOC119896606	bryoporin-like [Betta splendens]	Bryoporin OS=Physcomitrella patens subsp. patens OX=3218 GN=PHYPADRAFT_61094 PE=2 SV=2;	Sea anemone cytotoxic protein	15.52	20.79	11.41	31.5	25.49	21.22	4.14	8.18	2.99	12.01	6.83	7.37	7.26	10.93	2.34	3.22	2.7	0.06	-1.69959	1.71457e-07	2.10856e-06	-2.75471	4.4932e-06	4.10321e-05	down
gene-LOC119896607	LOC119896607	NLR family CARD domain-containing protein 3-like isoform X1 [Sander lucioperca]	------	------	2.68	1.43	3.62	6.54	3.08	2.08	15.11	5.92	6.86	4.09	10.62	4.17	12.3	17.43	20.81	16.18	11.82	20.32	1.08503	2.72541e-05	0.000191538	1.72274	5.63603e-14	2.77105e-12	up
gene-LOC119896612	LOC119896612	serine/threonine-protein kinase WNK4 [Larimichthys crocea]	Serine/threonine-protein kinase WNK4 OS=Homo sapiens OX=9606 GN=WNK4 PE=1 SV=1;	Protein kinase domain;Protein tyrosine and serine/threonine kinase;Oxidative-stress-responsive kinase 1 C-terminal domain	2.06	1.75	0.7	1.13	0.56	0.84	0.11	0.47	0.42	1.01	0.36	0.25	0.17	0.07	0.17	0.45	0.14	0.94	-1.69813	4.61186e-05	0.00030418	-2.35885	3.08571e-05	0.000220862	down
gene-LOC119896618	LOC119896618	GCSF-1 [Oplegnathus fasciatus]	------	Granulocyte colony-stimulating factor	0.47	1.14	1.05	0.89	1.05	1.31	4.05	2.36	2.87	17.95	1.64	5.51	0.69	2.34	1.17	8.24	1.32	5.39	2.20141	1.35085e-07	1.69289e-06	1.21194	0.0213261	0.0560321	up
gene-LOC119896620	LOC119896620	zinc finger protein Xfin-like isoform X1 [Gymnodraco acuticeps]	------	Zinc-finger double domain;Zinc finger, C2H2 type;C2H2-type zinc finger;Zinc-finger of C2H2 type	0.21	0.42	0.27	0.93	0.54	0.37	1.51	0.52	1.4	2.35	1.19	0.39	0.94	3.05	1.21	2.66	2.21	0.99	1.13267	0.000419761	0.00206766	1.34183	1.65977e-06	1.70777e-05	up
gene-LOC119896627	LOC119896627	DELTA-sagatoxin-Srs1a-like [Monopterus albus]	DELTA-sagatoxin-Srs1a OS=Sagartia rosea OX=396345 PE=1 SV=1;	Sea anemone cytotoxic protein	8.98	5.76	4.03	8.95	8.82	5.17	0.69	0.66	2.97	1.55	1.18	1.4	3.69	4.11	2.49	0.44	1.35	3.59	-2.50987	5.82306e-13	2.09083e-11	-1.90997	4.78607e-06	4.34343e-05	down
gene-LOC119896737	LOC119896737	triacylglycerol lipase [Rachycentron canadum]	Lysosomal acid lipase/cholesteryl ester hydrolase OS=Mus musculus OX=10090 GN=Lipa PE=1 SV=2;	Partial alpha/beta-hydrolase lipase region;alpha/beta hydrolase fold	88.45	82.56	77.61	64.13	93.42	81.79	37.17	55.94	35.75	29.2	31.84	44.59	67.71	57.95	50.07	66.51	100.85	68.54	-1.06241	0.000685025	0.00315365	-0.738147	0.00010948	0.000663746	down
gene-LOC119896745	LOC119896745	Hypothetical protein SMAX5B_003796 [Scophthalmus maximus]	------	------	0.35	0.23	0.09	0.1	0.09	0.15	2.27	0.84	1.94	0.76	0.93	0.59	0.89	4.87	0.83	1.1	0.38	1.1	2.86599	7.72778e-08	1.03406e-06	2.59583	3.73618e-06	3.49545e-05	up
gene-LOC119896748	LOC119896748	PREDICTED: protein NLRC3-like [Lates calcarifer]	NLR family CARD domain-containing protein 3 OS=Homo sapiens OX=9606 GN=NLRC3 PE=1 SV=2;	Fish-specific NACHT associated domain;NLRC4 helical domain HD2;NACHT domain;NOD2 winged helix domain;SPRY-associated domain;Leucine Rich repeat;SPRY domain	1.12	1.15	0.97	0.97	0.69	0.61	3.41	1.62	2.53	2.73	3.42	1.46	1.62	1.95	1.89	1.74	2.15	2.46	1.44537	0.000326945	0.0016709	0.567302	0.0292305	0.072702	up
gene-LOC119896760	LOC119896760	calcium uniporter regulatory subunit MCUb, mitochondrial isoform X1 [Sparus aurata]	Calcium uniporter protein, mitochondrial OS=Homo sapiens OX=9606 GN=MCU PE=1 SV=1;	Mitochondrial calcium uniporter	5.19	6.46	2.22	6.41	4.5	8.03	0.97	1.53	4.66	5.65	0	2.02	4.46	5.32	2.66	3.09	6.85	4.86	-1.47331	0.0119461	0.0352244	-0.738443	0.00557933	0.0185938	down
gene-LOC119896768	LOC119896768	serine/arginine-rich splicing factor 10 isoform X2 [Larimichthys crocea]	Serine/arginine-rich splicing factor 10 OS=Homo sapiens OX=9606 GN=SRSF10 PE=1 SV=1;	RNA recognition motif.;Nup53/35/40-type RNA recognition motif	2.01	2.55	0.6	1	1.49	2.01	3.52	1.4	3.36	3.15	5.34	2.64	3.58	3.19	1.93	1.67	2.31	7.56	1.1218	0.00711286	0.0229685	0.779264	0.0658844	0.138753	up
gene-LOC119896769	LOC119896769	proline-rich nuclear receptor coactivator 2 [Notolabrus celidotus]	Proline-rich nuclear receptor coactivator 2 OS=Salmo salar OX=8030 GN=pnrc2 PE=2 SV=1;	Proline-rich nuclear receptor coactivator motif	18.45	20.76	27.45	13.33	28.35	20.5	60.74	41.84	28.97	64.71	61.77	25.25	42.55	72.01	30.83	40.19	26.97	49.95	1.06111	0.00310533	0.011443	0.482524	0.0718714	0.148661	up
gene-LOC119896778	LOC119896778	fibulin-1 isoform X2 [Seriola lalandi dorsalis]	Fibulin-1 OS=Gallus gallus OX=9031 GN=FBLN1 PE=2 SV=2;	Calcium-binding EGF domain;Complement Clr-like EGF-like;Coagulation Factor Xa inhibitory site;EGF domain;Anaphylotoxin-like domain	4.01	12.38	0.5	6.17	1.38	7.25	1.29	2.97	0.44	0.77	1.16	1.7	2.35	0.62	0.09	0.54	0.51	0.5	-1.76616	0.00691006	0.0224374	-3.15259	4.06972e-06	3.7607e-05	down
gene-LOC119896787	LOC119896787	cleavage and polyadenylation specificity factor subunit 5 isoform X1 [Seriola dumerili]	Cleavage and polyadenylation specificity factor subunit 5 OS=Danio rerio OX=7955 GN=nudt21 PE=2 SV=1;	Nucleotide hydrolase	1.49	11.32	0.03	16.66	0.08	0.12	0.16	0.25	0.34	0.15	0.05	0.21	0.3	0.07	0.76	0.25	0.09	0.25	-4.65445	9.71408e-05	0.000583238	-4.39899	0.00033367	0.0017265	down
gene-LOC119896801	LOC119896801	uncharacterized protein LOC114562424 [Perca flavescens]	------	Small cytokines	15.91	19.51	6.09	121.24	7.82	43.93	5.03	18.73	22.38	10.58	13.72	8.36	6.38	9.04	7.22	4.84	19.27	29.53	-1.47909	0.0154481	0.0434321	-1.93119	0.00223523	0.00872451	down
gene-LOC119896811	LOC119896811	putative tRNA pseudouridine synthase Pus10 [Sparus aurata]	Putative tRNA pseudouridine synthase Pus10 OS=Mus musculus OX=10090 GN=Pus10 PE=1 SV=1;	------	0.15	0.49	0.15	0.13	0.42	0.24	0.32	0.39	0.71	1.28	1.16	0.55	0.41	0.22	0.21	0.4	0.3	0.28	1.32733	0.00309423	0.0114145	-0.195876	0.669354	0.778913	up
gene-LOC119896812	LOC119896812	PREDICTED: RAC-gamma serine/threonine-protein kinase isoform X1 [Poecilia latipinna]	RAC-gamma serine/threonine-protein kinase OS=Homo sapiens OX=9606 GN=AKT3 PE=1 SV=1;	Protein kinase domain;Protein tyrosine and serine/threonine kinase;Kinase-like;Protein kinase C terminal domain	0.62	0.89	0.54	1.29	0.63	0.55	1.43	1.55	3.58	5.37	0.65	1.97	0.9	2.61	1.71	1.88	1.37	1.97	1.39974	3.38219e-05	0.000231347	0.71206	0.00850801	0.0264796	up
gene-LOC119896818	LOC119896818	RNA helicase aquarius isoform X1 [Etheostoma spectabile]	RNA helicase aquarius OS=Homo sapiens OX=9606 GN=AQR PE=1 SV=4;	------	10.42	12.56	13.76	17.59	15.31	11.48	22.4	28.63	27.29	65.85	25.46	37.81	21.97	26.7	20.81	36.96	36.6	37.33	1.15893	1.31642e-07	1.65816e-06	0.646234	0.00217074	0.00850635	up
gene-LOC119896830	LOC119896830	PREDICTED: E3 ubiquitin-protein ligase NEDD4 isoform X1 [Lates calcarifer]	E3 ubiquitin-protein ligase NEDD4 OS=Homo sapiens OX=9606 GN=NEDD4 PE=1 SV=4;	HECT-domain;WW domain	1.64	2.4	1.94	1.67	2.18	2.14	2.81	4.04	7.64	11.03	2.93	3.88	2.93	5.04	3.98	5.07	3.05	6.92	1.16568	7.17044e-08	9.67652e-07	0.675743	0.00315461	0.0116027	up
gene-LOC119896898	LOC119896898	zinc finger-containing ubiquitin peptidase 1 isoform X1 [Epinephelus lanceolatus]	Zinc finger-containing ubiquitin peptidase 1 OS=Macaca fascicularis OX=9541 GN=ZUP1 PE=2 SV=1;	Peptidase family C78;Drought induced 19 protein	6.05	7.5	4.53	7.39	7.86	9	1.31	1.59	4.66	5.53	5.29	2.62	5.29	6.09	4.77	5.07	3.67	4.1	-1.27415	3.51225e-07	4.01124e-06	-1.17145	5.64282e-13	2.35674e-11	down
gene-LOC119896916	LOC119896916	hypothetical protein F2P81_021837 [Scophthalmus maximus]	------	------	1.52	3.19	18.26	6.49	23.62	24.25	0.36	0.4	1.71	0	4.74	0.17	0.38	0.15	1.37	0.29	0	0.05	-3.53268	4.17325e-05	0.000278585	-4.85245	1.01644e-09	2.2496e-08	down
gene-LOC119896920	LOC119896920	CREB-regulated transcription coactivator 2-like isoform X1 [Seriola dumerili]	CREB-regulated transcription coactivator 2 OS=Bos taurus OX=9913 GN=CRTC2 PE=2 SV=1;	Transducer of regulated CREB activity middle domain;Transducer of regulated CREB activity, C terminus;Transducer of regulated CREB activity, N terminus	2.6	3.45	1.78	2.73	2.09	2.84	3.69	4.5	7	14.73	4.72	5.53	5.06	7.83	5.1	5.85	4.81	5.94	1.11323	1.90213e-10	4.37637e-09	0.646764	5.56407e-08	8.51975e-07	up
gene-LOC119896933	LOC119896933	GSK-3-binding protein-like [Sander lucioperca]	GSK-3-binding protein OS=Xenopus laevis OX=8355 GN=gbp PE=1 SV=1;	Glycogen synthase kinase-3 binding	17.65	21.35	14.9	11.74	19.41	14.57	104.71	112.27	50.4	145.06	48.16	74.34	44.46	76.71	54.51	73.73	59.55	60.91	2.34621	2.58821e-12	8.13499e-11	1.38445	2.00141e-14	1.06979e-12	up
gene-LOC119896961	LOC119896961	nestin-like [Seriola dumerili]	Nestin OS=Danio rerio OX=7955 GN=nes PE=2 SV=1;	Intermediate filament protein	0.86	0.04	0.06	0.18	0.1	0.15	0.19	4.81	2.07	0.43	0.18	3.27	0.18	0.58	1.77	0.58	0.55	2.54	2.17041	0.00726336	0.0233424	1.30611	0.0982849	0.189676	up
gene-LOC119896973	LOC119896973	F-type lectin [Oplegnathus fasciatus]	Fucolectin-1 OS=Anguilla japonica OX=7937 PE=2 SV=1;	F5/8 type C domain	3.64	4.32	2.47	2.71	1.93	3.46	0.15	0.62	1	2.59	0.42	0.15	1.26	1.32	0.47	0.61	0.24	1.38	-2.31016	4.50875e-07	5.04002e-06	-2.30553	1.13047e-09	2.47842e-08	down
gene-LOC119896976	LOC119896976	dynactin subunit 3-like [Acanthochromis polyacanthus]	Dynactin subunit 3 OS=Bos taurus OX=9913 GN=DCTN3 PE=2 SV=1;	Dynactin subunit p22	8.28	18.14	17.08	20.98	12.07	20.61	7.97	5.66	9.77	19.28	4.82	4.95	8.36	24.32	9.49	26.2	13.33	10.72	-1.00988	0.000269527	0.00141436	-0.526882	0.0715553	0.148099	down
gene-LOC119896999	LOC119896999	zinc finger protein 91-like isoform X8 [Mastacembelus armatus]	------	Zinc-finger double domain;Zinc finger, C2H2 type;C2H2-type zinc finger;Zinc-finger double-stranded RNA-binding;C2H2-type zinc finger	0.1	0.74	0.38	0.64	0.05	0.95	1.88	1.8	1.8	4.34	1.39	2.79	0	0.29	1.25	0.69	0.85	1.63	2.2235	8.10987e-06	6.57709e-05	0.308496	0.70539	0.805601	up
gene-LOC119897002	LOC119897002	tripartite motif-containing protein 16 [Larimichthys crocea]	Tripartite motif-containing protein 16 OS=Mus musculus OX=10090 GN=Trim16 PE=1 SV=2;	SPRY-associated domain;zinc finger of C3HC4-type, RING;RING-type zinc-finger;Zinc finger, C3HC4 type;B-box zinc finger;SPRY domain;Zinc finger, C3HC4 type;Zinc finger, C3HC4 type;Ring finger domain	3.12	3.28	1.34	1.9	2.23	3.81	0.15	0.3	1.11	2.99	0.52	1.58	1.33	2.74	1.63	0.9	1.83	2.64	-1.33985	0.00292687	0.0109105	-0.56548	0.0296144	0.0734763	down
gene-LOC119897031	LOC119897031	GA-binding protein subunit beta-2 isoform X1 [Etheostoma spectabile]	GA-binding protein subunit beta-2 OS=Bos taurus OX=9913 GN=GABPB2 PE=2 SV=2;	Ankyrin repeats;Ankyrin repeat;Ankyrin repeats;Ankyrin repeat;Ankyrin repeats	1.14	1.42	0.59	1	0.86	1.61	2.54	2.3	2.65	9.96	2.86	3.05	2.91	4.32	3.09	3.76	3.27	5.16	1.58522	1.49856e-08	2.31504e-07	1.30278	4.25734e-10	1.01657e-08	up
gene-LOC119897045	LOC119897045	NLR family CARD domain-containing protein 3, partial [Larimichthys crocea]	Protein NLRC3 OS=Mus musculus OX=10090 GN=Nlrc3 PE=1 SV=2;	NLRC4 helical domain HD2;Fish-specific NACHT associated domain;NACHT domain;NOD2 winged helix domain;Leucine Rich repeat	0.04	0.23	0.08	0.28	0.16	0.49	0.48	0.32	0.38	0.75	0.62	0.51	0.31	0.26	0.88	1.05	0.82	1.11	1.21482	0.00730742	0.0234586	1.39732	0.0069102	0.0221609	up
gene-LOC119897110	LOC119897110	PREDICTED: G-protein coupled receptor 183-like [Cyprinodon variegatus]	------	7 transmembrane receptor	0.13	0.14	0.13	0.15	0.11	0.22	0.18	0.07	0.69	1.09	0.36	0.37	0.54	0.62	0.49	0.4	0.32	0.72	1.30537	0.00154724	0.00632508	1.32874	2.86796e-06	2.76647e-05	up
gene-LOC119897117	LOC119897117	PREDICTED: uncharacterized protein LOC109057830 [Cyprinus carpio]	------	------	0.11	0.13	0.1	0.19	0.47	0.04	0.23	0.57	1.01	3.88	0.5	1.18	0.55	0.42	1.08	0.54	0.89	0.78	2.45504	0.000123696	0.000718827	1.60825	0.0045164	0.0156095	up
gene-LOC119897136	LOC119897136	lamin [Oreochromis niloticus]	Lamin-A OS=Xenopus laevis OX=8355 GN=lmna PE=2 SV=1;	Intermediate filament protein;Lamin Tail Domain	5.27	10.05	3.58	7.17	5.87	9.42	9.33	11.6	24.78	30.72	8.7	16.51	9.01	17.54	6.71	10.2	19.4	11.16	1.09099	2.22592e-06	2.10746e-05	0.356437	0.156542	0.271868	up
gene-LOC119897141	LOC119897141	large proline-rich protein BAG6 isoform X2 [Larimichthys crocea]	Large proline-rich protein BAG6 OS=Danio rerio OX=7955 GN=Bag6 PE=3 SV=1;	BCL2-associated athanogene 6;Ubiquitin family;Ubiquitin-2 like Rad60 SUMO-like	7.74	8.49	7.77	12.18	9.9	8.19	37.06	52.77	43.01	66.35	38.25	46.46	11.59	12.16	10.44	12.97	15.6	11.38	2.40928	4.56605e-33	8.38808e-31	0.0315766	0.821111	0.888971	up
gene-LOC119897144	LOC119897144	tumor necrosis factor-alpha [Latris lineata]	Tumor necrosis factor OS=Sparus aurata OX=8175 GN=tnf PE=3 SV=1;	TN	0.25	0.55	0.15	0.08	0.5	0.54	7.51	7.55	4.97	13.46	6.49	7.92	0.81	0.69	0.59	0.8	2.16	1.53	4.45904	2.25131e-29	3.50997e-27	1.21023	0.0144278	0.0405939	up
gene-LOC119897150	LOC119897150	PREDICTED: alpha-1,3-mannosyl-glycoprotein 2-beta-N-acetylglucosaminyltransferase [Lates calcarifer]	Alpha-1,3-mannosyl-glycoprotein 2-beta-N-acetylglucosaminyltransferase OS=Oryctolagus cuniculus OX=9986 GN=MGAT1 PE=1 SV=1;	GNT-I family;Glycosyl transferase family 2	20.67	35.99	50.72	43.82	32.98	30.81	8.5	7	4.18	1.92	0	7.48	12.2	14.93	0	3.75	38.58	17.23	-2.82422	0.00174522	0.00702058	-1.87105	0.0490235	0.110206	down
gene-LOC119897155	LOC119897155	lysosomal thioesterase PPT2-A-like [Sparus aurata]	Lysosomal thioesterase PPT2-A OS=Xenopus laevis OX=8355 GN=ppt2-a PE=2 SV=1;	Palmitoyl protein thioesterase;Putative serine esterase;alpha/beta hydrolase fold;PGAP1-like protein	1.26	2.76	0.52	1.59	1.33	3.3	0.14	0.2	0.61	0.41	0.99	0.72	0.6	0.39	0.37	0.37	0.18	0.57	-1.87338	0.000107215	0.000634363	-2.52931	3.76778e-10	9.11819e-09	down
gene-LOC119897169	LOC119897169	apoptosis-associated speck-like protein containing a CARD [Anabas testudineus]	Apoptosis-associated speck-like protein containing a CARD OS=Danio rerio OX=7955 GN=pycard PE=1 SV=1;	PAAD/DAPIN/Pyrin domain;Caspase recruitment domain	10.97	11.68	7.27	9.95	12.1	10.81	2.26	1.69	3.94	6.63	4.13	2.01	8.22	11.46	6.77	4.16	6.65	7.45	-1.82359	1.54305e-16	9.0513e-15	-0.990192	5.70757e-07	6.76577e-06	down
gene-LOC119897176	LOC119897176	hypothetical protein PFLUV_G00088660 [Perca fluviatilis]	------	Immunoglobulin V-set domain;Immunoglobulin domain;Immunoglobulin domain	1.12	1.04	1.06	1.3	1.13	2.05	0.04	0.43	0.94	0.62	0.32	0.67	0.21	0.23	0.19	0.19	0.11	0.25	-1.56492	0.000124918	0.000724144	-3.18757	7.67904e-40	9.94223e-37	down
gene-LOC119897187	LOC119897187	NLR family CARD domain-containing protein 3-like isoform X1 [Kryptolebias marmoratus]	------	------	0.79	2.17	1.76	5.87	3.16	2.42	3.6	3.76	6.44	21.52	4.43	5.93	3.5	0.72	5.32	5.94	6.71	7.63	1.29784	0.00259661	0.0098613	0.490077	0.336818	0.481243	up
gene-LOC119897189	LOC119897189	hypothetical protein PFLUV_G00088660 [Perca fluviatilis]	------	Immunoglobulin V-set domain;Immunoglobulin domain;Immunoglobulin domain	0.79	1.41	1.56	4.97	4.14	2.21	0.16	0.16	0.17	0.41	0.6	0	0.47	0.39	0.5	0	0.08	0.2	-3.43012	8.12993e-08	1.08116e-06	-3.63892	2.34361e-08	3.87635e-07	down
gene-LOC119897194	LOC119897194	uncharacterized protein LOC115566601 isoform X1 [Sparus aurata]	------	------	2.76	2.02	4.71	4.34	2.3	2.56	2.84	3.96	60.99	28.41	5.38	8.12	11.86	17.35	21.1	12.38	18.12	44.29	2.09546	0.000131294	0.000755564	2.28062	4.57235e-10	1.08512e-08	up
gene-LOC119897201	LOC119897201	sialic acid-binding Ig-like lectin 5 isoform X1 [Sander lucioperca]	Sialic acid-binding Ig-like lectin 5 OS=Homo sapiens OX=9606 GN=SIGLEC5 PE=1 SV=1;	------	0.43	0.5	0.58	1.02	0.62	0.39	1.19	1.37	3.99	8.01	1.16	1.87	1.78	6.23	4.49	8.75	5.16	5.22	1.82903	5.46135e-07	5.95597e-06	2.54561	1.85939e-13	8.38164e-12	up
gene-LOC119897210	LOC119897210	uncharacterized protein LOC104930299 [Larimichthys crocea]	------	------	2.54	5.67	3.05	3.65	2.23	3.04	6.03	4.73	3.6	16.34	9.98	6.59	5.86	3.56	5.98	5.07	4.85	8.48	1.04209	0.00133863	0.00559979	0.27625	0.317694	0.461357	up
gene-LOC119897221	LOC119897221	B-cell receptor CD22-like isoform X2 [Sander lucioperca]	Sialoadhesin OS=Sus scrofa OX=9823 GN=SIGLEC1 PE=1 SV=1;	Immunoglobulin domain;Immunoglobulin domain;Immunoglobulin I-set domain	6.3	9.08	10.43	6.57	5.46	3.41	24.54	18.29	15.64	5.76	19.34	8.41	13.26	13.9	8.03	9.83	23.05	8.44	1.18594	0.0127245	0.0371407	0.341503	0.307479	0.450566	up
gene-LOC119897236	LOC119897236	upstream stimulatory factor 2 isoform X1 [Epinephelus lanceolatus]	Upstream stimulatory factor 2 OS=Mus musculus OX=10090 GN=Usf2 PE=1 SV=1;	Helix-loop-helix DNA-binding domain	11.33	14.75	4.23	7.08	6.76	19.76	3.77	3.1	6.91	9.69	5.85	3.84	10.79	9.93	10.31	9.18	9.82	14.81	-1.1468	0.000195081	0.00106571	-0.43872	0.133957	0.241313	down
gene-LOC119897240	LOC119897240	free fatty acid receptor 2-like [Epinephelus lanceolatus]	Free fatty acid receptor 3 OS=Mus musculus OX=10090 GN=Ffar3 PE=1 SV=1;	7 transmembrane receptor	0.14	0.09	0.16	0.6	0.31	0.41	0.03	0	0.15	0.2	0.15	0.12	0.26	0.13	0.17	0.03	0.13	0.16	-1.60287	0.0165929	0.0460496	-1.40274	0.0206166	0.0544425	down
gene-LOC119897248	LOC119897248	hypothetical protein D9C73_016543 [Collichthys lucidus]	------	------	167.03	128.71	101.53	86.57	146.1	222.82	40.95	36.24	132.56	164.32	73.75	52.12	116.86	141.34	106.76	135.44	74.29	92.46	-1.05864	0.00011951	0.000696715	-0.838644	0.000418735	0.00209547	down
gene-LOC119897266	LOC119897266	C-Myc-binding protein-like [Seriola dumerili]	c-Myc-binding protein OS=Bos taurus OX=9913 GN=MYCBP PE=3 SV=3;	------	7.8	7.69	14.2	12.46	12.83	15.18	4.81	2.66	9.16	9.43	5.98	4.97	6.66	7.8	11.02	12.64	11.89	9.49	-1.13706	2.07964e-05	0.00015076	-0.739067	0.00430906	0.0150266	down
gene-LOC119897293	LOC119897293	endoribonuclease ZC3H12A-like isoform X1 [Cottoperca gobio]	Endoribonuclease ZC3H12A OS=Rattus norvegicus OX=10116 GN=Zc3h12a PE=2 SV=1;	Zc3h12a-like Ribonuclease NYN domain;UBA-like domain;Endoribonuclease Regnase 1/ ZC3H12 C-terminal domain;CCCH-type zinc finger	2.78	1.71	0.78	2.18	1.69	2.59	2.88	2.73	9.66	11.36	1.27	6.94	2.7	8.73	4.07	5.68	4.63	6.06	1.26098	0.000661009	0.00306129	0.946446	0.000488799	0.00239669	up
gene-LOC119897314	LOC119897314	LOW QUALITY PROTEIN: NLR family CARD domain-containing protein 3 [Larimichthys crocea]	NLR family CARD domain-containing protein 3 OS=Homo sapiens OX=9606 GN=NLRC3 PE=1 SV=2;	Fish-specific NACHT associated domain;NLRC4 helical domain HD2;Leucine Rich repeat;NACHT domain;NOD2 winged helix domain;Leucine Rich repeats	14.97	11.88	1.45	6.16	12.66	6.65	2.41	3.91	5.49	12.78	5.01	3.28	3.52	34.89	4.39	4.4	2.92	4.87	-1.37326	0.0093876	0.0288544	-0.360807	0.6567	0.769336	down
gene-LOC119897317	LOC119897317	CTP synthase 1-like isoform X1 [Sparus aurata]	CTP synthase 1 OS=Danio rerio OX=7955 GN=ctps1 PE=1 SV=1;	CTP synthase N-terminus;Glutamine amidotransferase class-I;Peptidase C26	2.02	2.84	1.65	1.24	1.44	1.97	4.37	3.85	6.1	10.84	4.28	4.51	6.31	9.85	7.97	10.93	6.51	6.2	1.58469	1.76661e-11	4.8965e-10	1.72216	3.2835e-13	1.42499e-11	up
gene-LOC119897329	LOC119897329	apolipoprotein A-I-like [Acanthochromis polyacanthus]	Apolipoprotein Eb OS=Danio rerio OX=7955 GN=apoeb PE=2 SV=1;	Apolipoprotein A1/A4/E domain;SF-assemblin/beta giardin;Apolipoprotein CIII;7TM-HD extracellular	293.24	280.35	442.45	207.82	781.13	1096.85	137.89	211.08	167.22	21.93	260.26	94.19	173.01	336.87	138.12	278.5	477.3	79.87	-1.72334	0.00222784	0.00866064	-1.57056	0.000422605	0.00211257	down
gene-LOC119897332	LOC119897332	probable ATP-dependent RNA helicase ddx6 [Labrus bergylta]	Probable ATP-dependent RNA helicase ddx6 OS=Xenopus tropicalis OX=8364 GN=ddx6 PE=2 SV=1;	DEAD/DEAH box helicase;Helicase conserved C-terminal domain	7.87	8.98	6.76	7.96	8.73	11.2	19.97	15.85	37.01	61.63	25.99	23.76	15.31	26.95	21.17	31.42	19.63	27.5	1.56488	1.18477e-22	1.17475e-20	1.05304	9.46369e-08	1.37074e-06	up
gene-LOC119897352	LOC119897352	C-X-C chemokine receptor type 3.1 [Epinephelus lanceolatus]	C-X-C chemokine receptor type 3 OS=Bos taurus OX=9913 GN=CXCR3 PE=2 SV=1;	7 transmembrane receptor;Serpentine type 7TM GPCR chemoreceptor Srsx	7.64	6.28	3.64	8.98	9.75	8.42	0.93	2.59	7.36	8.26	3.13	3.21	3.3	3.87	2.56	1.22	1.39	4.44	-1.10598	0.000576092	0.0027174	-1.89073	7.3874e-09	1.36364e-07	down
gene-LOC119897353	LOC119897353	C-X-C chemokine receptor type 3-like isoform X2 [Etheostoma spectabile]	C-X-C chemokine receptor type 3 OS=Bos taurus OX=9913 GN=CXCR3 PE=2 SV=1;	7 transmembrane receptor;Serpentine type 7TM GPCR chemoreceptor Srsx	9.06	10.8	19.94	19.35	14.31	18.52	23.17	34.03	54.04	88.38	12.96	23.83	19.6	57.65	35.08	98.23	52.68	79.33	1.05311	0.00201867	0.00794527	1.37954	8.95558e-05	0.000558346	up
gene-LOC119897359	LOC119897359	uncharacterized protein LOC116042260 [Sander lucioperca]	------	Immunoglobulin domain;Immunoglobulin domain;Immunoglobulin domain;Immunoglobulin I-set domain	1.68	1.55	4.9	6.8	3.96	2.81	4.9	4.94	39.58	56.14	2.28	8.51	6.47	12.84	22.98	24.88	22.69	20.88	1.88584	0.00107647	0.00465006	1.83959	9.8556e-06	8.20302e-05	up
gene-LOC119897376	LOC119897376	cornifelin [Larimichthys crocea]	Cornifelin OS=Bos taurus OX=9913 GN=CNFN PE=3 SV=1;	PLAC8 family	13.8	9.66	8.48	8.1	6.83	8.09	8.54	11.06	30.54	84.42	8.6	16.53	23.01	44.28	35.64	34.05	42.92	32.2	1.071	0.00554234	0.0186354	1.42042	6.0596e-11	1.6872e-09	up
gene-LOC119897378	LOC119897378	myelin protein P0-like [Sparus aurata]	Nectin-1 OS=Homo sapiens OX=9606 GN=NECTIN1 PE=1 SV=3;	Immunoglobulin V-set domain;Immunoglobulin domain;Immunoglobulin domain;Immunoglobulin I-set domain;Immunoglobulin domain	1.29	2.29	0.19	1.69	0.99	1.84	0.09	0.03	1.23	0.56	0.54	0.31	0.97	0.43	0.61	0.07	0.15	0.32	-1.93308	0.00155921	0.00636304	-2.14549	0.000208795	0.00115911	down
gene-LOC119897398	LOC119897398	PREDICTED: LOW QUALITY PROTEIN: THAP domain-containing protein 1-like [Sinocyclocheilus anshuiensis]	------	THAP domain	0.24	0.67	0.13	0.41	0.2	0.09	0.22	0.52	2.71	2.19	0.81	0.91	0.92	1.69	1.34	1.96	1.13	1.58	1.78149	0.0011492	0.00491316	1.85311	1.22483e-05	9.89195e-05	up
gene-LOC119897409	LOC119897409	cluster of differentiation 4 [Siniperca chuatsi]	------	Immunoglobulin domain;Immunoglobulin domain;Immunoglobulin domain;Immunoglobulin V-set domain	2.6	8.21	1.91	2.84	5.21	2.7	11.93	1.08	24.73	44.66	1.11	15.51	8.82	4.76	8.69	7.46	3.13	2.71	1.70375	0.0055557	0.0186646	0.176834	0.664098	0.774809	up
gene-LOC119897410	LOC119897410	T-cell surface glycoprotein CD4-like isoform X1 [Sander lucioperca]	------	Immunoglobulin domain;Immunoglobulin domain;Immunoglobulin I-set domain;Alphaherpesvirus glycoprotein E;Orthoreovirus membrane fusion protein p10;Rhabdovirus spike glycoprotein	2.33	2.56	0.62	1.89	1.55	4.12	0.53	0.55	2.47	1.88	0.5	1.35	1.67	2.23	1.53	0.77	1.15	2.36	-1.07442	0.00907626	0.0281089	-0.881886	0.0179939	0.0486764	down
gene-LOC119897430	LOC119897430	complement component 1s [Oplegnathus fasciatus]	Complement C1s subcomponent OS=Rattus norvegicus OX=10116 GN=C1s PE=2 SV=2;	Trypsin;CUB domain;Sushi repeat;Coagulation Factor Xa inhibitory site;Calcium-binding EGF domain;Complement Clr-like EGF-like	74.69	103.94	89.12	130.98	127.77	120.84	20.96	40.18	68.86	62.03	45.89	55.91	70.72	70.33	48.9	40.77	36.13	48.03	-1.17464	1.88295e-09	3.51632e-08	-1.39574	6.38705e-13	2.64858e-11	down
gene-LOC119897442	LOC119897442	protein NLRC3-like [Sander lucioperca]	Caspase recruitment domain-containing protein 8 OS=Homo sapiens OX=9606 GN=CARD8 PE=1 SV=1;	Function to find;Leucine Rich repeat;Caspase recruitment domain	1.5	1.18	0.2	0.94	1.55	1.05	0.15	0.23	1.09	1.37	0.18	0.19	0.3	2.45	1.09	0.69	0.59	1.24	-1.4757	0.00200358	0.00789373	-0.563714	0.234108	0.368965	down
gene-LOC119897457	LOC119897457	5'-AMP-activated protein kinase subunit gamma-2-like [Epinephelus lanceolatus]	5'-AMP-activated protein kinase subunit gamma-2 OS=Homo sapiens OX=9606 GN=PRKAG2 PE=1 SV=1;	CBS domain	0.97	4.06	1.21	0.39	0.99	1.92	0.15	0.15	0.7	1.23	1.18	2	1.31	1.7	0.4	4.82	3.69	0.74	-1.38372	0.00486803	0.0166757	-0.349006	0.406868	0.551924	down
gene-LOC119897488	LOC119897488	hypothetical protein EYF80_008749 [Liparis tanakae]	------	Transmembrane protein 100	0.03	0	1	0.85	3.71	0.42	0	0	0.34	0.25	0.1	0	0.26	0.21	0.35	0.17	0	0.07	-3.6171	0.0026109	0.00991051	-2.99372	0.00389993	0.0138422	down
gene-LOC119897511	LOC119897511	receptor-type tyrosine-protein phosphatase mu-like isoform X8 [Anabas testudineus]	Receptor-type tyrosine-protein phosphatase mu OS=Homo sapiens OX=9606 GN=PTPRM PE=1 SV=2;	Protein-tyrosine phosphatase;Dual specificity phosphatase, catalytic domain;Tyrosine phosphatase family	0.69	1.55	0.61	1.85	0.89	0.51	1.74	3.26	2.91	5.95	0.86	3.02	2.07	3.38	0.98	2.6	3.22	2.25	1.34634	0.00135228	0.00564861	0.746777	0.0505079	0.11278	up
gene-LOC119897558	LOC119897558	circadian-associated transcriptional repressor-like [Seriola dumerili]	Circadian-associated transcriptional repressor OS=Mus musculus OX=10090 GN=Ciart PE=1 SV=1;	Circadian-associated transcriptional repressor	0.17	0.19	0.43	1.08	0.75	0.55	1.03	0.72	1.31	1.7	1.54	1.77	1.05	0.86	1.72	1.3	1.57	2.3	1.22889	0.00331644	0.0121005	1.00092	0.0191431	0.0512029	up
gene-LOC119897578	LOC119897578	neuronal acetylcholine receptor subunit alpha-7-like isoform X1 [Cottoperca gobio]	Neuronal acetylcholine receptor subunit alpha-7 OS=Homo sapiens OX=9606 GN=CHRNA7 PE=1 SV=5;	Neurotransmitter-gated ion-channel ligand binding domain;Neurotransmitter-gated ion-channel transmembrane region	0.56	1.84	1.07	2.26	1.69	2.57	0.26	0.32	0.15	0.68	0.26	0.13	0.5	0.5	0.24	0.26	0.68	0.1	-2.62402	8.4118e-11	2.06359e-09	-2.57976	1.70153e-10	4.37202e-09	down
gene-LOC119897585	LOC119897585	ictacalcin-like [Seriola lalandi dorsalis]	Ictacalcin OS=Ictalurus punctatus OX=7998 PE=2 SV=1;	S-100/ICaBP type calcium binding domain;EF-hand domain pair;EF hand;EF-hand domain pair;EF-hand domain;EF hand	91.45	365.28	27.01	98.54	83.38	175.2	6.1	8.12	0.4	42.26	17.12	9.73	16.36	7.23	8.62	4.83	6.38	6.27	-3.54265	4.89521e-08	6.81992e-07	-4.45817	3.53974e-21	4.68714e-19	down
gene-LOC119897597	LOC119897597	polypeptide N-acetylgalactosaminyltransferase 11 [Seriola lalandi dorsalis]	Polypeptide N-acetylgalactosaminyltransferase 11 OS=Xenopus tropicalis OX=8364 GN=galnt11 PE=1 SV=2;	------	4.36	4.58	5.47	4.03	5.42	4.88	0.42	1.8	1.59	0	0.45	0.86	3.72	4.5	0.82	1.34	2.2	1.06	-2.52478	2.78916e-05	0.000195439	-1.61581	2.05268e-05	0.00015562	down
gene-LOC119897604	LOC119897604	hypothetical protein PFLUV_G00085120 [Perca fluviatilis]	Cingulin OS=Plecturocebus moloch OX=9523 GN=CGN PE=3 SV=1;	Myosin tail;Mechanosensitive ion channel porin domain	4.83	4.98	2.28	3.31	3.12	5.44	0.62	0.83	2.8	1.1	2.45	1.52	3.86	4.8	5.15	3.82	2.92	3.91	-1.49287	2.03784e-05	0.000148092	-0.437091	0.0426073	0.0984106	down
gene-LOC119897640	LOC119897640	SPRY domain-containing SOCS box protein 4-like isoform X1 [Sander lucioperca]	SPRY domain-containing SOCS box protein 1 OS=Homo sapiens OX=9606 GN=SPSB1 PE=1 SV=1;	SPRY domain;SOCS box	0.24	0.31	0	0.07	0.07	0.2	0.97	0.26	0.43	1.48	0.57	0.78	0.18	0.15	0.28	0.15	0.14	0.24	2.14452	0.000823173	0.00369391	0.173312	0.795523	0.87102	up
gene-LOC119897698	LOC119897698	PREDICTED: ataxin-1-like [Lates calcarifer]	Ataxin-1 OS=Rattus norvegicus OX=10116 GN=Atxn1 PE=2 SV=1;	Ataxin-1 and HBP1 module;Capicua transcriptional repressor modulator	1.79	1.74	2.02	1.93	2.24	2.71	0.21	0.32	1.81	0.51	0.53	0.58	1.26	2.72	1.34	1.77	1.74	1.84	-1.89925	1.67224e-07	2.06185e-06	-0.740717	3.81054e-05	0.00026652	down
gene-LOC119897702	LOC119897702	Hairy/enhancer-of-split related with YRPW motif protein 1 [Larimichthys crocea]	Hairy/enhancer-of-split related with YRPW motif protein 1 OS=Danio rerio OX=7955 GN=hey1 PE=2 SV=1;	Helix-loop-helix DNA-binding domain;Hairy Orange	3.79	2.65	0.82	1.37	2.02	1.59	16.98	8.67	5.22	11.35	9.35	9.94	4.81	7.29	7.03	11.45	3.66	10.26	2.33274	1.08997e-07	1.40153e-06	1.37296	0.000295721	0.00155782	up
gene-LOC119897715	LOC119897715	tubulin polymerization-promoting protein isoform X1 [Gymnodraco acuticeps]	Tubulin polymerization-promoting protein OS=Homo sapiens OX=9606 GN=TPPP PE=1 SV=1;	p25-alpha	1.27	2.44	0.44	1.86	1.05	1.98	0.5	0.52	0.57	1.26	0.66	0.63	2.24	1.94	1.33	1.06	0.7	0.97	-1.24507	0.000144015	0.000817329	-0.548493	0.133089	0.240102	down
gene-LOC119897724	LOC119897724	hypothetical protein EPR50_G00065570 [Perca flavescens]	------	CD20-like family	1.7	1.28	0.26	0.54	0.78	0.53	0.29	0.25	0.34	0.44	0.51	0.28	0.41	0.73	0.2	0.39	0	0.35	-1.38474	0.00680209	0.0221302	-1.80493	0.00328537	0.0120216	down
gene-LOC119897764	LOC119897764	complement component 4 [Oplegnathus fasciatus]	Complement C4 OS=Rattus norvegicus OX=10116 GN=C4 PE=1 SV=3;	A-macroglobulin TED domain;A-macroglobulin receptor binding domain;Alpha-2-macroglobulin family;Alpha-2-macroglobulin bait region domain;UNC-6/NTR/C345C module;Macroglobulin domain MG3;MG2 domain;Anaphylotoxin-like domain;Macroglobulin domain MG4;Macroglobulin domain MG1	127.82	137.74	69.44	71.1	72.65	74.65	40.49	46.55	46.08	39.51	59.96	40.7	61.89	40.45	89.88	67.92	23.65	50.2	-1.20143	0.000396379	0.00196556	-1.19005	0.000290547	0.00153716	down
gene-LOC119897777	LOC119897777	uncharacterized protein LOC116049369 isoform X1 [Sander lucioperca]	------	Immunoglobulin V-set domain;Immunoglobulin domain;Immunoglobulin domain;Immunoglobulin domain;Immunoglobulin I-set domain;Adenovirus E3 region protein CR2	1.18	2.21	1.17	1.12	1.48	1.01	0.1	0.2	1.68	0.95	0.1	0.15	0.83	1.12	1.43	1.47	0.53	1.04	-1.81209	0.00139567	0.00579951	-0.87496	0.00497786	0.0169282	down
gene-LOC119897784	LOC119897784	hypothetical protein PFLUV_G00083560 [Perca fluviatilis]	Serum paraoxonase/arylesterase 2 OS=Meleagris gallopavo OX=9103 GN=PON2 PE=2 SV=1;	Arylesterase;SMP-30/Gluconolactonase/LRE-like region	10.03	12.33	5.06	5.36	7.56	8.93	1.62	4.4	3.1	1.49	5.89	3.91	5.18	4.43	5.67	3.63	2.05	2.35	-1.28163	0.00228444	0.00885302	-1.57466	6.5125e-07	7.623e-06	down
gene-LOC119897789	LOC119897789	PREDICTED: uncharacterized protein LOC108885709 [Lates calcarifer]	------	------	9.18	17.05	3.17	10.13	7.34	12.75	1.27	1.98	0.59	3.23	1.44	1.71	5.28	4.73	4.01	4.68	3.65	3.27	-2.48203	1.08805e-09	2.13449e-08	-1.56012	3.61781e-07	4.47997e-06	down
gene-LOC119897830	LOC119897830	transmembrane protein 222 [Labrus bergylta]	Transmembrane protein 222 OS=Mus musculus OX=10090 GN=Tmem222 PE=1 SV=1;	Protein of unknown function	0.4	0.95	0.48	0.57	0.56	0.79	0.18	0.24	0.62	0.38	0.18	0.1	0.78	1.81	0.89	0.73	1.44	0.76	-1.3413	0.000651982	0.00302539	0.275384	0.348492	0.493295	down
gene-LOC119897842	LOC119897842	N-acetyllactosaminide beta-1,3-N-acetylglucosaminyltransferase 3 [Sander lucioperca]	N-acetyllactosaminide beta-1,3-N-acetylglucosaminyltransferase 3 OS=Homo sapiens OX=9606 GN=B3GNT3 PE=1 SV=2;	------	0.5	0.93	0.23	0.79	0.88	1.25	0	0.2	0.04	0.08	0.42	0.24	0.36	0.58	0.26	0.17	0.04	0.04	-2.24174	0.00086859	0.00387206	-2.09742	0.000186621	0.00105257	down
gene-LOC119897852	LOC119897852	PREDICTED: hemicentin-2-like isoform X6 [Lates calcarifer]	B-cell receptor CD22 OS=Mus musculus OX=10090 GN=Cd22 PE=1 SV=1;	Immunoglobulin domain;Immunoglobulin domain;Immunoglobulin domain;Immunoglobulin I-set domain;T-cell surface glycoprotein CD3 delta chain;Ig-like domain on T-cell surface glycoprotein CD3 epsilon chain;Immunoglobulin V-set domain;CD80-like C2-set immunoglobulin domain;Immunoglobulin domain;SHP2-interacting transmembrane adaptor protein, SIT	1.92	1.71	2.96	0.52	2.44	1.81	0.23	0.67	2.99	7.11	0.73	1.19	3.44	2.23	2.72	0.57	1.7	0.95	-1.16777	0.000979558	0.00429642	-0.639937	0.0779432	0.158436	down
gene-LOC119897855	LOC119897855	Hexokinase-1 [Larimichthys crocea]	Hexokinase-1 OS=Homo sapiens OX=9606 GN=HK1 PE=1 SV=3;	Hexokinase;Hexokinase	1.02	1.36	0.64	1.59	1.37	1.23	3.29	4.59	3.52	5.4	2.65	6.21	1.98	3.89	2.1	2.31	2.18	4.18	1.80502	9.6408e-11	2.3313e-09	0.732462	0.00181809	0.00729899	up
gene-LOC119897857	LOC119897857	zinc finger protein ZFAT isoform X3 [Sparus aurata]	Zinc finger protein ZFAT OS=Homo sapiens OX=9606 GN=ZFAT PE=1 SV=2;	Zinc-finger double domain;Zinc finger, C2H2 type;C2H2-type zinc finger;C2H2-type zinc-finger domain;Drought induced 19 protein	0.52	0.57	0.37	0.56	0.52	0.49	2.5	2.51	2.41	6.27	3.15	2.66	2.29	2.6	1.69	2.25	3.81	2.02	2.52114	1.08149e-29	1.72007e-27	1.78109	2.50055e-17	2.11911e-15	up
gene-LOC119897860	LOC119897860	E3 ubiquitin-protein ligase TRIM31-like [Sander lucioperca]	Zinc-binding protein A33 OS=Pleurodeles waltl OX=8319 PE=1 SV=2;	Zinc finger, C3HC4 type;RING-type zinc-finger;SPRY domain;Zinc finger, C3HC4 type;zinc finger of C3HC4-type, RING;Zinc finger, C3HC4 type;B-box zinc finger;Ring finger domain;U-box domain;Prokaryotic RING finger family 4;zinc-RING finger domain	1.92	2.92	1	2.07	2.2	3.69	0.23	0.35	0.73	0.48	0.15	0.51	1.04	1.43	1.1	0.79	0.63	0.5	-2.76727	9.76141e-16	5.09699e-14	-1.84805	7.3199e-10	1.66755e-08	down
gene-LOC119897866	LOC119897866	tumor necrosis factor receptor superfamily member 6B-like [Sander lucioperca]	Tumor necrosis factor receptor superfamily member 11B OS=Homo sapiens OX=9606 GN=TNFRSF11B PE=1 SV=3;	TNFR/NGFR cysteine-rich region	6.29	7.67	4.19	4.4	4.7	4.13	8.37	4.76	8.37	45.48	6.16	16.67	2.11	3.36	5.38	52.94	12.98	6.91	1.15272	0.00264375	0.010013	0.937364	0.129225	0.234366	up
gene-LOC119897868	LOC119897868	tumor necrosis factor receptor superfamily member 11B isoform X1 [Sander lucioperca]	Tumor necrosis factor receptor superfamily member 11B OS=Homo sapiens OX=9606 GN=TNFRSF11B PE=1 SV=3;	TNFR/NGFR cysteine-rich region;Death domain	1.49	2.96	1.09	2.11	1.85	2.49	2.5	2.35	8.56	15.08	0.95	3.93	1.99	4.33	1.73	6.08	4.93	7.58	1.11006	0.00637003	0.0209111	0.677347	0.0487586	0.109726	up
gene-LOC119897875	LOC119897875	transcription factor E2F3 [Larimichthys crocea]	Transcription factor E2F3 OS=Mus musculus OX=10090 GN=E2f3 PE=1 SV=2;	E2F transcription factor CC-MB domain;E2F/DP family winged-helix DNA-binding domain	1.06	1.02	1.16	1.3	1.52	1.64	0.01	0.06	0.62	0.34	0.07	0.16	0.6	0.78	0.51	0.3	0.62	0.26	-2.9937	1.80208e-09	3.38799e-08	-1.8369	1.06207e-12	4.19516e-11	down
gene-LOC119897900	LOC119897900	C-C chemokine receptor type 1-like [Epinephelus lanceolatus]	C-C chemokine receptor type 2 OS=Macaca mulatta OX=9544 GN=CCR2 PE=2 SV=2;	7 transmembrane receptor;Serpentine type 7TM GPCR chemoreceptor Srx	1.28	1.2	0.16	0.7	0.75	1.1	0.16	0.19	0.3	0.92	0.16	0.72	0.69	0.34	0.25	0.18	0.4	0.77	-1.31335	0.0105175	0.0316654	-1.43201	0.00310961	0.0114776	down
gene-LOC119897954	LOC119897954	B-cell receptor CD22-like isoform X3 [Sander lucioperca]	B-cell receptor CD22 OS=Mus musculus OX=10090 GN=Cd22 PE=1 SV=1;	Immunoglobulin domain;Immunoglobulin domain;Immunoglobulin V-set domain;Immunoglobulin I-set domain;Immunoglobulin domain	1.12	0.55	2.44	1.16	3.49	2.08	5.97	7.47	5.19	38.13	4.15	10.63	4.22	13.82	11.24	18.16	9.54	5.3	2.365	7.84781e-07	8.27302e-06	1.96282	5.59801e-06	4.97566e-05	up
gene-LOC119897970	LOC119897970	PREDICTED: ATPase family AAA domain-containing protein 2 isoform X2 [Lates calcarifer]	ATPase family AAA domain-containing protein 2 OS=Homo sapiens OX=9606 GN=ATAD2 PE=1 SV=1;	ATPase family associated with various cellular activities;Bromodomain;AAA+ lid domain;AAA ATPase domain;AAA domain;IstB-like ATP binding protein	1.46	1.94	1.65	2.53	2	2.23	0.51	0.71	1.09	1.32	1.25	0.81	1.29	1.54	1.3	1.41	1.91	2.19	-1.2081	3.54991e-09	6.23858e-08	-0.784176	4.29557e-06	3.94282e-05	down
gene-LOC119897971	LOC119897971	zinc fingers and homeoboxes protein 1 [Sparus aurata]	Zinc fingers and homeoboxes protein 1 OS=Gorilla gorilla gorilla OX=9595 GN=ZHX1 PE=3 SV=1;	Homeodomain;Homeodomain leucine-zipper encoding, Homez;Homeobox KN domain	0.59	0.74	0.34	0.76	0.62	0.73	0.08	0.2	0.77	0.64	0.24	0.24	0.89	0.92	0.55	0.43	0.89	0.63	-1.08978	0.000898915	0.0039855	-0.288985	0.179772	0.302695	down
gene-LOC119897982	LOC119897982	zinc finger protein 236 isoform X2 [Sparus aurata]	Zinc finger protein 236 OS=Homo sapiens OX=9606 GN=ZNF236 PE=2 SV=2;	Zinc-finger double domain;Zinc finger, C2H2 type;C2H2-type zinc finger;Zinc-finger double-stranded RNA-binding;Zinc-finger of C2H2 type;zinc-finger C2H2-type;C2H2-type zinc-finger domain	0.98	1.14	0.55	1.16	1.1	1.11	1.82	1.84	2.12	4.94	2.23	2.5	2.14	2.97	2.46	2.37	2.49	3.56	1.17733	1.2143e-09	2.35679e-08	0.922713	3.61078e-08	5.71665e-07	up
gene-LOC119897999	LOC119897999	piggyBac transposable element-derived protein 4-like [Epinephelus lanceolatus]	PiggyBac transposable element-derived protein 4 OS=Homo sapiens OX=9606 GN=PGBD4 PE=2 SV=3;	Transposase IS4	0.66	1.28	0.38	0.78	0.71	1.18	0.16	0.69	0.4	0.28	0.2	0.08	0.46	1.03	0.18	0.31	0.28	0.11	-1.49696	0.00205698	0.00806789	-1.58463	0.000418949	0.00209609	down
gene-LOC119898015	LOC119898015	PREDICTED: tripartite motif-containing protein 16-like [Lates calcarifer]	Tripartite motif-containing protein 16 OS=Homo sapiens OX=9606 GN=TRIM16 PE=1 SV=3;	------	1.22	2.47	0.56	2.06	0.53	2.49	0.04	0.53	0.69	1.7	0.87	0.2	0.71	1.25	0.48	4.28	4.17	4.72	-1.51185	0.00912198	0.028232	0.312205	0.582796	0.710099	down
gene-LOC119898049	LOC119898049	uncharacterized protein LOC115596546 [Sparus aurata]	------	------	0.11	0.09	0.28	0.15	0.27	0.19	0.29	0.56	0.33	0.41	0.58	0.42	1.05	0.23	0.56	0.43	0.8	0.39	1.17294	0.00508615	0.0173252	1.16575	0.00868005	0.0269037	up
gene-LOC119898055	LOC119898055	PREDICTED: xylose isomerase-like [Stegastes partitus]	Xylose isomerase OS=Arabidopsis thaliana OX=3702 GN=XYLA PE=2 SV=2;	Xylose isomerase-like TIM barrel	2.93	5.33	0.88	1.07	1.47	2.3	0	0.14	0.63	0.55	0.29	0.39	1.46	0.72	0.77	0.14	0.55	0.47	-3.14906	4.62697e-08	6.46902e-07	-2.14369	9.8227e-05	0.000603528	down
gene-LOC119898066	LOC119898066	lysosomal-associated transmembrane protein 4B [Parambassis ranga]	Lysosomal-associated transmembrane protein 4B OS=Bos taurus OX=9913 GN=LAPTM4B PE=1 SV=1;	Golgi 4-transmembrane spanning transporter	0.46	1.13	0.42	0.48	0.72	1.21	7.85	6.77	18.85	1.33	6.86	4.58	0.25	3.6	0.22	0.71	0.73	0.24	3.36548	4.13739e-11	1.07251e-09	-0.176257	0.777276	0.858382	up
gene-LOC119898071	LOC119898071	2-iminobutanoate/2-iminopropanoate deaminase isoform X1 [Perca flavescens]	2-iminobutanoate/2-iminopropanoate deaminase OS=Capra hircus OX=9925 GN=RIDA PE=1 SV=3;	Endoribonuclease L-PSP	45.53	28.53	28.07	19.29	31.06	34.55	19.02	15.86	15.56	8.28	20.51	10.59	24.36	25.73	21.08	22.78	15.92	14.52	-1.06098	0.00518787	0.0176337	-1.09505	8.7404e-06	7.39365e-05	down
gene-LOC119898098	LOC119898098	protein FAM210A [Archocentrus centrarchus]	Uncharacterized protein C18orf19 homolog B OS=Danio rerio OX=7955 GN=zgc:113036 PE=2 SV=1;	Protein of unknown function;Apolipoprotein A1/A4/E domain;Late embryogenesis abundant protein;YtxH-like protein	11	9.39	11.43	6.61	8.05	9.03	34.33	19.31	27.07	47.73	29.95	23.3	21.86	46	41.94	46.87	30.65	41.22	1.55729	6.15622e-09	1.02957e-07	1.51353	3.26166e-10	7.99295e-09	up
gene-LOC119898107	LOC119898107	Acidic amino acid decarboxylase GADL1 Aspartate 1-decarboxylase [Channa argus]	Acidic amino acid decarboxylase GADL1 OS=Bos taurus OX=9913 GN=GADL1 PE=2 SV=2;	Pyridoxal-dependent decarboxylase conserved domain;Beta-eliminating lyase;Aminotransferase class-V	57.24	95.48	58.76	69.24	80.53	93.47	9.09	5.68	6.91	1.52	23.61	8.64	10.37	10.88	8.97	6.29	8.69	2.45	-2.96743	8.68707e-09	1.4014e-07	-3.70644	2.13143e-36	1.9105e-33	down
gene-LOC119898108	LOC119898108	PREDICTED: glutamate decarboxylase-like protein 1 [Stegastes partitus]	Acidic amino acid decarboxylase GADL1 OS=Bos taurus OX=9913 GN=GADL1 PE=2 SV=2;	Pyridoxal-dependent decarboxylase conserved domain;Aminotransferase class-V;Beta-eliminating lyase	1.32	0.95	4.28	4.85	1.91	5.4	7.52	10.8	16.62	19	11.83	10.86	4.33	9.98	8.06	16.01	10.25	7.92	2.11335	4.83252e-06	4.14781e-05	1.41649	0.00395211	0.0139997	up
gene-LOC119898110	LOC119898110	PREDICTED: potassium voltage-gated channel subfamily G member 4-like [Lates calcarifer]	Potassium voltage-gated channel subfamily G member 2 OS=Gallus gallus OX=9031 GN=KCNG2 PE=2 SV=1;	Ion transport protein;BTB/POZ domain;Ion channel	1.68	3.7	3.9	1.78	3.36	3.27	13.63	6.5	17.71	3.84	13.86	4.11	4.26	6.4	4.73	10.09	5.81	2.22	1.87335	6.62523e-05	0.000416569	0.460031	0.173483	0.294364	up
gene-LOC119898157	LOC119898157	collagen alpha-6(VI) chain-like [Seriola dumerili]	Collagen alpha-;	von Willebrand factor type A domain;von Willebrand factor type A domain;Collagen triple helix repeat;von Willebrand factor type A domain;Kunitz/Bovine pancreatic trypsin inhibitor domain;VWA domain containing CoxE-like protein	9.52	11.87	2.4	7.53	7.02	9.39	0.33	1.28	2.18	2.42	2.89	4.38	7.27	7.56	1.5	2.51	2.33	3.42	-1.945	1.58737e-05	0.000119307	-1.42914	0.000358548	0.00183081	down
gene-LOC119898159	LOC119898159	collagen alpha-6(VI) chain-like isoform X2 [Anabas testudineus]	Collagen alpha-;	von Willebrand factor type A domain;von Willebrand factor type A domain;Collagen triple helix repeat;von Willebrand factor type A domain;Kunitz/Bovine pancreatic trypsin inhibitor domain	17.53	26.64	7.92	21.36	18.7	13.96	0.3	3.94	1.2	3.73	4.79	3.73	8.61	5.15	1.04	2.33	2.2	2.82	-2.64925	1.06169e-07	1.36888e-06	-2.72801	7.44742e-11	2.04191e-09	down
gene-LOC119898162	LOC119898162	collagen alpha-6(VI) chain-like isoform X2 [Archocentrus centrarchus]	Collagen alpha-;	------	57.95	61.01	20.21	39.63	52.97	36.84	0.57	17.34	6.64	3.22	11.78	16.73	22.91	21.82	1.6	17.72	9.68	1.69	-2.23024	0.000137452	0.000785658	-2.27668	3.36887e-05	0.000238854	down
gene-LOC119898165	LOC119898165	unnamed protein product, partial [Oncorhynchus mykiss]	Probable RNA-directed DNA polymerase from transposon X-element OS=Drosophila melanogaster OX=7227 GN=X-element\ORF2 PE=3 SV=1;	------	0.64	0.08	1.53	1.17	0.33	0.11	0.21	0.02	0.72	0.2	0.15	0.04	0.61	0.29	3.28	0.6	0.85	3.9	-1.89335	0.0181181	0.0494999	0.742653	0.33521	0.479714	down
gene-LOC119898181	LOC119898181	C-X-C chemokine receptor type 3-like [Perca flavescens]	C-X-C chemokine receptor type 3 OS=Bos taurus OX=9913 GN=CXCR3 PE=2 SV=1;	7 transmembrane receptor;Serpentine type 7TM GPCR chemoreceptor Srsx	9.73	10.5	10.05	14.52	14.26	9.95	4.62	3.3	7.99	10.97	5.34	6.25	6.86	5.17	5.9	2.57	4.3	7.76	-1.03092	8.14696e-08	1.08282e-06	-1.51298	1.12641e-08	1.99475e-07	down
gene-LOC119898186	LOC119898186	LOW QUALITY PROTEIN: BTB/POZ domain-containing protein KCTD4-like [Sander lucioperca]	BTB/POZ domain-containing protein KCTD4 OS=Mus musculus OX=10090 GN=Kctd4 PE=1 SV=1;	------	0	0.43	0	0.24	0.05	0.25	1.09	1.84	2.03	0.28	2.41	1.09	0.3	0.31	0.05	0.03	0.5	0.03	3.30881	2.00738e-05	0.000146057	-0.0301204	0.976316	0.986689	up
gene-LOC119898200	LOC119898200	PREDICTED: nucleoside diphosphate-linked moiety X motif 17-like [Lates calcarifer]	Nucleoside diphosphate-linked moiety X motif 17 OS=Danio rerio OX=7955 GN=nudt17 PE=2 SV=1;	------	7.52	3.78	4.48	4.42	4.17	3.85	0.77	0.67	1.98	1.04	1.17	2.74	6.03	3.64	2.88	5.04	5.05	2.42	-1.50848	0.000112433	0.000660002	-0.389097	0.21448	0.346058	down
gene-LOC119898210	LOC119898210	piggyBac transposable element-derived protein 3-like [Maylandia zebra]	------	------	0.63	0.78	1.03	1.11	1.28	0.65	2.43	0.4	2.7	6.53	0.61	2.69	2.61	1.81	2.27	3.13	2.37	4.75	1.15735	0.012173	0.035791	1.1298	0.000174779	0.00099371	up
gene-LOC119898229	LOC119898229	Hemojuvelin Hemochromatosis type 2 protein-like protein RGM domain family member C Precursor [Larimichthys crocea]	Hemojuvelin OS=Mus musculus OX=10090 GN=Hjv PE=1 SV=1;	Repulsive guidance molecule;Repulsive guidance molecule	1.45	1.1	1.39	0.99	1.5	1.17	1.49	5.14	1.05	1.11	6.01	1.49	1.82	2.97	1.15	4.17	4.07	1.56	1.28349	0.0139624	0.0400074	0.652816	0.0332039	0.080606	up
gene-LOC119898231	LOC119898231	CD82 antigen-like [Seriola lalandi dorsalis]	Putative tetraspanin-19 OS=Homo sapiens OX=9606 GN=TSPAN19 PE=5 SV=1;	Tetraspanin family	10.28	5.87	11.87	17.14	17.02	23.45	6.95	1.08	2.94	21.59	2.85	4.9	12.18	14.24	23.95	4.16	5.58	34.63	-1.5737	0.000482921	0.00233699	-0.608894	0.161768	0.278867	down
gene-LOC119898233	LOC119898233	acidic leucine-rich nuclear phosphoprotein 32 family member E-like [Perca flavescens]	Acidic leucine-rich nuclear phosphoprotein 32 family member A OS=Xenopus laevis OX=8355 GN=anp32a PE=2 SV=1;	Leucine Rich repeats;Leucine-rich repeat;Leucine rich repeat	13.68	16.13	11.22	28.02	16.31	18.61	6.23	7.81	9.24	16.28	4.79	5.66	13.29	14.24	13.14	10.29	9.68	16.41	-1.2365	1.30613e-07	1.64729e-06	-0.90146	8.84342e-06	7.4624e-05	down
gene-LOC119898242	LOC119898242	thioredoxin-interacting protein-like [Betta splendens]	Thioredoxin-interacting protein OS=Mus musculus OX=10090 GN=Txnip PE=1 SV=1;	Arrestin;Arrestin	8.89	10.86	3.01	8.75	5.46	6.24	19.96	63.05	9.9	53.72	6.52	23.93	13.03	11.01	5.57	20.2	27.99	10.98	2.00254	7.52285e-05	0.000466448	0.570603	0.112327	0.210314	up
gene-LOC119898252	LOC119898252	hypothetical protein E3U43_020454 [Larimichthys crocea]	------	------	2.96	2.99	2.37	3.01	2.86	3.33	0.51	1.22	4.24	2.49	0.98	0.82	2.24	4.5	3.9	3.41	3.59	3.07	-1.05177	0.00291698	0.0108827	-0.255281	0.173136	0.293992	down
gene-LOC119898254	LOC119898254	hypothetical protein PFLUV_G00109440 [Perca fluviatilis]	Receptor-transporting protein 3 OS=Mus musculus OX=10090 GN=Rtp3 PE=1 SV=2;	Zinc-binding domain	29.95	47.61	111.91	79.09	137.78	116.05	4.19	13.67	16.03	3.98	55.64	18.04	3.44	4.55	12.06	2.95	0.27	0.61	-2.25339	0.00018361	0.0010105	-4.90865	2.9386e-14	1.53897e-12	down
gene-LOC119898257	LOC119898257	hemicentin-1-like [Sander lucioperca]	B-cell receptor CD22 OS=Homo sapiens OX=9606 GN=CD22 PE=1 SV=2;	Immunoglobulin domain;Immunoglobulin domain;Immunoglobulin I-set domain;Immunoglobulin domain;T-cell surface glycoprotein CD3 delta chain	0.75	0.98	0.65	0.98	2.15	1.78	0.21	0	0	1.16	0.74	0	0.91	0.43	0.63	0	0	0.53	-2.05491	0.0152594	0.0429721	-1.96891	0.00474655	0.016265	down
gene-LOC119898261	LOC119898261	mannosyl-oligosaccharide 1,2-alpha-mannosidase IA-like isoform X2 [Seriola dumerili]	Mannosyl-oligosaccharide 1,2-alpha-mannosidase IC OS=Homo sapiens OX=9606 GN=MAN1C1 PE=1 SV=1;	Glycosyl hydrolase family 47	22.27	18.16	14.95	22.58	18.65	19.2	4.53	5.61	12.23	8.2	9.64	10.26	15.65	12	18.7	12.39	15.38	23.19	-1.23112	2.23724e-06	2.11649e-05	-0.694821	0.00126883	0.00539896	down
gene-LOC119898270	LOC119898270	uncharacterized protein LOC111232928 [Seriola dumerili]	------	Secreted Novel AID/APOBEC-like Deaminase 1;Secreted Novel AID/APOBEC-like Deaminase 2	11.23	9.48	3.67	20.05	8.3	41.18	0.21	7.61	1.84	15.51	2.39	3.03	1.64	2.97	0.43	0	0.52	1.8	-1.84883	0.00457154	0.0158201	-4.1365	6.45469e-07	7.56672e-06	down
gene-LOC119898294	LOC119898294	DUF3166 multi-domain protein [Scophthalmus maximus]	Protein SOGA3 OS=Homo sapiens OX=9606 GN=SOGA3 PE=3 SV=1;	Protein SOGA;Domain of unknown function;Striatin family	2.11	7.53	1.38	3.9	2.51	4.4	4.35	18.33	2.33	15.22	2.77	10	5.5	7.77	3.22	3.9	3.16	2.9	1.26373	0.0148457	0.0420426	-0.166401	0.622044	0.741824	up
gene-LOC119898299	LOC119898299	myelin-associated glycoprotein-like [Labrus bergylta]	Myelin-associated glycoprotein OS=Homo sapiens OX=9606 GN=MAG PE=1 SV=1;	Immunoglobulin V-set domain;Immunoglobulin domain;Immunoglobulin domain;CD80-like C2-set immunoglobulin domain;Ig-like C2-type domain	0.82	0.9	0.26	1.03	0.65	1.35	0.07	0.32	0.23	0.14	0.6	0.34	0.42	0.16	0.13	0.07	0.07	0.11	-1.73613	0.00051359	0.00246095	-2.98195	3.21739e-11	9.54935e-10	down
gene-LOC119898315	LOC119898315	myelin-associated glycoprotein-like isoform X1 [Epinephelus lanceolatus]	Myelin-associated glycoprotein OS=Rattus norvegicus OX=10116 GN=Mag PE=1 SV=1;	Immunoglobulin domain;Immunoglobulin domain;Immunoglobulin domain;Immunoglobulin V-set domain;CD80-like C2-set immunoglobulin domain;Immunoglobulin C1-set domain	7.9	9.85	10.67	13.94	17.3	20.11	0.72	2.05	9.28	6.36	3.69	3.96	2.93	5.32	5.36	3.04	1.72	0.7	-1.88856	5.51637e-07	6.0132e-06	-2.48102	5.07284e-10	1.19296e-08	down
gene-LOC119898321	LOC119898321	uncharacterized protein LOC116049325 isoform X1 [Sander lucioperca]	Myeloid cell surface antigen CD33 OS=Homo sapiens OX=9606 GN=CD33 PE=1 SV=2;	Immunoglobulin V-set domain	2.28	2.52	0.48	3.28	3.76	4.97	0.17	0.52	1.13	1.13	1.46	0.77	1.03	0.85	0.85	0.15	0.21	0.37	-1.87978	5.78773e-05	0.000369797	-2.7459	1.01702e-07	1.46051e-06	down
gene-LOC119898326	LOC119898326	sperm acrosome membrane-associated protein 6 isoform X1 [Sander lucioperca]	Sperm acrosome membrane-associated protein 6 OS=Homo sapiens OX=9606 GN=SPACA6 PE=1 SV=2;	Immunoglobulin domain;Immunoglobulin domain	0.62	0.61	0.99	1.18	0.48	1.17	1.18	2.12	0.69	4.53	1.76	1.4	2.39	3.54	1.92	1.43	0.27	1.31	1.38383	0.00335133	0.0122128	0.846448	0.0486784	0.109641	up
gene-LOC119898336	LOC119898336	prostate stem cell antigen precursor-like protein [Epinephelus coioides]	------	u-PAR/Ly-6 domain	29.98	30.26	6.05	17.89	12.86	25.83	1.4	2.73	2.15	5.63	5.79	3.26	2.37	1.52	1.59	2.79	1.07	3.1	-2.67066	3.09216e-11	8.21502e-10	-3.75011	2.03386e-23	3.56385e-21	down
gene-LOC119898337	LOC119898337	urokinase plasminogen activator surface receptor-like [Perca flavescens]	------	u-PAR/Ly-6 domain	213.5	383.24	412.95	759.9	921.17	1022.35	17.43	78.4	204.46	84.66	353.39	128.5	47.13	59.41	78.38	36.12	5.4	10.14	-2.1829	5.41487e-05	0.000348977	-4.40882	2.52819e-16	1.81291e-14	down
gene-LOC119898338	LOC119898338	urokinase plasminogen activator surface receptor-like [Perca flavescens]	Urokinase plasminogen activator surface receptor OS=Bos taurus OX=9913 GN=PLAUR PE=2 SV=1;	u-PAR/Ly-6 domain	201.94	405.97	200.86	361.85	222.61	259.59	6.51	29.99	87.51	34.27	68.41	44.57	16.09	8.83	31.04	29.19	2.05	2.42	-2.74425	1.1189e-10	2.67836e-09	-4.65796	2.37447e-17	2.027e-15	down
gene-LOC119898359	LOC119898359	LOW QUALITY PROTEIN: synaptotagmin-11-like [Echeneis naucrates]	Synaptotagmin-11 OS=Mus musculus OX=10090 GN=Syt11 PE=1 SV=2;	------	0.31	0.43	0.42	0.45	0.21	0.33	0.3	3.57	0.47	2.33	2.4	0.44	0.46	1.8	0.25	1.26	1.58	1.38	2.09187	0.000350731	0.00177296	1.09813	0.00760878	0.0240532	up
gene-LOC119898410	LOC119898410	tetratricopeptide repeat protein 27 [Seriola dumerili]	Tetratricopeptide repeat protein 27 OS=Gallus gallus OX=9031 GN=TTC27 PE=2 SV=1;	Tetratricopeptide repeat;Tetratricopeptide repeat;Tetratricopeptide repeat;TPR repeat;Anaphase-promoting complex, cyclosome, subunit 3;Tetratricopeptide repeat;Tetratricopeptide repeat	1.14	1.49	2.37	3.02	1.53	1.07	3.78	5.5	4.45	4.82	4.83	4.11	2.56	5.08	3.83	4.47	13.31	5.82	1.27731	0.000327429	0.00167301	1.17968	0.00429499	0.0149846	up
gene-LOC119898414	LOC119898414	hypothetical protein PFLUV_G00129790 [Perca fluviatilis]	Biliverdin reductase A OS=Homo sapiens OX=9606 GN=BLVRA PE=1 SV=2;	Biliverdin reductase, catalytic;Oxidoreductase family, NAD-binding Rossmann fold	2.18	6.53	2.15	2.41	2.69	4.8	0	0.9	0.82	0.29	1.17	0.45	0.27	3.15	0.57	1.28	0	2.3	-2.58206	3.61346e-06	3.21682e-05	-1.96346	0.00229395	0.00891732	down
gene-LOC119898427	LOC119898427	tRNA wybutosine-synthesizing protein 3 homolog [Seriola lalandi dorsalis]	tRNA wybutosine-synthesizing protein 3 homolog OS=Xenopus laevis OX=8355 GN=tyw3 PE=2 SV=1;	Methyltransferase TYW3	0.32	0.89	0.67	0.49	0.62	0.9	0	0.06	0.59	0.45	0.17	0.38	0.97	0.73	0.5	0.05	0.19	0.68	-1.58049	0.00319798	0.0117406	-0.793062	0.127768	0.232328	down
gene-LOC119898431	LOC119898431	methyltransferase-like protein 7A [Sparus aurata]	Methyltransferase-like protein 7A OS=Homo sapiens OX=9606 GN=METTL7A PE=1 SV=1;	Methyltransferase domain;Methyltransferase domain;Methyltransferase domain;Methyltransferase domain;Methyltransferase domain;ubiE/COQ5 methyltransferase family;Hypothetical methyltransferase	9	9.96	3.55	3.62	10.41	7.04	2.44	0.72	2.55	1.42	3.07	2.97	4.6	5.28	6.54	4.41	5.41	7.04	-1.77212	2.61814e-05	0.000184877	-0.866454	0.00311658	0.0114942	down
gene-LOC119898432	LOC119898432	neuropilin and tolloid-like protein 1 [Epinephelus lanceolatus]	Neuropilin and tolloid-like protein 1 OS=Mus musculus OX=10090 GN=Neto1 PE=1 SV=2;	CUB domain;Low-density lipoprotein receptor domain class A	0.23	0.58	1.38	0.85	0.52	0.28	0.03	0	0.55	0	0.15	0.03	0.27	0.6	0.23	0.54	0.75	0.41	-2.72058	0.00241065	0.00927698	-1.03954	0.0292357	0.072707	down
gene-LOC119898438	LOC119898438	zinc finger protein 292 [Seriola dumerili]	Zinc finger protein 292 OS=Mus musculus OX=10090 GN=Zfp292 PE=1 SV=2;	Zinc finger, C2H2 type;C2H2-type zinc finger	2.22	2.54	1.28	1.65	1.66	2.42	4.07	4.6	4.53	9.86	6.59	3.13	2.98	7.27	3.96	5.3	3.17	7.7	1.3319	6.14388e-08	8.38697e-07	0.872587	0.000542195	0.0026172	up
gene-LOC119898444	LOC119898444	forkhead box protein K2 [Oreochromis niloticus]	Forkhead box protein K2 OS=Mus musculus OX=10090 GN=Foxk2 PE=1 SV=3;	------	3.34	1.22	3.18	3.43	1.1	3.77	9.52	2.57	9.88	13.04	8.56	1.78	10.15	1.22	6.29	8.34	9.96	3.17	1.30818	0.00479713	0.0164697	0.805424	0.0990742	0.190789	up
gene-LOC119898454	LOC119898454	uncharacterized protein LOC115590288 isoform X1 [Sparus aurata]	------	Ankyrin repeats;Ankyrin repeat;Ankyrin repeats;Ankyrin repeat;Ankyrin repeats	1.19	2.44	1.88	3.01	2.53	3.44	0.62	1.24	0.92	1.24	0.62	0.48	0.34	0.98	0.92	0.71	0.51	0.4	-1.62587	3.71255e-07	4.21562e-06	-2.38145	1.94738e-14	1.05055e-12	down
gene-LOC119898456	LOC119898456	hypothetical protein FQN60_006108 [Etheostoma spectabile]	Coiled-coil domain-containing protein 149-B OS=Danio rerio OX=7955 GN=ccdc149b PE=2 SV=1;	Uncharacterized coiled-coil protein	0.65	0.29	0	0.05	0.26	0.73	2.2	1.11	3.93	10.8	1.84	3.6	1.71	2.59	1.26	1	1.28	1.26	3.26065	1.49689e-06	1.47253e-05	1.73741	0.00874759	0.0270698	up
gene-LOC119898469	LOC119898469	glucose transporter 1 [Lateolabrax maculatus]	Solute carrier family 2, facilitated glucose transporter member 1 OS=Gallus gallus OX=9031 GN=SLC2A1 PE=2 SV=1;	Sugar;Major Facilitator Superfamily	2.34	2.93	3.21	2.44	3.26	2.09	6.42	4.67	15.77	35.03	5.2	9.5	4.08	10.79	7.41	8.71	5.86	8.52	1.83164	1.48258e-08	2.29336e-07	0.950075	8.30849e-05	0.000522475	up
gene-LOC119898471	LOC119898471	putative junctophilin-1-like [Scophthalmus maximus]	Junctophilin-1 OS=Homo sapiens OX=9606 GN=JPH1 PE=1 SV=2;	MORN repeat	0.09	0.34	0	0.07	0.26	0.11	0.36	0.44	1.78	3.18	0.36	1.42	0.67	0.43	0.54	0.26	0.42	0.43	2.81966	6.89276e-06	5.67563e-05	1.30018	0.0248514	0.0636722	up
gene-LOC119898476	LOC119898476	mucolipin-3 isoform X1 [Sander lucioperca]	Mucolipin-3 OS=Mus musculus OX=10090 GN=Mcoln3 PE=1 SV=1;	Polycystin cation channel	1	0.61	0.16	0.65	0.39	0.73	0.72	0.41	2.65	1.74	1.24	1.67	2.41	1.63	3.65	1.05	1.01	4.25	1.0438	0.0132036	0.0382003	1.54134	0.00102027	0.0044863	up
gene-LOC119898478	LOC119898478	G-protein-signaling modulator 2-like isoform X4 [Perca flavescens]	G-protein-signaling modulator 2 OS=Mus musculus OX=10090 GN=Gpsm2 PE=1 SV=2;	GoLoco motif	0.92	1.05	0.76	0.57	1.28	1.37	3.61	4.59	4.34	15.84	2.86	4.75	1.7	1.79	1.21	1.12	1.85	2	2.32063	1.91149e-12	6.18833e-11	0.202698	0.454126	0.597561	up
gene-LOC119898527	LOC119898527	uncharacterized protein LOC109142983 isoform X1 [Larimichthys crocea]	Butyrophilin subfamily 2 member A1 OS=Homo sapiens OX=9606 GN=BTN2A1 PE=1 SV=3;	Immunoglobulin V-set domain;Immunoglobulin domain;Immunoglobulin domain;Immunoglobulin domain;Immunoglobulin I-set domain;Immunoglobulin domain	1.67	1.98	1.35	2.32	0.74	3.39	0	0	0.53	1.38	1.24	0.22	0.12	0.31	0.17	1.9	1.04	3.58	-2.00504	0.00562515	0.0188576	-1.09028	0.108466	0.204586	down
gene-LOC119898531	LOC119898531	grainyhead-like protein 1 homolog isoform X2 [Anabas testudineus]	Grainyhead-like protein 1 homolog OS=Xenopus laevis OX=8355 GN=grhl1 PE=2 SV=1;	------	0.1	0.16	0.03	0.2	0.1	0.09	0.82	1.43	0.55	0.32	0.7	0.82	0.83	1.48	0.68	2.81	0.59	1.26	2.91436	3.05003e-06	2.77678e-05	3.08215	1.89509e-08	3.20013e-07	up
gene-LOC119898535	LOC119898535	DNA-directed RNA polymerases I and III subunit RPAC1 [Sparus aurata]	DNA-directed RNA polymerases I and III subunit RPAC1 OS=Bos taurus OX=9913 GN=POLR1C PE=2 SV=1;	RNA polymerase Rpb3/RpoA insert domain;RNA polymerase Rpb3/Rpb11 dimerisation domain	2.31	2.23	5.6	4.04	2.42	2.81	4.75	7.77	8.75	15.29	1.27	7.81	2.73	5.36	4.25	15.88	1.58	8.62	1.07169	0.00345807	0.0125574	0.613396	0.158959	0.275165	up
gene-LOC119898558	LOC119898558	------	------	------	0.99	0.17	1.85	1.36	1.12	1.22	0.17	0	0.88	0.32	0	0	1.11	0.93	2.29	2.99	0.73	1.26	-2.66561	0.00480648	0.0164959	-0.0579519	0.921658	0.954004	down
gene-LOC119898599	LOC119898599	complement C3-like [Epinephelus lanceolatus]	------	Macroglobulin domain MG1	1.52	0.71	2.09	2.08	2.66	1.48	0.31	0.82	0.74	0.35	0.82	0.97	1.56	1.15	2.43	1.86	2.31	0.67	-1.62084	0.00108993	0.00469449	-0.616808	0.155908	0.271071	down
gene-LOC119898615	LOC119898615	oocyte zinc finger protein XlCOF22-like isoform X1 [Seriola lalandi dorsalis]	TERF1-interacting nuclear factor 2 OS=Mus musculus OX=10090 GN=Tinf2 PE=1 SV=2;	Zinc-finger double domain;Zinc finger, C2H2 type;C2H2-type zinc finger;TERF1-interacting nuclear factor 2 N-terminus;C2H2-type zinc finger;Drought induced 19 protein;Zinc-finger of C2H2 type;C2H2 type zinc-finger	1.74	2.21	2.03	2.82	1.84	2.58	5.46	5.29	5.69	7.93	5.61	6.8	6.49	6.97	7.18	5.33	6.47	5.57	1.56702	1.13828e-15	5.8769e-14	1.27012	1.48158e-15	9.48575e-14	up
gene-LOC119898655	LOC119898655	bromodomain-containing protein 4-like isoform X2 [Sparus aurata]	Bromodomain-containing protein 4 OS=Danio rerio OX=7955 GN=brd4 PE=1 SV=1;	Bromodomain;Bromodomain extra-terminal - transcription regulation;C-terminal domain of bromodomain protein 4	7.69	9.63	9.29	13.28	8.89	8.13	20.02	25.35	18.1	38.6	17.07	23.18	15.53	20.76	17.77	15.99	17	24.27	1.19915	2.94609e-07	3.42574e-06	0.469029	0.00528595	0.0177839	up
gene-LOC119898662	LOC119898662	PREDICTED: vascular cell adhesion protein 1-like [Stegastes partitus]	Vascular cell adhesion protein 1 OS=Homo sapiens OX=9606 GN=VCAM1 PE=1 SV=1;	Immunoglobulin domain;Immunoglobulin I-set domain;Immunoglobulin domain;Immunoglobulin domain;CD80-like C2-set immunoglobulin domain	0.6	0.94	0.57	1.63	1.07	0.99	0.07	0.31	1.12	0.67	0.31	0.22	0.69	0.5	0.5	0.78	1.27	0.34	-1.37773	0.00127927	0.00538189	-0.975783	0.00448316	0.0155061	down
gene-LOC119898676	LOC119898676	cAMP-specific 3',5'-cyclic phosphodiesterase 4B-like [Larimichthys crocea]	cAMP-specific 3',5'-cyclic phosphodiesterase 4B OS=Rattus norvegicus OX=10116 GN=Pde4b PE=1 SV=4;	3'5'-cyclic nucleotide phosphodiesterase;Phosphodiesterase 4 upstream conserved regions	0.31	0.47	0.01	0.07	0.22	0.29	0.45	0.21	0.86	0.69	2.15	0.68	0.53	1.17	0.54	0.87	0.14	1.61	1.77049	0.00670171	0.0218606	1.37168	0.032334	0.0788869	up
gene-LOC119898692	LOC119898692	protein tweety homolog 3 isoform X1 [Larimichthys crocea]	Protein tweety homolog 3 OS=Danio rerio OX=7955 GN=ttyh3 PE=2 SV=1;	Tweety;Prominin	2.77	4	0.68	2.33	2.86	3.09	0.48	0.76	1.51	1.62	1.14	1.72	2.27	2.09	0.95	0.85	1.29	2.09	-1.25319	0.000198929	0.00108448	-1.15742	0.000883502	0.00396801	down
gene-LOC119898702	LOC119898702	noelin-2-like isoform X1 [Mastacembelus armatus]	Noelin-2 OS=Rattus norvegicus OX=10116 GN=Olfm2 PE=1 SV=1;	Olfactomedin-like domain;Neurogenesis glycoprotein	2.73	4.2	3.64	4.84	3.1	1.57	5.66	14	6.99	23.9	2.42	8.32	7.08	8.97	3.73	6.53	13.87	5.3	1.38353	0.00103033	0.00448755	0.649865	0.0464327	0.105551	up
gene-LOC119898718	LOC119898718	PREDICTED: mucin-5AC-like isoform X2 [Lates calcarifer]	------	------	0.47	1.09	0.2	1.53	0.06	1.1	0.53	3.04	2.56	2.39	1.8	2.92	1.89	0.53	2.33	0.67	2.61	0.3	1.49543	0.0108707	0.0325475	0.512838	0.464296	0.606558	up
gene-LOC119898746	LOC119898746	cytochrome P450 3A69 [Micropterus salmoides]	Cytochrome P450 3A27 OS=Oncorhynchus mykiss OX=8022 GN=cyp3a27 PE=2 SV=1;	Cytochrome P450	56.12	57.12	33.78	23.91	37.12	48.98	19.1	17.95	24.79	10.41	33.35	13.42	37.21	30.66	46.06	20.29	15.15	34.15	-1.11931	0.00273438	0.0102987	-0.944457	0.00204285	0.00807336	down
gene-LOC119898749	LOC119898749	protein EFR3 homolog B-like isoform X1 [Seriola lalandi dorsalis]	Protein EFR3 homolog B OS=Homo sapiens OX=9606 GN=EFR3B PE=1 SV=2;	------	0.37	0.59	0.36	0.64	0.46	0.52	1.68	1.3	1.73	6.82	1.73	1.78	1.49	1.87	0.92	2.14	2.24	1.64	2.06716	2.88388e-12	8.9924e-11	1.34776	5.55539e-09	1.05688e-07	up
gene-LOC119898754	LOC119898754	serine/threonine-protein kinase/endoribonuclease IRE1-like isoform X2 [Seriola lalandi dorsalis]	Serine/threonine-protein kinase/endoribonuclease IRE1 OS=Homo sapiens OX=9606 GN=ERN1 PE=1 SV=2;	Protein kinase domain;Ribonuclease 2-5A;Protein tyrosine and serine/threonine kinase;PQQ-like domain;PQQ enzyme repeat	4.21	4.46	3.18	3.43	3.68	3.72	11.82	11.23	18.44	21.77	18.17	14.5	11.62	11.69	9.76	7.81	12.39	8.52	1.89712	3.5373e-32	6.35053e-30	0.934699	1.52609e-09	3.24502e-08	up
gene-LOC119898765	LOC119898765	hypothetical protein FQN60_011726 [Etheostoma spectabile]	Guanine nucleotide-binding protein;	GGL domain	4.06	7.39	8.47	7.86	18.06	7.07	0.22	0.91	1.44	0	2.43	1.27	0.45	1.86	0.95	1.26	0.25	0.81	-3.10353	1.1313e-06	1.1437e-05	-3.7885	1.14732e-16	8.76665e-15	down
gene-LOC119898767	LOC119898767	caskin-1-like isoform X3 [Sander lucioperca]	Caskin-1 OS=Mus musculus OX=10090 GN=Caskin1 PE=1 SV=2;	Ankyrin repeats;Ankyrin repeats;Ankyrin repeats;SAM domain;Caskin1 CASK-interaction domain;C-terminal region of Caskin;Ankyrin repeat;SAM domain;Ankyrin repeat;Variant SH3 domain;Variant SH3 domain;SH3 domain	0.46	0.32	0.16	0.15	0.15	0.26	0.37	0.66	0.46	1.49	0.55	0.52	0.55	0.81	0.59	0.86	0.7	1.67	1.2176	0.000899146	0.00398578	1.29043	0.000492707	0.00241433	up
gene-LOC119898768	LOC119898768	uncharacterized protein LOC117448082 isoform X1 [Pseudochaenichthys georgianus]	Suppressor of cytokine signaling 1 OS=Mus musculus OX=10090 GN=Socs1 PE=1 SV=1;	SH2 domain	5.05	7.91	7.3	10.21	11.51	14.02	1.88	2.05	5.72	8.6	5.83	4.23	4.31	7.68	5.61	4.91	4.46	3.44	-1.20823	1.42644e-05	0.000108542	-1.36245	4.4514e-09	8.67391e-08	down
gene-LOC119898771	LOC119898771	E3 ubiquitin-protein ligase RBBP6-like isoform X2 [Echeneis naucrates]	E3 ubiquitin-protein ligase RBBP6 OS=Homo sapiens OX=9606 GN=RBBP6 PE=1 SV=1;	DWNN domain;Zinc knuckle;U-box domain;Zinc knuckle;Zinc finger, C3HC4 type	5.38	6.8	5.5	6.57	6.17	6.62	13.97	12.63	12.41	41.14	16.19	15.27	10.54	12.26	11.49	11.96	10.08	16.29	1.38123	1.58088e-11	4.42833e-10	0.482694	0.000285687	0.00151558	up
gene-LOC119898787	LOC119898787	fibrinogen gamma chain [Amphiprion ocellaris]	Fibrinogen gamma chain OS=Rattus norvegicus OX=10116 GN=Fgg PE=1 SV=3;	Fibrinogen beta and gamma chains, C-terminal globular domain;Fibrinogen alpha/beta chain family	475.4	677.64	32.52	162.81	129.94	300.65	66.99	65.92	18.1	35.46	48.55	89.11	101.4	48.68	118.04	32.38	25.67	161.73	-2.3702	6.23944e-05	0.000394721	-2.28929	8.11045e-05	0.000511125	down
gene-LOC119898793	LOC119898793	p40phox [Siniperca chuatsi]	Neutrophil cytosol factor 4 OS=Mus musculus OX=10090 GN=Ncf4 PE=1 SV=2;	SH3 domain;Variant SH3 domain;PB1 domain;Variant SH3 domain	1.33	1.22	0.27	0	2.24	0	4.27	4.16	12.87	12.13	3.12	4.12	6.17	11.77	5	4.57	5.09	0	2.70577	0.000332667	0.00169502	2.14211	0.0372088	0.0882775	up
gene-LOC119898795	LOC119898795	PREDICTED: cytochrome P450 4V2 [Lates calcarifer]	Cytochrome P450 4V2 OS=Mus musculus OX=10090 GN=Cyp4v2 PE=1 SV=1;	Cytochrome P450	1.68	3.01	0.52	0.25	0.9	4.21	0.26	0.45	0.31	0	0.29	0	0.16	0.54	0.21	0.15	0.1	0.39	-2.85632	0.000896155	0.00397475	-3.2242	8.49405e-08	1.24421e-06	down
gene-LOC119898830	LOC119898830	hypothetical protein PFLUV_G00011220 [Perca fluviatilis]	LIM and calponin homology domains-containing protein 1 OS=Xenopus laevis OX=8355 GN=limch1 PE=2 SV=1;	Domain of unknown function;Calponin homology;LIM domain	1.2	2.21	0.7	1.43	1.12	1.67	3.85	3.73	3.35	7.18	3.71	4.77	1.97	3.63	1.78	2.09	1.61	1.95	1.6179	5.1594e-11	1.30907e-09	0.178601	0.439041	0.582912	up
gene-LOC119898834	LOC119898834	small integral membrane protein 31, partial [Etheostoma spectabile]	------	------	20.74	13.6	18.07	14.22	29.46	20.8	47.85	19.96	58.13	32.22	67.43	42.05	49.28	60.76	55.46	84.33	56.4	28.01	1.05526	0.00364411	0.0131204	1.0095	0.00064401	0.00303854	up
gene-LOC119898862	LOC119898862	hedgehog-interacting protein [Seriola dumerili]	Hedgehog-interacting protein OS=Homo sapiens OX=9606 GN=HHIP PE=1 SV=3;	Glucose / Sorbosone dehydrogenase;EGF-like domain	35.11	45.56	19.42	32.5	32.99	32.56	7.64	8.02	5.93	11.56	7.41	16.31	21.18	16.62	19.7	13.53	13.78	19.75	-1.86161	2.33752e-10	5.27065e-09	-1.38354	3.54092e-12	1.25032e-10	down
gene-LOC119898874	LOC119898874	interleukin-15-like isoform X3 [Sander lucioperca]	------	Interleukin 15	1.36	2.38	0.9	1.94	1.63	2.8	0.08	0.18	0.83	1	0.8	0.39	0.89	1.46	1.11	0.58	0.41	0.63	-1.97941	5.64505e-07	6.13371e-06	-1.57491	7.82033e-07	8.90776e-06	down
gene-LOC119898879	LOC119898879	TBC1 domain family member 9 [Larimichthys crocea]	ELMO domain-containing protein 2 OS=Bos taurus OX=9913 GN=ELMOD2 PE=1 SV=1;	------	4.52	7.12	6.31	7.78	2.71	9.53	0.39	1.25	0.87	2.04	3.18	4.07	3.24	3.84	2.6	2.67	2.64	4.29	-1.68151	0.000321593	0.0016471	-1.48475	1.33353e-06	1.41006e-05	down
gene-LOC119898911	LOC119898911	Caspase-6 [Collichthys lucidus]	Caspase-6 OS=Homo sapiens OX=9606 GN=CASP6 PE=1 SV=2;	Caspase domain	0.14	4.33	0.15	3.17	0.42	0.11	0.06	0	0	0.12	0.37	0.1	0.27	0	0	0	0	0	-2.89468	0.00231467	0.00895121	-4.46412	0.00550827	0.0183991	down
gene-LOC119898914	LOC119898914	Caspase-6 [Collichthys lucidus]	Caspase-6 OS=Homo sapiens OX=9606 GN=CASP6 PE=1 SV=2;	------	0.61	1.84	0.76	1.28	0.76	1.02	0.25	0.4	1.29	0.68	0.06	0.45	1.09	0.97	0.69	0.97	1.62	0.94	-1.22667	0.00554933	0.018651	-0.46168	0.100885	0.193444	down
gene-LOC119898920	LOC119898920	cytochrome P450 2U1 [Larimichthys crocea]	Cytochrome P450 2U1 OS=Homo sapiens OX=9606 GN=CYP2U1 PE=1 SV=1;	Cytochrome P450	1.61	1.51	1.58	2.3	1.54	3.33	0.76	0.88	1.59	0.81	0.76	0.77	2.69	1.95	1.86	1.63	3.72	2.25	-1.18592	5.55696e-05	0.000356784	-0.228656	0.379748	0.52462	down
gene-LOC119898927	LOC119898927	hypothetical protein PFLUV_G00010390 [Perca fluviatilis]	Arachidonate 15-lipoxygenase B OS=Rattus norvegicus OX=10116 GN=Alox15b PE=1 SV=1;	Lipoxygenase;PLAT/LH2 domain	6.35	4.47	5.46	8.9	9.07	11.05	4.52	6.22	41.83	132.51	7.23	16.12	10.88	34.67	45.96	80.63	85.68	77.26	1.62047	0.00272705	0.010276	2.40222	1.43288e-09	3.0608e-08	up
gene-LOC119898931	LOC119898931	nephronectin isoform X1 [Seriola lalandi dorsalis]	Nephronectin OS=Homo sapiens OX=9606 GN=NPNT PE=2 SV=3;	Calcium-binding EGF domain;MAM domain, meprin/A5/mu;Complement Clr-like EGF-like;Coagulation Factor Xa inhibitory site;EGF domain;EGF-like domain	8.26	11.61	8.37	17.3	12.05	7.53	16.63	27.1	28.94	73.24	9.95	22.49	30.19	47.98	22.54	43.94	41.02	38.89	1.20146	0.000172656	0.00095957	1.29485	1.10795e-08	1.96505e-07	up
gene-LOC119898982	LOC119898982	PREDICTED: extracellular superoxide dismutase [Cu-Zn] [Lates calcarifer]	Extracellular superoxide dismutase [Cu-Zn] OS=Homo sapiens OX=9606 GN=SOD3 PE=1 SV=2;	Copper/zinc superoxide dismutase	5.95	10.04	2.36	3.59	6.92	12.3	1.16	3.99	1.68	3.66	3.32	3.35	8.77	5.46	5.55	3.78	4.32	3.24	-1.34634	0.000752148	0.00342053	-0.832088	0.0202232	0.05363	down
gene-LOC119899099	LOC119899099	Zinc finger and BTB domain-containing protein 5 [Larimichthys crocea]	Zinc finger and BTB domain-containing protein 5 OS=Homo sapiens OX=9606 GN=ZBTB5 PE=1 SV=1;	BTB/POZ domain;Zinc-finger double domain	0.63	0.7	0.59	0.56	0.71	0.8	0.17	0.1	0.42	0.31	0.44	0.29	0.96	1.06	1.01	0.41	0.68	0.86	-1.36196	4.24464e-06	3.69815e-05	-0.169427	0.472195	0.613919	down
gene-LOC119899104	LOC119899104	interleukin-8 [Latris lineata]	Interleukin-8 OS=Gallus gallus OX=9031 GN=CXCL8 PE=2 SV=1;	Small cytokines	0.95	2.35	3.47	6.28	5.73	6.82	15.59	8.02	21.78	26.23	5.28	7.36	5.07	26.12	7.13	112.75	14.65	26.52	1.52179	0.000534426	0.00254467	2.43565	0.00014564	0.000848275	up
gene-LOC119899135	LOC119899135	structural maintenance of chromosomes protein 2 [Sparus aurata]	Structural maintenance of chromosomes protein 2 OS=Xenopus laevis OX=8355 GN=smc2 PE=1 SV=1;	RecF/RecN/SMC N terminal domain;SMC proteins Flexible Hinge Domain;AAA domain, putative AbiEii toxin, Type IV TA system;AAA domain	3.05	1.84	3.06	2.73	4.03	3.75	0.04	0.51	1.14	0.72	0.41	0.39	0.65	0.3	0.43	0.14	0.16	0.31	-2.79772	2.40712e-11	6.51187e-10	-3.68939	5.55587e-24	1.079e-21	down
gene-LOC119899138	LOC119899138	circadian locomoter output cycles protein kaput-like isoform X5 [Parambassis ranga]	Circadian locomoter output cycles protein kaput OS=Tyto alba OX=56313 GN=CLOCK PE=2 SV=1;	PAS domain;PAS fold;Helix-loop-helix DNA-binding domain;PAS fold;PAS domain	3.28	3.76	1.73	3.75	2.95	2.61	1.62	0.84	2.66	1.66	1.56	1.04	3.81	3.67	4.74	2.73	3.22	2.67	-1.1201	5.03301e-05	0.000328258	-0.285119	0.191808	0.317635	down
gene-LOC119899168	LOC119899168	serine hydrolase-like protein isoform X1 [Seriola lalandi dorsalis]	Serine hydrolase-like protein OS=Danio rerio OX=7955 GN=serhl PE=2 SV=1;	alpha/beta hydrolase fold;Alpha/beta hydrolase family;Serine aminopeptidase, S33;Thioesterase domain	11.05	8.41	2.31	6.07	4.52	11.52	0.6	0.28	0.3	0.12	0.98	0.95	3.08	1.11	1.96	0.86	0.96	1.25	-3.83294	1.08224e-12	3.67961e-11	-2.74301	2.25512e-11	6.92433e-10	down
gene-LOC119899199	LOC119899199	sialidase-3-like isoform X1 [Labrus bergylta]	Sialidase-3 OS=Mus musculus OX=10090 GN=Neu3 PE=1 SV=1;	BNR repeat-like domain;BNR repeat-like domain	1.53	3.51	0.82	1.55	2.23	3.68	0.83	0.34	2.69	1.52	0.32	0.91	1.35	1.81	1.39	1.71	1.68	0.51	-1.22238	0.00535117	0.0180721	-1.09813	0.00193499	0.00770459	down
gene-LOC119899211	LOC119899211	protein shisa-5-like [Sander lucioperca]	------	------	4.32	6.65	3.87	6.28	5.36	5.03	1.29	1.71	2.71	2.46	2.47	1.56	4.96	4.5	4	2	3.93	1.63	-1.50887	9.26904e-11	2.25059e-09	-1.05438	0.000202471	0.00112885	down
gene-LOC119899213	LOC119899213	myosin-9-like isoform X1 [Hippoglossus hippoglossus]	Myosin-9 OS=Canis lupus familiaris OX=9615 GN=MYH9 PE=2 SV=1;	------	2.02	2.23	1.28	3.89	2.2	3.75	0.35	1.58	1.31	5.03	0.51	0.82	1.21	1.94	1.27	1.02	1.88	2.14	-1.01719	0.0173572	0.0477907	-1.1714	1.94284e-06	1.96861e-05	down
gene-LOC119899214	LOC119899214	mitochondrial glycine transporter B-like isoform X1 [Sander lucioperca]	Mitochondrial glycine transporter B OS=Danio rerio OX=7955 GN=slc25a38b PE=2 SV=2;	Mitochondrial carrier protein	0.74	1.32	0.77	1.27	0.97	1.28	2.94	3.72	3.72	6.56	3.8	2.89	0.89	1.94	1.66	2.85	4.24	2.51	1.75991	3.17245e-18	2.18549e-16	0.656083	0.0346482	0.0834773	up
gene-LOC119899215	LOC119899215	putative methyltransferase NSUN7 [Sander lucioperca]	Putative methyltransferase NSUN7 OS=Homo sapiens OX=9606 GN=NSUN7 PE=2 SV=4;	16S rRNA methyltransferase RsmB/F	0.05	0.19	0.2	0.2	0.19	0.36	0.87	1	1.21	1.98	4.32	1.53	2.15	3.56	1.72	3.21	2.7	0.76	2.93186	1.16295e-06	1.17175e-05	3.05459	7.1767e-13	2.96548e-11	up
gene-LOC119899223	LOC119899223	paralemmin-3 isoform X3 [Epinephelus lanceolatus]	Paralemmin-3 OS=Mus musculus OX=10090 GN=Palm3 PE=1 SV=1;	Paralemmin	4.78	5.71	3.59	7.18	4.54	5.74	2.17	1.36	7.03	1.86	1.9	2.98	4.85	2.81	9.67	4.85	6.43	6.47	-1.05868	0.00127187	0.00535552	-0.281976	0.30864	0.45187	down
gene-LOC119899224	LOC119899224	phospholipid phosphatase-related protein type 5 isoform X1 [Larimichthys crocea]	Phospholipid phosphatase-related protein type 2 OS=Mus musculus OX=10090 GN=Plppr2 PE=1 SV=1;	PAP2 superfamily	1.3	0.77	0.76	1.56	1.55	1.69	0.37	0.12	0.59	0.29	0.51	0.24	0.52	0.82	1.21	0.58	0.65	0.97	-1.97716	7.47341e-08	1.004e-06	-1.16792	9.52642e-05	0.000588115	down
gene-LOC119899267	LOC119899267	uncharacterized protein LOC116043030 [Sander lucioperca]	------	CD47 immunoglobulin-like domain;Immunoglobulin domain;Immunoglobulin domain;Immunoglobulin I-set domain;Immunoglobulin C1-set domain	0.95	7.95	2.06	12.09	1.68	2.88	0.43	0.82	5.06	2.17	0.74	1.14	2.8	7.01	0.46	3.12	1.75	7.85	-1.66766	0.00384183	0.01373	-0.742592	0.225236	0.358547	down
gene-LOC119899279	LOC119899279	------	------	------	1.84	1.86	0	0	0.87	0	4.55	2.24	9.46	7.29	4.3	4.65	0.76	6.24	11.97	6.55	1.86	1.93	2.81834	0.0021386	0.00836176	2.33629	0.0332323	0.0806664	up
gene-LOC119899282	LOC119899282	hypothetical protein PFLUV_G00007530 [Perca fluviatilis]	CCN family member 1 OS=Homo sapiens OX=9606 GN=CCN1 PE=1 SV=1;	CCN3 Nov like TSP1 domain;Cystine-knot domain;Insulin-like growth factor binding protein;von Willebrand factor type C domain;Thrombospondin type 1 domain	0.45	2.08	2.32	1.96	1.79	2.39	3.19	4.24	7.71	5.9	3.35	9.83	2.48	8.78	2.96	5.36	6.73	4.69	1.49857	6.81365e-05	0.000426943	0.968793	0.00753648	0.023857	up
gene-LOC119899285	LOC119899285	zinc finger protein Gfi-1b-like [Sparus aurata]	------	Zinc finger, C2H2 type;Zinc-finger double domain;C2H2-type zinc finger;C2H2-type zinc finger	0.49	0.5	0.37	0.63	0.39	0.74	0.03	0.08	0.13	0.56	0	0.13	0.16	0.11	0.19	0.24	0.17	0.17	-2.09916	0.000291416	0.00151314	-2.06629	3.1176e-07	3.92097e-06	down
gene-LOC119899286	LOC119899286	lysozyme [Micropterus salmoides]	Lysozyme g OS=Epinephelus coioides OX=94232 PE=1 SV=1;	Transglycosylase SLT domain;Transglycosylase SLT domain	28.58	51.81	16.22	36.76	39.65	43.39	4.66	4.29	21.8	13.34	8.84	7.97	22.29	22.56	12.85	14.68	14.92	14.99	-2.05597	3.32387e-12	1.02832e-10	-1.5449	5.45123e-12	1.86004e-10	down
gene-LOC119899291	LOC119899291	peptidoglycan recognition protein II [Sciaenops ocellatus]	N-acetylmuramoyl-L-alanine amidase OS=Mus musculus OX=10090 GN=Pglyrp2 PE=1 SV=1;	N-acetylmuramoyl-L-alanine amidase	40.93	15.21	77.64	11.62	39.79	19.44	225.19	128.01	30.17	30.28	133.99	109.99	112.89	117.98	223.62	245.88	122.81	155.8	1.75263	0.00654399	0.0213962	1.68564	0.000348726	0.00179168	up
gene-LOC119899292	LOC119899292	hypothetical protein FQN60_012132 [Etheostoma spectabile]	N-acetylmuramoyl-L-alanine amidase OS=Mus musculus OX=10090 GN=Pglyrp2 PE=1 SV=1;	------	1.44	1.61	0.57	1.15	1.2	1.99	1.54	1.15	3.99	6.02	2.09	1.26	2.46	3.71	3.49	5.06	1.96	3.3	1.08512	0.000353121	0.00178238	1.16613	4.78395e-05	0.000323722	up
gene-LOC119899298	LOC119899298	myosin-9-like [Seriola dumerili]	Myosin-9 OS=Gallus gallus OX=9031 GN=MYH9 PE=2 SV=1;	------	1.14	0.9	0.9	1.69	1.34	2.18	0.15	0.32	0.69	2.54	0.37	0.33	0.88	1.24	0.66	0.61	0.92	0.86	-1.32791	0.00151288	0.00621355	-1.14034	4.22084e-07	5.1474e-06	down
gene-LOC119899303	LOC119899303	myosin-10 isoform X4 [Sparus aurata]	Myosin-10 OS=Bos taurus OX=9913 GN=MYH10 PE=2 SV=2;	Myosin tail;Myosin head;Myosin N-terminal SH3-like domain;IQ calmodulin-binding motif;Afadin- and alpha -actinin-Binding	1.46	1.21	1.75	2.88	1.17	1.03	1.6	3.4	5.01	15.59	1.3	3.97	3.06	5.14	2.79	1.55	5.18	3.41	1.32204	0.000663986	0.00307327	0.520331	0.0633067	0.134454	up
gene-LOC119899328	LOC119899328	asialoglycoprotein receptor 1-like [Epinephelus lanceolatus]	------	------	11.44	17.02	23.23	0.17	0.12	0.21	0.11	0.12	0.39	0.47	0.49	0.27	28.11	12.86	0.35	0.4	0.4	0.11	-5.68023	5.75758e-07	6.24454e-06	-1.41694	0.320393	0.464351	down
gene-LOC119899333	LOC119899333	importin subunit alpha-1 [Seriola dumerili]	Importin subunit alpha-1 OS=Homo sapiens OX=9606 GN=KPNA2 PE=1 SV=1;	Armadillo/beta-catenin-like repeat;Importin beta binding domain;Atypical Arm repeat;HEAT-like repeat;HEAT repeats	3.52	4.15	5.55	6.02	4.04	4.77	12.49	13.69	15.96	30.5	11.86	20.36	9.37	10.54	7.22	14.01	16.57	19.08	1.71134	1.59351e-15	8.08628e-14	0.941947	0.000206002	0.00114552	up
gene-LOC119899334	LOC119899334	UPF0450 protein C17orf58 homolog [Sander lucioperca]	UPF0450 protein C17orf58 homolog OS=Mus musculus OX=10090 PE=3 SV=1;	------	2.99	3.98	2.76	8.42	6.03	7.72	4.48	15.06	40.02	55.05	9.36	31.36	2.59	19.12	3.07	7.77	3.89	25.01	1.97072	1.20819e-06	1.20911e-05	0.440676	0.384239	0.528924	up
gene-LOC119899337	LOC119899337	hypothetical protein PFLUV_G00006990 [Perca fluviatilis]	Beta-2-glycoprotein 1 OS=Canis lupus familiaris OX=9615 GN=APOH PE=2 SV=1;	Beta-2-glycoprotein-1 fifth domain;Sushi repeat	1564.35	1464.21	1415.08	1365.03	2065.28	1817.15	574.96	839.33	371.61	185.27	1090.16	838.05	1036.92	976.14	1116.84	1072.32	848.13	652.19	-1.25369	0.0048759	0.0166937	-1.25175	2.6804e-11	8.06022e-10	down
gene-LOC119899341	LOC119899341	uncharacterized protein LOC111659693 isoform X1 [Seriola lalandi dorsalis]	------	------	0.07	0.24	0.64	0.05	0.7	0.39	8.57	3.07	0.46	0.15	6.54	1.01	0.58	2.52	1.95	4.18	4.33	1.7	1.69854	0.00678554	0.0220915	1.97594	0.000114522	0.00069054	up
gene-LOC119899351	LOC119899351	cytoplasmic phosphatidylinositol transfer protein 1 isoform X1 [Sander lucioperca]	Cytoplasmic phosphatidylinositol transfer protein 1 OS=Xenopus tropicalis OX=8364 GN=pitpnc1 PE=2 SV=1;	Phosphatidylinositol transfer protein	2.72	5.32	3.13	3.82	4.27	4.39	6.55	7.5	9.32	36.74	6.69	13.77	5.45	13.12	5.67	10.48	8.82	14.72	1.55573	5.48517e-09	9.26497e-08	0.777218	0.00228895	0.00890255	up
gene-LOC119899354	LOC119899354	ecto-ADP-ribosyltransferase 5-like [Epinephelus lanceolatus]	Ecto-ADP-ribosyltransferase 5 OS=Mus musculus OX=10090 GN=Art5 PE=2 SV=3;	NA	1.41	3.71	0.21	0.58	0.96	1.99	0.1	0.04	0.35	0.4	0.19	0.27	0.2	0.37	0.05	0.1	0.04	0.2	-2.90536	1.02467e-06	1.04802e-05	-3.63203	1.29483e-08	2.27572e-07	down
gene-LOC119899412	LOC119899412	programmed cell death protein 4 isoform X2 [Echeneis naucrates]	Programmed cell death protein 4 OS=Mus musculus OX=10090 GN=Pdcd4 PE=1 SV=1;	MA3 domain	7.63	17.57	12.39	12.15	3.75	14.08	47	53.8	48.07	81.72	47.61	49.77	29.89	25.73	17.59	19.58	29.25	15.82	2.39389	2.39827e-16	1.3695e-14	0.593091	0.031482	0.0773199	up
gene-LOC119899438	LOC119899438	transcription factor AP-4-like [Amphiprion ocellaris]	Transcription factor AP-4 OS=Homo sapiens OX=9606 GN=TFAP4 PE=1 SV=2;	Helix-loop-helix DNA-binding domain;Transcription factor COE1 helix-loop-helix domain	4.2	3.88	2.39	5.05	3.82	5.1	7.67	5.24	11.81	25.2	7.58	10.34	5.92	11.99	8.89	9.46	10.95	13.99	1.22665	1.23041e-08	1.92464e-07	0.841159	1.95729e-05	0.000149214	up
gene-LOC119899442	LOC119899442	pre-B-cell leukemia transcription factor 1 isoform X1 [Larimichthys crocea]	Pre-B-cell leukemia transcription factor 1 OS=Xenopus tropicalis OX=8364 GN=pbx1 PE=2 SV=1;	PBC domain;Homeodomain;Homeobox KN domain	1.86	3.13	1.5	2.43	2.22	3.16	0.43	0.63	2.07	2.55	1.05	0.89	2.95	3.34	2.51	2.36	2.45	2.3	-1.17505	5.15472e-06	4.38466e-05	-0.313949	0.047926	0.108291	down
gene-LOC119899445	LOC119899445	LOW QUALITY PROTEIN: procollagen galactosyltransferase 1-like [Sparus aurata]	Procollagen galactosyltransferase 1 OS=Danio rerio OX=7955 GN=colgalt1 PE=3 SV=1;	Glycosyltransferase family 25;Glycosyl transferase family 2;Anp1	2.56	3.98	5.18	5.36	4.17	4.93	55.56	62.51	120.52	184.34	78.32	91.76	14.26	19.1	12.8	17.8	39.72	15.18	4.25855	1.25174e-102	1.41256e-99	1.66417	3.99126e-09	7.83626e-08	up
gene-LOC119899449	LOC119899449	uncharacterized protein LOC115012353 [Cottoperca gobio]	------	------	0.83	1.26	0.63	1.14	1.18	1.48	0.33	0.61	0.55	0.69	0.31	0.5	0.56	0.49	0.44	0.91	0.45	0.63	-1.26034	2.63477e-05	0.000185996	-1.37118	1.05453e-06	1.1511e-05	down
gene-LOC119899452	LOC119899452	dynamin-2 isoform X2 [Oreochromis aureus]	Dynamin-2 OS=Bos taurus OX=9913 GN=DNM2 PE=2 SV=1;	Dynamin central region;Dynamin family;Dynamin GTPase effector domain;PH domain;50S ribosome-binding GTPase	8.24	10.88	11.36	10.21	12.89	9.04	2.54	3.27	7.89	9.2	2.46	4.25	11.17	14.91	10.3	16.73	15.02	13.35	-1.37714	2.23333e-09	4.0964e-08	-0.147216	0.381003	0.525867	down
gene-LOC119899460	LOC119899460	------	------	------	3.1	10.25	5.12	2.35	0.35	12.38	5.77	3.4	7.12	2.41	2.01	5.81	9.44	21.76	11.13	46.2	32.31	5.51	1.38592	0.00763133	0.0243401	2.1809	5.0758e-09	9.76117e-08	up
gene-LOC119899470	LOC119899470	complement C3-like [Sparus aurata]	Complement C3;	------	122.11	138.32	56.12	67.62	104.97	81.8	28.65	36.7	14.87	7.07	32.67	18.89	36.21	23.79	34.54	25.45	17.17	21.01	-1.87332	4.73204e-05	0.00031124	-2.26078	3.19879e-16	2.25903e-14	down
gene-LOC119899473	LOC119899473	complement C3-like [Sander lucioperca]	Complement C3;	------	4.32	4.68	0.96	3.36	1.29	5.4	0.8	0.68	0.55	0.78	1.37	0.86	1.29	1.63	1.74	2.11	1.59	1.18	-1.97742	4.27228e-06	3.71812e-05	-1.50815	2.2459e-05	0.000167597	down
gene-LOC119899474	LOC119899474	complement component c3-2 [Dicentrarchus labrax]	Complement C3;	------	6.3	7.79	3.32	1.92	7.94	3.38	1.91	1.8	0.34	0.24	1.91	0.93	2.54	0.83	1.61	0.32	0.63	0.88	-1.96086	0.00114945	0.00491337	-2.63052	5.19748e-08	8.01636e-07	down
gene-LOC119899478	LOC119899478	PREDICTED: LOW QUALITY PROTEIN: complement C3-like [Lates calcarifer]	Complement C3;	A-macroglobulin TED domain;Macroglobulin domain MG1;Alpha-2-macroglobulin bait region domain;Alpha-2-macroglobulin family;A-macroglobulin receptor binding domain;UNC-6/NTR/C345C module;Macroglobulin domain MG4;MG2 domain;Macroglobulin domain MG3;Anaphylotoxin-like domain	3433.37	2905.39	3014.29	3148.12	3102.65	2312.88	1095.45	830.65	2315.78	1002.49	2222.49	1607.08	2533.25	1805.01	2924.24	1714.82	2188.72	1569.15	-1.09778	0.000330005	0.00168436	-0.989714	1.06568e-05	8.7914e-05	down
gene-LOC119899479	LOC119899479	complement C3-like [Sander lucioperca]	Complement C3;	A-macroglobulin TED domain;Macroglobulin domain MG1;Alpha-2-macroglobulin bait region domain;Alpha-2-macroglobulin family;A-macroglobulin receptor binding domain;UNC-6/NTR/C345C module;Macroglobulin domain MG4;MG2 domain;Macroglobulin domain MG3;Anaphylotoxin-like domain;Transglutaminase family, C-terminal ig like domain	921.31	827.21	709.55	734.62	946.85	546.34	325.68	337.93	556.54	262.03	472.19	492.57	761.22	687.53	865.29	1003.52	834.17	535.69	-1.02235	0.00048467	0.00234306	-0.501442	0.022737	0.0591324	down
gene-LOC119899482	LOC119899482	Tubulin beta-4B chain Tubulin beta-2 chain Tubulin beta-2C chain [Larimichthys crocea]	Tubulin beta-4B chain OS=Bos taurus OX=9913 GN=TUBB4B PE=2 SV=1;	Tubulin/FtsZ family, GTPase domain;Tubulin C-terminal domain;Misato Segment II tubulin-like domain	7.11	17.23	4.08	13.28	7.83	9.49	9.39	43.14	18.16	45.74	13.11	24.77	9.84	17.01	5.38	8.33	12.87	11.97	1.29488	0.00109687	0.00472098	-0.325323	0.264891	0.403667	up
gene-LOC119899506	LOC119899506	polymeric immunoglobulin receptor-like [Sander lucioperca]	Polymeric immunoglobulin receptor OS=Mus musculus OX=10090 GN=Pigr PE=1 SV=1;	Immunoglobulin V-set domain;TMEM154 protein family	6.71	5.72	4.71	4.04	8.44	7.65	0.27	0.39	3.61	4.98	1.54	1.53	4.19	3.66	3.05	1.21	1.57	2.08	-2.00774	3.9096e-06	3.44295e-05	-1.72833	7.16654e-08	1.06843e-06	down
gene-LOC119899530	LOC119899530	guanine nucleotide-binding protein G(I)/G(S)/G(O) subunit gamma-10-like [Takifugu rubripes]	Guanine nucleotide-binding protein;	GGL domain	41.72	47.02	34.61	49.76	46.07	43.86	11.19	15.13	41.82	33.18	21.46	24.68	41.21	43.1	39.58	36.41	38.3	35.1	-1.04669	7.88528e-09	1.28666e-07	-0.656583	3.22068e-11	9.54935e-10	down
gene-LOC119899556	LOC119899556	peroxisome proliferator-activated receptor gamma coactivator-related protein 1 [Epinephelus lanceolatus]	Peroxisome proliferator-activated receptor gamma coactivator-related protein 1 OS=Mus musculus OX=10090 GN=Pprc1 PE=1 SV=1;	RNA recognition motif.	3.77	3.04	5.61	5.53	4	3.13	21.15	22.03	19.32	51.93	12.55	24.62	10.68	16.52	11.51	14.79	16.15	19.13	2.3736	1.66287e-15	8.40227e-14	1.28825	7.36171e-08	1.09416e-06	up
gene-LOC119899569	LOC119899569	------	------	------	0.17	0.12	0.13	0.26	0.25	0.43	0.71	0.32	0.51	0.48	0.63	0.53	0.69	0.52	0.58	0.9	0.58	0.19	1.18444	0.0110691	0.0330289	0.876932	0.0578671	0.125194	up
gene-LOC119899589	LOC119899589	------	------	------	0.46	0.65	0.31	0.6	0.41	1.07	0.04	0.12	0.26	0.51	0.27	0.26	0.6	0.74	0.38	0.4	0.23	0.24	-1.4853	0.000186243	0.00102237	-0.908335	0.0132079	0.0377589	down
gene-LOC119899590	LOC119899590	LOW QUALITY PROTEIN: inositol 1,4,5-trisphosphate receptor-interacting protein-like [Sander lucioperca]	Inositol 1,4,5-trisphosphate receptor-interacting protein OS=Danio rerio OX=7955 GN=itprip PE=2 SV=1;	Mab-21 protein	0.81	0.78	0.97	1.02	0.84	0.82	0.14	0.19	1.04	1.52	0.31	0.22	1.54	1.6	1.91	1.08	1.67	1.61	-1.02475	0.0147725	0.0418853	0.343578	0.119663	0.22082	down
gene-LOC119899612	LOC119899612	myosin-10 isoform X4 [Sparus aurata]	Myosin-10 OS=Bos taurus OX=9913 GN=MYH10 PE=2 SV=2;	Myosin head;Myosin tail;IQ calmodulin-binding motif	0.14	0.29	0.41	0.81	0.43	0.45	0.76	1.38	1.62	5.14	0.52	1.44	0.43	0.61	0.61	0.89	1.25	1	1.77541	4.38354e-05	0.000290821	0.438125	0.252533	0.390118	up
gene-LOC119899619	LOC119899619	Nuclear distribution protein nudE -like protein 1 [Collichthys lucidus]	Nuclear distribution protein nudE homolog 1 OS=Mus musculus OX=10090 GN=Nde1 PE=1 SV=1;	NUDE protein, C-terminal conserved region;TPR/MLP1/MLP2-like protein	4.02	4.82	4.71	6.32	5.36	5.59	7.9	8.7	12.36	29.86	6.34	12.17	6.22	9.69	6.29	11.27	13.78	10.05	1.0755	5.59429e-07	6.08414e-06	0.427358	0.0341003	0.0823958	up
gene-LOC119899624	LOC119899624	PREDICTED: mpv17-like protein [Lates calcarifer]	Mpv17-like protein OS=Mus musculus OX=10090 GN=Mpv17l PE=1 SV=2;	Mpv17 / PMP22 family	5.05	3.73	6.41	2.48	4.64	3.36	33.01	22.22	30.15	52.99	42.43	30.79	14.57	12.16	15.33	13.24	14.67	12.87	2.87989	2.16751e-20	1.796e-18	1.15883	2.28837e-05	0.000170385	up
gene-LOC119899629	LOC119899629	PREDICTED: nuclear factor interleukin-3-regulated protein-like [Lates calcarifer]	------	Basic region leucine zipper;bZIP transcription factor	1.1	2.69	0.07	1.52	0.78	0.8	2.98	1.52	2.24	3.5	3.71	2.61	1.24	1.38	0.54	1.08	0.88	0.87	1.22631	0.0183511	0.0499982	-0.655866	0.202633	0.331213	up
gene-LOC119899659	LOC119899659	uncharacterized protein LOC117739498 [Cyclopterus lumpus]	CD209 antigen-like protein A OS=Mus musculus OX=10090 GN=Cd209a PE=2 SV=1;	Lectin C-type domain	26.84	39.95	35.39	12.4	22.18	23.88	14.04	5.44	13.99	16.91	15.76	8.03	54.56	50.92	41.85	42.98	45	18.25	-1.08526	0.00136888	0.00570397	0.0681782	0.832412	0.896624	down
gene-LOC119899681	LOC119899681	neoverrucotoxin subunit beta-like [Anarrhichthys ocellatus]	Stonustoxin subunit beta OS=Synanceia horrida OX=13279 PE=1 SV=3;	SPRY-associated domain;SPRY domain	3.9	4.38	1.77	2.68	3.67	2.24	6.79	9.85	7.08	13.48	8.35	12.09	3.14	6.13	3.72	2.44	3.67	3.9	1.5225	2.26326e-07	2.70609e-06	-0.199504	0.466199	0.60816	up
gene-LOC119899687	LOC119899687	uncharacterized protein LOC111666675 isoform X1 [Seriola lalandi dorsalis]	------	Zinc-finger double domain;Zinc finger, C2H2 type;C2H2-type zinc finger;Zinc-finger double-stranded RNA-binding;Zinc-finger of C2H2 type	2.94	4.01	2.07	3.18	2.88	4.25	7.76	5.25	8.51	16.12	6.59	7.6	6.99	9.99	8.46	10.33	9.22	12.29	1.10537	6.90225e-13	2.42685e-11	0.940619	1.80447e-12	6.83793e-11	up
gene-LOC119899728	LOC119899728	gastrula zinc finger protein XlCGF57.1-like, partial [Epinephelus lanceolatus]	------	Zinc-finger double domain;Zinc finger, C2H2 type;C2H2-type zinc finger;C2H2-type zinc finger;C2H2-type zinc-finger domain	0.43	0.36	0.29	0.33	0.29	0.37	0.58	0.46	1.37	3.17	1.1	1.01	1.38	1.11	1.11	1.25	1.7	1.7	1.57847	1.31685e-07	1.65816e-06	1.5108	3.71268e-12	1.30701e-10	up
gene-LOC119899732	LOC119899732	E3 ubiquitin/ISG15 ligase TRIM25-like [Epinephelus lanceolatus]	E3 ubiquitin/ISG15 ligase TRIM25 OS=Mus musculus OX=10090 GN=Trim25 PE=1 SV=2;	zinc finger of C3HC4-type, RING;Zinc finger, C3HC4 type;RING-type zinc-finger;Zinc finger, C3HC4 type;Zinc finger, C3HC4 type;Ring finger domain;B-box zinc finger;zinc-RING finger domain	18.4	5.38	7.96	17.3	7.22	7.22	1.33	0.44	4.45	0.14	2.63	3.05	3.79	3.22	2.5	0.35	0.2	1.37	-2.58454	3.40162e-05	0.000232511	-3.00445	4.73298e-07	5.69742e-06	down
gene-LOC119899753	LOC119899753	nicotinate-nucleotide pyrophosphorylase [carboxylating] isoform X3 [Sander lucioperca]	Nicotinate-nucleotide pyrophosphorylase [carboxylating];	Quinolinate phosphoribosyl transferase, C-terminal domain;Quinolinate phosphoribosyl transferase, N-terminal domain	8.33	3.27	6.63	3.38	11.8	7.63	0.3	2.17	1.1	0	2.79	0	5.11	0.93	0.94	0.78	4.18	0	-2.65661	0.0144418	0.0411387	-2.27985	0.0016791	0.00682854	down
gene-LOC119899759	LOC119899759	group XIIB secretory phospholipase A2-like protein [Etheostoma spectabile]	Group XIIB secretory phospholipase A2-like protein OS=Homo sapiens OX=9606 GN=PLA2G12B PE=1 SV=2;	Group XII secretory phospholipase A2 precursor	158.01	153.07	91.39	74.97	203.5	244.88	44.08	68.78	10.23	2.68	98.32	45.49	55.28	42.83	37.05	28.81	24.28	32.5	-1.62785	0.0127092	0.0371006	-2.53207	8.00657e-18	7.17666e-16	down
gene-LOC119899766	LOC119899766	polycomb complex protein BMI-1-A-like isoform X1 [Cyclopterus lumpus]	Polycomb group RING finger protein 2 OS=Homo sapiens OX=9606 GN=PCGF2 PE=1 SV=1;	RAWUL domain RING finger- and WD40-associated ubiquitin-like;Zinc finger, C3HC4 type;Zinc finger, C3HC4 type;Ring finger domain;Zinc finger, C3HC4 type;zinc finger of C3HC4-type, RING	3.17	6.21	1.55	4.34	3.94	5.46	0.34	0.41	2.08	0.95	0.86	1.26	3.77	3.21	2.47	1.58	1.76	1.17	-2.23501	1.12287e-09	2.19372e-08	-1.26035	0.000138944	0.000814613	down
gene-LOC119899767	LOC119899767	CDGSH iron-sulfur domain-containing protein 3, mitochondrial-like isoform X1 [Sparus aurata]	------	Iron-binding zinc finger CDGSH type	6.31	8.02	2.4	5.78	6.01	8.54	0.23	0.54	0.29	0.43	0.63	0.05	1.84	1.52	0.33	1.11	0.73	0.47	-4.19184	6.12072e-22	5.71059e-20	-3.0818	1.90979e-15	1.19005e-13	down
gene-LOC119899773	LOC119899773	SWI/SNF-related matrix-associated actin-dependent regulator of chromatin subfamily E member 1 isoform X1 [Etheostoma spectabile]	SWI/SNF-related matrix-associated actin-dependent regulator of chromatin subfamily E member 1 OS=Mus musculus OX=10090 GN=Smarce1 PE=1 SV=1;	HMG;HMG-box domain	3.85	5.85	3.53	5.76	4.34	6.31	28.53	30.9	33.28	76	33.66	38.73	10.49	12.72	8.74	10.17	15.45	9.02	2.83922	1.54599e-61	7.4769e-59	0.676811	1.18303e-05	9.59974e-05	up
gene-LOC119899825	LOC119899825	hypothetical protein EPR50_G00021320 [Perca flavescens]	H/ACA ribonucleoprotein complex non-core subunit NAF1 OS=Homo sapiens OX=9606 GN=NAF1 PE=1 SV=2;	Gar1/Naf1 RNA binding region	1.63	2.55	2.61	3.61	2.58	1.79	6.49	5.56	5.99	9.89	4.92	7.58	4.7	5.81	5.02	3.81	6.46	5.9	1.3034	3.46363e-07	3.96328e-06	0.588629	0.00703325	0.0224935	up
gene-LOC119899834	LOC119899834	------	------	------	0.05	0.3	0.56	0.24	0.23	0.13	1.14	0.42	2.8	2.32	1.21	1.53	1.25	2.48	1.64	1.39	0.8	2.33	2.37054	6.27922e-06	5.21757e-05	2.16644	1.62566e-05	0.000126836	up
gene-LOC119899862	LOC119899862	CSC1-like protein 2 isoform X6 [Sphaeramia orbicularis]	CSC1-like protein 2 OS=Homo sapiens OX=9606 GN=TMEM63B PE=1 SV=1;	Calcium-dependent channel, 7TM region, putative phosphate;Cytosolic domain of 10TM putative phosphate transporter;Late exocytosis, associated with Golgi transport	2.02	2.89	4.32	2.45	3.06	2.15	10.72	7.34	5.91	5.13	4.42	3.35	4.34	8.12	6.32	7.65	7.48	6.01	1.12397	0.00630249	0.0207324	0.692692	0.00567133	0.0188427	up
gene-LOC119899943	LOC119899943	uncharacterized protein LOC111232931 [Seriola dumerili]	NACHT, LRR and PYD domains-containing protein 3 OS=Homo sapiens OX=9606 GN=NLRP3 PE=1 SV=3;	NLRC4 helical domain HD2;NACHT domain;Leucine Rich repeat;Fish-specific NACHT associated domain;NOD2 winged helix domain	0.43	0.82	0.06	1.49	0.44	1.36	0.03	0.01	0.26	0.05	0.22	0.35	0.66	0.54	0.11	0.06	0.09	0.89	-2.37728	0.000814419	0.00366713	-1.37695	0.0474788	0.107416	down
gene-LOC119899944	LOC119899944	protein NLRC3-like [Sparus aurata]	NLR family CARD domain-containing protein 3 OS=Homo sapiens OX=9606 GN=NLRC3 PE=1 SV=2;	NLRC4 helical domain HD2;Fish-specific NACHT associated domain;NACHT domain;NOD2 winged helix domain;SPRY-associated domain;Leucine Rich repeat;SPRY domain	4.93	3.66	1.44	6.95	3.52	4.72	2.16	2.1	6.6	26.27	3.7	4.42	8.85	16.62	8.4	5.82	3.98	12.89	1.35611	0.00485076	0.0166262	1.054	0.0151717	0.042208	up
gene-LOC119899948	LOC119899948	oocyte zinc finger protein XlCOF7.1-like [Perca flavescens]	------	Zinc-finger double domain;Zinc finger, C2H2 type;C2H2-type zinc finger	2.7	5.08	0.89	2.07	1.34	2.56	2.47	6.99	5.48	8.58	4.93	6.47	4.54	4.26	2.46	2.98	5.2	4.07	1.07089	9.89377e-08	1.28402e-06	0.444263	0.00979186	0.0296632	up
gene-LOC119899955	LOC119899955	atlastin-2-like isoform X2 [Sparus aurata]	Atlastin-2 OS=Mus musculus OX=10090 GN=Atl2 PE=1 SV=1;	Guanylate-binding protein, N-terminal domain;Guanylate-binding protein, C-terminal domain	1.95	2.98	4.41	4.48	3.41	3.23	5.39	9.48	6.54	8.9	8.1	9.65	10.11	6.56	5.06	7.92	13.81	10.47	1.15683	6.27303e-05	0.000396422	0.912437	0.00110259	0.00480028	up
gene-LOC119899973	LOC119899973	NACHT, LRR and PYD domains-containing protein 12-like [Sparus aurata]	------	PAAD/DAPIN/Pyrin domain	7.13	8.23	1.61	3.3	5.02	5.97	1.61	0.78	1.93	7.84	2.1	2.75	4.88	7.48	9.26	7.63	2.87	10.6	-1.19605	0.00481345	0.016515	-0.00201631	0.995859	0.998001	down
[truncated: 5,056 more rows]
