# Supplementary material for: Comparative Transcriptomic Analysis of Largemouth Bass (Micropterus salmoides) Livers Reveals Response Mechanisms to High Temperatures
Source: Genes (Basel). 2023 Nov 17;14(11):2096. doi: 10.3390/genes14112096 (PMC10671503; doi:10.3390/genes14112096)
Supplement: Supplementary file 1 [file genes-14-02096-s001.zip › Table S6.xlsx]

## Sheet: Sheet1
Table S6. Summary of the differentially expressed genes (DEGs) annotated as heat shock protein (HSP) genes in the livers of largemouth bass (M. salmoides) following heat stress.
Gene ID	Gene name	NR description	Swissprot description	Pfam description	Con-1_FPKM	Con-2_FPKM	Con-3_FPKM	Con-4_FPKM	Con-5_FPKM	Con-6_FPKM	HES-1_FPKM	HES-2_FPKM	HES-3_FPKM	HES-4_FPKM	HES-5_FPKM	HES-6_FPKM	HET-1_FPKM	HET-2_FPKM	HET-3_FPKM	HET-4_FPKM	HET-5_FPKM	HET-6_FPKM	Log2FC(HES/Con)	Pvalue	Padjust	Log2FC(HET/Con)	Pvalue	Padjust	Up_down regulation
gene-hsp90aa1.2	hsp90aa1.2	Heat shock protein HSP 90-alpha 1 [Scophthalmus maximus]	Heat shock protein HSP 90-alpha OS=Bos taurus OX=9913 GN=HSP90AA1 PE=1 SV=3;	Hsp90 protein;Histidine kinase-, DNA gyrase B-, and HSP90-like ATPase;Histidine kinase-, DNA gyrase B-, and HSP90-like ATPase	16.66	24.88	86.79	61.41	49.59	40.11	9469.47	8871.43	7629.52	14167.9	6754.13	8638.24	429.51	986.16	333.44	481.91	1571.19	457.12	7.48	1.63296e-81	1.17267e-78	3.34532	4.15745e-14	2.11088e-12	up
gene-hsp90ab1	hsp90ab1	hypothetical protein EPR50_G00189720 [Perca flavescens]	Heat shock protein HSP 90-beta OS=Danio rerio OX=7955 GN=hsp90ab1 PE=1 SV=2;	Hsp90 protein;Histidine kinase-, DNA gyrase B-, and HSP90-like ATPase;Histidine kinase-, DNA gyrase B-, and HSP90-like ATPase	1151.94	1237.43	1345.1	1273.9	1037.15	1172.19	4104.29	4393.7	3604.35	6705.99	4000.41	5136.13	3527.46	3570.09	3549.87	2791.63	2442.34	4591.43	1.8396	1.23828e-17	8.12873e-16	1.00263	6.76767e-08	1.01755e-06	up
gene-hsp90b1	hsp90b1	glucose-regulated protein 94 [Trachinotus ovatus]	Endoplasmin OS=Rattus norvegicus OX=10116 GN=Hsp90b1 PE=1 SV=2;	Hsp90 protein;Histidine kinase-, DNA gyrase B-, and HSP90-like ATPase;Histidine kinase-, DNA gyrase B-, and HSP90-like ATPase	251.87	335.63	434.22	760.84	352.66	345.81	2747.81	2987.43	5359.97	3313.74	4462.57	3730.84	2153.62	1901.34	1885.42	1970.64	3875.64	1729.22	3.08503	6.16351e-26	7.56802e-24	1.94837	5.15747e-12	1.77278e-10	up
gene-hspa12b	hspa12b	PREDICTED: heat shock 70 kDa protein 12B [Stegastes partitus]	Heat shock 70 kDa protein 12B OS=Homo sapiens OX=9606 GN=HSPA12B PE=1 SV=2;	Hsp70 protein	0.57	1.51	0.35	0.77	0.71	0.97	0.11	0.13	1.19	0.55	0.44	0.21	0.47	0.3	0.28	0.25	0.9	0.41	-1.1314	0.0129361	0.03761	-1.36107	0.000296105	0.00155949	down
gene-hspa4a	hspa4a	hypothetical protein FQN60_000556 [Etheostoma spectabile]	Heat shock 70 kDa protein 4 OS=Mus musculus OX=10090 GN=Hspa4 PE=1 SV=1;	Hsp70 protein;MreB/Mbl protein	9.96	12.64	31.37	22.85	15.35	14.55	1260.48	1028.96	1139.79	2416.06	1182.39	1248.95	96.26	164.33	81.27	114.66	288.23	116	6.11	2.90057e-80	2.0217e-77	2.45356	8.23634e-12	2.72653e-10	up
gene-hspa4l	hspa4l	heat shock 70 kDa protein 4L [Perca flavescens]	Heat shock 70 kDa protein 4L OS=Homo sapiens OX=9606 GN=HSPA4L PE=1 SV=3;	Hsp70 protein;MreB/Mbl protein	0.02	0.14	0.05	0.2	0.07	0.13	4.26	4.49	6.23	8.09	9.12	5.08	0.31	0.58	0.25	0.61	1.7	0.65	5.78991	3.15004e-52	1.30964e-49	2.22166	5.02659e-05	0.000337107	up
gene-hspa5	hspa5	endoplasmic reticulum chaperone BiP isoform X1 [Sander lucioperca]	Endoplasmic reticulum chaperone BiP OS=Xenopus laevis OX=8355 GN=hspa5 PE=2 SV=1;	Hsp70 protein;MreB/Mbl protein	183.59	236.52	391.05	783.17	259.16	219.25	2389.09	3964.43	3373.03	2437.27	3420.38	3189.42	1745.86	933.06	1251.58	1284.71	5419.94	1094.05	3.13752	9.76468e-16	5.09699e-14	1.99365	1.79312e-05	0.000138236	up
gene-hspa8b	hspa8b	heat shock cognate 70-2 [Siniperca chuatsi]	Heat shock cognate 71 kDa protein OS=Bos taurus OX=9913 GN=HSPA8 PE=1 SV=2;	Hsp70 protein;MreB/Mbl protein	27.56	41.5	52.37	60.37	48.08	50.93	3508.68	3979.13	2739.71	3741.76	3411.07	2730.82	203.58	500.83	118.15	102.52	508.9	144.98	6.12115	5.20988e-101	5.61198e-98	1.94109	2.78865e-07	3.54359e-06	up
gene-hspa9	hspa9	stress-70 protein, mitochondrial [Parambassis ranga]	Stress-70 protein, mitochondrial OS=Homo sapiens OX=9606 GN=HSPA9 PE=1 SV=2;	Hsp70 protein;MreB/Mbl protein;FGGY family of carbohydrate kinases, C-terminal domain	62.45	63.8	260.2	131.37	81.57	53.11	515.08	550.41	478.22	679.88	410.5	505.13	171.89	197.27	214.33	201.44	416.91	307.18	2.09282	1.28663e-06	1.2795e-05	0.617676	0.147865	0.26039	up
gene-hspb1	hspb1	heat shock protein beta-1 [Seriola lalandi dorsalis]	Heat shock protein beta-1 OS=Poeciliopsis lucida OX=56613 GN=hspb1 PE=2 SV=1;	Hsp20/alpha crystallin family;Alpha crystallin A chain, N terminal	8.05	21.37	10.15	39.01	9.2	16.53	656.6	2401.36	502.15	2984	1095.96	1679.82	83.94	147.38	62.94	29.45	130.07	99.24	6.39714	8.5255e-44	2.59022e-41	1.92684	1.00382e-06	1.10505e-05	up
gene-hspb8	hspb8	heat shock protein beta-8 [Seriola lalandi dorsalis]	Heat shock protein beta-8 OS=Homo sapiens OX=9606 GN=HSPB8 PE=1 SV=1;	Hsp20/alpha crystallin family	7.3	14.56	11.8	12.37	13.03	7.21	172.14	107.17	133.53	110.18	145.47	79.32	25.04	39.29	21.38	14.97	43.93	21.89	3.46849	2.85434e-25	3.2836e-23	0.803878	0.00333784	0.0121766	up
gene-hspb9	hspb9	uncharacterized protein LOC111662487 [Seriola lalandi dorsalis]	------	Hsp20/alpha crystallin family	0.16	0.47	0.2	0.32	0.11	0.62	1.26	0.82	0.47	2.02	1.27	2.76	0.88	0.37	0.39	1.07	1.91	1.31	2.13168	0.000129487	0.000746615	1.19864	0.0320182	0.0782667	up
gene-hspbp1	hspbp1	hsp70-binding protein 1 [Larimichthys crocea]	Hsp70-binding protein 1 OS=Mus musculus OX=10090 GN=Hspbp1 PE=1 SV=1;	Nucleotide exchange factor Fes1;Armadillo/beta-catenin-like repeat;TAF6 C-terminal HEAT repeat domain	4.56	6.33	8.94	5.36	5.47	6.46	438.81	301.48	250.84	581.18	290.6	282.56	23.13	45.35	22.07	37.83	77.06	28.46	5.50389	2.20128e-74	1.44906e-71	1.9028	2.9446e-10	7.28493e-09	up
gene-hspd1	hspd1	hypothetical protein PFLUV_G00149460 [Perca fluviatilis]	60 kDa heat shock protein, mitochondrial OS=Cricetulus griseus OX=10029 GN=HSPD1 PE=2 SV=1;	TCP-1/cpn60 chaperonin family	72.8	66.02	216.13	121	81.54	53.43	2458.95	2242.11	1563.44	1994.91	2544.44	2132.9	392.48	554.92	341.84	399.32	681.45	413.99	4.314	2.92488e-24	3.17954e-22	1.59866	1.12063e-05	9.14753e-05	up
