# Supplementary material for: Comparative Transcriptomic Analysis of Largemouth Bass (Micropterus salmoides) Livers Reveals Response Mechanisms to High Temperatures
Source: Genes (Basel). 2023 Nov 17;14(11):2096. doi: 10.3390/genes14112096 (PMC10671503; doi:10.3390/genes14112096)
Supplement: Supplementary file 1 [file genes-14-02096-s001.zip › Table S7.xlsx]

## Sheet: Sheet1
Table S7. Summary of the differentially expressed genes (DEGs) involved in the 'ECM-receptor interaction' pathway in the livers of largemouth bass (M. salmoides) following heat stress.
Gene ID	Gene name	NR description	Swissprot description	Pfam description	Con-1_FPKM	Con-2_FPKM	Con-3_FPKM	Con-4_FPKM	Con-5_FPKM	Con-6_FPKM	HES-1_FPKM	HES-2_FPKM	HES-3_FPKM	HES-4_FPKM	HES-5_FPKM	HES-6_FPKM	HET-1_FPKM	HET-2_FPKM	HET-3_FPKM	HET-4_FPKM	HET-5_FPKM	HET-6_FPKM	Log2FC(HES/Con)	Pvalue	Padjust	Log2FC(HET/Con)	Pvalue	Padjust	Up_down regulation
gene-LOC119882563	LOC119882563	cylicin-1-like [Sander lucioperca]	------	Nuclear RNA-splicing-associated protein	29.95	24.26	0.57	3.83	4.47	9.6	1.52	1.76	3.8	15.64	2.12	4.22	9.51	3.43	5.31	1.76	4.74	6.82	-1.75086	0.00846718	0.0265522	-1.64648	0.011518	0.0337985	down
gene-LOC119885778	LOC119885778	laminin subunit beta-3 [Perca flavescens]	Laminin subunit beta-3 OS=Homo sapiens OX=9606 GN=LAMB3 PE=1 SV=1;	Laminin EGF domain;Laminin N-terminal;AAA domain	2.3	0.24	1.42	0.9	0.21	0.74	2.4	1.02	1.67	4.3	2.28	17.43	1.49	3.65	13.25	3.08	0.62	16.38	2.12479	0.00259562	0.00985913	2.17607	0.00918639	0.0281918	up
gene-LOC119886712	LOC119886712	laminin subunit beta-3 [Cottoperca gobio]	Laminin subunit beta-3 OS=Homo sapiens OX=9606 GN=LAMB3 PE=1 SV=1;	------	2.23	0.47	2.15	1.8	0.43	0.54	4.6	2.7	3.35	5.78	2.1	35.42	1.15	10.94	39.58	5.08	0.23	33.02	2.62045	0.000177159	0.00098	3.02008	0.00183105	0.00734469	up
gene-LOC119898157	LOC119898157	collagen alpha-6(VI) chain-like [Seriola dumerili]	Collagen alpha-;	von Willebrand factor type A domain;von Willebrand factor type A domain;Collagen triple helix repeat;von Willebrand factor type A domain;Kunitz/Bovine pancreatic trypsin inhibitor domain;VWA domain containing CoxE-like protein	9.52	11.87	2.4	7.53	7.02	9.39	0.33	1.28	2.18	2.42	2.89	4.38	7.27	7.56	1.5	2.51	2.33	3.42	-1.945	1.58737e-05	0.000119307	-1.42914	0.000358548	0.00183081	down
gene-LOC119898159	LOC119898159	collagen alpha-6(VI) chain-like isoform X2 [Anabas testudineus]	Collagen alpha-;	von Willebrand factor type A domain;von Willebrand factor type A domain;Collagen triple helix repeat;von Willebrand factor type A domain;Kunitz/Bovine pancreatic trypsin inhibitor domain	17.53	26.64	7.92	21.36	18.7	13.96	0.3	3.94	1.2	3.73	4.79	3.73	8.61	5.15	1.04	2.33	2.2	2.82	-2.64925	1.06169e-07	1.36888e-06	-2.72801	7.44742e-11	2.04191e-09	down
gene-LOC119898162	LOC119898162	collagen alpha-6(VI) chain-like isoform X2 [Archocentrus centrarchus]	Collagen alpha-;	------	57.95	61.01	20.21	39.63	52.97	36.84	0.57	17.34	6.64	3.22	11.78	16.73	22.91	21.82	1.6	17.72	9.68	1.69	-2.23024	0.000137452	0.000785658	-2.27668	3.36887e-05	0.000238854	down
gene-LOC119898931	LOC119898931	nephronectin isoform X1 [Seriola lalandi dorsalis]	Nephronectin OS=Homo sapiens OX=9606 GN=NPNT PE=2 SV=3;	Calcium-binding EGF domain;MAM domain, meprin/A5/mu;Complement Clr-like EGF-like;Coagulation Factor Xa inhibitory site;EGF domain;EGF-like domain	8.26	11.61	8.37	17.3	12.05	7.53	16.63	27.1	28.94	73.24	9.95	22.49	30.19	47.98	22.54	43.94	41.02	38.89	1.20146	0.000172656	0.00095957	1.29485	1.10795e-08	1.96505e-07	up
gene-LOC119904172	LOC119904172	uncharacterized protein LOC111218283 isoform X6 [Seriola dumerili]	------	------	4.26	7.54	5.88	6.26	7.37	5.52	2.82	0.89	3.51	0.56	4.69	2.56	3.19	2.52	7.97	3.22	1.27	1.1	-1.31602	0.00811651	0.025646	-1.32749	0.00302424	0.0112122	down
gene-LOC119905045	LOC119905045	laminin subunit alpha-5 [Seriola lalandi dorsalis]	Laminin subunit alpha-5 OS=Mus musculus OX=10090 GN=Lama5 PE=1 SV=4;	Laminin N-terminal	0.16	0.71	0.38	0.42	1.05	0.57	1.13	1.46	3.1	2.06	1.92	2.73	1.73	2.54	1.34	1.7	1.58	1.45	1.78722	5.24382e-05	0.000339902	1.1701	0.00407803	0.0143519	up
gene-LOC119911480	LOC119911480	titin-like [Larimichthys crocea]	High affinity immunoglobulin gamma Fc receptor I OS=Homo sapiens OX=9606 GN=FCGR1A PE=1 SV=2;	Immunoglobulin domain;Immunoglobulin domain;Immunoglobulin domain;Immunoglobulin V-set domain;T-cell surface glycoprotein CD3 delta chain;Immunoglobulin I-set domain	6.29	6.95	3.74	5.43	5.93	2.75	0.34	0.66	1.12	1.27	1.91	2.18	2.52	1.37	0.61	0.44	0.2	1.22	-1.87489	9.12149e-07	9.43935e-06	-2.16392	3.13912e-10	7.74151e-09	down
gene-LOC119911491	LOC119911491	Fc receptor-like protein 5 [Sparus aurata]	------	Immunoglobulin domain;Immunoglobulin domain;Immunoglobulin domain;Immunoglobulin V-set domain	0.8	1.04	0.98	1.38	0.73	0.45	0	0.24	0	0.36	0.41	0	0.39	0.21	0	0	0	0.25	-2.64753	0.000622918	0.00290646	-3.26476	1.5236e-05	0.000119513	down
gene-LOC119911592	LOC119911592	nephronectin-like [Seriola dumerili]	Nephronectin OS=Pongo abelii OX=9601 GN=NPNT PE=2 SV=1;	------	0.56	0.91	0.35	2.08	0.43	1.71	2.09	4	4.71	4.62	3.81	7.57	2	4.84	2.21	4.35	3.13	2.67	2.14071	4.18963e-07	4.71442e-06	1.19934	0.00228882	0.00890255	up
gene-LOC119911917	LOC119911917	uncharacterized protein LOC115589409 [Sparus aurata]	Fc receptor-like protein 5 OS=Mus musculus OX=10090 GN=Fcrl5 PE=1 SV=3;	------	0.35	1.8	1.29	14.18	1.12	8.78	0.08	0.4	1.65	0.64	0.14	1.74	3.33	0	0.33	0.43	0.05	0.02	-3.0083	5.03315e-08	6.97926e-07	-2.68786	0.00104256	0.00457309	down
gene-LOC119911918	LOC119911918	titin-like [Mastacembelus armatus]	High affinity immunoglobulin gamma Fc receptor I OS=Homo sapiens OX=9606 GN=FCGR1A PE=1 SV=2;	Immunoglobulin domain;Immunoglobulin domain;Immunoglobulin domain;T-cell surface glycoprotein CD3 delta chain;Immunoglobulin I-set domain	10.97	7.79	14.43	9.58	11.81	26.18	0.82	2.2	2.34	7.27	3.11	1.88	8	1.88	7.19	1.18	3.06	0.79	-2.97326	2.01707e-18	1.41422e-16	-2.29161	7.4453e-06	6.42164e-05	down
gene-LOC119915291	LOC119915291	laminin subunit beta-2 [Seriola lalandi dorsalis]	Laminin subunit beta-2 OS=Homo sapiens OX=9606 GN=LAMB2 PE=1 SV=2;	------	0.27	0.93	0.46	1.74	0.7	1.46	0.21	0.29	0	0.1	0.15	0.11	1.09	0.26	0.45	0.06	0.3	0.12	-2.62017	5.55456e-05	0.000356726	-1.67616	0.00700448	0.0224107	down
gene-LOC119916149	LOC119916149	integrin beta-3-like [Etheostoma spectabile]	Integrin beta-3 OS=Homo sapiens OX=9606 GN=ITGB3 PE=1 SV=2;	Integrin beta chain VWA domain;Integrin beta tail domain;Integrin beta cytoplasmic domain;Integrin plexin domain;EGF-like domain;Integrin beta epidermal growth factor like domain 1	1.44	3.08	0.76	1.51	1.61	2.12	0.34	0.62	1.23	2.59	0.52	0.72	1.16	1.13	0.96	0.61	1.48	0.85	-1.0997	0.00102173	0.00445745	-1.21934	1.45566e-05	0.000115232	down
gene-col1a2	col1a2	collagen type I alpha 2 chain [Nibea coibor]	Collagen alpha-;	Collagen triple helix repeat;Fibrillar collagen C-terminal domain	156.33	265.07	81.48	183.66	144.73	191	26.97	74.9	98.66	91.62	77.84	84.22	100.73	84.09	41.51	36.24	74.83	47.07	-1.28519	2.4507e-06	2.28918e-05	-1.87313	1.87212e-11	5.80955e-10	down
gene-col6a1	col6a1	collagen alpha-1(VI) chain [Echeneis naucrates]	Collagen alpha-;	von Willebrand factor type A domain;Collagen triple helix repeat;von Willebrand factor type A domain;Protein of unknown function	153.75	318.78	77.01	205.61	135.78	207.05	25.31	79.11	84.12	85.97	66.61	83.57	105.69	84.84	40.28	46.35	54.52	41.6	-1.46483	2.35997e-06	2.21053e-05	-2.00637	5.45801e-11	1.53808e-09	down
gene-col6a2	col6a2	collagen alpha-2(VI) chain [Periophthalmus magnuspinnatus]	Collagen alpha-;	von Willebrand factor type A domain;Collagen triple helix repeat;von Willebrand factor type A domain;von Willebrand factor type A domain	47.03	86.3	18.01	45.15	36.99	67.06	4.76	11.42	8.4	9.6	19.95	24.69	29.53	17.67	9.61	9.46	10.81	9.29	-1.93053	5.91118e-06	4.94469e-05	-2.22739	7.01936e-10	1.60221e-08	down
gene-hmmr	hmmr	PREDICTED: hyaluronan mediated motility receptor-like [Lates calcarifer]	Hyaluronan mediated motility receptor OS=Homo sapiens OX=9606 GN=HMMR PE=1 SV=2;	Hyaluronan mediated motility receptor N-terminal;Hyaluronan mediated motility receptor C-terminal	1.01	0.68	0.8	0.82	0.82	1.53	0.13	0.17	0.66	0.51	0.32	0.32	0.25	0.55	0.19	0.23	0.15	0.21	-1.65665	1.08984e-07	1.40153e-06	-2.35073	1.94677e-13	8.7586e-12	down
gene-itga11a	itga11a	integrin alpha-11 isoform X1 [Larimichthys crocea]	Integrin alpha-11 OS=Homo sapiens OX=9606 GN=ITGA11 PE=1 SV=2;	Integrin alpha;von Willebrand factor type A domain;FG-GAP repeat;von Willebrand factor type A domain;Repeat domain in Vibrio, Colwellia, Bradyrhizobium and Shewanella;FG-GAP repeat	1.74	4.29	0.82	2.39	1.63	3.31	0.42	0.76	0.3	0.8	0.37	0.92	1.28	1.08	0.37	0.49	0.7	0.37	-2.01519	4.60503e-07	5.13553e-06	-2.16869	1.69797e-08	2.89898e-07	down
gene-itga3b	itga3b	integrin alpha-3 isoform X1 [Anarrhichthys ocellatus]	Integrin alpha-3 OS=Cricetulus griseus OX=10029 GN=ITGA3 PE=1 SV=3;	Integrin alpha;FG-GAP repeat;Repeat domain in Vibrio, Colwellia, Bradyrhizobium and Shewanella	2.52	3.74	1.05	3.66	2.73	4.98	9.24	8.75	24.53	10.99	12.13	21.09	4.68	12.22	7	9.78	12.41	12.16	2.13091	9.08182e-11	2.20966e-09	1.17687	4.31686e-05	0.000296681	up
gene-itgb5	itgb5	integrin beta-5 [Seriola dumerili]	Integrin beta-5 OS=Homo sapiens OX=9606 GN=ITGB5 PE=1 SV=1;	Integrin beta chain VWA domain;Integrin beta tail domain;Integrin beta cytoplasmic domain;Integrin plexin domain;Integrin beta epidermal growth factor like domain 1;EGF-like domain	5.72	9.05	4.85	7.72	9.03	8.68	1.62	1.72	5.15	3.45	3.96	3.17	7.84	4.91	4.18	4.66	6.79	2.37	-1.39138	3.99888e-09	6.94252e-08	-1.01547	0.000101833	0.000623048	down
gene-lama5	lama5	laminin subunit alpha-5 isoform X1 [Epinephelus lanceolatus]	Laminin subunit alpha-5 OS=Homo sapiens OX=9606 GN=LAMA5 PE=1 SV=8;	Laminin EGF domain;Laminin G domain;Laminin G domain;Laminin N-terminal;Laminin Domain I;Laminin B;Laminin Domain II;Concanavalin A-like lectin/glucanases superfamily	0.51	0.64	0.49	1.2	0.88	0.86	1.99	3	7.15	2.64	3.1	4.13	2.02	4.33	1.69	2.21	3.02	1.85	2.14229	1.41795e-12	4.71947e-11	1.21754	7.01627e-07	8.11484e-06	up
gene-LOC119885363	LOC119885363	Fc receptor-like protein 4 [Epinephelus lanceolatus]		------	0.07	0.43	0.13	0.8	0.66	0.87	0.13	0.4	0.28	0.52	0.16	0.11	0.18	0.1	0.11	0.12	0	0.06	-1.09378	0.106053	0.204596	-2.75306	0.000535111	0.00258837	down
gene-LOC119885607	LOC119885607	uncharacterized protein DDB_G0286299-like [Sparus aurata]		Nuclear body protein SP140-like protein OS=Homo sapiens OX=9606 GN=SP140L PE=1 SV=3;	3.56	4.04	3.54	4.47	4.68	6.5	2.1	2.44	6.3	9.51	4.34	3.48	2.57	3.6	3.16	3.8	3.12	2.46	-0.348167	0.147245	0.262776	-1.01844	1.0349e-09	2.27745e-08	down
gene-LOC119887810	LOC119887810	Fc receptor-like protein 5 [Astatotilapia calliptera]		Leukocyte immunoglobulin-like receptor subfamily A member 6 OS=Pan troglodytes OX=9598 GN=LILRA6 PE=2 SV=1;	0.13	0.13	0.1	0.3	0.17	0.38	0	0	0.01	0.04	0.07	0	0.06	0.09	0.04	0.05	0.11	0.1	-3.50874	5.04572e-06	4.3074e-05	-1.90108	5.25471e-05	0.000350433	down
gene-LOC119900527	LOC119900527	cartilage oligomeric matrix protein [Sander lucioperca]		Thrombospondin-4 OS=Xenopus laevis OX=8355 GN=thbs4 PE=2 SV=1;	12.48	44.56	10.99	34.15	27.27	29.37	0.13	10.11	0.02	0.32	9.27	7.15	16.31	18.43	0.66	8.46	0.21	0.59	-2.40619	0.0275665	0.0697567	-2.30913	0.0104212	0.0311646	down
gene-LOC119903448	LOC119903448	collagen alpha-3(VI) chain-like isoform X2 [Anarrhichthys ocellatus]		Collagen alpha-;	0.6	1.58	0.61	1.8	0.7	1.55	0.08	1.07	0.36	0.82	0.11	0	1.08	1.08	0.51	0.36	0.33	0.32	-1.57966	0.0254063	0.0651264	-1.3439	0.00136799	0.00576512	down
gene-LOC119911481	LOC119911481	uncharacterized protein LOC115590496 isoform X1 [Sparus aurata]		Fc receptor-like protein 5 OS=Homo sapiens OX=9606 GN=FCRL5 PE=1 SV=3;	0.25	1.02	0.25	0.31	1.22	0.41	0.29	0.34	5.71	3.59	0.34	0.56	1.32	6.17	2.48	6.21	2.83	4.47	1.2034	0.0631097	0.135665	2.26857	7.60113e-07	8.7006e-06	up
gene-LOC119911482	LOC119911482	uncharacterized protein LOC117245683 [Epinephelus lanceolatus]		Fc receptor-like protein 5 OS=Homo sapiens OX=9606 GN=FCRL5 PE=1 SV=3;	0.2	0.17	0.03	0.35	0.14	0.48	0	0.11	0.23	0.5	0.15	0.02	0.09	0.08	0.08	0.11	0.08	0.17	-0.825031	0.265589	0.408724	-1.62901	0.00404516	0.0142587	down
gene-LOC119911493	LOC119911493	uncharacterized protein LOC116053440 [Sander lucioperca]		------	0.34	0.18	0.23	0.71	0.18	1.19	0.12	0	0.21	0	0	0.32	0.2	0.08	0.28	0	0.17	0.07	-2.04948	0.0253249	0.0649934	-2.14992	0.00233866	0.00906412	down
gene-LOC119911916	LOC119911916	uncharacterized protein LOC114545386 [Perca flavescens]		Leukocyte immunoglobulin-like receptor subfamily A member 6 OS=Pan troglodytes OX=9598 GN=LILRA6 PE=2 SV=1;	0.4	1.34	0.55	0.6	1.9	0.87	0	0	0.31	0.04	0.17	0.04	0.32	0.74	0.63	0.46	0.2	0.13	-3.57991	8.55416e-07	8.91453e-06	-1.66755	0.000278315	0.00148153	down
gene-col1a1a	col1a1a	Collagen alpha-1(I) chain [Collichthys lucidus]		Collagen alpha-;	58.55	142.93	43.45	127.63	88.43	84.73	26.1	99.3	65.29	76.65	70.09	83.12	70.49	41.17	24.03	25.95	49.64	29.87	-0.421149	0.216159	0.352209	-1.62702	1.37392e-07	1.89127e-06	down
gene-col1a1b	col1a1b	PREDICTED: collagen alpha-1(I) chain-like isoform X2 [Lates calcarifer]		Collagen alpha-;	63.23	157.49	43.55	122.54	91.49	103.8	20.18	80.5	61.96	68.21	98.32	92.87	87.62	55.17	31.76	26.64	48.37	29.02	-0.506054	0.169594	0.292443	-1.50635	3.60883e-06	3.39814e-05	down
gene-frem2a	frem2a	PREDICTED: FRAS1-related extracellular matrix protein 2 isoform X1 [Lates calcarifer]		FRAS1-related extracellular matrix protein 2 OS=Homo sapiens OX=9606 GN=FREM2 PE=1 SV=2;	0.12	0.18	1.28	0.47	0.52	0.24	0.02	0.18	0.14	0.02	0.09	0.02	0.35	0.35	0.23	0.22	0.19	0.07	-2.71222	0.000126996	0.000734574	-1.61964	0.00449171	0.015531	down
gene-gp1bb	gp1bb	platelet glycoprotein Ib beta chain [Sander lucioperca]		Platelet glycoprotein Ib beta chain OS=Homo sapiens OX=9606 GN=GP1BB PE=1 SV=1;	2.36	2.63	1.37	1.27	1.67	2.69	0.74	0.37	1.25	3.1	1.46	0.42	1.32	0.95	1.11	0.91	1.13	1.18	-0.984979	0.0117493	0.0347175	-1.33289	8.86142e-07	9.96215e-06	down
gene-itga2b	itga2b	PREDICTED: integrin alpha-IIb isoform X1 [Lates calcarifer]		Integrin alpha-IIb OS=Homo sapiens OX=9606 GN=ITGA2B PE=1 SV=3;	0.58	0.85	0.21	0.57	0.27	0.32	0	0.04	0.2	0.14	0.04	0.02	0.18	0.2	0.22	0.23	0.18	0.21	-3.10318	2.44343e-07	2.89957e-06	-1.66253	9.38389e-06	7.86095e-05	down
gene-itga5	itga5	hypothetical protein PFLUV_G00054430 [Perca fluviatilis]		Integrin alpha-5 OS=Xenopus laevis OX=8355 GN=itga5 PE=2 SV=1;	3.52	4.8	8.71	7.83	4.53	6.58	3.96	3.58	14.48	29.66	2.83	3.68	7.27	15.55	14.48	19.99	19.08	29.4	0.216057	0.611227	0.733374	1.0346	0.00135537	0.00571606	up
gene-itga9	itga9	integrin alpha-9 [Sander lucioperca]		Integrin alpha-9 OS=Mus musculus OX=10090 GN=Itga9 PE=1 SV=1;	8.82	19.44	5.53	14.2	10.1	14	4.2	6.77	8.45	14.02	8.07	11.19	9.51	9.1	6.03	7.69	8.18	7.45	-0.588433	0.0204276	0.0544598	-1.03823	1.4981e-06	1.55882e-05	down
gene-thbs1b	thbs1b	hypothetical protein PFLUV_G00215390 [Perca fluviatilis]		Thrombospondin-1 OS=Bos taurus OX=9913 GN=THBS1 PE=2 SV=2;	0.35	0.68	0.26	0.29	0.31	0.4	0.21	0.07	0.07	0.03	0.01	0.14	0.45	0.09	0.09	0.15	0.19	0.05	-2.02632	0.000915074	0.0040473	-1.61228	0.000709074	0.00330566	down
gene-vwf	vwf	von Willebrand factor [Sander lucioperca]		von Willebrand factor OS=Homo sapiens OX=9606 GN=VWF PE=1 SV=4;	3.61	7.14	2.55	6.35	4.72	3.41	1.05	2.16	2.48	6.57	2.6	3.14	3.38	2.83	2.6	1.98	2	2.05	-0.867585	0.00251532	0.00960644	-1.37743	1.59984e-08	2.73948e-07	down
